# Supplementary material for: To New Beginnings: Riboproteogenomics Discovery of N-Terminal Proteoforms in Arabidopsis Thaliana
Source: Front Plant Sci. 2022 Jan 6;12:778804. doi: 10.3389/fpls.2021.778804 (PMC8770321; doi:10.3389/fpls.2021.778804)
Supplement: Supplementary file 1 [file Data_Sheet_1.zip]

Archive with 5 entries (5 files):
- Supplementary Dataset 1.XLSX
- Supplementary Dataset 2.XLSX
- Supplementary Dataset 3.XLSX
- Supplementary Dataset 4.XLSX
- Supplementary Figures and Tables.PDF
