# Supplementary material for: To New Beginnings: Riboproteogenomics Discovery of N-Terminal Proteoforms in Arabidopsis Thaliana
Source: Front Plant Sci. 2022 Jan 6;12:778804. doi: 10.3389/fpls.2021.778804 (PMC8770321; doi:10.3389/fpls.2021.778804)
Supplement: Supplementary file 1 [file Data_Sheet_1.zip › Supplementary Dataset 1.XLSX]

## Sheet: DatasetS1
Dataset S1. Translation initiation site (TIS) calling in Arabidopsis thaliana. Ribo-seq data was analysed for ORF delineation and TIS calling by PROTEOFORMER (Crappé et al., 2015) (see Material and Methods). All 29,014 TIS were displayed here along with additional meta-data including their location respective to TAIR10 gene models, the distance to annotated TAIR10 TIS, genomic coordinates, start …
Locus	Biotype	Description	TIS position (Chr: first bp)	strand	dTIS?	annotation	Rule-compliant	Araport11	TAIR10	transcript	RiboZinB highest scoring transcript	genomic_stop	canonical_start	canonical_stop	tis_exon_number	canonical_exon_number	start_codon	cognate	dist_to_aTIS	consensus	consensus_can	orf_class	rpkm_chx	coverage	peak_shift	CHX reads	LTM reads	Rltm_min_rchx	frame	orf_length
AT1G01050	protein_coding	pyrophosphorylase 1 (PPa1)	1:32670	-1	#N/A	dbTIS	TRUE	AT1G01050.2;AT1G01050.1	AT1G01050.1	AT1G01050.1_1_32670_aTIS	AT1G01050.1	31382	32670	31382	2	2	ATG	COG	0	CGATCCAAAGATGAGTGAAGAAA		dbTIS	0		0	4	6	0.0481087	0	638
AT1G01050	protein_coding	pyrophosphorylase 1 (PPa1)	1:32666	-1	#N/A	CDS	NA	NA	NA	AT1G01050.1_1_32666_CDS	AT1G01050.1	32577	32670	31382	2	2	GTG	NCOG	4	CCAAAGATGAGTGAAGAAACTAA	CGATCCAAAGATGAGTGAAGAAA	dTIS	0		0	3	2	0.0811372	1	89
AT1G01050	protein_coding	pyrophosphorylase 1 (PPa1)	1:33078	-1	#N/A	5UTR	NA	NA	NA	AT1G01050.1_1_33078_5UTR	AT1G01050.1	32667	32670	31382	1	2	ATC	NCOG	-50	TTTCTTCATCATCCTTGCGATAA	CGATCCAAAGATGAGTGAAGAAA	overlapping ORF	0		-1 0 +1	86	361	2.93454	2	53
AT1G01060	protein_coding	LATE ELONGATED HYPOCOTYL (LHY)	1:37644	-1	#N/A	5UTR	NA	NA	NA	AT1G01060.2_1_37644_5UTR		37618	37061	33992	1	2	ATG	COG	-414	TCCGGGAACGATGACTTCTCCGG	CGGTCCTGTTATGGATACTAATA	uORF	0		-1 0 +1	3	18	2.56993	0	26
AT1G01060	protein_coding	LATE ELONGATED HYPOCOTYL (LHY)	1:37731	-1	#N/A	5UTR	NA	NA	NA	AT1G01060.2_1_37731_5UTR		37702	37061	33992	1	2	ATC	NCOG	-501	TTCTTCAGTTATCTTCTTCCTTC	CGGTCCTGTTATGGATACTAATA	uORF	0		-1 0 +1	9	11	0.521562	0	29
AT1G01080	protein_coding	RNA-binding (RRM/RBD/RNP motifs) family protein	1:46789	-1	#N/A	dbTIS	FALSE	AT1G01080.3;AT1G01080.2;AT1G01080.1	AT1G01080.1;AT1G01080.2	AT1G01080.2_1_46789_aTIS		45503	46789	45503	1	1	ATG	COG	0	TCCTTCGATAATGGCGGCCTCCT		dbTIS	0		0 +1	1	1	0.812261	0	884
AT1G01090	protein_coding	pyruvate dehydrogenase E1 alpha (PDH-E1 ALPHA)	1:49166	-1	#N/A	dbTIS	TRUE	AT1G01090.1	AT1G01090.1	AT1G01090.1_1_49166_aTIS	AT1G01090.1	47705	49166	47705	1	1	ATG	COG	0	ATTGATAGCAATGGCGACGGCTT		dbTIS	0		-1 0 +1	22	52	1.28084	0	1286
AT1G01100	protein_coding	60S acidic ribosomal protein family	1:50954	-1	#N/A	dbTIS	TRUE	AT1G01100.2;AT1G01100.4;AT1G01100.1;AT1G01100.3	AT1G01100.1;AT1G01100.2;AT1G01100.3;AT1G01100.4	AT1G01100.4_1_50954_aTIS	AT1G01100.4	50284	50954	50284	2	2	ATG	COG	0	AGATAAAAAAATGTCGACAGTTG		dbTIS	0		-1 0 +1	55	94	0.740706	0	338
AT1G01100	protein_coding	60S acidic ribosomal protein family	1:50556	-1	#N/A	CDS	NA	NA	NA	AT1G01100.4_1_50556_CDS	AT1G01100.4	50284	50954	50284	3	2	ATG	COG	147	ATTCGCCAAGATGGCTGAGAAAC	AGATAAAAAAATGTCGACAGTTG	dTIS	0		-1 0	45	37	0.0808747	0	191
AT1G01100	protein_coding	60S acidic ribosomal protein family	1:50912	-1	#N/A	CDS	NA	NA	NA	AT1G01100.1_1_50912_CDS	AT1G01100.4	50284	50954	50284	2	2	ATC	NCOG	42	CGCTGTTATGATCCTCGAGGACG	GGATAAAAAAATGTCGACAGTTG	dTIS	0		-1 0	5	13	0.0742516	0	296
AT1G01100	protein_coding	60S acidic ribosomal protein family	1:50438	-1	#N/A	CDS	NA	NA	NA	AT1G01100.2_1_50438_CDS	AT1G01100.4	50223	50954	50284	3	2	CTG	NCOG	265	GCTGCTCCTGCTGCTGAGGAGAA	GGATAAAAAAATGTCGACAGTTG	dTIS	0		0	6	7	0.0690746	1	134
AT1G01100	protein_coding	60S acidic ribosomal protein family	1:50905	-1	#N/A	CDS	NA	NA	NA	AT1G01100.2_1_50905_CDS	AT1G01100.4	50607	50954	50284	2	2	AGG	NCOG	49	ATGATCCTCGAGGACGAGGGTAT	GGATAAAAAAATGTCGACAGTTG	dTIS	0		0	12	1	0.0837762	1	47
AT1G01100	protein_coding	60S acidic ribosomal protein family	1:51176	-1	#N/A	5UTR	NA	NA	NA	AT1G01100.2_1_51176_5UTR	AT1G01100.4	51126	50954	50284	1	2	ATT	NCOG	-60	AACCCTAGAAATTTTGTCTCTCT	GGATAAAAAAATGTCGACAGTTG	uORF	0		-1 0 +1	33	130	0.836185	0	50
AT1G01130	protein_coding	CONTAINS InterPro DOMAIN/s: CBL-interacting protein kinase (InterPro:IPR020660), Calcium/calmodulin-dependent protein kinase-like (InterPro:IPR020636)	1:63811	-1	#N/A	dbTIS	FALSE	AT1G01130.1	AT1G01130.1	AT1G01130.1_1_63811_aTIS		61905	63811	61905	1	1	ATG	COG	0			dbTIS	0		0	2	2	0.619048	0	374
AT1G01140	protein_coding	CBL-interacting protein kinase 9 (CIPK9)	1:67567	-1	#N/A	5UTR	NA	NA	NA	AT1G01140.1_1_67567_5UTR		67544	67512	64398	1	1	TTG	NCOG	-55	AAGAATCACATTGATAGATTCGC	GAAAAAGAAAATGAGTGGAAGCA	uORF	0		-1 0	9	12	0.696703	1	23
AT1G01160	protein_coding	GRF1-interacting factor 2 (GIF2)	1:72583	1	#N/A	dbTIS	FALSE	AT1G01160.2	AT1G01160.1;AT1G01160.2	AT1G01160.2_1_72583_aTIS	AT1G01160.1	73883	72583	73883	1	1	ATG	COG	0	GAAGAAGAAGATGCAGCAGCAGC		dbTIS	9.37694	0.150725	0	3	4	0.12037	0	689
AT1G01160	protein_coding	GRF1-interacting factor 2 (GIF2)	1:72470	1	#N/A	5UTR	NA	NA	NA	AT1G01160.2_1_72470_5UTR	AT1G01160.1	72550	72583	73883	1	1	ATA	NCOG	-113	ATATATAGATATAGCTTGCAATC	GAAGAAGAAGATGCAGCAGCAGC	uORF	11.9432	0.185185	0 -1	7	14	0.444444	2	80
AT1G01160	protein_coding	GRF1-interacting factor 2 (GIF2)	1:72403	1	#N/A	5UTR	NA	NA	NA	AT1G01160.1_1_72403_5UTR	AT1G01160.1	72432	72583	73883	1	1	GTG	NCOG	-180	CCACACAGAGGTGGTTCGACATC	GAAGAAGAAGATGCAGCAGCAGC	uORF	39.2224	0.5	0 -1	2	11	0.46032	0	29
AT1G01170	protein_coding	Protein of unknown function (DUF1138)	1:74443	-1	#N/A	dbTIS	FALSE	AT1G01170.2;AT1G01170.1	AT1G01170.1;AT1G01170.2	AT1G01170.2_1_74443_aTIS	AT1G01170.1	74105	74443	74105	2	2	ATG	COG	0	AAAGAAGAAAATGGCATCAGGAG		dbTIS	0		0	0	2	0.357143	0	251
AT1G01200	protein_coding	RAB GTPase homolog A3 (RABA3)	1:88145	-1	#N/A	dbTIS	FALSE	AT1G01200.1	AT1G01200.1	AT1G01200.1_1_88145_aTIS		86715	88145	86715	1	1	ATG	COG	0	CAGCGCAATAATGAACGAAGAGA		dbTIS	0		0	0	1	2	0	713
AT1G01225	protein_coding	NC domain-containing protein-related	1:96064	1	#N/A	dbTIS	FALSE	AT1G01225.1	AT1G01225.1	AT1G01225.1_1_96064_aTIS		97242	96064	97242	1	1	ATG	COG	0	AAGAAGAAAAATGGGTTTGCTTA		dbTIS	5.41088	0.102171	-1	2	1	0.198864	0	782
AT1G01230	protein_coding	ORMDL family protein	1:97620	1	#N/A	dbTIS	FALSE	AT1G01230.1	AT1G01230.1	AT1G01230.1_1_97620_aTIS	AT1G01230.1	99046	97620	99046	1	1	ATG	COG	0	TGAAGAAGAAATGGCGAATCTGT		dbTIS	26.0675	0.299578	0	7	2	0.00511319	0	473
AT1G01230	protein_coding	ORMDL family protein	1:97566	1	#N/A	5UTR	NA	NA	NA	AT1G01230.1_1_97566_5UTR	AT1G01230.1	99046	97620	99046	1	1	ATT	NCOG	-54	TTAATATAAGATTTTGATCAAAA	TGAAGAAGAAATGGCGAATCTGT	extension	28.8355	0.327652	+1 0 -1	5	9	0.476689	0	527
AT1G01230	protein_coding	ORMDL family protein	1:97518	1	#N/A	5UTR	NA	NA	NA	AT1G01230.1_1_97518_5UTR	AT1G01230.1	97547	97620	99046	1	1	ATA	NCOG	-102	TCTCGCCGAAATAGAGAATTTTG	TGAAGAAGAAATGGCGAATCTGT	uORF	72.1692	0.433333	+1 0 -1	12	8	0.145493	0	29
AT1G01260	protein_coding	basic helix-loop-helix (bHLH) DNA-binding superfamily protein	1:109595	1	#N/A	dbTIS	FALSE	AT1G01260.2	AT1G01260.1;AT1G01260.2;AT1G01260.3	AT1G01260.2_1_109595_aTIS		111367	109595	111367	2	2	ATG	COG	0	GAAAGCAGAGATGAATATTGGTC		dbTIS	0.795958	0.0157924	-1	0	1	0.263158	0	1772
AT1G01260	protein_coding	basic helix-loop-helix (bHLH) DNA-binding superfamily protein	1:109066	1	#N/A	5UTR	NA	NA	NA	AT1G01260.1_1_109066_5UTR		109092	109595	111367	1	1	ATG	COG	-529	CACGAAGAACATGCGTCGGACTC	GAAAGCAGAGATGAATATTGGTC	uORF	38.4983	0.333333	+1 0 -1	10	7	0.515001	1	26
AT1G01290	protein_coding	cofactor of nitrate reductase and xanthine dehydrogenase 3 (CNX3)	1:114299	1	#N/A	dbTIS	TRUE	AT1G01290.2	AT1G01290.1;AT1G01290.2	AT1G01290.1_1_114299_aTIS		115296	114299	115296	1	1	ATG	COG	0	GTGAAATAAAATGATTTCGACGC		dbTIS	7.50828	0.100861	0 -1	12	25	1.93519	0	812
AT1G01300	protein_coding	Eukaryotic aspartyl protease family protein	1:117065	1	#N/A	dbTIS	TRUE	AT1G01300.1	AT1G01300.1	AT1G01300.1_1_117065_aTIS	AT1G01300.1	118522	117065	118522	1	1	ATG	COG	0	AAAAAAAAAGATGGTAGGAAGAA		dbTIS	16.9563	0.207819	0 -1	3	14	0.521086	0	1457
AT1G01320	protein_coding	Tetratricopeptide repeat (TPR)-like superfamily protein	1:130555	-1	#N/A	5UTR	NA	NA	NA	AT1G01320.2_1_130555_5UTR		130451	130099	121582	1	2	ATC	NCOG	-234	TTCCTTCCTTATCACTCTCTCAA	TCTAGAAGAAATGGCTCCCAAGA	uORF	0		1	0	0	7.5882	0	104
AT1G01350	protein_coding	Zinc finger (CCCH-type/C3HC4-type RING finger) family protein	1:136732	1	#N/A	dbTIS	FALSE	AT1G01350.1	AT1G01350.1	AT1G01350.1_1_136732_aTIS		137970	136732	137970	2	2	ATG	COG	0	ATATCTAACTATGTCAGATTCTG		dbTIS	2.82432	0.0474806	+1 0 -1	1	5	0.703846	0	1031
AT1G01355	protein_coding	Putative endonuclease or glycosyl hydrolase	1:138513	1	#N/A	dbTIS	FALSE	AT1G01355.1	AT1G01355.1	AT1G01355.1_1_138513_aTIS		139568	138513	139568	1	1	ATG	COG	0			dbTIS	0.464265	0.0101892	0	1	2	1.66667	0	686
AT1G01370	protein_coding	HTR12	1:143773	1	#N/A	dbTIS	FALSE	AT1G01370.4	AT1G01370.1;AT1G01370.2	AT1G01370.2_1_143773_aTIS		145400	143773	145400	1	1	ATG	COG	0	GTAAAAATCAATGGCGAGAACCA		dbTIS	2.97095	0.0521415	0 -1	4	11	1.0307	0	536
AT1G01430	protein_coding	TRICHOME BIREFRINGENCE-LIKE 25 (TBL25)	1:158536	-1	#N/A	dbTIS	FALSE	AT1G01430.1	AT1G01430.1	AT1G01430.1_1_158536_aTIS		156953	158536	156953	1	1	ATG	COG	0	TCTAATTGCAATGGATTCATTGA		dbTIS	0		1	0	0	1.66667	0	1370
AT1G01470	protein_coding	LATE EMBRYOGENESIS ABUNDANT 14 (LEA14)	1:172826	-1	#N/A	dbTIS	TRUE	AT1G01470.1	AT1G01470.1	AT1G01470.1_1_172826_aTIS	AT1G01470.1	172295	172826	172295	1	1	ATG	COG	0	AAGAGTTATTATGGCGAGCTTGC		dbTIS	0		-1 0 +1	100	211	1.71108	0	455
AT1G01470	protein_coding	LATE EMBRYOGENESIS ABUNDANT 14 (LEA14)	1:172720	-1	#N/A	CDS	NA	NA	NA	AT1G01470.1_1_172720_CDS	AT1G01470.1	172504	172826	172295	1	1	GTG	NCOG	106	GACGTGAACCGTGACTCAGTTGA	AAGAGTTATTATGGCGAGCTTGC	dTIS	0		-1 0 +1	12	14	0.107096	1	140
AT1G01470	protein_coding	LATE EMBRYOGENESIS ABUNDANT 14 (LEA14)	1:172681	-1	#N/A	CDS	NA	NA	NA	AT1G01470.1_1_172681_CDS	AT1G01470.1	172504	172826	172295	1	1	ATC	NCOG	145	TCTGTCACCAATCCTTACAGTCA	AAGAGTTATTATGGCGAGCTTGC	dTIS	0		0 +1	16	8	0.126111	1	101
AT1G01470	protein_coding	LATE EMBRYOGENESIS ABUNDANT 14 (LEA14)	1:172664	-1	#N/A	CDS	NA	NA	NA	AT1G01470.1_1_172664_CDS	AT1G01470.1	172295	172826	172295	1	1	ATT	NCOG	162	CAGTCATTCGATTCCGATCTGTG	AAGAGTTATTATGGCGAGCTTGC	dTIS	0		-1 0 +1	7	7	0.0605333	0	293
AT1G01470	protein_coding	LATE EMBRYOGENESIS ABUNDANT 14 (LEA14)	1:172772	-1	#N/A	CDS	NA	NA	NA	AT1G01470.1_1_172772_CDS	AT1G01470.1	172295	172826	172295	1	1	ATC	NCOG	54	ACTCACCGCGATCCCTAAACCGG	AAGAGTTATTATGGCGAGCTTGC	dTIS	0		-1 0 +1	7	7	0.0544543	0	401
AT1G01470	protein_coding	LATE EMBRYOGENESIS ABUNDANT 14 (LEA14)	1:172305	-1	#N/A	CDS	NA	NA	NA	AT1G01470.1_1_172305_CDS	AT1G01470.1	172207	172826	172295	2	1	ATT	NCOG	445	ACTTTTAAAGATTTCTTCTGATC	AAGAGTTATTATGGCGAGCTTGC	dTIS	0		0 +1	4	2	0.130378	1	98
AT1G01480	protein_coding	1-amino-cyclopropane-1-carboxylate synthase 2 (ACS2)	1:175862	1	#N/A	dbTIS	TRUE	AT1G01480.1	AT1G01480.1	AT1G01480.1_1_175862_aTIS	AT1G01480.1	178051	175862	178051	1	1	ATG	COG	0	GACACAGCAAATGGGTCTTCCGG		dbTIS	45.2842	0.421865	+1 0 -1	32	37	0.283557	0	1490
AT1G01480	protein_coding	1-amino-cyclopropane-1-carboxylate synthase 2 (ACS2)	1:176607	1	#N/A	dbTIS	FALSE	AT1G01480.2	AT1G01480.2	AT1G01480.2_1_176607_aTIS	AT1G01480.1	178051	176607	178051	2	2	ATG	COG	0	TGCACATTTCATGGGAAAAGCTA		dbTIS	37.7338	0.394714	0 -1	1	2	0.034662	0	1172
AT1G01480	protein_coding	1-amino-cyclopropane-1-carboxylate synthase 2 (ACS2)	1:175971	1	#N/A	CDS	NA	NA	NA	AT1G01480.1_1_175971_CDS	AT1G01480.1	176216	175862	178051	1	1	ATC	NCOG	109	TACGACAAAGATCCTTTTCATCT	GACACAGCAAATGGGTCTTCCGG	dTIS	83.9469	0.555556	0	27	7	0.0726985	1	71
AT1G01480	protein_coding	1-amino-cyclopropane-1-carboxylate synthase 2 (ACS2)	1:175803	1	#N/A	5UTR	NA	NA	NA	AT1G01480.1_1_175803_5UTR	AT1G01480.1	175853	175862	178051	1	1	ATC	NCOG	-59	TAAGATCAATATCGATACCCCCA	GACACAGCAAATGGGTCTTCCGG	uORF	182.902	0.764706	0 -1	28	43	0.0890605	2	50
AT1G01480	protein_coding	1-amino-cyclopropane-1-carboxylate synthase 2 (ACS2)	1:175807	1	#N/A	5UTR	NA	NA	NA	AT1G01480.1_1_175807_5UTR	AT1G01480.1	175884	175862	178051	1	1	ATA	NCOG	-55	ATCAATATCGATACCCCCAAAAA	GACACAGCAAATGGGTCTTCCGG	overlapping ORF	132.358	0.653846	+1 0 -1	28	37	0.316281	1	77
AT1G01480	protein_coding	1-amino-cyclopropane-1-carboxylate synthase 2 (ACS2)	1:175843	1	#N/A	5UTR	NA	NA	NA	AT1G01480.1_1_175843_5UTR	AT1G01480.1	175884	175862	178051	1	1	GTG	NCOG	-19	CTACAAAGAAGTGAGAATTGACA	GACACAGCAAATGGGTCTTCCGG	overlapping ORF	84.3377	0.547619	0 -1	7	10	0.0911694	1	41
AT1G01490	protein_coding	Heavy metal transport/detoxification superfamily protein	1:182066	-1	#N/A	dbTIS	TRUE	AT1G01490.1;AT1G01490.2	AT1G01490.1;AT1G01490.2	AT1G01490.1_1_182066_aTIS	AT1G01490.1	180401	182066	180401	1	1	ATG	COG	0	GCTGAGAGCAATGAAGAAAATTG		dbTIS	0		-1 0 +1	26	52	2.87938	0	533
AT1G01500	protein_coding	Erythronate-4-phosphate dehydrogenase family protein	1:185260	1	#N/A	dbTIS	TRUE	AT1G01500.1	AT1G01500.1	AT1G01500.1_1_185260_aTIS		186573	185260	186573	1	1	ATG	COG	0	ATCGTTCTCGATGATTTCGAAAG		dbTIS	7.54442	0.078252	+1 0 -1	40	65	1.41656	0	983
AT1G01500	protein_coding	Erythronate-4-phosphate dehydrogenase family protein	1:185202	1	#N/A	5UTR	NA	NA	NA	AT1G01500.1_1_185202_5UTR		185234	185260	186573	1	1	ATT	NCOG	-58	AAATCCTTCAATTTTCTCATCAA	ATCGTTCTCGATGATTTCGAAAG	uORF	45.498	0.575758	0 -1	3	14	0.448797	1	32
AT1G01520	protein_coding	Homeodomain-like superfamily protein	1:190596	1	#N/A	dbTIS	FALSE	AT1G01520.1	AT1G01520.1	AT1G01520.1_1_190596_aTIS		192139	190596	192139	1	1	ATG	COG	0			dbTIS	3.90133	0.0578704	0	0	4	0.882353	0	863
AT1G01540	protein_coding	Protein kinase superfamily protein	1:195980	1	#N/A	dbTIS	TRUE	AT1G01540.1	AT1G01540.1;AT1G01540.2	AT1G01540.2_1_195980_aTIS		198383	195980	198383	1	1	ATG	COG	0	TTAAAGTACGATGTCGGTGTACG		dbTIS	2.53479	0.0394644	+1 0 -1	17	14	0.102941	0	1418
AT1G01540	protein_coding	Protein kinase superfamily protein	1:195925	1	#N/A	5UTR	NA	NA	NA	AT1G01540.1_1_195925_5UTR		195951	195980	197973	1	1	ATG	COG	-55	CCGGCGAAGAATGCGAAGAAACC	TTAAAGTACGATGTCGGTGTACG	uORF	40.2482	0.296296	+1 0 -1	10	17	1.13783	1	26
AT1G01550	protein_coding	BYPASS 1 (BPS1)	1:200526	1	#N/A	dbTIS	TRUE	AT1G01550.2	AT1G01550.1;AT1G01550.2	AT1G01550.2_1_200526_aTIS	AT1G01550.1	201575	200526	201575	2	2	ATG	COG	0	ACTTATCAGAATGGCTCGTCCAC		dbTIS	31.6187	0.347619	+1 0 -1	14	32	0.67722	0	1049
AT1G01620	protein_coding	plasma membrane intrinsic protein 1C (PIP1C)	1:227176	-1	#N/A	dbTIS	FALSE	AT1G01620.1	AT1G01620.1	AT1G01620.1_1_227176_aTIS	AT1G01620.1	225986	227176	225986	1	1	ATG	COG	0	CTAGATAGAGATGGAAGGGAAAG		dbTIS	0		0	0	3	0.322581	0	860
AT1G01630	protein_coding	Sec14p-like phosphatidylinositol transfer family protein	1:229096	1	#N/A	5UTR	NA	NA	NA	AT1G01630.1_1_229096_5UTR		229206	229206	230675	1	1	ATG	COG	-110	TTTGCATTGAATGACACTTAAAA	GAGAAACGTAATGGAAAACAAAG		9.92683	0.135135	+1 0 -1	5	13	1.9137	2	110
AT1G01640	protein_coding	BTB/POZ domain-containing protein	1:231915	-1	#N/A	dbTIS	TRUE	AT1G01640.1	AT1G01640.1;AT1G01640.2	AT1G01640.1_1_231915_aTIS	AT1G01640.1	231164	231915	231164	2	2	ATG	COG	0	GAATAAACTAATGACAGAAGCAG		dbTIS	0		-1 0 +1	2	15	0.937102	0	623
AT1G01690	protein_coding	putative recombination initiation defects 3 (PRD3)	1:249242	1	#N/A	dbTIS	FALSE	AT1G01690.3	AT1G01690.1	AT1G01690.1_1_249242_aTIS		252221	249242	252221	1	1	ATG	COG	0	ATCTTGGGTGATGAAGATGAATA		dbTIS	3.8449	0.0614815	0	3	2	0.139777	0	1349
AT1G01710	protein_coding	Acyl-CoA thioesterase family protein	1:266517	1	#N/A	dbTIS (Araport11)	NA	AT1G01715.2	NA	AT1G01710.1_1_266517_3UTR		267298	262950	266029	17	1	ATG	COG	1771	CTACATTCTCATGGCTTTCGAAC	CGAATCCGCCATGAACACCGAGT	3UTR	12.5932	0.155556	+1 0 -1	12	13	0.421906	1	224
AT1G01710	protein_coding	Acyl-CoA thioesterase family protein	1:262950	1	#N/A	dbTIS	FALSE	AT1G01710.1	AT1G01710.1	AT1G01710.1_1_262950_aTIS		266029	262950	266029	1	1	ATG	COG	0	CGAATCCGCCATGAACACCGAGT		dbTIS	4.43277	0.0771028	+1 0 -1	6	8	0.307975	0	1283
AT1G01720	protein_coding	ATAF1	1:268471	1	#N/A	dbTIS	FALSE	AT1G01720.1	AT1G01720.1	AT1G01720.1_1_268471_aTIS		269514	268471	269514	1	1	ATG	COG	0	AGGGTAAACTATGTCAGAATTAT		dbTIS	5.60217	0.0965517	0	2	1	-0.0265823	0	869
AT1G01725	protein_coding	unknown protein	1:270735	-1	#N/A	dbTIS	TRUE	AT1G01725.1	AT1G01725.1	AT1G01725.1_1_270735_aTIS	AT1G01725.1	270016	270735	270016	1	1	ATG	COG	0	GAAAACATCGATGAATCCCCAAA		dbTIS	0		-1 0	19	12	1.25436	0	188
AT1G01730	protein_coding	unknown protein	1:271002	1	#N/A	dbTIS	TRUE	AT1G01730.1	AT1G01730.1	AT1G01730.1_1_271002_aTIS	AT1G01730.1	271872	271002	271872	1	1	ATG	COG	0	AAAATTGAAAATGGAGAAATCGA		dbTIS	16.7411	0.207407	+1 0 -1	25	28	0.536969	0	674
AT1G01770	protein_coding	unknown protein	1:278759	1	#N/A	dbTIS	FALSE	AT1G01770.1	AT1G01770.1	AT1G01770.1_1_278759_aTIS		282490	278759	282490	1	1	ATG	COG	0	TCTTACTCTCATGGCTAACCCAG		dbTIS	0.527374	0.0100053	+1 0 -1	2	3	0.162791	0	1898
AT1G01780	protein_coding	GATA type zinc finger transcription factor family protein	1:282919	1	#N/A	dbTIS	FALSE	AT1G01780.1	AT1G01780.1	AT1G01780.1_1_282919_aTIS		284082	282919	284082	1	1	ATG	COG	0	AACAAAAAAAATGTCTTTCACAG		dbTIS	3.61329	0.0550162	0 -1	10	8	0.0724638	0	617
AT1G01800	protein_coding	NAD(P)-binding Rossmann-fold superfamily protein	1:293396	1	#N/A	dbTIS	NA	AT1G01800.1	AT1G01800.1	AT1G01800.2_1_293396_5UTR		294059	293595	294888	1	2	ATG	COG	-109	CAACAATTCAATGGCAGACCCAA	ACTGCGAGAGATGAAAACAAGGG	overlapping ORF	22.0045	0.213768	+1 0 -1	25	24	1.06277	1	275
AT1G01810	protein_coding	unknown protein	1:295242	1	#N/A	dbTIS	FALSE	AT1G01810.1	AT1G01810.1	AT1G01810.1_1_295242_aTIS		295724	295242	295724	1	1	ATG	COG	0	ATTGATCATAATGAAGCCGGAAA		dbTIS	3.77576	0.0559006	+1 0 -1	11	2	-0.648649	0	482
AT1G01820	protein_coding	peroxin 11c (PEX11C)	1:297723	-1	#N/A	dbTIS	FALSE	AT1G01820.1	AT1G01820.1	AT1G01820.1_1_297723_aTIS	AT1G01820.1	296213	297723	296213	2	2	ATG	COG	0	AGCTTAAACGATGAGTACCCTTG		dbTIS	0		0	2	3	0.180513	0	707
AT1G01820	protein_coding	peroxin 11c (PEX11C)	1:298053	-1	#N/A	5UTR	NA	NA	NA	AT1G01820.1_1_298053_5UTR	AT1G01820.1	298015	297723	296213	1	2	CTG	NCOG	-61	CAGGCGAACTCTGTTTATCTTCT	AGCTTAAACGATGAGTACCCTTG	uORF	0		-1 0 +1	12	14	1.08308	1	38
AT1G01840	protein_coding	unknown protein	1:303650	1	#N/A	dbTIS	FALSE	AT1G01840.1	AT1G01840.1	AT1G01840.1_1_303650_aTIS		304108	303650	304108	1	1	ATG	COG	0	GTGTAAGAATATGGCAAGTATAG		dbTIS	2.28483	0.043573	0 -1	1	3	2.67742	0	458
AT1G01860	protein_coding	PALEFACE 1 (PFC1)	1:306275	-1	#N/A	dbTIS	FALSE	AT1G01860.4;AT1G01860.1;AT1G01860.5	AT1G01860.1	AT1G01860.1_1_306275_aTIS		304439	306275	304439	1	1	ATG	COG	0	CTTATCGGAAATGATGAATGCGG		dbTIS	0		-1	0	1	0.30303	0	1031
AT1G01910	protein_coding	P-loop containing nucleoside triphosphate hydrolases superfamily protein	1:315831	-1	#N/A	dbTIS	FALSE	AT1G01910.4;AT1G01910.2;AT1G01910.3;AT1G01910.1	AT1G01910.1;AT1G01910.2;AT1G01910.3;AT1G01910.4	AT1G01910.4_1_315831_aTIS		313595	315831	313595	1	1	ATG	COG	0	GGAATTAGCAATGGCGGCGGATT		dbTIS	0		0	3	8	0.398392	0	1061
AT1G01910	protein_coding	P-loop containing nucleoside triphosphate hydrolases superfamily protein	1:315644	-1	#N/A	dbTIS	FALSE	AT1G01910.5	AT1G01910.5	AT1G01910.5_1_315644_aTIS		313595	315644	313595	1	1	ATG	COG	0	AATCTTAGTGATGCCTTTCAGCA		dbTIS	0		-1 0	0	4	0.294118	0	749
AT1G01920	protein_coding	SET domain-containing protein	1:316204	1	#N/A	dbTIS	FALSE	AT1G01920.1	AT1G01920.1;AT1G01920.2	AT1G01920.1_1_316204_aTIS		319507	316204	319507	1	1	ATG	COG	0	GCCGGAGGATATGGCGATTTCAG		dbTIS	2.17161	0.0360675	0 -1	1	11	-0.352847	0	1718
AT1G01920	protein_coding	SET domain-containing protein	1:316202	1	#N/A	5UTR	NA	NA	NA	AT1G01920.2_1_316202_5UTR		316246	316204	319507	1	1	ATA	NCOG	-2	TCGCCGGAGGATATGGCGATTTC	GCCGGAGGATATGGCGATTTCAG	overlapping ORF	35.1575	0.333333	-1	8	13	0.616075	2	44
AT1G01930	protein_coding	zinc finger protein-related	1:322809	-1	#N/A	dbTIS	TRUE	AT1G01930.1	AT1G01930.1	AT1G01930.1_1_322809_aTIS		320041	322809	320041	1	1	ATG	COG	0	TTCATAATTAATGGCGACCACCG		dbTIS	0		-1 0 +1	10	27	1.22917	0	1742
AT1G01940	protein_coding	Cyclophilin-like peptidyl-prolyl cis-trans isomerase family protein	1:323082	1	#N/A	dbTIS	TRUE	AT1G01940.1	AT1G01940.1	AT1G01940.1_1_323082_aTIS	AT1G01940.1	324719	323082	324719	1	1	ATG	COG	0	CCGAGCAACAATGTCGGTAACTT		dbTIS	35.3978	0.349896	+1 0 -1	15	19	0.714069	0	482
AT1G01950	protein_coding	armadillo repeat kinesin 2 (ARK2)	1:325473	1	#N/A	dbTIS	FALSE	AT1G01950.3	AT1G01950.1;AT1G01950.2;AT1G01950.3	AT1G01950.3_1_325473_aTIS		330403	325473	330403	1	1	ATG	COG	0	TGATTAGAAAATGGCTATGGCTT		dbTIS	2.08691	0.0363901	0 -1	13	8	-0.212779	0	2747
AT1G01960	protein_coding	embryo sac development arrest 10 (EDA10)	1:337582	-1	#N/A	dbTIS	TRUE	AT1G01960.1	AT1G01960.1	AT1G01960.1_1_337582_aTIS		330830	337582	330830	1	1	ATG	COG	0			dbTIS	0		-1 0	12	27	0.59427	0	5252
AT1G01970	protein_coding	Tetratricopeptide repeat (TPR)-like superfamily protein	1:338331	1	#N/A	5UTR	NA	NA	NA	AT1G01970.1_1_338331_5UTR		338375	338538	339905	1	1	ATG	COG	-207	AGCTCTGTCTATGAACTTTGCTT	GAGGTATACAATGGGAATTTATA	uORF	20.6809	0.2	0	12	16	0.790514	0	44
AT1G01990	protein_coding	unknown protein	1:344322	-1	#N/A	5UTR	NA	NA	NA	AT1G01990.1_1_344322_5UTR		344257	344199	343462	1	1	TTG	NCOG	-123	ATTTAGAACTTTGAAGGAAGAAA	AAAGAGAGAAATGGGGAGTTTAG	uORF	0		-1 0 +1	3	15	0.814465	0	65
AT1G02000	protein_coding	UDP-D-glucuronate 4-epimerase 2 (GAE2)	1:346052	1	#N/A	dbTIS	FALSE	AT1G02000.1	AT1G02000.1	AT1G02000.1_1_346052_aTIS		347356	346052	347356	1	1	ATG	COG	0	CAAATCTTTGATGTCGCATCTGG		dbTIS	0.907168	0.0168582	0	0	2	0.263158	0	1304
AT1G02020	protein_coding	nitroreductase family protein	1:353126	-1	#N/A	3UTR	NA	NA	NA	AT1G02020.2_1_353126_3UTR		352842	354845	353214	1	1	ATA	NCOG	1719	CTTAGGCATGATAGCTCGGTTTG	TGGTTTTGAGATGTCGAATCCCA	3UTR	0		-1 0 +1	45	45	1.56293	0	284
AT1G02060	protein_coding	Tetratricopeptide repeat (TPR)-like superfamily protein	1:363050	-1	#N/A	dbTIS	TRUE	AT1G02060.1	AT1G02060.1	AT1G02060.1_1_363050_aTIS		360918	363050	360918	1	1	ATG	COG	0	TTCTTCTGCAATGGTATCTTCTG		dbTIS	0		-1 0	2	16	5.02463	0	2132
AT1G02080	protein_coding	transcription regulators	1:373694	1	#N/A	dbTIS	NA	AT1G02080.3	AT1G02080.2	AT1G02080.1_1_373694_CDS	AT1G02080.2	386682	373335	386682	2	1	ATG	COG	159	TCCTTACCTCATGACTCCCTCCA		dTIS	8.23758	0.139134	+1 0 -1	15	43	0.602436	0	7136
AT1G02080	protein_coding	transcription regulators	1:373614	1	#N/A	5UTR	NA	NA	NA	AT1G02080.2_1_373614_5UTR	AT1G02080.2	373697	373694	386682	1	1	GTG	NCOG	-80	AGCTACTCTCGTGGATCCACCGA	TCCTTACCTCATGACTCCCTCCA	overlapping ORF	47.6906	0.380952	+1 0 -1	7	22	0.20885	2	83
AT1G02080	protein_coding	transcription regulators	1:373602	1	#N/A	5UTR	NA	NA	NA	AT1G02080.2_1_373602_5UTR	AT1G02080.2	373697	373694	386682	1	1	ATA	NCOG	-92	ATCCCTAACTATAGCTACTCTCG	TCCTTACCTCATGACTCCCTCCA	overlapping ORF	48.3715	0.385417	+1 0 -1	12	16	0.13389	2	95
AT1G02080	protein_coding	transcription regulators	1:373529	1	#N/A	5UTR	NA	NA	NA	AT1G02080.2_1_373529_5UTR	AT1G02080.2	373591	373694	386682	1	1	ATC	NCOG	-165	AAAACGCAAAATCGCAGAAAGAA	TCCTTACCTCATGACTCCCTCCA	uORF	41.0949	0.428571	+1 0 -1	12	11	0.0790483	0	62
AT1G02090	protein_coding	FUSCA 5 (FUS5)	1:389568	-1	#N/A	dbTIS	TRUE	AT1G02090.2;AT1G02090.3;AT1G02090.1	AT1G02090.1;AT1G02090.2;AT1G02090.3	AT1G02090.1_1_389568_aTIS	AT1G02090.1	387479	389568	387479	1	1	ATG	COG	0	TGTTTGGAAGATGGATATCGAGC		dbTIS	0		-1 0 +1	18	31	0.832747	0	782
AT1G02100	protein_coding	Leucine carboxyl methyltransferase	1:389876	1	#N/A	dbTIS	TRUE	AT1G02100.3	AT1G02100.1;AT1G02100.2;AT1G02100.3	AT1G02100.3_1_389876_aTIS		392448	389876	392448	1	1	ATG	COG	0	AGCGACGACGATGGCGGAATCTC		dbTIS	4.01184	0.0690691	+1 0 -1	6	24	1.73821	0	998
AT1G02110	protein_coding	Protein of unknown function (DUF630 and DUF632)	1:392939	1	#N/A	dbTIS	TRUE	AT1G02110.1	AT1G02110.1	AT1G02110.1_1_392939_aTIS		395434	392939	395434	1	1	ATG	COG	0	GTTGTTGGCCATGGGATGCACGG		dbTIS	2.80186	0.0501894	+1 0 -1	9	21	0.955414	0	2111
AT1G02120	protein_coding	VASCULAR ASSOCIATED DEATH1 (VAD1)	1:395761	1	#N/A	dbTIS	FALSE	AT1G02120.1	AT1G02120.1	AT1G02120.1_1_395761_aTIS		399720	395761	399720	1	1	ATG	COG	0			dbTIS	2.3813	0.0411797	0 -1	6	7	-0.173007	0	1796
AT1G02130	protein_coding	RAS 5 (RA-5)	1:401788	-1	#N/A	dbTIS	TRUE	AT1G02130.1	AT1G02130.1	AT1G02130.1_1_401788_aTIS	AT1G02130.1	400350	401788	400350	1	1	ATG	COG	0	ATCGAAAACCATGAATCCTGAGT		dbTIS	0		-1 0 +1	32	42	1.02003	0	611
AT1G02130	protein_coding	RAS 5 (RA-5)	1:401834	-1	#N/A	5UTR	NA	NA	NA	AT1G02130.1_1_401834_5UTR	AT1G02130.1	401778	401788	400350	1	1	CTG	NCOG	-46	AGAGAGATCTCTGGCTCTGTATC	ATCGAAAACCATGAATCCTGAGT	overlapping ORF	0		-1 0 +1	9	11	0.312585	1	56
AT1G02140	protein_coding	MAGO NASHI (MAGO)	1:404401	-1	#N/A	dbTIS	TRUE	AT1G02140.1	AT1G02140.1	AT1G02140.1_1_404401_aTIS	AT1G02140.1	403467	404401	403467	1	1	ATG	COG	0	AAGAGAAGGCATGGCCGCGGAAG		dbTIS	0		-1 0 +1	12	27	0.612567	0	452
AT1G02140	protein_coding	MAGO NASHI (MAGO)	1:404361	-1	#N/A	CDS	NA	NA	NA	AT1G02140.1_1_404361_CDS	AT1G02140.1	403941	404401	403467	1	1	ATG	COG	40	CTGAGATACTATGTCGGTCACAA	AAGAGAAGGCATGGCCGCGGAAG	dTIS	0		-1 0 +1	6	21	0.279559	1	182
AT1G02140	protein_coding	MAGO NASHI (MAGO)	1:403940	-1	#N/A	CDS	NA	NA	NA	AT1G02140.1_1_403940_CDS	AT1G02140.1	403520	404401	403467	2	1	AAG	NCOG	223	GAGATTCTGAAAGAAGACGATAA	AAGAGAAGGCATGGCCGCGGAAG	dTIS	0		-1 0 +1	7	18	0.0699189	1	176
AT1G02140	protein_coding	MAGO NASHI (MAGO)	1:404348	-1	#N/A	CDS	NA	NA	NA	AT1G02140.1_1_404348_CDS	AT1G02140.1	404310	404401	403467	1	1	AGG	NCOG	53	TCGGTCACAAAGGGAAATTTGGA	AAGAGAAGGCATGGCCGCGGAAG	dTIS	0		-1 0	11	17	0.102859	2	38
AT1G02140	protein_coding	MAGO NASHI (MAGO)	1:404342	-1	#N/A	CDS	NA	NA	NA	AT1G02140.1_1_404342_CDS	AT1G02140.1	404310	404401	403467	1	1	ATT	NCOG	59	ACAAAGGGAAATTTGGACACGAG	AAGAGAAGGCATGGCCGCGGAAG	dTIS	0		-1 0	3	14	0.153984	2	32
AT1G02140	protein_coding	MAGO NASHI (MAGO)	1:404265	-1	#N/A	CDS	NA	NA	NA	AT1G02140.1_1_404265_CDS	AT1G02140.1	403941	404401	403467	1	1	ACG	NCOG	136	AACTACAAGAACGATACTATTAT	AAGAGAAGGCATGGCCGCGGAAG	dTIS	0		-1 0 +1	18	14	0.0721847	1	86
AT1G02140	protein_coding	MAGO NASHI (MAGO)	1:404289	-1	#N/A	CDS	NA	NA	NA	AT1G02140.1_1_404289_CDS	AT1G02140.1	403941	404401	403467	1	1	ACG	NCOG	112	AAGCTCCGTTACGCCAATAACTC	AAGAGAAGGCATGGCCGCGGAAG	dTIS	0		-1 0 +1	10	13	0.186373	1	110
AT1G02140	protein_coding	MAGO NASHI (MAGO)	1:403791	-1	#N/A	CDS	NA	NA	NA	AT1G02140.1_1_403791_CDS	AT1G02140.1	403467	404401	403467	2	1	ATC	NCOG	372	AGGACTTCGCATCTTCTACTATC	AAGAGAAGGCATGGCCGCGGAAG	dTIS	0		-1 0 +1	7	9	0.0704708	0	80
AT1G02140	protein_coding	MAGO NASHI (MAGO)	1:403802	-1	#N/A	CDS	NA	NA	NA	AT1G02140.1_1_403802_CDS	AT1G02140.1	403520	404401	403467	2	1	AAG	NCOG	361	AATGATCCTGAAGGACTTCGCAT	AAGAGAAGGCATGGCCGCGGAAG	dTIS	0		0 +1	4	5	0.088655	1	38
AT1G02140	protein_coding	MAGO NASHI (MAGO)	1:404244	-1	#N/A	CDS	NA	NA	NA	AT1G02140.1_1_404244_CDS	AT1G02140.1	403941	404401	403467	1	1	AGG	NCOG	157	ATCCGCAAGGAGGTATTTCTCAC	AAGAGAAGGCATGGCCGCGGAAG	dTIS	0		0 +1	6	2	0.0574282	1	65
AT1G02145	protein_coding	homolog of asparagine-linked glycosylation 12 (ALG12)	1:404915	1	#N/A	dbTIS	FALSE	AT1G02145.2	AT1G02145.2;AT1G02145.4	AT1G02145.4_1_404915_aTIS		408485	404915	408485	2	2	ATG	COG	0	TCTCAAGTCAATGCACGACATTC		dbTIS	0.936034	0.0190896	-1	0	1	0.204082	0	1361
AT1G02150	protein_coding	Tetratricopeptide repeat (TPR)-like superfamily protein	1:408779	1	#N/A	dbTIS	TRUE	AT1G02150.1	AT1G02150.1	AT1G02150.1_1_408779_aTIS		410433	408779	410433	1	1	ATG	COG	0	ACGACGAGAGATGCTTCTTCAGG		dbTIS	3.09294	0.0526984	+1 0 -1	17	22	1.06612	0	1574
AT1G02160	protein_coding	Cox19 family protein (CHCH motif)	1:410803	1	#N/A	dbTIS	FALSE	AT1G02160.2	AT1G02160.1;AT1G02160.2	AT1G02160.2_1_410803_aTIS	AT1G02160.2	411361	410803	411361	1	1	ATG	COG	0	TGATCGGGAAATGTCGACGAAAG		dbTIS	18.1992	0.25	0	1	1	0.0362791	0	275
AT1G02170	protein_coding	metacaspase 1 (AMC1)	1:411883	1	#N/A	dbTIS	TRUE	AT1G02170.1	AT1G02170.1	AT1G02170.1_1_411883_aTIS	AT1G02170.1	413426	411883	413426	1	1	ATG	COG	0	GAGAATAATAATGTACCCGCCAC		dbTIS	8.74485	0.131341	+1 0 -1	11	23	0.858079	0	1103
AT1G02180	protein_coding	ferredoxin-related	1:414505	-1	#N/A	dbTIS	FALSE	AT1G02180.1	AT1G02180.1	AT1G02180.1_1_414505_aTIS		413619	414505	413619	1	1	ATG	COG	0	AAAACACGATATGAAGAACGAAA		dbTIS	0		0	3	1	0.0696316	0	680
AT1G02220	protein_coding	NAC domain containing protein 3 (NAC003)	1:430567	-1	#N/A	dbTIS	FALSE	AT1G02220.1	AT1G02220.1	AT1G02220.1_1_430567_aTIS		428902	430567	428902	1	1	ATG	COG	0	CTGCAGAGAAATGGAAACTCCTG		dbTIS	0		0 +1	0	1	0.625	0	1184
AT1G02270	protein_coding	Calcium-binding endonuclease/exonuclease/phosphatase family	1:446197	-1	#N/A	dbTIS	FALSE	AT1G02270.1	AT1G02270.1	AT1G02270.1_1_446197_aTIS		443301	446197	443301	1	1	ATG	COG	0	AAAAACTCAAATGCAAAGCCATC		dbTIS	0		-1 0	6	9	0.665035	0	1454
AT1G02270	protein_coding	Calcium-binding endonuclease/exonuclease/phosphatase family	1:446032	-1	#N/A	CDS	NA	NA	NA	AT1G02270.1_1_446032_CDS		443301	446197	443301	1	1	ATG	COG	165	GCTTTCAGTTATGAGACTCAACT	AAAAACTCAAATGCAAAGCCATC	dTIS	0		-1 0 +1	7	11	1.03631	0	1289
AT1G02280	protein_coding	translocon at the outer envelope membrane of chloroplasts 33 (TOC33)	1:450246	-1	#N/A	dbTIS	FALSE	AT1G02280.1;AT1G02280.2	AT1G02280.1;AT1G02280.2	AT1G02280.2_1_450246_aTIS	AT1G02280.1	448665	450246	448665	2	2	ATG	COG	0	CAACGGAGTGATGGGGTCTCTCG		dbTIS	0		-1 0	1	2	0.126582	0	893
AT1G02305	protein_coding	Cysteine proteinases superfamily protein	1:455816	1	#N/A	dbTIS	TRUE	AT1G02305.1	AT1G02305.1	AT1G02305.1_1_455816_aTIS	AT1G02305.1	457974	455816	457974	1	1	ATG	COG	0	AGAAAGATCCATGGCTGATAATT		dbTIS	9.70177	0.146924	0 -1	12	24	0.774289	0	1088
AT1G02330	protein_coding	CONTAINS InterPro DOMAIN/s: Hepatocellular carcinoma-associated antigen 59 (InterPro:IPR010756)	1:463521	-1	#N/A	dbTIS	TRUE	AT1G02330.1	AT1G02330.1	AT1G02330.1_1_463521_aTIS	AT1G02330.1	462202	463521	462202	1	1	ATG	COG	0	TCTGGCTGCGATGCCGCCGAAGA		dbTIS	0		-1 0 +1	17	30	1.82277	0	839
AT1G02350	protein_coding	protoporphyrinogen oxidase-related	1:469818	1	#N/A	dbTIS	FALSE	AT1G02350.1	AT1G02350.1	AT1G02350.1_1_469818_aTIS		470693	469818	470693	1	1	ATG	COG	0			dbTIS	0.64689	0.0141844	0 -1	1	6	3.33333	0	422
AT1G02370	protein_coding	Tetratricopeptide repeat (TPR)-like superfamily protein	1:474516	1	#N/A	dbTIS	TRUE	AT1G02370.1	AT1G02370.1	AT1G02370.1_1_474516_aTIS		476383	474516	476383	1	1	ATG	COG	0	TACAACAAAAATGAATTTCCGTA		dbTIS	5.81065	0.104089	0 -1	16	15	0.576192	0	1613
AT1G02380	protein_coding	unknown protein	1:477814	1	#N/A	dbTIS	FALSE	AT1G02380.1	AT1G02380.1	AT1G02380.1_1_477814_aTIS		478850	477814	478850	2	2	ATG	COG	0	AGTGTATAGGATGGATCAAATGT		dbTIS	5.82636	0.102011	0	0	1	0.0558659	0	695
AT1G02380	protein_coding	unknown protein	1:477186	1	#N/A	5UTR	NA	NA	NA	AT1G02380.1_1_477186_5UTR		477764	477814	478850	1	2	CTG	NCOG	-118	ATTTTTCACCCTGAAGAACCCTA	AGTGTATAGGATGGATCAAATGT	uORF	35.4616	0.15942	+1 0 -1	36	64	1.95017	1	68
AT1G02400	protein_coding	gibberellin 2-oxidase 6 (GA2OX6)	1:486964	1	#N/A	dbTIS	TRUE	AT1G02400.2	AT1G02400.1	AT1G02400.1_1_486964_aTIS		489391	486964	489391	1	1	ATG	COG	0	AAAAAGGGACATGGTTTTGCCAT		dbTIS	6.16454	0.0949495	+1 0 -1	22	70	2.61723	0	989
AT1G02410	protein_coding	cytochrome c oxidase assembly protein CtaG / Cox11 family	1:491300	1	#N/A	dbTIS	TRUE	AT1G02410.2	AT1G02410.1	AT1G02410.1_1_491300_aTIS		492762	491300	492762	2	2	ATG	COG	0	CTCTTCGGCCATGTCGTGGTCGA		dbTIS	8.48803	0.131944	+1 0 -1	0	5	0.90737	0	863
AT1G02410	protein_coding	cytochrome c oxidase assembly protein CtaG / Cox11 family	1:491358	1	#N/A	CDS	NA	NA	NA	AT1G02410.1_1_491358_CDS		491594	491300	492762	2	2	ATC	NCOG	58	GAGAACCTTCATCGAACATCTCA	CTCTTCGGCCATGTCGTGGTCGA	dTIS	20.9717	0.27907	0	1	7	0.591616	1	128
AT1G02410	protein_coding	cytochrome c oxidase assembly protein CtaG / Cox11 family	1:490951	1	#N/A	5UTR	NA	NA	NA	AT1G02410.1_1_490951_5UTR		491237	491300	492762	1	2	GTG	NCOG	-122	TTGTTTTCCAGTGACGTCTTTGA	CTCTTCGGCCATGTCGTGGTCGA	uORF	13.8807	0.166667	0 -1	3	10	0.542596	2	59
AT1G02420	protein_coding	Pentatricopeptide repeat (PPR) superfamily protein	1:493683	1	#N/A	dbTIS	FALSE	AT1G02420.1	AT1G02420.1	AT1G02420.1_1_493683_aTIS		495158	493683	495158	1	1	ATG	COG	0			dbTIS	0.801998	0.0162602	0 -1	0	5	1.31579	0	1475
AT1G02475	protein_coding	Polyketide cyclase/dehydrase and lipid transport superfamily protein	1:515331	-1	#N/A	dbTIS	FALSE	AT1G02475.1	AT1G02475.1	AT1G02475.1_1_515331_aTIS	AT1G02475.1	514110	515331	514110	1	1	ATG	COG	0	GGAAGCTTCAATGTCTGTAGTAG		dbTIS	0		-1 0	5	3	0.393291	0	659
AT1G02500	protein_coding	S-adenosylmethionine synthetase 1 (SAM1)	1:519037	1	#N/A	dbTIS	TRUE	AT1G02500.2	AT1G02500.1;AT1G02500.2	AT1G02500.2_1_519037_aTIS	AT1G02500.1	520218	519037	520218	2	2	ATG	COG	0	AAGCAGCAGAATGGAGACTTTTC		dbTIS	28.5085	0.180203	+1 0	47	47	0.078732	0	1181
AT1G02500	protein_coding	S-adenosylmethionine synthetase 1 (SAM1)	1:519422	1	#N/A	CDS	NA	NA	NA	AT1G02500.2_1_519422_CDS	AT1G02500.1	519448	519037	520218	2	2	ATG	COG	385	ATGTTTGGTTATGCCACTGATGA	AAGCAGCAGAATGGAGACTTTTC	dTIS	12.2495	0.148148	+1 0 -1	4	12	0.133305	1	26
AT1G02500	protein_coding	S-adenosylmethionine synthetase 1 (SAM1)	1:519412	1	#N/A	CDS	NA	NA	NA	AT1G02500.1_1_519412_CDS	AT1G02500.1	520218	519037	520218	2	2	ATG	COG	375	CCAAGGGCACATGTTTGGTTATG	TCGAAGCAGAATGGAGACTTTTC	dTIS	5.58846	0.0805452	+1 0 -1	0	8	0.105668	0	806
AT1G02500	protein_coding	S-adenosylmethionine synthetase 1 (SAM1)	1:518343	1	#N/A	5UTR	NA	NA	NA	AT1G02500.2_1_518343_5UTR	AT1G02500.1	519062	519037	520218	1	2	CTG	NCOG	-40	TCTTCGAGATCTGATCGCCGAAT	AAGCAGCAGAATGGAGACTTTTC	overlapping ORF	246.389	0.727273	0 -1	31	97	0.51731	1	65
AT1G02500	protein_coding	S-adenosylmethionine synthetase 1 (SAM1)	1:518321	1	#N/A	5UTR	NA	NA	NA	AT1G02500.1_1_518321_5UTR	AT1G02500.1	518362	519037	520218	1	2	CTG	NCOG	-59	CCACAGAGATCTGAGTTTCTCTT	TCGAAGCAGAATGGAGACTTTTC	uORF	191.979	0.785714	0 -1	32	53	0.151189	2	41
AT1G02560	protein_coding	nuclear encoded CLP protease 5 (CLPP5)	1:538000	1	#N/A	dbTIS	TRUE	AT1G02560.1	AT1G02560.1	AT1G02560.1_1_538000_aTIS	AT1G02560.1	539805	538000	539805	1	1	ATG	COG	0	TAACAAGAAAATGGCTCATGCTT		dbTIS	24.6278	0.324415	+1 0 -1	19	40	0.786368	0	896
AT1G02560	protein_coding	nuclear encoded CLP protease 5 (CLPP5)	1:538460	1	#N/A	CDS	NA	NA	NA	AT1G02560.1_1_538460_CDS	AT1G02560.1	538675	538000	539805	3	1	ATG	COG	292	TTTCCTGCTTATGCTCAAGGACA	TAACAAGAAAATGGCTCATGCTT	dTIS	13.4256	0.195122	+1 0 -1	1	4	0.267629	1	122
AT1G02660	protein_coding	alpha/beta-Hydrolases superfamily protein	1:574746	-1	#N/A	dbTIS	FALSE	AT1G02660.1	AT1G02660.1	AT1G02660.1_1_574746_aTIS		572187	574746	572187	1	1	ATG	COG	0	TTTTCTTTCGATGGACAGTTTGT		dbTIS	0		0 +1	2	2	0.529101	0	2141
AT1G02680	protein_coding	TBP-associated factor 13 (TAF13)	1:581084	1	#N/A	dbTIS	FALSE	AT1G02680.1	AT1G02680.1	AT1G02680.1_1_581084_aTIS	AT1G02680.1	581919	581084	581919	2	2	ATG	COG	0	AGAAGAAGAGATGAGTAACACAC		dbTIS	8.97986	0.146982	0 -1	0	7	0.673077	0	380
AT1G02680	protein_coding	TBP-associated factor 13 (TAF13)	1:580710	1	#N/A	5UTR	NA	NA	NA	AT1G02680.1_1_580710_5UTR	AT1G02680.1	581087	581084	581919	1	2	ACG	NCOG	-50	CGATTTTGCAACGACCACCTCTG	AGAAGAAGAGATGAGTAACACAC	overlapping ORF	54.9409	0.481481	+1 0 -1	15	30	1.89231	2	53
AT1G02690	protein_coding	importin alpha isoform 6 (IMPA-6)	1:584397	1	#N/A	dbTIS	FALSE	AT1G02690.2	AT1G02690.1;AT1G02690.2	AT1G02690.2_1_584397_aTIS		587036	584397	587036	1	1	ATG	COG	0	TAAGCTAACCATGTCTTACAAAC		dbTIS	4.63691	0.0728395	0 -1	2	5	0.116911	0	1619
AT1G02690	protein_coding	importin alpha isoform 6 (IMPA-6)	1:584296	1	#N/A	5UTR	NA	NA	NA	AT1G02690.1_1_584296_5UTR		584394	584397	587036	1	1	CTG	NCOG	-101	TCATCTTCCTCTGAGAAATCAAA	TAAGCTAACCATGTCTTACAAAC	uORF	32.9628	0.434343	+1 0	2	13	0.49698	2	98
AT1G02730	protein_coding	cellulose synthase-like D5 (CSLD5)	1:598473	-1	#N/A	dbTIS	TRUE	AT1G02730.1	AT1G02730.1	AT1G02730.1_1_598473_aTIS	AT1G02730.1	594697	598473	594697	1	1	ATG	COG	0	TGAACCAAAGATGGTGAAATCAG		dbTIS	0		0 +1	2	3	0.250175	0	3545
AT1G02730	protein_coding	cellulose synthase-like D5 (CSLD5)	1:598526	-1	#N/A	5UTR	NA	NA	NA	AT1G02730.1_1_598526_5UTR	AT1G02730.1	598467	598473	594697	1	1	TTG	NCOG	-53	TTCTAAATCTTTGATTTTTTTCT	TGAACCAAAGATGGTGAAATCAG	overlapping ORF	0		-1 0 +1	3	18	0.486994	2	59
AT1G02740	protein_coding	MRG family protein	1:602021	-1	#N/A	dbTIS	FALSE	AT1G02740.1	AT1G02740.1	AT1G02740.1_1_602021_aTIS		599734	602021	599734	1	1	ATG	COG	0	TCTTTTTGAGATGGGAAGCCCTA		dbTIS	0		0 +1	1	2	0.536673	0	983
AT1G02750	protein_coding	Drought-responsive family protein	1:602673	1	#N/A	dbTIS	FALSE	AT1G02750.2	AT1G02750.1;AT1G02750.2	AT1G02750.1_1_602673_aTIS	AT1G02750.1	604134	602673	604134	1	1	ATG	COG	0	GACAAAGCAGATGGAAGACGATA		dbTIS	14.7783	0.207207	+1 0 -1	3	5	0.151556	0	665
AT1G02750	protein_coding	Drought-responsive family protein	1:602611	1	#N/A	5UTR	NA	NA	NA	AT1G02750.2_1_602611_5UTR	AT1G02750.1	602652	602673	604134	1	1	ACG	NCOG	-62	AGCTGACACGACGAAGAAGGTCT	GACAAAGCAGATGGAAGACGATA	uORF	82.1183	0.547619	+1 0 -1	18	22	1.46249	2	41
AT1G02750	protein_coding	Drought-responsive family protein	1:602535	1	#N/A	5UTR	NA	NA	NA	AT1G02750.1_1_602535_5UTR	AT1G02750.1	602606	602673	604134	1	1	TTG	NCOG	-138	AAAAAAAGGTTTGGCCTTTCCGT	GACAAAGCAGATGGAAGACGATA	uORF	41.0122	0.430556	+1 0 -1	3	18	0.419755	0	71
AT1G02780	protein_coding	embryo defective 2386 (emb2386)	1:609391	-1	#N/A	dbTIS	TRUE	AT1G02780.1	AT1G02780.1	AT1G02780.1_1_609391_aTIS	AT1G02780.1	608120	609391	608120	1	1	ATG	COG	0	AGAAGCAAAAATGGTTTCTCTGA		dbTIS	0		-1 0 +1	762	1043	1.47194	0	644
AT1G02780	protein_coding	embryo defective 2386 (emb2386)	1:608628	-1	#N/A	CDS	NA	NA	NA	AT1G02780.1_1_608628_CDS	AT1G02780.1	608120	609391	608120	3	1	AAG	NCOG	318	GCGTCTGTTGAAGAAATACAGAG	AGAAGCAAAAATGGTTTCTCTGA	dTIS	0		-1 0 +1	12	30	0.0410768	0	326
AT1G02780	protein_coding	embryo defective 2386 (emb2386)	1:608852	-1	#N/A	CDS	NA	NA	NA	AT1G02780.1_1_608852_CDS	AT1G02780.1	608120	609391	608120	2	1	AAG	NCOG	198	TCGCAAAATGAAGATTGCCAAGA	AGAAGCAAAAATGGTTTCTCTGA	dTIS	0		-1 0 +1	2	23	0.0626168	0	446
AT1G02780	protein_coding	embryo defective 2386 (emb2386)	1:608824	-1	#N/A	CDS	NA	NA	NA	AT1G02780.1_1_608824_CDS	AT1G02780.1	608628	609391	608120	2	1	CTG	NCOG	226	GGTCGTCACTCTGGATACGGTAA	AGAAGCAAAAATGGTTTCTCTGA	dTIS	0		-1 0 +1	3	8	0.0469023	1	92
AT1G02816	protein_coding	Protein of unknown function, DUF538	1:621637	1	#N/A	dbTIS	TRUE	AT1G02816.1	AT1G02816.1	AT1G02816.1_1_621637_aTIS	AT1G02816.1	622137	621637	622137	1	1	ATG	COG	0	CGGACGAATCATGACTCTGCTTC		dbTIS	26.3888	0.355289	+1 0 -1	23	84	1.69962	0	500
AT1G02816	protein_coding	Protein of unknown function, DUF538	1:621595	1	#N/A	5UTR	NA	NA	NA	AT1G02816.1_1_621595_5UTR	AT1G02816.1	622137	621637	622137	1	1	ACG	NCOG	-42	TGATTTAGCTACGACTCCTAAAG	CGGACGAATCATGACTCTGCTTC	extension	28.1214	0.366483	+1 0 -1	8	12	0.156463	0	542
AT1G02840	protein_coding	SR1	1:626918	1	#N/A	dbTIS	TRUE	AT1G02840.2	AT1G02840.1;AT1G02840.2;AT1G02840.3	AT1G02840.1_1_626918_aTIS	AT1G02840.1	629583	626918	629583	2	2	ATG	COG	0	AACAGGAAGAATGAGCAGTCGTT		dbTIS	13.0351	0.101974	+1 0 -1	56	150	1.03861	0	911
AT1G02840	protein_coding	SR1	1:627101	1	#N/A	CDS	NA	NA	NA	AT1G02840.3_1_627101_CDS	AT1G02840.1	627127	626918	629583	3	2	ATG	COG	88	TTCAGTAAGTATGGACCTGTTGT	GACCAACAGAATGAGCAGTCGTT	dTIS	64.7471	0.518519	0 -1	17	28	0.194225	1	26
AT1G02850	protein_coding	beta glucosidase 11 (BGLU11)	1:630569	1	#N/A	dbTIS	FALSE	AT1G02850.4	AT1G02850.1;AT1G02850.2;AT1G02850.3;AT1G02850.4;AT1G02850.5	AT1G02850.4_1_630569_aTIS		633085	630569	633085	1	1	ATG	COG	0	GACCAGAGAGATGAAGTTATTGA		dbTIS	4.01196	0.0740741	0	3	10	0.340909	0	1565
AT1G02860	protein_coding	nitrogen limitation adaptation (NLA)	1:635474	1	#N/A	dbTIS	FALSE	AT1G02860.2	AT1G02860.1;AT1G02860.2	AT1G02860.1_1_635474_aTIS		637083	635474	637083	1	1	ATG	COG	0	GAAAAAATAAATGAAGTTTTGTA		dbTIS	0.993997	0.0198413	0 -1	4	11	2.24654	0	1007
AT1G02870	protein_coding	FUNCTIONS IN: molecular_function unknown	1:638603	-1	#N/A	dbTIS	FALSE	AT1G02870.1	AT1G02870.1	AT1G02870.1_1_638603_aTIS	AT1G02870.1	637401	638603	637401	1	1	ATG	COG	0	AGTGAGAGAGATGGCGAGGTCGA		dbTIS	0		-1 0 +1	4	6	0.239123	0	581
AT1G02880	protein_coding	thiamin pyrophosphokinase1 (TPK1)	1:644485	-1	#N/A	dbTIS	FALSE	AT1G02880.6;AT1G02880.3	AT1G02880.3	AT1G02880.3_1_644485_aTIS		643063	644485	643063	1	1	ATG	COG	0	CTTGTCTCCGATGTCAGCCATGG		dbTIS	0		-1 0	3	6	1.02273	0	803
AT1G02890	protein_coding	AAA-type ATPase family protein	1:651797	-1	#N/A	dbTIS	FALSE	AT1G02890.2;AT1G02890.1	AT1G02890.1;AT1G02890.2	AT1G02890.1_1_651797_aTIS		645372	651797	645372	1	1	ATG	COG	0	AGAGAGAGATATGGTTGATACGA		dbTIS	0		-1 0	4	8	0.196306	0	3740
AT1G02890	protein_coding	AAA-type ATPase family protein	1:651867	-1	#N/A	5UTR	NA	NA	NA	AT1G02890.1_1_651867_5UTR		651808	651797	645372	1	1	GTG	NCOG	-70	GACTTTTGCAGTGAAAATCTCTT	AGAGAGAGATATGGTTGATACGA	uORF	0		-1 0	9	19	0.352402	1	59
AT1G02910	protein_coding	LOW PSII ACCUMULATION1 (LPA1)	1:658125	-1	#N/A	dbTIS	FALSE	AT1G02910.2;AT1G02910.1	AT1G02910.1	AT1G02910.1_1_658125_aTIS		655749	658125	655749	1	1	ATG	COG	0	AGAAAATTGAATGGCTGTGGCTA		dbTIS	0		0	5	4	0.521092	0	1361
AT1G02920	protein_coding	glutathione S-transferase 7 (GSTF7)	1:659705	-1	#N/A	dbTIS	TRUE	AT1G02920.1	AT1G02920.1	AT1G02920.1_1_659705_aTIS	AT1G02920.1	658886	659705	658886	1	1	ATG	COG	0	GTCTTAACAAATGGCAGGAATCA		dbTIS	0		-1 0 +1	30	36	1.82011	0	629
AT1G02930	protein_coding	glutathione S-transferase 6 (GSTF6)	1:662191	-1	#N/A	dbTIS	TRUE	AT1G02930.2;AT1G02930.1	AT1G02930.1;AT1G02930.2	AT1G02930.2_1_662191_aTIS	AT1G02930.1	661363	662191	661363	2	2	ATG	COG	0	GTATTAACAAATGGCAGGAATCA		dbTIS	0		-1 0 +1	67	78	1.52555	0	626
AT1G02960	protein_coding	unknown protein	1:669498	-1	#N/A	CDS	NA	NA	NA	AT1G02960.1_1_669498_CDS		669227	669773	667002	3	1	ATG	COG	70	GAAGAAGAAAATGATATTTCGCC	GTGACGGCGAATGTGGCGGCGAA	dTIS	0		0 +1	6	21	2.56696	1	77
AT1G02970	protein_coding	WEE1 kinase homolog (WEE1)	1:673408	1	#N/A	dbTIS	TRUE	AT1G02970.1	AT1G02970.1	AT1G02970.1_1_673408_aTIS		676127	673408	676127	1	1	ATG	COG	0	ATTCATCGTCATGTTCGAGAAGA		dbTIS	3.72586	0.0638723	0 -1	1	16	1.86805	0	1502
AT1G03000	protein_coding	peroxin 6 (PEX6)	1:692453	-1	#N/A	dbTIS	FALSE	AT1G03000.1	AT1G03000.1	AT1G03000.1_1_692453_aTIS		688057	692453	688057	1	1	ATG	COG	0	TTCCGTTGCAATGGTGGAGAGAC		dbTIS	0		0	0	2	0.175439	0	2825
AT1G03030	protein_coding	P-loop containing nucleoside triphosphate hydrolases superfamily protein	1:701621	1	#N/A	dbTIS	FALSE	AT1G03030.2	AT1G03030.1	AT1G03030.1_1_701621_aTIS		703568	701621	703568	1	1	ATG	COG	0	GCGTTCATCAATGGAGGTTTCTT		dbTIS	4.12247	0.0783664	0 -1	3	6	0.215067	0	905
AT1G03040	protein_coding	basic helix-loop-helix (bHLH) DNA-binding superfamily protein	1:706457	-1	#N/A	dbTIS	TRUE	AT1G03040.3;AT1G03040.1;AT1G03040.2	AT1G03040.1;AT1G03040.2	AT1G03040.1_1_706457_aTIS		704279	706457	704279	1	1	ATG	COG	0	CGTTTCCTTCATGGCTAATAACA		dbTIS	0		-1 0 +1	9	14	0.581081	0	908
AT1G03040	protein_coding	basic helix-loop-helix (bHLH) DNA-binding superfamily protein	1:706556	-1	#N/A	5UTR	NA	NA	NA	AT1G03040.1_1_706556_5UTR		706524	706457	704279	1	1	ATG	COG	-99	GATTCTTCGCATGGAAAGTTGTT	CGTTTCCTTCATGGCTAATAACA	uORF	0		-1 0 +1	15	32	2.16066	0	32
AT1G03060	protein_coding	SPIRRIG (SPI)	1:726891	-1	#N/A	dbTIS	FALSE	AT1G03060.1;AT1G03060.3;AT1G03060.4;AT1G03060.2	AT1G03060.1	AT1G03060.1_1_726891_aTIS		712971	726891	712971	1	1	ATG	COG	0			dbTIS	0		0	0	2	0.20202	0	10805
AT1G03080	protein_coding	kinase interacting (KIP1-like) family protein	1:737332	-1	#N/A	dbTIS	FALSE	AT1G03080.1;AT1G03080.2;AT1G03080.3	AT1G03080.1	AT1G03080.1_1_737332_aTIS		731794	737332	731794	3	3	ATG	COG	0	GCCGGGAAAAATGACTGCTGTTG		dbTIS	0		-1	0	1	0.0588235	0	5201
AT1G03090	protein_coding	MCCA	1:739715	1	#N/A	dbTIS	FALSE	AT1G03090.1	AT1G03090.1;AT1G03090.2	AT1G03090.2_1_739715_aTIS		743819	739715	743819	1	1	ATG	COG	0	TCGAGATCAAATGTCGATGATGA		dbTIS	1.27989	0.0258503	+1 0 -1	1	2	0	0	2204
AT1G03100	protein_coding	Pentatricopeptide repeat (PPR) superfamily protein	1:746407	-1	#N/A	dbTIS	FALSE	AT1G03100.1	AT1G03100.1	AT1G03100.1_1_746407_aTIS		744026	746407	744026	1	1	ATG	COG	0	AGATCTTTCAATGTTTTCATTGA		dbTIS	0		-1	2	1	0.454545	0	2381
AT1G03106	protein_coding	unknown protein	1:748913	-1	#N/A	5UTR	NA	NA	NA	AT1G03106.1_1_748913_5UTR		748887	748639	748442	1	1	ATG	COG	-274	TTATACTCGGATGAAGTCCGGTT	TTTTCTAACGATGTGTGGTTTTC	uORF	0		0 +1	5	25	5.38235	1	26
AT1G03110	protein_coding	Transducin/WD40 repeat-like superfamily protein	1:749359	1	#N/A	dbTIS	TRUE	AT1G03110.1	AT1G03110.1	AT1G03110.1_1_749359_aTIS		751796	749359	751796	1	1	ATG	COG	0	AACAACAACAATGCAGGAAGAAT		dbTIS	6.09949	0.0934579	+1 0 -1	12	21	0.447114	0	1283
AT1G03120	protein_coding	responsive to abscisic acid 28 (RAB28)	1:752271	1	#N/A	dbTIS	FALSE	AT1G03120.2	AT1G03120.1	AT1G03120.1_1_752271_aTIS		753140	752271	753140	1	1	ATG	COG	0			dbTIS	1.07933	0.0218579	-1	0	4	2	0	548
AT1G03130	protein_coding	photosystem I subunit D-2 (PSAD-2)	1:754142	-1	#N/A	dbTIS	TRUE	AT1G03130.1	AT1G03130.1	AT1G03130.1_1_754142_aTIS	AT1G03130.1	753528	754142	753528	1	1	ATG	COG	0	AGAAGAAACTATGGCAACTCAAG		dbTIS	0		-1 0 +1	24	36	2.20534	0	614
AT1G03140	protein_coding	splicing factor Prp18 family protein	1:756223	-1	#N/A	dbTIS	TRUE	AT1G03140.1	AT1G03140.1	AT1G03140.1_1_756223_aTIS		754471	756223	754471	1	1	ATG	COG	0	AACCTTTCCGATGGATCTGCTCA		dbTIS	0		-1 0 +1	10	19	0.972799	0	1262
AT1G03150	protein_coding	Acyl-CoA N-acyltransferases (NAT) superfamily protein	1:756461	1	#N/A	dbTIS	TRUE	AT1G03150.1	AT1G03150.1	AT1G03150.1_1_756461_aTIS	AT1G03150.1	758441	756461	758441	1	1	ATG	COG	0	AAAAGAAGAGATGACGACGATAC		dbTIS	15.8027	0.211429	+1 0	9	15	0.821195	0	524
AT1G03160	protein_coding	FZO-like (FZL)	1:761321	1	#N/A	dbTIS	FALSE	AT1G03160.4	AT1G03160.1;AT1G03160.2	AT1G03160.1_1_761321_aTIS		766053	761321	766053	1	1	ATG	COG	0	TTCTCTCTCCATGAGAACTCTAA		dbTIS	1.86113	0.0259219	0 -1	20	10	0.363601	0	2738
AT1G03180	protein_coding	unknown protein	1:773543	1	#N/A	dbTIS	FALSE	AT1G03180.5	AT1G03180.1	AT1G03180.1_1_773543_aTIS		775179	773543	775179	1	1	ATG	COG	0	TCGATTCACGATGGAAATGGCGG		dbTIS	1.65551	0.0338346	1	0	0	0.357143	0	797
AT1G03190	protein_coding	ULTRAVIOLET HYPERSENSITIVE 6 (UVH6)	1:775822	1	#N/A	dbTIS	FALSE	AT1G03190.2	AT1G03190.1;AT1G03190.2	AT1G03190.1_1_775822_aTIS		779863	775822	779863	2	2	ATG	COG	0	GAGGAAGAAGATGATCTTTAAAA		dbTIS	1.55924	0.0281072	0 -1	4	6	0.502646	0	2276
AT1G03200	protein_coding	unknown protein	1:780659	1	#N/A	5UTR	NA	NA	NA	AT1G03200.1_1_780659_5UTR		781124	780755	781124	1	1	CTG	NCOG	-96	ACCCAGATCACTGATCAACCGTG	TTTTTTGGGGATGAAGATCAGAA	extension	3.70572	0.0540541	+1 0 -1	6	5	2.52508	0	221
AT1G03210	protein_coding	Phenazine biosynthesis PhzC/PhzF protein	1:782948	1	#N/A	dbTIS	FALSE	AT1G03210.2	AT1G03210.1	AT1G03210.1_1_782948_aTIS		784240	782948	784240	1	1	ATG	COG	0			dbTIS	2.64523	0.047619	0 -1	4	6	1.42222	0	860
AT1G03220	protein_coding	Eukaryotic aspartyl protease family protein	1:787143	1	#N/A	dbTIS	TRUE	AT1G03220.1	AT1G03220.1	AT1G03220.1_1_787143_aTIS	AT1G03220.1	788444	787143	788444	1	1	ATG	COG	0	ATCTCTAACAATGGCGCCTTCTC		dbTIS	13.8837	0.214286	+1 0 -1	7	10	0.311367	0	1301
AT1G03230	protein_coding	Eukaryotic aspartyl protease family protein	1:790110	1	#N/A	dbTIS	FALSE	AT1G03230.1	AT1G03230.1	AT1G03230.1_1_790110_aTIS	AT1G03230.1	791414	790110	791414	1	1	ATG	COG	0	ATCTCTAACAATGGCGTCTTCTC		dbTIS	7.78071	0.129502	+1 0 -1	1	11	0.539889	0	1304
AT1G03240	protein_coding	unknown protein	1:792838	-1	#N/A	dbTIS	FALSE	AT1G03240.1	AT1G03240.1	AT1G03240.1_1_792838_aTIS		792418	792838	792418	1	1	ATG	COG	0	TTTTTTGGGGATGACGATCAGAA		dbTIS	0		0	3	3	0.505051	0	128
AT1G03250	protein_coding	unknown protein	1:795159	-1	#N/A	dbTIS	TRUE	AT1G03250.4;AT1G03250.2;AT1G03250.1	AT1G03250.1;AT1G03250.2	AT1G03250.2_1_795159_aTIS	AT1G03250.1	793576	795159	793576	1	1	ATG	COG	0	TTGTTCAATCATGGCGGCTACCA		dbTIS	0		0 +1	1	9	0.793651	0	755
AT1G03250	protein_coding	unknown protein	1:795214	-1	#N/A	5UTR	NA	NA	NA	AT1G03250.1_1_795214_5UTR	AT1G03250.1	795170	795159	793576	1	1	TTG	NCOG	-55	AAGAGTCTCGTTGGCTCGGTTTT	TTGTTCAATCATGGCGGCTACCA	uORF	0		-1 0 +1	8	22	1.78953	1	44
AT1G03260	protein_coding	SNARE associated Golgi protein family	1:798102	-1	#N/A	dbTIS	FALSE	AT1G03260.1	AT1G03260.1	AT1G03260.1_1_798102_aTIS		795678	798102	795678	1	1	ATG	COG	0	ATCCTTGTATATGGCAGCCATGT		dbTIS	0		0	0	1	0.16129	0	824
AT1G03260	protein_coding	SNARE associated Golgi protein family	1:798364	-1	#N/A	5UTR	NA	NA	NA	AT1G03260.1_1_798364_5UTR		798320	798102	795678	1	1	ATG	COG	-262	TCGTCATCGCATGTTTCGCTTCC	ATCCTTGTATATGGCAGCCATGT	uORF	0		-1 0 +1	8	12	0.653999	1	44
AT1G03270	protein_coding	CBS domain-containing protein with a domain of unknown function (DUF21)	1:799191	1	#N/A	dbTIS	TRUE	AT1G03270.1	AT1G03270.1	AT1G03270.1_1_799191_aTIS		802436	799191	802436	1	1	ATG	COG	0			dbTIS	2.94416	0.056	0 -1	5	12	1.62153	0	1499
AT1G03280	protein_coding	Transcription factor TFIIE, alpha subunit	1:803635	1	#N/A	dbTIS	FALSE	AT1G03280.3	AT1G03280.1	AT1G03280.1_1_803635_aTIS		806758	803635	806758	2	2	ATG	COG	0	TGTTAACTCCATGGAAAAATCAG		dbTIS	3.09854	0.05625	0 -1	7	10	0.246178	0	1439
AT1G03280	protein_coding	Transcription factor TFIIE, alpha subunit	1:803579	1	#N/A	5UTR	NA	NA	NA	AT1G03280.1_1_803579_5UTR		803602	803635	806758	2	2	ACG	NCOG	-56	TGTATCAAACACGAACCTAATAC	TGTTAACTCCATGGAAAAATCAG	uORF	33.6289	0.5	+1 0	3	4	0.291321	2	23
AT1G03290	protein_coding	unknown protein	1:807970	1	#N/A	dbTIS	FALSE	AT1G03290.1	AT1G03290.1;AT1G03290.2	AT1G03290.1_1_807970_aTIS		810680	807970	810680	2	2	ATG	COG	0	ACTTTCACTGATGGGTTTCGGTT		dbTIS	5.19977	0.0897436	0	1	1	0.037415	0	1715
AT1G03290	protein_coding	unknown protein	1:807463	1	#N/A	5UTR	NA	NA	NA	AT1G03290.2_1_807463_5UTR		807582	807970	810680	1	2	ATC	NCOG	-188	TTGCACAGAAATCGAAAATTTTC	ACTTTCACTGATGGGTTTCGGTT	uORF	32.4985	0.408333	+1 0 -1	6	11	0.32767	2	119
AT1G03300	protein_coding	DOMAIN OF UNKNOWN FUNCTION 724 1 (ATDUF1)	1:813086	-1	#N/A	dbTIS	FALSE	AT1G03300.1	AT1G03300.1	AT1G03300.1_1_813086_aTIS		811033	813086	811033	1	1	ATG	COG	0			dbTIS	0		-1 0	14	12	-0.473856	0	2012
AT1G03330	protein_coding	Small nuclear ribonucleoprotein family protein	1:819297	-1	#N/A	dbTIS	TRUE	AT1G03330.1	AT1G03330.1	AT1G03330.1_1_819297_aTIS	AT1G03330.1	818161	819297	818161	1	1	ATG	COG	0	GGAAACAAAAATGTTGTTCTTTT		dbTIS	0		-1 0 +1	87	154	2.49865	0	281
AT1G03330	protein_coding	Small nuclear ribonucleoprotein family protein	1:819340	-1	#N/A	5UTR	NA	NA	NA	AT1G03330.1_1_819340_5UTR	AT1G03330.1	819317	819297	818161	1	1	TTG	NCOG	-43	TTCAGCTTCTTTGTTGAATTGCG	GGAAACAAAAATGTTGTTCTTTT	uORF	0		-1 0 +1	0	10	0.669373	1	23
AT1G03340	protein_coding	unknown protein	1:819712	1	#N/A	dbTIS	FALSE	AT1G03340.1	AT1G03340.1	AT1G03340.1_1_819712_aTIS		821227	819712	821227	1	1	ATG	COG	0	TTTTTTCTCAATGGCTTCTCATA		dbTIS	1.10107	0.0198618	0	3	2	2	0	1157
AT1G03350	protein_coding	BSD domain-containing protein	1:824246	-1	#N/A	dbTIS	TRUE	AT1G03350.1	AT1G03350.1	AT1G03350.1_1_824246_aTIS		822834	824246	822834	1	1	ATG	COG	0	GCTTTACGCTATGAATTTCTTCA		dbTIS	0		-1 0 +1	6	24	1.46204	0	1412
AT1G03350	protein_coding	BSD domain-containing protein	1:824341	-1	#N/A	5UTR	NA	NA	NA	AT1G03350.1_1_824341_5UTR		824309	824246	822834	1	1	ACG	NCOG	-95	CCTATTTCTGACGCTAATTCGAA	GCTTTACGCTATGAATTTCTTCA	uORF	0		-1 0 +1	20	43	2.16285	2	32
AT1G03360	protein_coding	ribosomal RNA processing 4 (RRP4)	1:824659	1	AT1G03360	CDS	NA	NA	NA	AT1G03360.1_1_824659_CDS	AT1G03360.1	826179	824653	826179	1	1	ATG	COG	6	TGTGATGGTGATGAGAAAGCTAC	AGTGTCTGTGATGGTGATGAGAA	dTIS	11.6346	0.164071	+1 0 -1	13	49	1.2425	0	962
AT1G03365	protein_coding	RING/U-box superfamily protein	1:827182	1	#N/A	dbTIS	FALSE	AT1G03365.2	AT1G03365.1	AT1G03365.1_1_827182_aTIS		830191	827182	830191	2	2	ATG	COG	0	GTTGAAGGTGATGAGTATAGTTC		dbTIS	3.03811	0.0570388	0	0	4	0.191083	0	2471
AT1G03370	protein_coding	C2 calcium/lipid-binding and GRAM domain containing protein	1:830693	1	#N/A	5UTR	NA	NA	NA	AT1G03370.1_1_830693_5UTR		830932	830968	834996	1	1	ATG	COG	-275	GTTGTTGTTAATGTTTACCTCTT	CGTCGGCGAGATGAAGCTTCAGG	uORF	9.32803	0.154167	0 -1	2	13	1.78947	2	239
AT1G03380	protein_coding	homolog of yeast autophagy 18 (ATG18) G (ATG18G)	1:835975	1	#N/A	5UTR	NA	NA	NA	AT1G03380.1_1_835975_5UTR		836076	836155	840362	1	1	ATG	COG	-180	CTATCATCGGATGTTATATCTGT	GTAGTAGAAGATGATGAAGAAGG	uORF	5.4057	0.0784314	+1 0 -1	3	9	0.918888	0	101
AT1G03400	protein_coding	2-oxoglutarate (2OG) and Fe(II)-dependent oxygenase superfamily protein	1:844158	-1	#N/A	dbTIS	FALSE	AT1G03400.2;AT1G03400.1	AT1G03400.1	AT1G03400.1_1_844158_aTIS		842895	844158	842895	1	1	ATG	COG	0	CCAAGAAGCAATGGAGTCAACTG		dbTIS	0		0 +1	5	4	0.461538	0	1055
AT1G03430	protein_coding	histidine-containing phosphotransfer factor 5 (AHP5)	1:848159	1	#N/A	dbTIS	TRUE	AT1G03430.1	AT1G03430.1	AT1G03430.1_1_848159_aTIS	AT1G03430.1	849235	848159	849235	1	1	ATG	COG	0	AACTTTAGCTATGAACACCATCG		dbTIS	9.42664	0.154008	+1 0 -1	7	13	0.439959	0	473
AT1G03440	protein_coding	Leucine-rich repeat (LRR) family protein	1:852681	1	#N/A	dbTIS	FALSE	AT1G03440.1	AT1G03440.1	AT1G03440.1_1_852681_aTIS		853874	852681	853874	1	1	ATG	COG	0	GAAGAAGAAGATGATGATGAGAT		dbTIS	0.648336	0.0125628	0	0	1	0.769231	0	1193
AT1G03470	protein_coding	Kinase interacting (KIP1-like) family protein	1:867675	-1	#N/A	5UTR	NA	NA	NA	AT1G03470.1_1_867675_5UTR		867487	867493	866217	1	2	ACG	NCOG	-77	AGAAGAAGAAACGGCGCCGTTTA	AGAGTGAAAGATGGTGATGGACT	overlapping ORF	0		-1 0 +1	11	23	2.69087	2	83
AT1G03475	protein_coding	LESION INITIATION 2 (LIN2)	1:871175	-1	#N/A	dbTIS	TRUE	AT1G03475.1	AT1G03475.1	AT1G03475.1_1_871175_aTIS	AT1G03475.1	869302	871175	869302	1	1	ATG	COG	0	CGGATCAAACATGGCTTCTCACT		dbTIS	0		-1 0	9	11	0.511913	0	1160
AT1G03510	protein_coding	Tetratricopeptide repeat (TPR)-like superfamily protein	1:877547	-1	#N/A	dbTIS	FALSE	AT1G03510.1	AT1G03510.1	AT1G03510.1_1_877547_aTIS		876258	877547	876258	1	1	ATG	COG	0			dbTIS	0		-1	1	2	1.05263	0	1289
AT1G03520	protein_coding	Core-2/I-branching beta-1,6-N-acetylglucosaminyltransferase family protein	1:879286	-1	#N/A	dbTIS	FALSE	AT1G03520.2	AT1G03520.2	AT1G03520.2_1_879286_aTIS		877948	879286	877948	2	2	ATG	COG	0	CAAGCAATCTATGAATTCGACGG		dbTIS	0		1	0	0	0.555556	0	1076
AT1G03530	protein_coding	nuclear assembly factor 1 (NAF1)	1:883338	-1	#N/A	dbTIS	FALSE	AT1G03530.1	AT1G03530.1	AT1G03530.1_1_883338_aTIS		880638	883338	880638	1	1	ATG	COG	0	TCTTCTTGCCATGGTTGGATTTC		dbTIS	0		0	2	4	0.454545	0	2405
AT1G03530	protein_coding	nuclear assembly factor 1 (NAF1)	1:883390	-1	#N/A	5UTR	NA	NA	NA	AT1G03530.1_1_883390_5UTR		883319	883338	880638	1	1	ATG	COG	-52		TCTTCTTGCCATGGTTGGATTTC	overlapping ORF	0		-1 0 +1	3	10	1.51163	1	71
AT1G03560	protein_coding	Pentatricopeptide repeat (PPR-like) superfamily protein	1:892410	-1	#N/A	dbTIS	FALSE	AT1G03560.1	AT1G03560.1	AT1G03560.1_1_892410_aTIS		890428	892410	890428	1	1	ATG	COG	0			dbTIS	0		-1 0	5	6	0.277778	0	1982
AT1G03590	protein_coding	Protein phosphatase 2C family protein	1:896257	-1	#N/A	dbTIS	FALSE	AT1G03590.1	AT1G03590.1	AT1G03590.1_1_896257_aTIS		894480	896257	894480	2	2	ATG	COG	0	GCATTGACCAATGGGAGGTTGTA		dbTIS	0		0	1	2	0.303997	0	1388
AT1G03600	protein_coding	PSB27	1:898916	1	#N/A	dbTIS	TRUE	AT1G03600.1	AT1G03600.1	AT1G03600.1_1_898916_aTIS	AT1G03600.1	899440	898916	899440	1	1	ATG	COG	0	AGTTCCGACAATGGCTTCAGCAT		dbTIS	8.50916	0.125714	+1 0 -1	14	30	2.19567	0	524
AT1G03610	protein_coding	Protein of unknown function (DUF789)	1:901304	1	#N/A	dbTIS	TRUE	AT1G03610.1	AT1G03610.1	AT1G03610.1_1_901304_aTIS	AT1G03610.1	902672	901304	902672	1	1	ATG	COG	0	AATTACGATCATGGTGAATGTTA		dbTIS	9.82677	0.162891	+1 0 -1	6	8	0.34127	0	926
AT1G03610	protein_coding	Protein of unknown function (DUF789)	1:900912	1	#N/A	5UTR	NA	NA	NA	AT1G03610.1_1_900912_5UTR	AT1G03610.1	900950	901304	902672	1	1	ATG	COG	-392	CCCTCATTTTATGGCTTTACCTT	AATTACGATCATGGTGAATGTTA	uORF	62.2604	0.435897	+1 0 -1	6	15	0.346032	2	38
AT1G03630	protein_coding	protochlorophyllide oxidoreductase C (POR C)	1:907699	1	#N/A	dbTIS	TRUE	AT1G03630.2	AT1G03630.1;AT1G03630.2	AT1G03630.1_1_907699_aTIS		909245	907699	909245	1	1	ATG	COG	0	CCGTACAACAATGGCTCTCCAAG		dbTIS	2.41649	0.039801	+1 0 -1	9	14	1.58898	0	1205
AT1G03650	protein_coding	Acyl-CoA N-acyltransferases (NAT) superfamily protein	1:911103	-1	#N/A	dbTIS	FALSE	AT1G03650.1	AT1G03650.1	AT1G03650.1_1_911103_aTIS		910249	911103	910249	1	1	ATG	COG	0	CTTTTGTACAATGGACAAAGGAG		dbTIS	0		0	2	9	1.91554	0	476
AT1G03680	protein_coding	thioredoxin M-type 1 (THM1)	1:917865	-1	#N/A	dbTIS	TRUE	AT1G03680.1	AT1G03680.1	AT1G03680.1_1_917865_aTIS	AT1G03680.1	916990	917865	916990	1	1	ATG	COG	0	CTACACAACAATGGCTGCTTACA		dbTIS	0		-1 0 +1	11	36	1.5867	0	539
AT1G03680	protein_coding	thioredoxin M-type 1 (THM1)	1:917923	-1	#N/A	5UTR	NA	NA	NA	AT1G03680.1_1_917923_5UTR	AT1G03680.1	917696	917865	916990	1	1	ATC	NCOG	-58	TCAAGAAGAAATCGAATCTATCG	CTACACAACAATGGCTGCTTACA	overlapping ORF	0		-1 0 +1	2	14	0.963929	1	227
AT1G03687	protein_coding	DTW domain-containing protein	1:918308	1	#N/A	dbTIS	FALSE	AT1G03687.2	AT1G03687.1;AT1G03687.2	AT1G03687.1_1_918308_aTIS		920306	918308	920306	1	1	ATG	COG	0			dbTIS	2.70206	0.0514834	0 -1	0	6	0.615385	0	1145
AT1G03710	protein_coding	Cystatin/monellin superfamily protein	1:923492	1	#N/A	dbTIS	TRUE	AT1G03710.2	AT1G03710.1;AT1G03710.2	AT1G03710.2_1_923492_aTIS	AT1G03710.1	924287	923492	924287	1	1	ATG	COG	0	TGGGGAAAAAATGGATCCCAAAT		dbTIS	11.4493	0.175698	0 -1	5	14	0.708479	0	608
AT1G03730	protein_coding	unknown protein	1:931520	-1	#N/A	dbTIS	FALSE	AT1G03730.1	AT1G03730.1	AT1G03730.1_1_931520_aTIS		931017	931520	931017	1	1	ATG	COG	0	CAGATCGCCGATGATGGATCCAA		dbTIS	0		-1	0	1	1	0	503
AT1G03746	small_nucleolar_rna	snoRNA	1:937474	-1	#N/A	Intergenic	NA	NA	NA	AT1G03746.1_1_937474_ntr		937403	937401	937485	1	1	AAG	NCOG	NA	AATATGATGAAAGTTGTATATCG			0		0	35	44	1.8642	0	71
AT1G03750	protein_coding	switch 2 (SWI2)	1:937920	1	#N/A	dbTIS	FALSE	AT1G03750.1	AT1G03750.1	AT1G03750.1_1_937920_aTIS		941068	937920	941068	1	1	ATG	COG	0			dbTIS	1.14272	0.0208575	0	3	9	1.63148	0	2588
AT1G03760	protein_coding	Prefoldin chaperone subunit family protein	1:943320	-1	#N/A	dbTIS	FALSE	AT1G03760.1	AT1G03760.1	AT1G03760.1_1_943320_aTIS		941211	943320	941211	1	1	ATG	COG	0	CCTTACCGGAATGGAGCCGCCGG		dbTIS	0		-1 0 +1	4	5	0.0261464	0	1175
AT1G03770	protein_coding	RING 1B (RING1B)	1:944772	1	#N/A	dbTIS	TRUE	AT1G03770.1	AT1G03770.1;AT1G03770.2;AT1G03770.3	AT1G03770.2_1_944772_aTIS		947431	944772	947431	1	1	ATG	COG	0	ACAATCAACAATGCCTTCCTTGA		dbTIS	6.11601	0.0724947	+1 0 -1	35	96	1.19965	0	1406
AT1G03780	protein_coding	targeting protein for XKLP2 (TPX2)	1:951762	-1	#N/A	5UTR	NA	NA	NA	AT1G03780.3_1_951762_5UTR		947555	951696	947555	1	1	ATA	NCOG	-66	AGAAAACAAAATAATAATAAAAA	TGATTTTAGTATGGAAGCAACGG	extension	0		-1 0	5	10	0.334834	0	2438
AT1G03780	protein_coding	targeting protein for XKLP2 (TPX2)	1:947841	-1	#N/A	3UTR	NA	NA	NA	AT1G03780.1_1_947841_3UTR		947785	951696	948064	13	1	ATG	COG	2286	AAGAACCATGATGGCTCGACCAA	TGATTTTAGTATGGAAGCAACGG	3UTR	0		0	3	11	0.536892	0	56
AT1G03800	protein_coding	ERF domain protein 10 (ERF10)	1:957998	-1	#N/A	dbTIS	FALSE	AT1G03800.1	AT1G03800.1	AT1G03800.1_1_957998_aTIS		957261	957998	957261	1	1	ATG	COG	0			dbTIS	0		0	2	4	8.33333	0	737
AT1G03810	protein_coding	Nucleic acid-binding, OB-fold-like protein	1:958759	1	#N/A	dbTIS	FALSE	AT1G03810.1	AT1G03810.1	AT1G03810.1_1_958759_aTIS		959609	958759	959609	1	1	ATG	COG	0			dbTIS	3.80029	0.0694444	0 -1	0	2	1.05263	0	431
AT1G03820	protein_coding	unknown protein	1:960676	-1	#N/A	dbTIS	TRUE	AT1G03820.1	AT1G03820.1	AT1G03820.1_1_960676_aTIS	AT1G03820.1	960008	960676	960008	1	1	ATG	COG	0	CTCTTCATTGATGGCTTCTTTTG		dbTIS	0		-1 0	10	12	0.339718	0	668
AT1G03830	protein_coding	guanylate-binding family protein	1:966622	-1	#N/A	dbTIS	TRUE	AT1G03830.1;AT1G03830.2	AT1G03830.1;AT1G03830.2	AT1G03830.2_1_966622_aTIS		962128	966622	962128	1	1	ATG	COG	0	GAGGGTTTTCATGAGAAATCCAA		dbTIS	0		-1 0 +1	8	28	1.78956	0	3041
AT1G03860	protein_coding	prohibitin 2 (PHB2)	1:981157	-1	#N/A	dbTIS	NA	AT1G03860.1;AT1G03860.3	AT1G03860.1;AT1G03860.3	AT1G03860.2_1_981157_5UTR	AT1G03860.2	980945	980870	979611	2	2	ATG	COG	-287	AGCTCAGGAAATGAGTTTCAACA	CACACATTTTATGGTGCCATGGT	uORF	0		-1 0 +1	66	75	0.456628	2	212
AT1G03860	protein_coding	prohibitin 2 (PHB2)	1:980826	-1	#N/A	CDS	NA	NA	NA	AT1G03860.3_1_980826_CDS	AT1G03860.2	980794	981157	979611	3	2	ACG	NCOG	239	ACGTTCGTGCACGACCTTACCTT	TCTATGGGAAATGAGTTTCAACA	dTIS	0		-1 0 +1	3	10	0.136223	2	32
AT1G03860	protein_coding	prohibitin 2 (PHB2)	1:981822	-1	#N/A	5UTR	NA	NA	NA	AT1G03860.1_1_981822_5UTR	AT1G03860.2	981154	981157	979611	1	2	GTG	NCOG	-53	AGCTCCGATCGTGATCTTTCATA	AGCTCAGGAAATGAGTTTCAACA	overlapping ORF	0		-1 0 +1	54	103	1.33549	2	56
AT1G03870	protein_coding	FASCICLIN-like arabinoogalactan 9 (FLA9)	1:983368	-1	#N/A	dbTIS	FALSE	AT1G03870.1	AT1G03870.1	AT1G03870.1_1_983368_aTIS		982625	983368	982625	1	1	ATG	COG	0	CAAACCAATAATGGCTACCACTC		dbTIS	0		0	4	4	1.51515	0	743
AT1G03900	protein_coding	non-intrinsic ABC protein 4 (NAP4)	1:991252	1	#N/A	dbTIS	TRUE	AT1G03900.1	AT1G03900.1	AT1G03900.1_1_991252_aTIS	AT1G03900.1	992852	991252	992852	1	1	ATG	COG	0	CTGAGATTCGATGTCGTTCGAGG		dbTIS	7.62007	0.100122	+1 0 -1	33	55	1.19349	0	818
AT1G03900	protein_coding	non-intrinsic ABC protein 4 (NAP4)	1:991199	1	#N/A	5UTR	NA	NA	NA	AT1G03900.1_1_991199_5UTR	AT1G03900.1	991516	991252	992852	1	1	ACG	NCOG	-53	AAAGTCCGCAACGATCACACACG	CTGAGATTCGATGTCGTTCGAGG	overlapping ORF	16.6491	0.18239	0 -1	6	17	0.315155	2	317
AT1G03905	protein_coding	P-loop containing nucleoside triphosphate hydrolases superfamily protein	1:993478	1	#N/A	dbTIS	FALSE	AT1G03905.1	AT1G03905.1	AT1G03905.1_1_993478_aTIS		995594	993478	995594	1	1	ATG	COG	0	ACTGGCAAAAATGGCGGAGAAAG		dbTIS	0.730472	0.0160367	0	0	1	1	0	872
AT1G03910	protein_coding	EXPRESSED IN: 25 plant structures	1:996432	1	#N/A	dbTIS	FALSE	AT1G03910.2	AT1G03910.1;AT1G03910.2	AT1G03910.2_1_996432_aTIS		1000231	996432	1000231	2	2	ATG	COG	0	CTAGAGAGATATGGGTTCTCATG		dbTIS	2.45477	0.0330079	0 -1	28	34	-0.119037	0	2150
AT1G03920	protein_coding	Protein kinase family protein	1:1001473	1	#N/A	dbTIS	FALSE	AT1G03920.1	AT1G03920.1	AT1G03920.1_1_1001473_aTIS		1004240	1001473	1004240	1	1	ATG	COG	0	ATTAAAAAAAATGGATTCTGCAA		dbTIS	0.319471	0.00643275	0	0	1	1.42857	0	1709
AT1G03950	protein_coding	vacuolar protein sorting-associated protein 2.3 (VPS2.3)	1:1013212	-1	#N/A	dbTIS	TRUE	AT1G03950.1	AT1G03950.1	AT1G03950.1_1_1013212_aTIS		1011388	1013212	1011388	1	1	ATG	COG	0	GAGAAGAAACATGAACATCTTCA		dbTIS	0		-1 0	16	36	1.67439	0	632
AT1G03950	protein_coding	vacuolar protein sorting-associated protein 2.3 (VPS2.3)	1:1013258	-1	#N/A	5UTR	NA	NA	NA	AT1G03950.1_1_1013258_5UTR		1013196	1013212	1011388	1	1	ATC	NCOG	-46	CTTTGAGACCATCTTCAATTTCA	GAGAAGAAACATGAACATCTTCA	overlapping ORF	0		-1 0 +1	10	14	0.674595	1	62
AT1G03950	protein_coding	vacuolar protein sorting-associated protein 2.3 (VPS2.3)	1:1013266	-1	#N/A	5UTR	NA	NA	NA	AT1G03950.1_1_1013266_5UTR		1011388	1013212	1011388	1	1	TTG	NCOG	-54	TCTAAAAGCTTTGAGACCATCTT	GAGAAGAAACATGAACATCTTCA	extension	0		0 +1	2	4	0.913122	0	686
AT1G03970	protein_coding	G-box binding factor 4 (GBF4)	1:1018237	1	#N/A	dbTIS	TRUE	AT1G03970.1	AT1G03970.1	AT1G03970.1_1_1018237_aTIS	AT1G03970.1	1019049	1018237	1019049	1	1	ATG	COG	0	AGCTCCGGAAATGGCGTCCTTCA		dbTIS	6.89193	0.0897909	+1 0 -1	27	71	2.38537	0	812
AT1G04000	protein_coding	unknown protein	1:1028873	-1	#N/A	dbTIS	TRUE	AT1G04000.1	AT1G04000.1	AT1G04000.1_1_1028873_aTIS		1028415	1028873	1028415	1	1	ATG	COG	0	GAGTATCACCATGAACACCAAAA		dbTIS	0		-1 0 +1	3	14	1.475	0	458
AT1G04020	protein_coding	breast cancer associated RING 1 (BARD1)	1:1036610	1	#N/A	dbTIS	TRUE	AT1G04020.2	AT1G04020.1;AT1G04020.2	AT1G04020.1_1_1036610_aTIS		1040045	1036610	1040045	1	1	ATG	COG	0	TACATCACCAATGGCGGAATTTA		dbTIS	1.57036	0.0265734	+1 0 -1	10	21	2.19212	0	2144
AT1G04030	protein_coding	unknown protein	1:1040549	1	#N/A	5UTR	NA	NA	NA	AT1G04030.1_1_1040549_5UTR		1040575	1040597	1042313	1	1	ATG	COG	-48	AACCACACGCATGAAGTTTCTCT	TTTCGGGACTATGGGTTGCTTTT	uORF	36.7484	0.37037	0	10	14	0.544173	0	26
AT1G04040	protein_coding	HAD superfamily, subfamily IIIB acid phosphatase	1:1043819	-1	#N/A	dbTIS	TRUE	AT1G04040.1	AT1G04040.1	AT1G04040.1_1_1043819_aTIS		1042564	1043819	1042564	1	1	ATG	COG	0	TCTTTCAAACATGGACCGAACCA		dbTIS	0		-1 0 +1	18	42	1.4927	0	815
AT1G04050	protein_coding	homolog of SU(var)3-9 1 (SUVR1)	1:1049196	-1	#N/A	dbTIS	FALSE	AT1G04050.2;AT1G04050.1	AT1G04050.1	AT1G04050.1_1_1049196_aTIS		1045967	1049196	1045967	1	1	ATG	COG	0	CTTGTTGAAAATGGCACCGAATC		dbTIS	0		0 +1	2	5	0.804348	0	2204
AT1G04070	protein_coding	translocase of outer membrane 22-I (TOM22-I)	1:1051116	-1	#N/A	dbTIS	TRUE	AT1G04070.1	AT1G04070.1	AT1G04070.1_1_1051116_aTIS	AT1G04070.1	1050832	1051116	1050832	1	1	ATG	COG	0	CATTCAATCAATGGCGCCTAAGA		dbTIS	0		-1 0 +1	1	6	1.06916	0	284
AT1G04080	protein_coding	PRP39	1:1051803	1	#N/A	dbTIS	FALSE	AT1G04080.4	AT1G04080.1;AT1G04080.3	AT1G04080.3_1_1051803_aTIS	AT1G04080.1	1056550	1051803	1056550	2	2	ATG	COG	0	CTAGAAAGTAATGGGTGACAGCG		dbTIS	8.63559	0.142799	1	0	0	0.0229885	0	2471
AT1G04080	protein_coding	PRP39	1:1051467	1	#N/A	5UTR	NA	NA	NA	AT1G04080.3_1_1051467_5UTR	AT1G04080.1	1051782	1051803	1056550	1	2	ACG	NCOG	-59	TCTAGAAGCGACGAGCATCTTCT	CTAGAAAGTAATGGGTGACAGCG	uORF	51.4845	0.512821	+1 0 -1	14	30	0.412429	2	38
AT1G04080	protein_coding	PRP39	1:1051413	1	#N/A	5UTR	NA	NA	NA	AT1G04080.1_1_1051413_5UTR	AT1G04080.1	1051451	1051803	1056550	1	2	TTG	NCOG	-113	CTCTCTTACATTGAAGCTACTTT	CTAGAAAGTAATGGGTGACAGCG	uORF	46.6953	0.410256	0 -1	10	25	0.30831	2	38
AT1G04120	protein_coding	multidrug resistance-associated protein 5 (MRP5)	1:1070396	-1	#N/A	dbTIS	FALSE	AT1G04120.1;AT1G04120.2;AT1G04120.3	AT1G04120.1;AT1G04120.2	AT1G04120.1_1_1070396_aTIS		1064848	1070396	1064848	2	2	ATG	COG	0	TTTCCCGATCATGGATTTTATTG		dbTIS	0		0 +1	0	2	0.348837	0	4544
AT1G04140	protein_coding	Transducin family protein / WD-40 repeat family protein	1:1080321	-1	#N/A	dbTIS	FALSE	AT1G04140.2;AT1G04140.1	AT1G04140.1;AT1G04140.2	AT1G04140.2_1_1080321_aTIS		1075992	1080321	1075992	1	1	ATG	COG	0	GGCTTTCGTGATGACGGAATCTA		dbTIS	0		0	0	1	0.0628931	0	2381
AT1G04140	protein_coding	Transducin family protein / WD-40 repeat family protein	1:1080558	-1	#N/A	5UTR	NA	NA	NA	AT1G04140.1_1_1080558_5UTR		1080511	1080321	1075984	1	1	ATG	COG	-237	GATCCTTTTAATGTATCGCAGAC	GGCTTTCGTGATGACGGAATCTA	uORF	0		0 +1	12	9	0.135657	0	47
AT1G04160	protein_coding	myosin XI B (XIB)	1:1086495	1	#N/A	dbTIS	FALSE	AT1G04160.1	AT1G04160.1	AT1G04160.1_1_1086495_aTIS		1096146	1086495	1096146	1	1	ATG	COG	0			dbTIS	0.60637	0.0124362	0	0	1	0.263158	0	4502
AT1G04170	protein_coding	eukaryotic translation initiation factor 2 gamma subunit (EIF2 GAMMA)	1:1097423	1	#N/A	dbTIS	TRUE	AT1G04170.2	AT1G04170.1	AT1G04170.1_1_1097423_aTIS	AT1G04170.1	1099702	1097423	1099702	2	2	ATG	COG	0	ATCTTTGATAATGTCGAGGAACA		dbTIS	21.6905	0.258226	+1 0 -1	48	59	0.36424	0	1397
AT1G04170	protein_coding	eukaryotic translation initiation factor 2 gamma subunit (EIF2 GAMMA)	1:1097631	1	#N/A	CDS	NA	NA	NA	AT1G04170.1_1_1097631_CDS	AT1G04170.1	1098066	1097423	1099702	3	2	ATG	COG	121	ACCATTGGTCATGTCGCTCATGG	ATCTTTGATAATGTCGAGGAACA	dTIS	22.1555	0.324675	+1 0 -1	5	6	0.0961252	1	230
AT1G04170	protein_coding	eukaryotic translation initiation factor 2 gamma subunit (EIF2 GAMMA)	1:1097051	1	#N/A	5UTR	NA	NA	NA	AT1G04170.1_1_1097051_5UTR	AT1G04170.1	1097448	1097423	1099702	1	2	CTG	NCOG	-94	CTTCTTCAAGCTGCGCCGCTTTC	ATCTTTGATAATGTCGAGGAACA	overlapping ORF	104.378	0.691667	0 -1	6	20	0.280959	1	119
AT1G04170	protein_coding	eukaryotic translation initiation factor 2 gamma subunit (EIF2 GAMMA)	1:1097100	1	#N/A	5UTR	NA	NA	NA	AT1G04170.1_1_1097100_5UTR	AT1G04170.1	1099702	1097423	1099702	1	2	TTG	NCOG	-45	ACCTTCTCCGTTGTTCTTTCGCA	ATCTTTGATAATGTCGAGGAACA	extension	24.4528	0.275121	+1 0 -1	4	8	0.133898	0	1442
AT1G04190	protein_coding	Tetratricopeptide repeat (TPR)-like superfamily protein	1:1108557	-1	#N/A	dbTIS	TRUE	AT1G04190.1	AT1G04190.1	AT1G04190.1_1_1108557_aTIS	AT1G04190.1	1106617	1108557	1106617	1	1	ATG	COG	0	TCTAGAAATAATGGCCGAGAAAG		dbTIS	0		-1 0 +1	10	15	0.639041	0	986
AT1G04190	protein_coding	Tetratricopeptide repeat (TPR)-like superfamily protein	1:1108655	-1	#N/A	5UTR	NA	NA	NA	AT1G04190.1_1_1108655_5UTR	AT1G04190.1	1108563	1108557	1106617	1	1	GTG	NCOG	-98	CAGAGCAGAAGTGGAAGTCTCTT	TCTAGAAATAATGGCCGAGAAAG	uORF	0		-1 0	13	16	0.208118	2	92
AT1G04190	protein_coding	Tetratricopeptide repeat (TPR)-like superfamily protein	1:1108622	-1	#N/A	5UTR	NA	NA	NA	AT1G04190.1_1_1108622_5UTR	AT1G04190.1	1108563	1108557	1106617	1	1	ATA	NCOG	-65	AAACCCTAAAATAGAAAAGCAAA	TCTAGAAATAATGGCCGAGAAAG	uORF	0		-1 0 +1	6	11	0.426027	2	59
AT1G04230	protein_coding	Protein of unknown function (DUF2361)	1:1125576	1	#N/A	dbTIS	FALSE	AT1G04230.2	AT1G04230.1	AT1G04230.1_1_1125576_aTIS		1127828	1125576	1127828	1	1	ATG	COG	0	CACTTCGGCGATGGCGCACGGCG		dbTIS	4.05151	0.0715746	+1 0 -1	3	7	0.521531	0	977
AT1G04240	protein_coding	SHORT HYPOCOTYL 2 (SHY2)	1:1129319	-1	#N/A	dbTIS	FALSE	AT1G04240.1	AT1G04240.1	AT1G04240.1_1_1129319_aTIS		1128564	1129319	1128564	1	1	ATG	COG	0	TCTTGAAGAAATGGATGAGTTTG		dbTIS	0		0 +1	2	2	1.34286	0	569
AT1G04260	protein_coding	CAMV movement protein interacting protein 7 (MPI7)	1:1141297	-1	#N/A	dbTIS	TRUE	AT1G04260.1	AT1G04260.1	AT1G04260.1_1_1141297_aTIS	AT1G04260.1	1140749	1141297	1140749	1	1	ATG	COG	0	CCAATCGGCAATGGCGAATCAAG		dbTIS	0		-1 0 +1	16	24	2.21698	0	548
AT1G04270	protein_coding	cytosolic ribosomal protein S15 (RPS15)	1:1142960	-1	#N/A	dbTIS	TRUE	AT1G04270.1;AT1G04270.2	AT1G04270.1;AT1G04270.2	AT1G04270.1_1_1142960_aTIS	AT1G04270.1	1141852	1142960	1141852	1	1	ATG	COG	0	AGATCCAATCATGGCGGATGTTG		dbTIS	0		-1 0 +1	725	1179	0.483638	0	458
AT1G04270	protein_coding	cytosolic ribosomal protein S15 (RPS15)	1:1142052	-1	#N/A	CDS	NA	NA	NA	AT1G04270.2_1_1142052_CDS	AT1G04270.1	1141852	1142960	1141852	4	1	TTG	NCOG	255	GAGAACCCACTTGAGGAACATGA	AGATCCAATCATGGCGGATGTTG	dTIS	0		-1 0 +1	5	35	0.0881817	0	200
AT1G04270	protein_coding	cytosolic ribosomal protein S15 (RPS15)	1:1142599	-1	#N/A	CDS	NA	NA	NA	AT1G04270.1_1_1142599_CDS	AT1G04270.1	1141852	1142960	1141852	3	1	CTG	NCOG	186	GCCAATGGCTCTGATTAAGAAGC	AGATCCAATCATGGCGGATGTTG	dTIS	0		-1 0 +1	5	26	0.0605659	0	272
AT1G04270	protein_coding	cytosolic ribosomal protein S15 (RPS15)	1:1142824	-1	#N/A	CDS	NA	NA	NA	AT1G04270.1_1_1142824_CDS	AT1G04270.1	1141852	1142960	1141852	2	1	AGG	NCOG	48	TCCCAAGAAGAGGACGTTTAAGA	AGATCCAATCATGGCGGATGTTG	dTIS	0		0 +1	8	17	0.0444211	0	410
AT1G04270	protein_coding	cytosolic ribosomal protein S15 (RPS15)	1:1142624	-1	#N/A	CDS	NA	NA	NA	AT1G04270.1_1_1142624_CDS	AT1G04270.1	1142592	1142960	1141852	3	1	AGG	NCOG	161	GGTTCTCTAGAGGTTTGACAAGG	AGATCCAATCATGGCGGATGTTG	dTIS	0		-1	0	17	0.0337527	2	32
AT1G04270	protein_coding	cytosolic ribosomal protein S15 (RPS15)	1:1142043	-1	#N/A	CDS	NA	NA	NA	AT1G04270.2_1_1142043_CDS	AT1G04270.1	1141852	1142960	1141852	4	1	ATG	COG	264	CTTGAGGAACATGATCATCGTCC	AGATCCAATCATGGCGGATGTTG	dTIS	0		-1 0 +1	2	16	0.0432506	0	191
AT1G04270	protein_coding	cytosolic ribosomal protein S15 (RPS15)	1:1141924	-1	#N/A	CDS	NA	NA	NA	AT1G04270.1_1_1141924_CDS	AT1G04270.1	1141901	1142960	1141852	4	1	ATA	NCOG	386	TCTCTATCTCATACAAGCCGGTC	AGATCCAATCATGGCGGATGTTG	dTIS	0		-1 0 +1	7	16	0.0335353	2	23
AT1G04270	protein_coding	cytosolic ribosomal protein S15 (RPS15)	1:1141956	-1	#N/A	CDS	NA	NA	NA	AT1G04270.1_1_1141956_CDS	AT1G04270.1	1141852	1142960	1141852	4	1	ATT	NCOG	354	GCCTGAGATGATTGGTCACTACC	AGATCCAATCATGGCGGATGTTG	dTIS	0		0	1	11	0.0337527	0	104
AT1G04290	protein_coding	Thioesterase superfamily protein	1:1148352	-1	#N/A	dbTIS	TRUE	AT1G04290.1;AT1G04290.2	AT1G04290.1	AT1G04290.1_1_1148352_aTIS	AT1G04290.1	1147721	1148352	1147721	1	1	ATG	COG	0	GAAGAAGAGAATGGATCTAGAAT		dbTIS	0		-1 0	10	18	1.04144	0	467
AT1G04300	protein_coding	TRAF-like superfamily protein	1:1153095	-1	#N/A	dbTIS	FALSE	AT1G04300.2	AT1G04300.2	AT1G04300.2_1_1153095_aTIS		1148818	1153095	1148818	3	3	ATG	COG	0	CAAGGATGTGATGTTTGTAATCA		dbTIS	0		-1 0	0	4	0.188679	0	2993
AT1G04300	protein_coding	TRAF-like superfamily protein	1:1153895	-1	#N/A	dbTIS	FALSE	AT1G04300.4;AT1G04300.3;AT1G04300.1	AT1G04300.1;AT1G04300.3;AT1G04300.4	AT1G04300.3_1_1153895_aTIS		1148818	1153895	1148818	2	2	ATG	COG	0	ATACTGGGGAATGGCAGAGGCTG		dbTIS	0		1	1	0	0.0943396	0	3248
AT1G04300	protein_coding	TRAF-like superfamily protein	1:1154502	-1	#N/A	5UTR	NA	NA	NA	AT1G04300.1_1_1154502_5UTR		1153918	1153895	1148818	1	2	ATC	NCOG	-52	TTCTTCCACCATCTCAGTTGAAG	ATACTGGGGAATGGCAGAGGCTG	uORF	0		-1 0 +1	3	15	1.17512	1	29
AT1G04300	protein_coding	TRAF-like superfamily protein	1:1153940	-1	#N/A	5UTR	NA	NA	NA	AT1G04300.3_1_1153940_5UTR		1148818	1153895	1148818	2	2	TTG	NCOG	-45	ACCATCTCAGTTGAAGGAGAGAG	ATACTGGGGAATGGCAGAGGCTG	extension	0		0	1	6	1.30152	0	3293
AT1G04310	protein_coding	ethylene response sensor 2 (ERS2)	1:1157125	-1	#N/A	dbTIS	TRUE	AT1G04310.1;AT1G04310.2	AT1G04310.1	AT1G04310.1_1_1157125_aTIS		1155116	1157125	1155116	2	2	ATG	COG	0	ACAGTAATCGATGTTAAAGACAT		dbTIS	0		0 +1	3	8	3.70927	0	1937
AT1G04340	protein_coding	HR-like lesion-inducing protein-related	1:1164737	-1	#N/A	dbTIS	TRUE	AT1G04340.1	AT1G04340.1	AT1G04340.1_1_1164737_aTIS	AT1G04340.1	1163345	1164737	1163345	1	1	ATG	COG	0	CATAGAGAAAATGGGTTTCTTCT		dbTIS	0		0 +1	14	30	2.09098	0	479
AT1G04340	protein_coding	HR-like lesion-inducing protein-related	1:1164790	-1	#N/A	5UTR	NA	NA	NA	AT1G04340.1_1_1164790_5UTR	AT1G04340.1	1164743	1164737	1163345	1	1	ACG	NCOG	-53	CGTCTCTCCGACGACAAATCAGA	CATAGAGAAAATGGGTTTCTTCT	uORF	0		0 +1	4	11	0.832963	2	47
AT1G04350	protein_coding	2-oxoglutarate (2OG) and Fe(II)-dependent oxygenase superfamily protein	1:1165296	1	#N/A	dbTIS	FALSE	AT1G04350.1	AT1G04350.1	AT1G04350.1_1_1165296_aTIS		1166538	1165296	1166538	1	1	ATG	COG	0	AGAAACAAAAATGGAGACCAAAG		dbTIS	0.588698	0.0120037	+1 0 -1	0	4	1.73913	0	1082
AT1G04390	protein_coding	BTB/POZ domain-containing protein	1:1183615	-1	#N/A	dbTIS	FALSE	AT1G04390.1	AT1G04390.1	AT1G04390.1_1_1183615_aTIS		1179678	1183615	1179678	1	1	ATG	COG	0	GGCGACAGATATGGCGTCGTCAA		dbTIS	0		0	0	2	1.33333	0	2549
AT1G04400	protein_coding	cryptochrome 2 (CRY2)	1:1188254	-1	#N/A	5UTR	NA	NA	NA	AT1G04400.1_1_1188254_5UTR		1188198	1187901	1185719	1	2	ATA	NCOG	-173	AGTCACTAAAATAACTTTCACAG	CATAATAACTATGAAGATGGACA	uORF	0		-1 0 +1	3	28	0.975614	2	56
AT1G04400	protein_coding	cryptochrome 2 (CRY2)	1:1188284	-1	#N/A	5UTR	NA	NA	NA	AT1G04400.1_1_1188284_5UTR		1188198	1187901	1185719	1	2	ATA	NCOG	-203	CATACCCAAAATAGGAAGAAAGA	CATAATAACTATGAAGATGGACA	uORF	0		-1 0 +1	22	23	0.304612	2	86
AT1G04410	protein_coding	Lactate/malate dehydrogenase family protein	1:1191267	-1	#N/A	dbTIS	TRUE	AT1G04410.1	AT1G04410.1	AT1G04410.1_1_1191267_aTIS	AT1G04410.1	1189418	1191267	1189418	1	1	ATG	COG	0	TCTAGATCCGATGGCGAAAGAAC		dbTIS	0		-1 0 +1	130	302	1.58972	0	998
AT1G04410	protein_coding	Lactate/malate dehydrogenase family protein	1:1189818	-1	#N/A	CDS	NA	NA	NA	AT1G04410.1_1_1189818_CDS	AT1G04410.1	1189634	1191267	1189418	5	1	TTG	NCOG	778	GACTGGGTCCTTGGAACTCCAGA	TCTAGATCCGATGGCGAAAGAAC	dTIS	0		-1 0 +1	12	22	0.0565847	1	92
AT1G04410	protein_coding	Lactate/malate dehydrogenase family protein	1:1189806	-1	#N/A	CDS	NA	NA	NA	AT1G04410.1_1_1189806_CDS	AT1G04410.1	1189634	1191267	1189418	5	1	AGG	NCOG	790	GGAACTCCAGAGGGTACGTTCGT	TCTAGATCCGATGGCGAAAGAAC	dTIS	0		-1 0 +1	11	15	0.0445085	1	80
AT1G04410	protein_coding	Lactate/malate dehydrogenase family protein	1:1189924	-1	#N/A	CDS	NA	NA	NA	AT1G04410.1_1_1189924_CDS	AT1G04410.1	1189418	1191267	1189418	5	1	ATC	NCOG	672	CGGAGAATTTATCTCTACAGTTC	TCTAGATCCGATGGCGAAAGAAC	dTIS	0		-1 0 +1	2	11	0.0535283	0	326
AT1G04410	protein_coding	Lactate/malate dehydrogenase family protein	1:1190499	-1	#N/A	CDS	NA	NA	NA	AT1G04410.1_1_1190499_CDS	AT1G04410.1	1190268	1191267	1189418	3	1	CTG	NCOG	343	TCTCAGGCTGCTGCCTTGGAGAA	TCTAGATCCGATGGCGAAAGAAC	dTIS	0		0 +1	2	1	0.0432489	1	74
AT1G04410	protein_coding	Lactate/malate dehydrogenase family protein	1:1191315	-1	#N/A	5UTR	NA	NA	NA	AT1G04410.1_1_1191315_5UTR	AT1G04410.1	1189418	1191267	1189418	1	1	ATC	NCOG	-48	AAAGTCGAATATCCCAAATTCGA	TCTAGATCCGATGGCGAAAGAAC	extension	0		-1 0	21	57	0.198963	0	1046
AT1G04410	protein_coding	Lactate/malate dehydrogenase family protein	1:1191344	-1	#N/A	5UTR	NA	NA	NA	AT1G04410.1_1_1191344_5UTR	AT1G04410.1	1191285	1191267	1189418	1	1	CTG	NCOG	-77	CAGACAAAAGCTGACTCTACGCT	TCTAGATCCGATGGCGAAAGAAC	uORF	0		-1 0 +1	11	40	0.0861455	2	59
AT1G04410	protein_coding	Lactate/malate dehydrogenase family protein	1:1191288	-1	#N/A	5UTR	NA	NA	NA	AT1G04410.1_1_1191288_5UTR	AT1G04410.1	1189418	1191267	1189418	1	1	ATA	NCOG	-21	TTTTCCGGCGATAATCTCCGATC	TCTAGATCCGATGGCGAAAGAAC	extension	0		-1 0 +1	45	36	0.0908138	0	1019
AT1G04420	protein_coding	NAD(P)-linked oxidoreductase superfamily protein	1:1191634	1	#N/A	dbTIS	FALSE	AT1G04420.1	AT1G04420.1	AT1G04420.1_1_1191634_aTIS		1193699	1191634	1193699	1	1	ATG	COG	0	AACCTCCGGTATGGCGTCATCTT		dbTIS	1.6538	0.0258273	+1 0 -1	12	7	-0.712519	0	1238
AT1G04430	protein_coding	S-adenosyl-L-methionine-dependent methyltransferases superfamily protein	1:1198300	1	#N/A	5UTR	NA	NA	NA	AT1G04430.1_1_1198300_5UTR		1198829	1198860	1201301	1	2	GTG	NCOG	-99	TCAGTGCACAGTGGTTGTCACTC	GTAAGGTTGGATGATGAGAGGGA	uORF	40.1453	0.42029	+1 0 -1	4	32	1.35767	0	68
AT1G04430	protein_coding	S-adenosyl-L-methionine-dependent methyltransferases superfamily protein	1:1198826	1	#N/A	5UTR	NA	NA	NA	AT1G04430.2_1_1198826_5UTR		1198879	1198860	1201301	2	2	CTG	NCOG	-34	TATCAAGACTCTGAAGAGCTCTT	GTAAGGTTGGATGATGAGAGGGA	overlapping ORF	9.44297	0.037037	0 -1	10	15	0.360989	1	53
AT1G04440	protein_coding	casein kinase like 13 (CKL13)	1:1202445	1	#N/A	5UTR	NA	NA	NA	AT1G04440.1_1_1202445_5UTR		1202498	1202815	1205664	1	1	ATG	COG	-370	TTGCATCTCGATGATGATGATGA	AGATAGAAAAATGGATCGTGTGG	uORF	6.00916	0.0925926	+1 0 -1	5	14	0.848703	1	53
AT1G04445	protein_coding	C2H2-like zinc finger protein	1:1207344	1	#N/A	dbTIS	FALSE	AT1G04445.1	AT1G04445.1	AT1G04445.1_1_1207344_aTIS		1207862	1207344	1207862	1	1	ATG	COG	0			dbTIS	1.22967	0.0211946	0	1	2	3.33333	0	518
AT1G04480	protein_coding	Ribosomal protein L14p/L23e family protein	1:1216110	1	#N/A	dbTIS	TRUE	AT1G04480.1	AT1G04480.1	AT1G04480.1_1_1216110_aTIS	AT1G04480.1	1217257	1216110	1217257	1	1	ATG	COG	0	GCCGTCAACAATGTCGAAGCGAG		dbTIS	64.0422	0.484634	+1 0 -1	77	147	0.466667	0	422
AT1G04480	protein_coding	Ribosomal protein L14p/L23e family protein	1:1216282	1	#N/A	CDS	NA	NA	NA	AT1G04480.1_1_1216282_CDS	AT1G04480.1	1217257	1216110	1217257	2	1	CTG	NCOG	51	CAGGATGTCACTGGGTCTTCCGG	GCCGTCAACAATGTCGAAGCGAG	dTIS	48.5639	0.467742	+1 0 -1	5	27	0.355263	0	371
AT1G04480	protein_coding	Ribosomal protein L14p/L23e family protein	1:1216482	1	#N/A	CDS	NA	NA	NA	AT1G04480.1_1_1216482_CDS	AT1G04480.1	1217136	1216110	1217257	2	1	ACG	NCOG	251	TCGTTAGGCAACGCAAACCATGG	GCCGTCAACAATGTCGAAGCGAG	dTIS	16.3793	0.215686	0 -1	2	15	0.190058	2	50
AT1G04480	protein_coding	Ribosomal protein L14p/L23e family protein	1:1216116	1	#N/A	CDS	NA	NA	NA	AT1G04480.1_1_1216116_CDS	AT1G04480.1	1217257	1216110	1217257	1	1	AAG	NCOG	6	AACAATGTCGAAGCGAGGGCGTG	GCCGTCAACAATGTCGAAGCGAG	dTIS	54.2476	0.477218	+1 0 -1	7	10	0.0608187	0	416
AT1G04480	protein_coding	Ribosomal protein L14p/L23e family protein	1:1216505	1	#N/A	CDS	NA	NA	NA	AT1G04480.1_1_1216505_CDS	AT1G04480.1	1217171	1216110	1217257	2	1	ATG	COG	274	CGCCGAAAGGATGGTGTTTTCAT	GCCGTCAACAATGTCGAAGCGAG	dTIS	39.6273	0.365079	+1 0 -1	0	9	0.185965	1	62
AT1G04480	protein_coding	Ribosomal protein L14p/L23e family protein	1:1217139	1	#N/A	CDS	NA	NA	NA	AT1G04480.1_1_1217139_CDS	AT1G04480.1	1217171	1216110	1217257	3	1	CTG	NCOG	304	GAAGATAATGCTGGAGTCATTGT	GCCGTCAACAATGTCGAAGCGAG	dTIS	55.4506	0.484848	+1 0	6	8	0.0921053	1	32
AT1G04480	protein_coding	Ribosomal protein L14p/L23e family protein	1:1216439	1	#N/A	CDS	NA	NA	NA	AT1G04480.1_1_1216439_CDS	AT1G04480.1	1217171	1216110	1217257	2	1	CTG	NCOG	208	AAGGGTAAGCCTGATCTCAGGAA	GCCGTCAACAATGTCGAAGCGAG	dTIS	45.1425	0.418605	+1 0 -1	4	4	0.110819	1	128
AT1G04480	protein_coding	Ribosomal protein L14p/L23e family protein	1:1216348	1	#N/A	CDS	NA	NA	NA	AT1G04480.1_1_1216348_CDS	AT1G04480.1	1217257	1216110	1217257	2	1	ATT	NCOG	117	TCTCTACATCATTTCCGTGAAAG	GCCGTCAACAATGTCGAAGCGAG	dTIS	45.6471	0.447712	+1 0	7	4	0.0628655	0	305
AT1G04480	protein_coding	Ribosomal protein L14p/L23e family protein	1:1217238	1	#N/A	CDS	NA	NA	NA	AT1G04480.1_1_1217238_CDS	AT1G04480.1	1217300	1216110	1217257	3	1	CTG	NCOG	403	ATTGCTAGTGCTGCCAATGCCAT	GCCGTCAACAATGTCGAAGCGAG	dTIS	2.93535	0.0634921	0	1	2	0.094152	1	62
AT1G04480	protein_coding	Ribosomal protein L14p/L23e family protein	1:1217133	1	#N/A	CDS	NA	NA	NA	AT1G04480.1_1_1217133_CDS	AT1G04480.1	1217171	1216110	1217257	3	1	ATA	NCOG	298	TACTTCGAAGATAATGCTGGAGT	GCCGTCAACAATGTCGAAGCGAG	dTIS	53.8792	0.461538	1	0	1	0.0774854	1	38
AT1G04510	protein_coding	MOS4-associated complex 3A (MAC3A)	1:1226749	1	#N/A	dbTIS	FALSE	AT1G04510.2	AT1G04510.1;AT1G04510.2	AT1G04510.2_1_1226749_aTIS	AT1G04510.1	1230592	1226749	1230592	1	1	ATG	COG	0	TACTTAGAAGATGAATTGTGCAA		dbTIS	8.7173	0.134224	+1 0 -1	3	5	0.0962629	0	1571
AT1G04510	protein_coding	MOS4-associated complex 3A (MAC3A)	1:1226634	1	#N/A	5UTR	NA	NA	NA	AT1G04510.1_1_1226634_5UTR	AT1G04510.1	1226660	1226749	1230592	1	1	TTG	NCOG	-115	TTCTGCGATTTTGTTTAGTAGCG	TACTTAGAAGATGAATTGTGCAA	uORF	19.2491	0.259259	+1 0 -1	3	7	0.218109	1	26
AT1G04530	protein_coding	Tetratricopeptide repeat (TPR)-like superfamily protein	1:1235895	-1	#N/A	dbTIS	TRUE	AT1G04530.1	AT1G04530.1	AT1G04530.1_1_1235895_aTIS		1234456	1235895	1234456	1	1	ATG	COG	0	ACCCAAAAAGATGCTGAAGAGCG		dbTIS	0		0 +1	5	11	0.823337	0	932
AT1G04530	protein_coding	Tetratricopeptide repeat (TPR)-like superfamily protein	1:1235949	-1	#N/A	5UTR	NA	NA	NA	AT1G04530.1_1_1235949_5UTR		1235914	1235895	1234456	1	1	ATT	NCOG	-54	CGACGACCCAATTGAACCTAAAG	ACCCAAAAAGATGCTGAAGAGCG	uORF	0		0	8	16	0.663834	0	35
AT1G04550	protein_coding	indole-3-acetic acid inducible 12 (IAA12)	1:1240582	1	#N/A	dbTIS	FALSE	AT1G04550.1	AT1G04550.1;AT1G04550.2	AT1G04550.2_1_1240582_aTIS		1241810	1240582	1241810	1	1	ATG	COG	0	TGTTATTGACATGCGTGGTGTGT		dbTIS	4.74596	0.0638889	0	3	2	0.507863	0	719
AT1G04555	protein_coding	unknown protein	1:1242743	1	#N/A	dbTIS	FALSE	AT1G04555.1	AT1G04555.1	AT1G04555.1_1_1242743_aTIS		1243949	1242743	1243949	1	1	ATG	COG	0	GAATAAGATAATGGATCATCAAT		dbTIS	3.37758	0.0610022	+1 0 -1	0	2	1.57895	0	458
AT1G04590	protein_coding	BEST Arabidopsis thaliana protein match is: Pentatricopeptide repeat (PPR) superfamily protein (TAIR:AT4G21190.1)	1:1261411	-1	#N/A	dbTIS	FALSE	AT1G04590.2;AT1G04590.1	AT1G04590.1;AT1G04590.2	AT1G04590.2_1_1261411_aTIS		1258760	1261411	1258760	1	1	ATG	COG	0	ACCGTCTCCAATGGCGGGTTTCA		dbTIS	0		1	1	0	0.373832	0	1154
AT1G04620	protein_coding	coenzyme F420 hydrogenase family / dehydrogenase, beta subunit family	1:1286492	-1	#N/A	dbTIS	FALSE	AT1G04620.1	AT1G04620.1	AT1G04620.1_1_1286492_aTIS		1282869	1286492	1282869	1	1	ATG	COG	0	CTGGGCAACCATGATTACTGTCG		dbTIS	0		0	5	1	0.474308	0	1388
AT1G04630	protein_coding	maternal effect embryo arrest 4 (MEE4)	1:1290986	-1	#N/A	dbTIS	TRUE	AT1G04630.1	AT1G04630.1	AT1G04630.1_1_1290986_aTIS	AT1G04630.1	1289921	1290986	1289921	1	1	ATG	COG	0	AGCGTTGAAGATGACGGAGGCGA		dbTIS	0		-1 0 +1	8	16	0.566557	0	431
AT1G04630	protein_coding	maternal effect embryo arrest 4 (MEE4)	1:1291045	-1	#N/A	5UTR	NA	NA	NA	AT1G04630.1_1_1291045_5UTR	AT1G04630.1	1290989	1290986	1289921	1	1	ATC	NCOG	-59	TTTCAGCAAAATCAAATCGGATT	AGCGTTGAAGATGACGGAGGCGA	uORF	0		-1 0 +1	3	34	0.93912	2	56
AT1G04630	protein_coding	maternal effect embryo arrest 4 (MEE4)	1:1291030	-1	#N/A	5UTR	NA	NA	NA	AT1G04630.1_1_1291030_5UTR	AT1G04630.1	1290989	1290986	1289921	1	1	GTG	NCOG	-44	ATCGGATTCAGTGATCAAAAGTC	AGCGTTGAAGATGACGGAGGCGA	uORF	0		-1 0 +1	15	31	0.80627	2	41
AT1G04630	protein_coding	maternal effect embryo arrest 4 (MEE4)	1:1291040	-1	#N/A	5UTR	NA	NA	NA	AT1G04630.1_1_1291040_5UTR	AT1G04630.1	1290996	1290986	1289921	1	1	ATC	NCOG	-54	GCAAAATCAAATCGGATTCAGTG	AGCGTTGAAGATGACGGAGGCGA	uORF	0		-1 0 +1	5	13	0.290991	0	44
AT1G04635	protein_coding	EMBRYO DEFECTIVE 1687 (EMB1687)	1:1291350	1	#N/A	dbTIS	FALSE	AT1G04635.1	AT1G04635.1	AT1G04635.1_1_1291350_aTIS	AT1G04635.1	1291805	1291350	1291805	1	1	ATG	COG	0	TCGAAGAAGCATGGTGGGATTTA		dbTIS	11.9995	0.149123	0	0	1	0.15625	0	455
AT1G04640	protein_coding	lipoyltransferase 2 (LIP2)	1:1292541	1	#N/A	dbTIS	FALSE	AT1G04640.2	AT1G04640.1;AT1G04640.2	AT1G04640.2_1_1292541_aTIS		1293248	1292541	1293248	1	1	ATG	COG	0	TGTGCAGGAAATGAGATCCCCTA		dbTIS	4.05427	0.0663842	+1 0 -1	9	5	0.797101	0	707
AT1G04680	protein_coding	Pectin lyase-like superfamily protein	1:1307780	-1	#N/A	dbTIS	FALSE	AT1G04680.1	AT1G04680.1	AT1G04680.1_1_1307780_aTIS		1304052	1307780	1304052	1	1	ATG	COG	0	TGCCTCTCCAATGGCGGTTCTTC		dbTIS	0		0 +1	2	4	0.198975	0	1295
AT1G04690	protein_coding	potassium channel beta subunit 1 (KAB1)	1:1313662	1	#N/A	dbTIS	TRUE	AT1G04690.1	AT1G04690.1	AT1G04690.1_1_1313662_aTIS	AT1G04690.1	1315420	1313662	1315420	1	1	ATG	COG	0	TTCTGAAAACATGCAGTACAAGA		dbTIS	39.1301	0.37386	+1 0 -1	32	36	0.52057	0	986
AT1G04710	protein_coding	peroxisomal 3-ketoacyl-CoA thiolase 4 (PKT4)	1:1321941	1	#N/A	dbTIS	TRUE	AT1G04710.1	AT1G04710.1	AT1G04710.1_1_1321941_aTIS		1324556	1321941	1324556	1	1	ATG	COG	0	AACGAAAACAATGGAAAAAGCAA		dbTIS	6.87084	0.108108	0 -1	19	30	0.252285	0	1331
AT1G04730	protein_coding	CHROMOSOME TRANSMISSION FIDELITY 18 (CTF18)	1:1331086	-1	#N/A	dbTIS	TRUE	AT1G04730.1	AT1G04730.1	AT1G04730.1_1_1331086_aTIS		1325385	1331086	1325385	1	1	ATG	COG	0			dbTIS	0		-1 0	19	19	0.794326	0	2831
AT1G04750	protein_coding	vesicle-associated membrane protein 721 (VAMP721)	1:1333426	-1	#N/A	dbTIS	TRUE	AT1G04750.1	AT1G04750.1;AT1G04750.2	AT1G04750.1_1_1333426_aTIS	AT1G04750.1	1331857	1333426	1331857	1	1	ATG	COG	0	TAAAGAAAAAATGGCGCAACAAT		dbTIS	0		-1 0 +1	20	42	0.660921	0	659
AT1G04750	protein_coding	vesicle-associated membrane protein 721 (VAMP721)	1:1332471	-1	#N/A	CDS	NA	NA	NA	AT1G04750.2_1_1332471_CDS	AT1G04750.1	1332439	1333426	1331857	3	1	ATC	NCOG	256	TGCATGGATCATCCTGATGAGAT	TAAAGAAAAAATGGCGCAACAAT	dTIS	0		-1 0 +1	29	8	0.0581032	1	32
AT1G04750	protein_coding	vesicle-associated membrane protein 721 (VAMP721)	1:1332492	-1	#N/A	CDS	NA	NA	NA	AT1G04750.1_1_1332492_CDS	AT1G04750.1	1332439	1333426	1331857	3	1	ATA	NCOG	349	CTGAAAGAGCATATGCAGTATTG	TAAAGAAAAAATGGCGCAACAAT	dTIS	0		0 +1	6	4	0.13705	1	53
AT1G04750	protein_coding	vesicle-associated membrane protein 721 (VAMP721)	1:1333471	-1	#N/A	5UTR	NA	NA	NA	AT1G04750.2_1_1333471_5UTR	AT1G04750.1	1333439	1333426	1331857	1	1	CTG	NCOG	-45	AAAAAATTCTCTGATCAGACGGT	TAAAGAAAAAATGGCGCAACAAT	uORF	0		-1 0 +1	27	18	0.138056	0	32
AT1G04770	protein_coding	Tetratricopeptide repeat (TPR)-like superfamily protein	1:1337767	-1	#N/A	dbTIS	FALSE	AT1G04770.1	AT1G04770.1	AT1G04770.1_1_1337767_aTIS		1336564	1337767	1336564	1	1	ATG	COG	0	GAAGTTTGCGATGATGATGATGA		dbTIS	0		-1 0	9	24	0.842402	0	911
AT1G04770	protein_coding	Tetratricopeptide repeat (TPR)-like superfamily protein	1:1337764	-1	#N/A	CDS	NA	NA	NA	AT1G04770.1_1_1337764_CDS		1336564	1337767	1336564	1	1	ATG	COG	3	GTTTGCGATGATGATGATGATTC	GAAGTTTGCGATGATGATGATGA	dTIS	0		-1 0 +1	24	28	1.00029	0	908
AT1G04770	protein_coding	Tetratricopeptide repeat (TPR)-like superfamily protein	1:1337812	-1	#N/A	5UTR	NA	NA	NA	AT1G04770.1_1_1337812_5UTR		1336564	1337767	1336564	1	1	ATA	NCOG	-45	TTTAGGAGAGATAAAGAAGGTTT	GAAGTTTGCGATGATGATGATGA	extension	0		-1 0 +1	5	8	0.34007	0	956
AT1G04790	protein_coding	RING/U-box superfamily protein	1:1345469	1	#N/A	dbTIS	TRUE	AT1G04790.1	AT1G04790.1	AT1G04790.1_1_1345469_aTIS		1348143	1345469	1348143	2	2	ATG	COG	0	TTCAATCGGGATGGAGAATTCTG		dbTIS	3.84725	0.071916	0 -1	12	26	0.718717	0	1904
AT1G04810	protein_coding	26S proteasome regulatory complex, non-ATPase subcomplex, Rpn2/Psmd1 subunit	1:1350304	1	#N/A	dbTIS	TRUE	AT1G04810.1	AT1G04810.1	AT1G04810.1_1_1350304_aTIS	AT1G04810.1	1355261	1350304	1355261	1	1	ATG	COG	0	GATTAGGATAATGGCCGCCGCCA		dbTIS	6.14715	0.104458	+1 0 -1	11	45	0.599555	0	3005
AT1G04810	protein_coding	26S proteasome regulatory complex, non-ATPase subcomplex, Rpn2/Psmd1 subunit	1:1350252	1	#N/A	5UTR	NA	NA	NA	AT1G04810.1_1_1350252_5UTR	AT1G04810.1	1350287	1350304	1355261	1	1	CTG	NCOG	-52	GTTCCTCCGTCTGATCAACTCTT	GATTAGGATAATGGCCGCCGCCA	uORF	24.6989	0.333333	+1 0 -1	7	16	0.221826	1	35
AT1G04820	protein_coding	tubulin alpha-4 chain (TUA4)	1:1358266	-1	#N/A	dbTIS	TRUE	AT1G04820.1	AT1G04820.1	AT1G04820.1_1_1358266_aTIS	AT1G04820.1	1356421	1358266	1356421	1	1	ATG	COG	0	TTCCACGAAAATGAGAGAGTGCA		dbTIS	0		-1 0 +1	81	102	0.368701	0	1352
AT1G04820	protein_coding	tubulin alpha-4 chain (TUA4)	1:1358184	-1	#N/A	CDS	NA	NA	NA	AT1G04820.1_1_1358184_CDS	AT1G04820.1	1357634	1358266	1356421	1	1	ATG	COG	82	TGTCTTGAACATGGCATTCAGCC	TTCCACGAAAATGAGAGAGTGCA	dTIS	0		-1 0 +1	34	41	0.0446423	1	140
AT1G04820	protein_coding	tubulin alpha-4 chain (TUA4)	1:1356571	-1	#N/A	CDS	NA	NA	NA	AT1G04820.1_1_1356571_CDS	AT1G04820.1	1356542	1358266	1356421	3	1	ACG	NCOG	1202	TGTACGCCAAACGTGCTTTCGTT	TTCCACGAAAATGAGAGAGTGCA	dTIS	0		-1 0 +1	15	39	0.0894665	2	29
AT1G04820	protein_coding	tubulin alpha-4 chain (TUA4)	1:1357675	-1	#N/A	CDS	NA	NA	NA	AT1G04820.1_1_1357675_CDS	AT1G04820.1	1357634	1358266	1356421	2	1	ACG	NCOG	181	GCAGGTAAGCACGTCCCACGTGC	TTCCACGAAAATGAGAGAGTGCA	dTIS	0		-1	32	34	0.0337756	1	41
AT1G04820	protein_coding	tubulin alpha-4 chain (TUA4)	1:1356711	-1	#N/A	CDS	NA	NA	NA	AT1G04820.1_1_1356711_CDS	AT1G04820.1	1356421	1358266	1356421	3	1	ATC	NCOG	1062	CAAGTGTGGTATCAACTACCAGC	TTCCACGAAAATGAGAGAGTGCA	dTIS	0		-1 0 +1	13	26	0.0647732	0	290
AT1G04820	protein_coding	tubulin alpha-4 chain (TUA4)	1:1356837	-1	#N/A	CDS	NA	NA	NA	AT1G04820.1_1_1356837_CDS	AT1G04820.1	1356421	1358266	1356421	3	1	ATG	COG	936	CGGAAAGTACATGGCTTGCTGTT	TTCCACGAAAATGAGAGAGTGCA	dTIS	0		-1 0 +1	8	18	0.0516625	0	416
AT1G04820	protein_coding	tubulin alpha-4 chain (TUA4)	1:1356578	-1	#N/A	CDS	NA	NA	NA	AT1G04820.1_1_1356578_CDS	AT1G04820.1	1356375	1358266	1356421	3	1	ACG	NCOG	1195	GATCTTATGTACGCCAAACGTGC	TTCCACGAAAATGAGAGAGTGCA	dTIS	0		-1 0 +1	10	17	0.0373124	1	203
AT1G04820	protein_coding	tubulin alpha-4 chain (TUA4)	1:1357696	-1	#N/A	CDS	NA	NA	NA	AT1G04820.1_1_1357696_CDS	AT1G04820.1	1357634	1358266	1356421	2	1	GTG	NCOG	160	ACCTTCTTCAGTGAAACCGGTGC	TTCCACGAAAATGAGAGAGTGCA	dTIS	0		-1 0 +1	19	16	0.0574859	1	62
AT1G04820	protein_coding	tubulin alpha-4 chain (TUA4)	1:1357358	-1	#N/A	CDS	NA	NA	NA	AT1G04820.1_1_1357358_CDS	AT1G04820.1	1356421	1358266	1356421	2	1	TTG	NCOG	498	AAAGTCCAAGTTGGGTTTCACAG	TTCCACGAAAATGAGAGAGTGCA	dTIS	0		-1 0 +1	0	10	0.0375475	0	854
AT1G04820	protein_coding	tubulin alpha-4 chain (TUA4)	1:1357663	-1	#N/A	CDS	NA	NA	NA	AT1G04820.1_1_1357663_CDS	AT1G04820.1	1357634	1358266	1356421	2	1	CTG	NCOG	193	GTCCCACGTGCTGTCTTTGTTGA	TTCCACGAAAATGAGAGAGTGCA	dTIS	0		-1 0 +1	5	9	0.0471427	1	29
AT1G04820	protein_coding	tubulin alpha-4 chain (TUA4)	1:1357627	-1	#N/A	CDS	NA	NA	NA	AT1G04820.1_1_1357627_CDS	AT1G04820.1	1357499	1358266	1356421	2	1	AGG	NCOG	229	GTGATCGACGAGGTCAGGACTGG	TTCCACGAAAATGAGAGAGTGCA	dTIS	0		-1 0 +1	9	6	0.031254	1	128
AT1G04820	protein_coding	tubulin alpha-4 chain (TUA4)	1:1356893	-1	#N/A	CDS	NA	NA	NA	AT1G04820.1_1_1356893_CDS	AT1G04820.1	1356870	1358266	1356421	3	1	GTG	NCOG	880	ATCACAAACAGTGCTTTTGAGCC	TTCCACGAAAATGAGAGAGTGCA	dTIS	0		-1 0 +1	0	4	0.0360409	1	23
AT1G04820	protein_coding	tubulin alpha-4 chain (TUA4)	1:1358319	-1	#N/A	5UTR	NA	NA	NA	AT1G04820.1_1_1358319_5UTR	AT1G04820.1	1358263	1358266	1356421	1	1	ATA	NCOG	-53	GAGCGTCTTCATAAACGCCCTTC	TTCCACGAAAATGAGAGAGTGCA	overlapping ORF	0		-1 0 +1	54	161	0.407263	2	56
AT1G04820	protein_coding	tubulin alpha-4 chain (TUA4)	1:1358315	-1	#N/A	5UTR	NA	NA	NA	AT1G04820.1_1_1358315_5UTR	AT1G04820.1	1358187	1358266	1356421	1	1	ACG	NCOG	-49	GTCTTCATAAACGCCCTTCGTCT	TTCCACGAAAATGAGAGAGTGCA	overlapping ORF	0		-1 0 +1	29	35	0.119983	1	128
AT1G04820	protein_coding	tubulin alpha-4 chain (TUA4)	1:1358363	-1	#N/A	5UTR	NA	NA	NA	AT1G04820.1_1_1358363_5UTR	AT1G04820.1	1358316	1358266	1356421	1	1	ATC	NCOG	-97	AAATAGAAAAATCAGATCTAGAT	TTCCACGAAAATGAGAGAGTGCA	uORF	0		-1 0 +1	11	19	0.0564601	1	47
AT1G04830	protein_coding	Ypt/Rab-GAP domain of gyp1p superfamily protein	1:1361844	-1	#N/A	dbTIS	FALSE	AT1G04830.2;AT1G04830.3;AT1G04830.1	AT1G04830.1;AT1G04830.2	AT1G04830.2_1_1361844_aTIS		1358782	1361844	1358782	1	1	ATG	COG	0	AACCCTAGAGATGGTGAGGAAAA		dbTIS	0		0	0	2	0.19802	0	1379
AT1G04830	protein_coding	Ypt/Rab-GAP domain of gyp1p superfamily protein	1:1361888	-1	#N/A	5UTR	NA	NA	NA	AT1G04830.1_1_1361888_5UTR		1361847	1361844	1359087	1	1	CTG	NCOG	-44	GAAATTGAATCTGCGTGAGTTTC	AACCCTAGAGATGGTGAGGAAAA	uORF	0		-1 0	5	12	0.882212	2	41
AT1G04840	protein_coding	Tetratricopeptide repeat (TPR)-like superfamily protein	1:1364962	-1	#N/A	dbTIS	FALSE	AT1G04840.1	AT1G04840.1	AT1G04840.1_1_1364962_aTIS		1362867	1364962	1362867	1	1	ATG	COG	0			dbTIS	0		-1	0	1	1	0	1997
AT1G04850	protein_coding	ubiquitin-associated (UBA)/TS-N domain-containing protein	1:1368706	-1	#N/A	dbTIS	TRUE	AT1G04850.1	AT1G04850.1	AT1G04850.1_1_1368706_aTIS	AT1G04850.1	1365311	1368706	1365311	1	1	ATG	COG	0	GATTGTAGCCATGGCAGGAGTAT		dbTIS	0		-1 0	7	15	0.183685	0	1241
AT1G04850	protein_coding	ubiquitin-associated (UBA)/TS-N domain-containing protein	1:1368757	-1	#N/A	5UTR	NA	NA	NA	AT1G04850.1_1_1368757_5UTR	AT1G04850.1	1365311	1368706	1365311	1	1	ATC	NCOG	-51	AAGAAAGACAATCGAGTCTCGAG	GATTGTAGCCATGGCAGGAGTAT	extension	0		-1 0 +1	12	23	0.117684	0	1292
AT1G04870	protein_coding	protein arginine methyltransferase 10 (PRMT10)	1:1375598	-1	#N/A	dbTIS	NA	AT1G04870.2	AT1G04870.2	AT1G04870.1_1_1375598_5UTR	AT1G04870.1	1375074	1375128	1373485	1	2	ATG	COG	-299	GTAAACAAAGATGAGGAGCTCCC	AGCTACTAAGATGGCTGATCATG	overlapping ORF	0		-1 0 +1	19	55	0.770085	2	353
AT1G04870	protein_coding	protein arginine methyltransferase 10 (PRMT10)	1:1375128	-1	#N/A	dbTIS	FALSE	AT1G04870.1	AT1G04870.1	AT1G04870.1_1_1375128_aTIS	AT1G04870.1	1373485	1375128	1373485	2	2	ATG	COG	0	AGCTACTAAGATGGCTGATCATG		dbTIS	0		0 +1	0	1	0.0317965	0	842
AT1G04870	protein_coding	protein arginine methyltransferase 10 (PRMT10)	1:1375672	-1	#N/A	5UTR	NA	NA	NA	AT1G04870.2_1_1375672_5UTR	AT1G04870.1	1375595	1375598	1373485	1	1	ATT	NCOG	-74	CAGCTTTCCAATTAAAGGGAACA	GTAAACAAAGATGAGGAGCTCCC	overlapping ORF	0		-1 0 +1	69	77	0.2969	2	77
AT1G04870	protein_coding	protein arginine methyltransferase 10 (PRMT10)	1:1375654	-1	#N/A	5UTR	NA	NA	NA	AT1G04870.2_1_1375654_5UTR	AT1G04870.1	1375595	1375598	1373485	1	1	TTG	NCOG	-56	GAACAAAGCTTTGATTTTTGCCG	GTAAACAAAGATGAGGAGCTCCC	overlapping ORF	0		-1 0 +1	11	36	0.488777	2	59
AT1G04870	protein_coding	protein arginine methyltransferase 10 (PRMT10)	1:1375647	-1	#N/A	5UTR	NA	NA	NA	AT1G04870.2_1_1375647_5UTR	AT1G04870.1	1375519	1375598	1373485	1	1	TTG	NCOG	-49	GCTTTGATTTTTGCCGCAGTCAG	GTAAACAAAGATGAGGAGCTCCC	overlapping ORF	0		-1 0 +1	8	20	0.200847	1	128
AT1G04880	protein_coding	HMG (high mobility group) box protein with ARID/BRIGHT DNA-binding domain	1:1379170	-1	#N/A	5UTR	NA	NA	NA	AT1G04880.1_1_1379170_5UTR		1379120	1378264	1376106	1	2	ATG	COG	-80	ATTCTCTTATATGCACTCTTTCA	TAGCAAAGGAATGGCATCAAGCT	uORF	0		-1 0	12	16	1.31599	2	50
AT1G04900	protein_coding	Protein of unknown function (DUF185)	1:1383912	1	#N/A	dbTIS	TRUE	AT1G04900.1	AT1G04900.1	AT1G04900.1_1_1383912_aTIS		1387561	1383912	1387561	1	1	ATG	COG	0	ATCCATAGAAATGGCTTTCGTTC		dbTIS	3.83718	0.0541761	+1 0 -1	21	44	1.21421	0	1328
AT1G04910	protein_coding	O-fucosyltransferase family protein	1:1391074	-1	#N/A	dbTIS	TRUE	AT1G04910.1	AT1G04910.1	AT1G04910.1_1_1391074_aTIS		1388101	1391074	1388101	1	1	ATG	COG	0	TTTAAACGCGATGCGAAGGTTAG		dbTIS	0		-1 0 +1	2	8	1.13018	0	1559
AT1G04910	protein_coding	O-fucosyltransferase family protein	1:1391124	-1	#N/A	5UTR	NA	NA	NA	AT1G04910.1_1_1391124_5UTR		1391086	1391074	1388101	1	1	ATT	NCOG	-50	AGTATTAGAAATTCTCAAATCAC	TTTAAACGCGATGCGAAGGTTAG	uORF	0		0	5	11	0.884282	2	38
AT1G04910	protein_coding	O-fucosyltransferase family protein	1:1391116	-1	#N/A	5UTR	NA	NA	NA	AT1G04910.1_1_1391116_5UTR		1388101	1391074	1388101	1	1	ATC	NCOG	-42	AAATTCTCAAATCACTAGAGAAG	TTTAAACGCGATGCGAAGGTTAG	extension	0		-1 0 +1	2	9	1.43684	0	1601
AT1G04930	protein_coding	hydroxyproline-rich glycoprotein family protein	1:1398988	-1	#N/A	dbTIS	TRUE	AT1G04930.3;AT1G04930.1;AT1G04930.2	AT1G04930.1;AT1G04930.2	AT1G04930.2_1_1398988_aTIS		1396546	1398988	1396546	1	1	ATG	COG	0	CGCCGTCGGAATGTCAATTCCCG		dbTIS	0		-1 0 +1	8	8	1.08288	0	1088
AT1G04940	protein_coding	translocon at the inner envelope membrane of chloroplasts 20 (TIC20)	1:1399588	1	#N/A	dbTIS	FALSE	AT1G04940.1	AT1G04940.1;AT1G04945.3	AT1G04940.1_1_1399588_aTIS		1400616	1399588	1400616	2	2	ATG	COG	0	GTTGGTAAGGATGATAACTGGAT		dbTIS	5.79768	0.0945455	+1 0	1	2	0.188679	0	824
AT1G04945	protein_coding	HIT-type Zinc finger family protein	1:1400969	1	#N/A	dbTIS	FALSE	AT1G04945.1	AT1G04945.1;AT1G04945.2	AT1G04945.2_1_1400969_aTIS		1402651	1400969	1402651	1	1	ATG	COG	0	CGGACAAAATATGAAAGATTCGG		dbTIS	5.32998	0.0924512	0 -1	6	3	-0.0153689	0	1178
AT1G04960	protein_coding	Protein of unknown function (DUF1664)	1:1410673	-1	#N/A	dbTIS	NA	AT1G04960.1	AT1G04960.1	AT1G04960.2_1_1410673_5UTR		1410533	1410424	1408021	1	1	ATG	COG	-249	ACCGGAATTCATGGCGATGCAAG	TGTAGTTTTGATGGTAATACAGC	uORF	0		-1 0 +1	20	33	1.99491	0	140
AT1G04970	protein_coding	lipid-binding serum glycoprotein family protein	1:1411216	1	#N/A	dbTIS	TRUE	AT1G04970.1	AT1G04970.1	AT1G04970.1_1_1411216_aTIS	AT1G04970.1	1413431	1411216	1413431	1	1	ATG	COG	0	AATATCCGCCATGGATGTTGGAC		dbTIS	5.83466	0.101568	+1 0 -1	6	23	1.68885	0	1466
AT1G04980	protein_coding	PDI-like 2-2 (PDIL2-2)	1:1416120	-1	#N/A	dbTIS	FALSE	AT1G04980.1	AT1G04980.1	AT1G04980.1_1_1416120_aTIS		1413869	1416120	1413869	1	1	ATG	COG	0	GGAAGAAACTATGGAAAGAAAAA		dbTIS	0		-1	3	1	0.196078	0	1343
AT1G04985	protein_coding	unknown protein	1:1418291	-1	#N/A	dbTIS	TRUE	AT1G04985.1	AT1G04985.1	AT1G04985.1_1_1418291_aTIS	AT1G04985.1	1416563	1418291	1416563	1	1	ATG	COG	0	CGAGGGAATCATGAATCGGCTGA		dbTIS	0		-1 0 +1	11	29	1.41366	0	581
AT1G04985	protein_coding	unknown protein	1:1418340	-1	#N/A	5UTR	NA	NA	NA	AT1G04985.1_1_1418340_5UTR	AT1G04985.1	1417366	1418291	1416563	1	1	ATT	NCOG	-49	AATCTAATTAATTAGCCGAGTCG	CGAGGGAATCATGAATCGGCTGA	overlapping ORF	0		-1 0 +1	7	16	0.688195	1	263
AT1G04990	protein_coding	Zinc finger C-x8-C-x5-C-x3-H type family protein	1:1421454	-1	#N/A	dbTIS	FALSE	AT1G04990.2;AT1G04990.5;AT1G04990.6;AT1G04990.1	AT1G04990.1;AT1G04990.2	AT1G04990.2_1_1421454_aTIS		1419368	1421454	1419368	1	1	ATG	COG	0	CTTTCCTTACATGCGAACCCCCA		dbTIS	0		-1 0	2	3	0.0865965	0	1214
AT1G04990	protein_coding	Zinc finger C-x8-C-x5-C-x3-H type family protein	1:1421533	-1	#N/A	5UTR	NA	NA	NA	AT1G04990.2_1_1421533_5UTR		1421507	1421454	1419368	1	1	ATG	COG	-79	GTTTCTTTCGATGATCATCGTGA	CTTTCCTTACATGCGAACCCCCA	uORF	0		-1 0 +1	18	50	2.13421	1	26
AT1G05000	protein_coding	Phosphotyrosine protein phosphatases superfamily protein	1:1425660	1	#N/A	dbTIS	TRUE	AT1G05000.3	AT1G05000.1;AT1G05000.2	AT1G05000.2_1_1425660_aTIS	AT1G05000.2	1428393	1425660	1428393	1	1	ATG	COG	0	CAATTCAGAGATGAAGCTTGTGG		dbTIS	15.1252	0.201613	+1 0 -1	48	75	1.0088	0	743
AT1G05010	protein_coding	ethylene-forming enzyme (EFE)	1:1432695	-1	#N/A	dbTIS	FALSE	AT1G05010.1	AT1G05010.1	AT1G05010.1_1_1432695_aTIS		1431419	1432695	1431419	1	1	ATG	COG	0	AGAGAGAGAGATGGAGAGTTTCC		dbTIS	0		-1 0 +1	2	5	0.52521	0	971
AT1G05030	protein_coding	Major facilitator superfamily protein	1:1441385	-1	#N/A	dbTIS	TRUE	AT1G05030.1	AT1G05030.1	AT1G05030.1_1_1441385_aTIS		1438324	1441385	1438324	1	1	ATG	COG	0	CTCTCCGATCATGTGGGTGACGA		dbTIS	0		-1 0 +1	9	9	1.1013	0	1574
AT1G05040	protein_coding	BEST Arabidopsis thaliana protein match is: Ubiquitin-associated (UBA) protein (TAIR:AT2G33010.1)	1:1448448	-1	#N/A	dbTIS	FALSE	AT1G05040.2;AT1G05040.1	AT1G05040.1;AT1G05040.2	AT1G05040.1_1_1448448_aTIS		1447758	1448448	1447758	1	1	ATG	COG	0			dbTIS	0		0	1	1	3.57143	0	500
AT1G05055	protein_coding	general transcription factor II H2 (GTF2H2)	1:1450852	-1	#N/A	dbTIS	FALSE	AT1G05055.1	AT1G05055.1	AT1G05055.1_1_1450852_aTIS		1448913	1450852	1448913	1	1	ATG	COG	0	GAGGTTAACGATGAGTAATCAAA		dbTIS	0		-1 0	6	7	0.0452489	0	1265
AT1G05055	protein_coding	general transcription factor II H2 (GTF2H2)	1:1450824	-1	#N/A	CDS	NA	NA	NA	AT1G05055.1_1_1450824_CDS		1450132	1450852	1448913	1	1	ATG	COG	28	AGATCAAACGATGAAAGAGAAGA	GAGGTTAACGATGAGTAATCAAA	dTIS	0		-1 0	7	16	1.17001	1	290
AT1G05060	protein_coding	unknown protein	1:1452858	-1	#N/A	dbTIS	TRUE	AT1G05060.1	AT1G05060.1	AT1G05060.1_1_1452858_aTIS		1451255	1452858	1451255	1	1	ATG	COG	0	ACAAAAGAAAATGAGTTTTCTTG		dbTIS	0		0 +1	14	10	0.590482	0	761
AT1G05065	protein_coding	CLAVATA3/ESR-RELATED 20 (CLE20)	1:1455220	-1	#N/A	dbTIS	FALSE	AT1G05065.1	AT1G05065.1	AT1G05065.1_1_1455220_aTIS		1454969	1455220	1454969	1	1	ATG	COG	0			dbTIS	0		-1 0	1	5	2.47368	0	251
AT1G05070	protein_coding	Protein of unknown function (DUF1068)	1:1458531	-1	#N/A	dbTIS	TRUE	AT1G05070.1	AT1G05070.1	AT1G05070.1_1_1458531_aTIS	AT1G05070.1	1457172	1458531	1457172	1	1	ATG	COG	0	TAGAGTTGAAATGGCGAGACACA		dbTIS	0		-1 0	12	19	0.576965	0	554
AT1G05070	protein_coding	Protein of unknown function (DUF1068)	1:1458650	-1	#N/A	5UTR	NA	NA	NA	AT1G05070.1_1_1458650_5UTR	AT1G05070.1	1458570	1458531	1457172	1	1	ATA	NCOG	-119	ATTTTTCTAAATAACGTCGTCTC	TAGAGTTGAAATGGCGAGACACA	uORF	0		-1 0 +1	14	12	0.335419	2	80
AT1G05080	protein_coding	F-box/RNI-like/FBD-like domains-containing protein	1:1459091	1	#N/A	dbTIS	FALSE	AT1G05080.1	AT1G05080.1	AT1G05080.1_1_1459091_aTIS		1460579	1459091	1460579	1	1	ATG	COG	0			dbTIS	0.551909	0.0106061	0 -1	2	3	1.05769	0	1319
AT1G05090	protein_coding	dentin sialophosphoprotein-related	1:1463202	1	#N/A	dbTIS	FALSE	AT1G05087.1	AT1G05090.1	AT1G05090.1_1_1463202_aTIS		1465622	1463202	1465622	1	1	ATG	COG	0			dbTIS	2.63974	0.0433758	0 -1	8	8	0.105052	0	2120
AT1G05120	protein_coding	Helicase protein with RING/U-box domain	1:1476067	-1	#N/A	dbTIS	TRUE	AT1G05120.1	AT1G05120.1	AT1G05120.1_1_1476067_aTIS		1471624	1476067	1471624	1	1	ATG	COG	0	TAGGACAGAGATGGAGCTTCGGT		dbTIS	0		-1 0	5	14	0.676418	0	2501
AT1G05140	protein_coding	Peptidase M50 family protein	1:1482681	1	#N/A	dbTIS	FALSE	AT1G05140.1	AT1G05140.1	AT1G05140.1_1_1482681_aTIS		1484006	1482681	1484006	1	1	ATG	COG	0	TCACGAAATCATGCTTTTAAACA		dbTIS	2.64403	0.0482655	0 -1	3	7	0.996641	0	1325
AT1G05150	protein_coding	Calcium-binding tetratricopeptide family protein	1:1486706	-1	#N/A	dbTIS	FALSE	AT1G05150.1	AT1G05150.1	AT1G05150.1_1_1486706_aTIS		1484280	1486706	1484280	1	1	ATG	COG	0	TCCTGAAAAAATGGCGACTAGAG		dbTIS	0		0	1	4	0.380737	0	2426
AT1G05160	protein_coding	cytochrome P450, family 88, subfamily A, polypeptide 3 (CYP88A3)	1:1490828	-1	#N/A	5UTR	NA	NA	NA	AT1G05160.1_1_1490828_5UTR		1489912	1489828	1487640	1	2	ATG	COG	-224	GATGCCGAAGATGGTAACTCCGA	TGAAAAGTCTATGGCGGAGACAA	uORF	0		0 +1	8	7	1.77083	2	140
AT1G05180	protein_coding	AUXIN RESISTANT 1 (AXR1)	1:1501775	-1	#N/A	dbTIS	NA	AT1G05180.1	AT1G05180.1	AT1G05180.2_1_1501775_5UTR		1500886	1501469	1498357	1	2	ATG	COG	-214	AGCTGCGAAGATGCAAGCAGTAA	ACCGTTGTTGATGGATCTAAGGT	overlapping ORF	0		-1 0 +1	7	14	0.504099	1	353
AT1G05190	protein_coding	embryo defective 2394 (emb2394)	1:1503738	-1	#N/A	dbTIS	TRUE	AT1G05190.1	AT1G05190.1	AT1G05190.1_1_1503738_aTIS	AT1G05190.1	1502515	1503738	1502515	1	1	ATG	COG	0	AATCTTATCAATGGCTTCCTCAC		dbTIS	0		-1 0 +1	46	75	1.90663	0	671
AT1G05205	protein_coding	unknown protein	1:1510249	-1	#N/A	dbTIS	FALSE	AT1G05205.1	AT1G05205.1	AT1G05205.1_1_1510249_aTIS	AT1G05205.1	1509352	1510249	1509352	1	1	ATG	COG	0	CAAGAGAAAGATGAGCGAGACGA		dbTIS	0		0	2	3	0.153427	0	275
AT1G05205	protein_coding	unknown protein	1:1510164	-1	#N/A	CDS	NA	NA	NA	AT1G05205.1_1_1510164_CDS	AT1G05205.1	1509189	1510249	1509352	1	1	ACG	NCOG	85	CACCGCTGCAACGATCGTGTTGA	CAAGAGAAAGATGAGCGAGACGA	dTIS	0		-1 0 +1	2	6	0.836655	1	353
AT1G05205	protein_coding	unknown protein	1:1510158	-1	#N/A	CDS	NA	NA	NA	AT1G05205.1_1_1510158_CDS	AT1G05205.1	1509189	1510249	1509352	1	1	GTG	NCOG	91	TGCAACGATCGTGTTGAAGACGT	CAAGAGAAAGATGAGCGAGACGA	dTIS	0		-1 0 +1	6	2	0.436007	1	347
AT1G05230	protein_coding	homeodomain GLABROUS 2 (HDG2)	1:1517024	-1	#N/A	dbTIS	TRUE	AT1G05230.8;AT1G05230.6;AT1G05230.10;AT1G05230.9;AT1G05230.3;AT1G05230.7;AT1G05230.2;AT1G05230.5;AT1G05230.12;AT1G05230.11;AT1G05230.1;AT1G05230.4	AT1G05230.1;AT1G05230.2;AT1G05230.3;AT1G05230.4	AT1G05230.1_1_1517024_aTIS		1513388	1517024	1513388	2	2	ATG	COG	0	ATAAGAAAAGATGTTCGAGCCAA		dbTIS	0		0 +1	3	14	0.979482	0	2165
AT1G05270	protein_coding	TraB family protein	1:1534305	-1	#N/A	dbTIS	TRUE	AT1G05270.1	AT1G05270.1	AT1G05270.1_1_1534305_aTIS	AT1G05270.1	1531806	1534305	1531806	1	1	ATG	COG	0	CTCGATTTCGATGACGATAGAGC		dbTIS	0		-1 0 +1	30	38	0.773434	0	1115
AT1G05270	protein_coding	TraB family protein	1:1534091	-1	#N/A	CDS	NA	NA	NA	AT1G05270.1_1_1534091_CDS	AT1G05270.1	1534017	1534305	1531806	1	1	ATG	COG	214	GGTGGAGCGGATGATGATGGCGG	CTCGATTTCGATGACGATAGAGC	dTIS	0		0	31	59	1.12625	1	74
AT1G05300	protein_coding	zinc transporter 5 precursor (ZIP5)	1:1547709	-1	#N/A	dbTIS	FALSE	AT1G05300.1;AT1G05300.2	AT1G05300.1;AT1G05300.2	AT1G05300.1_1_1547709_aTIS		1545258	1547709	1545258	1	1	ATG	COG	0	AATCGATAAGATGAGAATCACAC		dbTIS	0		0	0	1	5	0	1082
AT1G05320	protein_coding	FUNCTIONS IN: molecular_function unknown	1:1554856	1	#N/A	dbTIS	FALSE	AT1G05320.9	AT1G05320.1;AT1G05320.2;AT1G05320.3	AT1G05320.3_1_1554856_aTIS		1557658	1554856	1557658	3	3	ATG	COG	0	GATTATAGCTATGGAAGAAGCAA		dbTIS	2.07158	0.0404551	0	3	5	0.34252	0	2372
AT1G05340	protein_coding	unknown protein	1:1559646	-1	#N/A	dbTIS	TRUE	AT1G05340.1	AT1G05340.1	AT1G05340.1_1_1559646_aTIS	AT1G05340.1	1559079	1559646	1559079	1	1	ATG	COG	0	TCGTTAGAAGATGAGCCAGTACG		dbTIS	0		0 +1	6	12	1.65901	0	218
AT1G05340	protein_coding	unknown protein	1:1559693	-1	#N/A	5UTR	NA	NA	NA	AT1G05340.1_1_1559693_5UTR	AT1G05340.1	1559643	1559646	1559079	1	1	ATC	NCOG	-47	AAATCATAAAATCTTTGCCTTTA	TCGTTAGAAGATGAGCCAGTACG	overlapping ORF	0		-1 0 +1	8	28	1.71691	2	50
AT1G05350	protein_coding	NAD(P)-binding Rossmann-fold superfamily protein	1:1564005	-1	#N/A	dbTIS	FALSE	AT1G05350.1	AT1G05350.1	AT1G05350.1_1_1564005_aTIS	AT1G05350.1	1560891	1564005	1560891	1	1	ATG	COG	0	GAGCTGAAAAATGGAGGTTGGAT		dbTIS	0		0	1	4	0.10989	0	1295
AT1G05370	protein_coding	Sec14p-like phosphatidylinositol transfer family protein	1:1572280	-1	#N/A	dbTIS	TRUE	AT1G05370.1	AT1G05370.1	AT1G05370.1_1_1572280_aTIS		1569418	1572280	1569418	1	1	ATG	COG	0			dbTIS	0		-1 0	5	15	0.870543	0	1253
AT1G05380	protein_coding	Acyl-CoA N-acyltransferase with RING/FYVE/PHD-type zinc finger protein	1:1577001	1	#N/A	5UTR	NA	NA	NA	AT1G05380.2_1_1577001_5UTR		1577105	1577231	1582190	1	2	ACG	NCOG	-157	TAAACTCGCTACGTCGATTCTTA	GTGATCGTTTATGGAAGGAGGTG	uORF	40.6857	0.447619	+1 0 -1	24	52	1.40218	1	104
AT1G05380	protein_coding	Acyl-CoA N-acyltransferase with RING/FYVE/PHD-type zinc finger protein	1:1577117	1	#N/A	5UTR	NA	NA	NA	AT1G05380.1_1_1577117_5UTR		1577294	1577231	1582190	1	2	ATG	COG	-20	GCGCTTTTTGATGCTTATCGATG	ATGATCGTTTATGGAAGGAGGTG	overlapping ORF	12.0597	0.190476	+1 0 -1	4	26	1.19411	2	83
AT1G05385	protein_coding	LOW PSII ACCUMULATION 19 (LPA19)	1:1583648	-1	#N/A	dbTIS	TRUE	AT1G05385.1	AT1G05385.1	AT1G05385.1_1_1583648_aTIS		1582747	1583648	1582747	1	1	ATG	COG	0	AGAAAGATTCATGGGTTTCCTTG		dbTIS	0		-1 0 +1	15	23	1.44528	0	599
AT1G05400	protein_coding	unknown protein	1:1584107	1	#N/A	5UTR	NA	NA	NA	AT1G05400.1_1_1584107_5UTR		1584151	1584746	1585244	1	3	ATC	NCOG	-386	AGTCGACGATATCGAGATCGATC	AGCTACTTTGATGTTCATATCCC	uORF	39.2937	0.533333	0 -1	5	14	2.07746	2	44
AT1G05410	protein_coding	Protein of unknown function (DUF1423)	1:1587268	-1	#N/A	dbTIS	TRUE	AT1G05410.1;AT1G05410.2	AT1G05410.1;AT1G05410.2	AT1G05410.1_1_1587268_aTIS		1585504	1587268	1585504	2	2	ATG	COG	0	GTCTTATAACATGGACTCCATGG		dbTIS	0		-1 0 +1	9	34	1.02716	0	1415
AT1G05410	protein_coding	Protein of unknown function (DUF1423)	1:1587664	-1	#N/A	5UTR	NA	NA	NA	AT1G05410.2_1_1587664_5UTR		1587626	1587268	1585504	1	2	ATG	COG	-79	CCAGGTTTTCATGGCCAAGAAAG	GTCTTATAACATGGACTCCATGG	uORF	0		-1 0 +1	99	108	1.09426	1	38
AT1G05420	protein_coding	ovate family protein 12 (OFP12)	1:1590073	1	#N/A	dbTIS	FALSE	AT1G05420.1	AT1G05420.1	AT1G05420.1_1_1590073_aTIS		1590753	1590073	1590753	1	1	ATG	COG	0			dbTIS	0.200726	0.00440529	-1	0	1	10	0	680
AT1G05430	protein_coding	unknown protein	1:1595731	-1	#N/A	dbTIS	TRUE	AT1G05430.1	AT1G05430.1	AT1G05430.1_1_1595731_aTIS	AT1G05430.1	1594227	1595731	1594227	1	1	ATG	COG	0	TAAGAACACGATGGCTATGGCCG		dbTIS	0		-1 0 +1	25	44	1.55831	0	809
AT1G05440	protein_coding	C-8 sterol isomerases	1:1597843	-1	#N/A	dbTIS (TAIR10)	FALSE	NA	AT1G05440.1	AT1G05440.1_1_1597843_aTIS		1596374	1597843	1596374	1	1	ATG	COG	0			dbTIS	0		0 +1	1	3	0.838745	0	1154
AT1G05460	protein_coding	SILENCING DEFECTIVE (SDE3)	1:1604658	-1	#N/A	dbTIS	FALSE	AT1G05460.1;AT1G05460.2	AT1G05460.1	AT1G05460.1_1_1604658_aTIS		1601357	1604658	1601357	2	2	ATG	COG	0	ATCATCAGCAATGAGTGTGAGTG		dbTIS	0		0	5	4	0.111903	0	3008
AT1G05470	protein_coding	COTYLEDON VASCULAR PATTERN 2 (CVP2)	1:1611291	-1	#N/A	dbTIS	FALSE	AT1G05470.2;AT1G05470.1	AT1G05470.1	AT1G05470.1_1_1611291_aTIS		1608558	1611291	1608558	1	1	ATG	COG	0	AGAAGCAACAATGAGAGAAGAGA		dbTIS	0		-1 0	0	3	1.66667	0	1853
AT1G05500	protein_coding	NTMC2T2.1	1:1625098	1	#N/A	dbTIS	TRUE	AT1G05500.1	AT1G05500.1	AT1G05500.1_1_1625098_aTIS	AT1G05500.1	1628940	1625098	1628940	1	1	ATG	COG	0	GCGATTAAATATGGGTTTCATAG		dbTIS	10.4142	0.163993	0 -1	17	29	0.645422	0	1682
AT1G05520	protein_coding	Sec23/Sec24 protein transport family protein	1:1635703	-1	#N/A	dbTIS	TRUE	AT1G05520.1	AT1G05520.1	AT1G05520.1_1_1635703_aTIS		1631126	1635703	1631126	1	1	ATG	COG	0			dbTIS	0		-1 0 +1	4	15	0.696688	0	2351
AT1G05520	protein_coding	Sec23/Sec24 protein transport family protein	1:1633207	-1	#N/A	CDS	NA	NA	NA	AT1G05520.1_1_1633207_CDS		1633163	1635703	1631126	6	1	TTG	NCOG	1438	ACAGTCTTCTTTGATCTTTCTTC		dTIS	0		-1 0	13	17	0.269307	1	44
AT1G05550	protein_coding	Protein of unknown function (DUF295)	1:1642593	-1	#N/A	dbTIS	FALSE	AT1G05550.2	AT1G05550.2	AT1G05550.2_1_1642593_aTIS		1641717	1642593	1641717	1	1	ATG	COG	0	CCCCGGAACGATGTGCTTGTATA		dbTIS	0		0 +1	0	2	1.5	0	668
AT1G05590	protein_coding	beta-hexosaminidase 2 (HEXO2)	1:1669871	1	#N/A	dbTIS	TRUE	AT1G05590.3	AT1G05590.1	AT1G05590.1_1_1669871_aTIS		1671686	1669871	1671686	2	2	ATG	COG	0	AGAACAAGTCATGCTAACTCTTT		dbTIS	3.52596	0.0654045	+1 0 -1	8	17	0.62309	0	1742
AT1G05590	protein_coding	beta-hexosaminidase 2 (HEXO2)	1:1669449	1	#N/A	5UTR	NA	NA	NA	AT1G05590.1_1_1669449_5UTR		1669508	1669871	1671686	1	2	CTG	NCOG	-99	TTTGAACAGACTGAAGCAATTTT	AGAACAAGTCATGCTAACTCTTT	uORF	27.7615	0.25	0 -1	11	13	0.183362	0	59
AT1G05600	protein_coding	Tetratricopeptide repeat (TPR)-like superfamily protein	1:1672161	1	#N/A	dbTIS	FALSE	AT1G05600.2	AT1G05600.1;AT1G05600.2	AT1G05600.2_1_1672161_aTIS		1673675	1672161	1673675	2	2	ATG	COG	0	CTGAGTTATCATGAGTGTTGTTA		dbTIS	1.35232	0.0244224	+1 0 -1	3	9	1.30864	0	1514
AT1G05620	protein_coding	uridine-ribohydrolase 2 (URH2)	1:1679286	1	#N/A	dbTIS	FALSE	AT1G05620.1	AT1G05620.1	AT1G05620.1_1_1679286_aTIS	AT1G05620.1	1681527	1679286	1681527	1	1	ATG	COG	0	TTGAAGTTCGATGGCGATAGGAG		dbTIS	8.74238	0.145511	0	2	1	0.116279	0	968
AT1G05620	protein_coding	uridine-ribohydrolase 2 (URH2)	1:1679243	1	#N/A	5UTR	NA	NA	NA	AT1G05620.1_1_1679243_5UTR	AT1G05620.1	1679326	1679286	1681527	1	1	TTG	NCOG	-43	TTTCCGGCACTTGGGTCCTTCAA	TTGAAGTTCGATGGCGATAGGAG	overlapping ORF	25.2157	0.369048	+1 0 -1	3	14	0.61945	1	83
AT1G05670	protein_coding	Pentatricopeptide repeat (PPR-like) superfamily protein	1:1700799	-1	#N/A	dbTIS	TRUE	AT1G05670.2;AT1G05670.1;AT1G05670.3	AT1G05670.1;AT1G05670.2	AT1G05670.1_1_1700799_aTIS		1698574	1700799	1698574	1	1	ATG	COG	0	TGATAGAGCGATGAAGAAGCCAT		dbTIS	0		-1 0 +1	2	7	0.629395	0	2225
AT1G05670	protein_coding	Pentatricopeptide repeat (PPR-like) superfamily protein	1:1700869	-1	#N/A	5UTR	NA	NA	NA	AT1G05670.1_1_1700869_5UTR		1700834	1700799	1698574	1	1	ATG	COG	-70	AAATCAGCGAATGATTGTTCTCC	TGATAGAGCGATGAAGAAGCCAT	uORF	0		0 +1	8	18	2.62307	1	35
AT1G05680	protein_coding	Uridine diphosphate glycosyltransferase 74E2 (UGT74E2)	1:1704639	-1	#N/A	dbTIS	FALSE	AT1G05680.1	AT1G05680.1	AT1G05680.1_1_1704639_aTIS		1703196	1704639	1703196	1	1	ATG	COG	0	GAAGGAGAAAATGAGAGAAGGAT		dbTIS	0		0 +1	1	1	2.15488	0	1361
AT1G05690	protein_coding	BTB and TAZ domain protein 3 (BT3)	1:1707150	1	#N/A	5UTR	NA	NA	NA	AT1G05690.1_1_1707150_5UTR		1707173	1707809	1709132	1	2	ATG	COG	-211	AATCAAAGAGATGATTCTTCCGA	ACCAGCAACGATGTCTAGTAGTA	uORF	29.6726	0.375	+1 0 -1	7	18	2.55233	1	23
AT1G05690	protein_coding	BTB and TAZ domain protein 3 (BT3)	1:1707108	1	#N/A	5UTR	NA	NA	NA	AT1G05690.1_1_1707108_5UTR		1707131	1707809	1709132	1	2	ATG	COG	-253	TCCAAGATCAATGGTTGTGAACT	ACCAGCAACGATGTCTAGTAGTA	uORF	37.5853	0.583333	+1 0 -1	2	8	1.19968	1	23
AT1G05710	protein_coding	basic helix-loop-helix (bHLH) DNA-binding superfamily protein	1:1716198	1	#N/A	dbTIS	FALSE	AT1G05710.14	AT1G05710.1;AT1G05710.2;AT1G05710.3;AT1G05710.4;AT1G05710.5	AT1G05710.2_1_1716198_aTIS	AT1G05710.5	1717023	1716198	1717023	2	2	ATG	COG	0	CTCTCTCCGTATGGAATTCTCTA		dbTIS	32.7762	0.238372	+1 0 -1	0	3	0.0587751	0	515
AT1G05710	protein_coding	basic helix-loop-helix (bHLH) DNA-binding superfamily protein	1:1716570	1	#N/A	CDS	NA	NA	NA	AT1G05710.2_1_1716570_CDS	AT1G05710.5	1716668	1716198	1717023	4	2	ATC	NCOG	188	CCGACACTGCATCAGTTCTTCTA	CTCTCTCCGTATGGAATTCTCTA	dTIS	12.9994	0.161616	+1 0 -1	0	5	0.105708	2	98
AT1G05710	protein_coding	basic helix-loop-helix (bHLH) DNA-binding superfamily protein	1:1715119	1	#N/A	5UTR	NA	NA	NA	AT1G05710.3_1_1715119_5UTR	AT1G05710.5	1715268	1716198	1717023	1	2	CTG	NCOG	-268	AGGAAAAAGACTGACGTTTATAC	CTCTCTCCGTATGGAATTCTCTA	uORF	134.051	0.66	+1 0 -1	110	114	0.445166	1	149
AT1G05710	protein_coding	basic helix-loop-helix (bHLH) DNA-binding superfamily protein	1:1715076	1	#N/A	5UTR	NA	NA	NA	AT1G05710.5_1_1715076_5UTR	AT1G05710.5	1715138	1716198	1717023	1	3	ACG	NCOG	-350	GTCACACAGCACGATCTTGGACG	CTAGGATGGTATGGAATTCTCTA	uORF	226.756	0.809524	0 -1	9	34	0.248015	2	62
AT1G05710	protein_coding	basic helix-loop-helix (bHLH) DNA-binding superfamily protein	1:1715328	1	#N/A	5UTR	NA	NA	NA	AT1G05710.2_1_1715328_5UTR	AT1G05710.5	1716225	1716198	1717023	1	2	ATA	NCOG	-59	TTCTTGAACAATAAAGCTTTTTC	CTCTCTCCGTATGGAATTCTCTA	overlapping ORF	89.9378	0.436782	+1 0 -1	12	27	0.24144	2	86
AT1G05710	protein_coding	basic helix-loop-helix (bHLH) DNA-binding superfamily protein	1:1715286	1	#N/A	5UTR	NA	NA	NA	AT1G05710.5_1_1715286_5UTR	AT1G05710.5	1715324	1716198	1717023	1	3	ATT	NCOG	-140	ACGAAGCAAAATTTGGAACTTTC	CTAGGATGGTATGGAATTCTCTA	uORF	89.7986	0.25641	+1 0 -1	22	26	0.0407261	2	38
AT1G05710	protein_coding	basic helix-loop-helix (bHLH) DNA-binding superfamily protein	1:1715082	1	#N/A	5UTR	NA	NA	NA	AT1G05710.3_1_1715082_5UTR	AT1G05710.5	1715138	1716198	1717023	1	2	TTG	NCOG	-305	CAGCACGATCTTGGACGTCGTTT	CTCTCTCCGTATGGAATTCTCTA	uORF	238.052	0.807018	+1 0 -1	15	21	0.0866035	2	56
AT1G05710	protein_coding	basic helix-loop-helix (bHLH) DNA-binding superfamily protein	1:1714982	1	#N/A	5UTR	NA	NA	NA	AT1G05710.5_1_1714982_5UTR	AT1G05710.5	1715008	1716198	1717023	1	3	ACG	NCOG	-444	TCCTTTTCTCACGCCGAGATTTC	CTAGGATGGTATGGAATTCTCTA	uORF	176.742	0.777778	+1 0 -1	9	18	0.113828	0	26
AT1G05710	protein_coding	basic helix-loop-helix (bHLH) DNA-binding superfamily protein	1:1715008	1	#N/A	5UTR	NA	NA	NA	AT1G05710.5_1_1715008_5UTR	AT1G05710.5	1715097	1716198	1717023	1	3	ATC	NCOG	-418	GACTGCTCTAATCTTACGACCTT	CTAGGATGGTATGGAATTCTCTA	uORF	88.9511	0.544444	+1 0	6	15	0.120205	1	89
AT1G05710	protein_coding	basic helix-loop-helix (bHLH) DNA-binding superfamily protein	1:1715046	1	#N/A	5UTR	NA	NA	NA	AT1G05710.3_1_1715046_5UTR	AT1G05710.5	1715138	1716198	1717023	1	2	CTG	NCOG	-341	TATTTTCACTCTGCTTGAGCTCT	CTCTCTCCGTATGGAATTCTCTA	uORF	167.156	0.688172	0 -1	2	11	0.090476	2	92
AT1G05710	protein_coding	basic helix-loop-helix (bHLH) DNA-binding superfamily protein	1:1715219	1	#N/A	5UTR	NA	NA	NA	AT1G05710.5_1_1715219_5UTR	AT1G05710.5	1715344	1716198	1717023	1	3	GTG	NCOG	-207	ATCGGGTTTTGTGTTGTCAGAAA	CTAGGATGGTATGGAATTCTCTA	uORF	90.6319	0.547619	0 -1	6	10	0.0598579	0	125
AT1G05710	protein_coding	basic helix-loop-helix (bHLH) DNA-binding superfamily protein	1:1715200	1	#N/A	5UTR	NA	NA	NA	AT1G05710.3_1_1715200_5UTR	AT1G05710.5	1715268	1716198	1717023	1	2	CTG	NCOG	-187	AGAGACATTTCTGTATCTTATCG	CTCTCTCCGTATGGAATTCTCTA	uORF	78.2833	0.623188	+1 0 -1	1	6	0.0934306	1	68
AT1G05730	protein_coding	Eukaryotic protein of unknown function (DUF842)	1:1719107	1	#N/A	dbTIS	FALSE	AT1G05730.1	AT1G05730.1	AT1G05730.1_1_1719107_aTIS	AT1G05730.1	1720159	1719107	1720159	1	1	ATG	COG	0	GAGAGAGACGATGGATCACATAG		dbTIS	34.6555	0.428889	0 -1	5	10	0.217431	0	449
AT1G05750	protein_coding	pigment defective 247 (PDE247)	1:1721523	1	#N/A	dbTIS	FALSE	AT1G05750.2	AT1G05750.1	AT1G05750.1_1_1721523_aTIS		1723025	1721523	1723025	1	1	ATG	COG	0	TCTCAATCGAATGGGTCTCCTTC		dbTIS	1.0905	0.0186294	0 -1	6	3	-0.113339	0	1502
AT1G05780	protein_coding	Vacuolar ATPase assembly integral membrane protein VMA21-like domain	1:1728028	1	#N/A	CDS	NA	NA	NA	AT1G05780.1_1_1728028_CDS		1728180	1726761	1728180	2	1	GTG	NCOG	168	AGTGAACACAGTGATCGTGTTCT	TGGTTTTGCCATGGCTGGAGTTA	dTIS	0		0	0	1	2.24359	0	152
AT1G05785	protein_coding	Got1/Sft2-like vescicle transport protein family	1:1730981	1	#N/A	dbTIS	FALSE	AT1G05785.7	AT1G05785.1;AT1G05785.2	AT1G05785.2_1_1730981_aTIS	AT1G05785.1	1732406	1730981	1732406	2	2	ATG	COG	0	AGTTACCAAGATGGTGTACGAAA		dbTIS	13.0793	0.198529	+1 0 -1	5	10	0.715665	0	407
AT1G05785	protein_coding	Got1/Sft2-like vescicle transport protein family	1:1730309	1	#N/A	5UTR	NA	NA	NA	AT1G05785.2_1_1730309_5UTR	AT1G05785.1	1730996	1730981	1732406	1	2	CTG	NCOG	-83	CAGATCCTCGCTGCTCTTGCATT	AGTTACCAAGATGGTGTACGAAA	overlapping ORF	14.8565	0.212121	+1 0 -1	3	12	1.02179	2	98
AT1G05790	protein_coding	lipase class 3 family protein	1:1733039	1	#N/A	dbTIS	FALSE	AT1G05790.1	AT1G05790.1	AT1G05790.1_1_1733039_aTIS		1737365	1733039	1737365	1	1	ATG	COG	0			dbTIS	0.352868	0.00678295	0	1	4	3.33333	0	2063
AT1G05805	protein_coding	basic helix-loop-helix (bHLH) DNA-binding superfamily protein	1:1744843	1	#N/A	dbTIS	FALSE	AT1G05805.1	AT1G05805.1	AT1G05805.1_1_1744843_aTIS		1747427	1744843	1747427	1	1	ATG	COG	0	AGAAGAAGTCATGTACCAATCAT		dbTIS	4.26543	0.0697888	+1 0 -1	6	4	0.16302	0	1088
AT1G05810	protein_coding	RAB GTPase homolog A5E (RABA5E)	1:1748314	1	#N/A	dbTIS (TAIR10)	FALSE	NA	AT1G05810.1	AT1G05810.1_1_1748314_aTIS		1749350	1748314	1749350	1	1	ATG	COG	0			dbTIS	1.44898	0.0254453	-1	0	1	0.263158	0	785
AT1G05830	protein_coding	trithorax-like protein 2 (ATX2)	1:1754452	1	#N/A	dbTIS	FALSE	AT1G05830.2	AT1G05830.1;AT1G05830.2	AT1G05830.1_1_1754452_aTIS		1761225	1754452	1761225	1	1	ATG	COG	0	CTTCCTTTGAATGATTTCAATGT		dbTIS	1.87534	0.0344403	0	2	6	0.358105	0	3251
AT1G05830	protein_coding	trithorax-like protein 2 (ATX2)	1:1754405	1	#N/A	5UTR	NA	NA	NA	AT1G05830.2_1_1754405_5UTR		1754455	1754452	1761225	1	1	ATT	NCOG	-47	AAACCTAACAATTTCAATTTCAA	CTTCCTTTGAATGATTTCAATGT	overlapping ORF	50.0478	0.470588	0 -1	13	14	0.530163	2	50
AT1G05840	protein_coding	Eukaryotic aspartyl protease family protein	1:1766150	-1	#N/A	dbTIS	TRUE	AT1G05840.1	AT1G05840.1	AT1G05840.1_1_1766150_aTIS		1762843	1766150	1762843	1	1	ATG	COG	0	AAGAAAGAAGATGACTTTATCAA		dbTIS	0		-1 0 +1	15	80	3.16243	0	1457
AT1G05840	protein_coding	Eukaryotic aspartyl protease family protein	1:1766195	-1	#N/A	5UTR	NA	NA	NA	AT1G05840.1_1_1766195_5UTR		1762843	1766150	1762843	1	1	ACG	NCOG	-45	CTCCGCCGAGACGACTGACGCTG	AAGAAAGAAGATGACTTTATCAA	extension	0		-1 0 +1	5	14	0.515063	0	1502
AT1G05850	protein_coding	POM-POM1 (POM1)	1:1768117	-1	#N/A	dbTIS	TRUE	AT1G05850.2;AT1G05850.1	AT1G05850.1	AT1G05850.1_1_1768117_aTIS	AT1G05850.1	1766833	1768117	1766833	2	2	ATG	COG	0	GTTGTAAGCTATGGTGACAATCA		dbTIS	0		-1 0	2	20	0.26209	0	965
AT1G05850	protein_coding	POM-POM1 (POM1)	1:1767142	-1	#N/A	CDS	NA	NA	NA	AT1G05850.1_1_1767142_CDS	AT1G05850.1	1766981	1768117	1766833	4	2	ATG	COG	656	CAATCTGGAGATGGATGACTCCA	GTTGTAAGCTATGGTGACAATCA	dTIS	0		-1 0 +1	7	14	0.153054	2	161
AT1G05850	protein_coding	POM-POM1 (POM1)	1:1768563	-1	#N/A	5UTR	NA	NA	NA	AT1G05850.1_1_1768563_5UTR	AT1G05850.1	1768111	1768117	1766833	1	2	CTG	NCOG	-50	GGATCTATAGCTGATCTGCATTG	GTTGTAAGCTATGGTGACAATCA	overlapping ORF	0		-1 0 +1	6	31	0.427093	2	56
AT1G05850	protein_coding	POM-POM1 (POM1)	1:1768553	-1	#N/A	5UTR	NA	NA	NA	AT1G05850.1_1_1768553_5UTR	AT1G05850.1	1768023	1768117	1766833	1	2	TTG	NCOG	-40	CTGATCTGCATTGCGGCTTGTAG	GTTGTAAGCTATGGTGACAATCA	overlapping ORF	0		0	6	13	0.108092	1	134
AT1G05860	protein_coding	unknown protein	1:1769061	1	#N/A	dbTIS	FALSE	AT1G05860.3	AT1G05860.1	AT1G05860.1_1_1769061_aTIS	AT1G05860.1	1770349	1769061	1770349	1	1	ATG	COG	0	AACAGTAACAATGGCGTCAGCTT		dbTIS	11.1854	0.105575	+1 0 -1	75	82	-0.0842465	0	842
AT1G05870	protein_coding	Protein of unknown function (DUF1685)	1:1773228	-1	#N/A	dbTIS	FALSE	AT1G05870.5;AT1G05870.2;AT1G05870.12;AT1G05870.10;AT1G05870.1;AT1G05870.3;AT1G05870.6;AT1G05870.7;AT1G05870.8;AT1G05870.11;AT1G05870.9;AT1G05870.4	AT1G05870.1;AT1G05870.2;AT1G05870.3;AT1G05870.4	AT1G05870.1_1_1773228_aTIS	AT1G05870.1	1772454	1773228	1772454	1	1	ATG	COG	0	AGTGAGTGTCATGGGTTGTGTTC		dbTIS	0		-1	0	1	0.03663	0	569
AT1G05870	protein_coding	Protein of unknown function (DUF1685)	1:1773278	-1	#N/A	5UTR	NA	NA	NA	AT1G05870.1_1_1773278_5UTR	AT1G05870.1	1773234	1773228	1772454	1	1	ATA	NCOG	-50	AGTTCATATAATAAGAAAAACAG	AGTGAGTGTCATGGGTTGTGTTC	uORF	0		-1 0 +1	19	58	2.31388	2	44
AT1G05890	protein_coding	ARIADNE 5 (ARI5)	1:1779631	1	#N/A	dbTIS	TRUE	AT1G05890.1	AT1G05890.1;AT1G05890.2	AT1G05890.2_1_1779631_aTIS		1784166	1779631	1784166	1	1	ATG	COG	0	TCTAAAGATCATGGATTCCGATG		dbTIS	3.59597	0.059944	+1 0 -1	10	15	0.345956	0	1784
AT1G05890	protein_coding	ARIADNE 5 (ARI5)	1:1779514	1	#N/A	5UTR	NA	NA	NA	AT1G05890.2_1_1779514_5UTR		1779597	1779631	1784166	1	1	ATA	NCOG	-117	TCTCTCTACTATAAAGCAATACC	TCTAAAGATCATGGATTCCGATG	uORF	38.3718	0.369048	+1 0 -1	0	19	0.596919	0	83
AT1G05890	protein_coding	ARIADNE 5 (ARI5)	1:1779470	1	#N/A	5UTR	NA	NA	NA	AT1G05890.1_1_1779470_5UTR		1779517	1779631	1784166	1	1	ATA	NCOG	-161	TCGGTTCCTTATAAAGCTGTTTA	TCTAAAGATCATGGATTCCGATG	uORF	35.8175	0.416667	+1 0 -1	3	7	0.164237	2	47
AT1G05900	protein_coding	endonuclease III 2 (NTH2)	1:1786896	1	#N/A	dbTIS	FALSE	AT1G05900.1	AT1G05900.1;AT1G05900.2	AT1G05900.2_1_1786896_aTIS		1789502	1786896	1789502	1	1	ATG	COG	0	GATTGGCTCTATGATTCTCACCG		dbTIS	3.92224	0.0594315	0 -1	4	8	0.868132	0	1160
AT1G05910	protein_coding	cell division cycle protein 48-related / CDC48-related	1:1790760	1	#N/A	5UTR	NA	NA	NA	AT1G05910.1_1_1790760_5UTR		1790786	1790796	1796503	2	2	ATG	COG	-36	TCAGTTGTTTATGGAAGGAGATA	GCATTTATCCATGCATCCCAAGC	uORF	75.2466	0.518519	+1 0 -1	10	48	1.18337	0	26
AT1G05910	protein_coding	cell division cycle protein 48-related / CDC48-related	1:1790301	1	#N/A	5UTR	NA	NA	NA	AT1G05910.1_1_1790301_5UTR		1790773	1790796	1796503	1	2	CTG	NCOG	-88	GCAGTCTCCACTGACACTTTCGA	GCATTTATCCATGCATCCCAAGC	uORF	76.2966	0.636364	+1 0 -1	20	38	0.803422	1	65
AT1G05910	protein_coding	cell division cycle protein 48-related / CDC48-related	1:1790764	1	#N/A	5UTR	NA	NA	NA	AT1G05910.1_1_1790764_5UTR		1791361	1790796	1796503	2	2	AAG	NCOG	-32	TTGTTTATGGAAGGAGATAACCA	GCATTTATCCATGCATCCCAAGC	overlapping ORF	9.07033	0.141026	+1 0	14	16	0.0815567	2	311
AT1G05940	protein_coding	cationic amino acid transporter 9 (CAT9)	1:1803942	-1	#N/A	dbTIS	TRUE	AT1G05940.3;AT1G05940.1;AT1G05940.4	AT1G05940.1	AT1G05940.1_1_1803942_aTIS		1801365	1803942	1801365	1	1	ATG	COG	0	TGAAGTTTCCATGGGAGGCCACG		dbTIS	0		-1 0 +1	27	30	0.863034	0	1709
AT1G05960	protein_coding	ARM repeat superfamily protein	1:1815413	-1	#N/A	5UTR	NA	NA	NA	AT1G05960.2_1_1815413_5UTR		1815217	1815060	1808478	1	3	CTG	NCOG	-116	AGCTGCCTCTCTGGCTTTTCCCC	GGAGAAGAAAATGGGGGTTATGT	uORF	0		-1 0 +1	11	9	0.265152	2	47
AT1G05970	protein_coding	RNA-binding (RRM/RBD/RNP motifs) family protein	1:1816991	-1	#N/A	dbTIS	TRUE	AT1G05970.1;AT1G05970.2	AT1G05970.1;AT1G05970.2	AT1G05970.2_1_1816991_aTIS	AT1G05970.1	1816253	1816991	1816253	2	2	ATG	COG	0	CAGTTCAGTGATGGCGACTCCGG		dbTIS	0		-1 0 +1	9	29	2.19792	0	602
AT1G06000	protein_coding	UDP-Glycosyltransferase superfamily protein	1:1821802	-1	#N/A	dbTIS	TRUE	AT1G06000.1	AT1G06000.1	AT1G06000.1_1_1821802_aTIS		1820495	1821802	1820495	1	1	ATG	COG	0	AACATCAATCATGACAACAACAA		dbTIS	0		-1 0 +1	5	5	0.692905	0	1307
AT1G06010	protein_coding	unknown protein	1:1822628	1	#N/A	5UTR	NA	NA	NA	AT1G06010.1_1_1822628_5UTR	AT1G06010.1	1823374	1823347	1823670	1	2	CTG	NCOG	-59	ATTTCGCTCGCTGGGTTCTTCAC	GTGAAAGGAAATGGGAAGAGAGA	overlapping ORF	44.4399	0.471264	+1 0 -1	9	18	0.959225	2	86
AT1G06040	protein_coding	SALT TOLERANCE (STO)	1:1829659	-1	#N/A	dbTIS	TRUE	AT1G06040.1;AT1G06040.2	AT1G06040.1;AT1G06040.2	AT1G06040.1_1_1829659_aTIS	AT1G06040.2	1828662	1829659	1828662	1	1	ATG	COG	0	GTATCCGGTGATGAAGATACAGT		dbTIS	0		-1 0 +1	54	118	0.744096	0	746
AT1G06040	protein_coding	SALT TOLERANCE (STO)	1:1829487	-1	#N/A	CDS	NA	NA	NA	AT1G06040.2_1_1829487_CDS	AT1G06040.2	1829280	1829659	1828957	1	1	ATA	NCOG	172	CCTCGTTGCGATATCTGCCAAGA	GTATCCGGTGATGAAGATACAGT	dTIS	0		-1 0 +1	2	5	0.063029	1	38
AT1G06040	protein_coding	SALT TOLERANCE (STO)	1:1829750	-1	#N/A	5UTR	NA	NA	NA	AT1G06040.1_1_1829750_5UTR	AT1G06040.2	1829694	1829659	1828662	1	1	AAG	NCOG	-91	AAGCTATTCTAAGAGAAGCCAGA	GTATCCGGTGATGAAGATACAGT	uORF	0		-1 0 +1	23	58	0.251961	1	56
AT1G06040	protein_coding	SALT TOLERANCE (STO)	1:1829755	-1	#N/A	5UTR	NA	NA	NA	AT1G06040.2_1_1829755_5UTR	AT1G06040.2	1829714	1829659	1828957	1	1	ATT	NCOG	-96	CTGCTAAGCTATTCTAAGAGAAG	GTATCCGGTGATGAAGATACAGT	uORF	0		-1 0 +1	24	49	0.271501	0	41
AT1G06040	protein_coding	SALT TOLERANCE (STO)	1:1829765	-1	#N/A	5UTR	NA	NA	NA	AT1G06040.1_1_1829765_5UTR	AT1G06040.2	1829694	1829659	1828662	1	1	CTG	NCOG	-106	ACCTACGCTTCTGCTAAGCTATT	GTATCCGGTGATGAAGATACAGT	uORF	0		-1 0 +1	14	21	0.0536708	1	71
AT1G06040	protein_coding	SALT TOLERANCE (STO)	1:1829799	-1	#N/A	5UTR	NA	NA	NA	AT1G06040.2_1_1829799_5UTR	AT1G06040.2	1829776	1829659	1828957	1	1	ATC	NCOG	-140	TTGTTCTTTCATCTTCTCTAAGC	GTATCCGGTGATGAAGATACAGT	uORF	0		-1 0 +1	6	13	0.0689936	2	23
AT1G06040	protein_coding	SALT TOLERANCE (STO)	1:1829771	-1	#N/A	5UTR	NA	NA	NA	AT1G06040.2_1_1829771_5UTR	AT1G06040.2	1829694	1829659	1828957	1	1	ACG	NCOG	-112	CTCTGAACCTACGCTTCTGCTAA	GTATCCGGTGATGAAGATACAGT	uORF	0		-1 0 +1	8	13	0.0534068	1	77
AT1G06050	protein_coding	Protein of unknown function (DUF1336)	1:1831667	-1	#N/A	dbTIS	FALSE	AT1G06050.1	AT1G06050.1	AT1G06050.1_1_1831667_aTIS		1830726	1831667	1830726	2	2	ATG	COG	0	TTCGCAAGATATGGCTGGCTCTG		dbTIS	0		0	1	2	0.276052	0	941
AT1G06060	protein_coding	LisH and RanBPM domains containing protein	1:1833071	1	#N/A	dbTIS	TRUE	AT1G06060.2	AT1G06060.1	AT1G06060.1_1_1833071_aTIS	AT1G06060.1	1834516	1833071	1834516	1	1	ATG	COG	0	GTGGAACAATATGGATCCTCGTC		dbTIS	22.9974	0.302181	0 -1	24	43	0.760354	0	641
AT1G06060	protein_coding	LisH and RanBPM domains containing protein	1:1833075	1	#N/A	CDS	NA	NA	NA	AT1G06060.1_1_1833075_CDS	AT1G06060.1	1833660	1833071	1834516	1	1	ATC	NCOG	4	AACAATATGGATCCTCGTCAATT	GTGGAACAATATGGATCCTCGTC	dTIS	33.722	0.409357	+1 0	20	11	0.50333	1	170
AT1G06070	protein_coding	Basic-leucine zipper (bZIP) transcription factor family protein	1:1837116	-1	#N/A	dbTIS	TRUE	AT1G06070.1	AT1G06070.1	AT1G06070.1_1_1837116_aTIS	AT1G06070.1	1835201	1837116	1835201	2	2	ATG	COG	0	AGTTCTTGAAATGGATAAGGAGA		dbTIS	0		-1 0 +1	3	28	1.0544	0	1271
AT1G06070	protein_coding	Basic-leucine zipper (bZIP) transcription factor family protein	1:1837599	-1	#N/A	5UTR	NA	NA	NA	AT1G06070.1_1_1837599_5UTR	AT1G06070.1	1837531	1837116	1835201	1	2	ATG	COG	-200	GGGAGAGAGAATGTTCTACTTCT	AGTTCTTGAAATGGATAAGGAGA	uORF	0		-1 0 +1	10	22	0.491455	2	68
AT1G06070	protein_coding	Basic-leucine zipper (bZIP) transcription factor family protein	1:1837611	-1	#N/A	5UTR	NA	NA	NA	AT1G06070.1_1_1837611_5UTR	AT1G06070.1	1837531	1837116	1835201	1	2	ATG	COG	-212	GGATCCTTTAATGGGAGAGAGAA	AGTTCTTGAAATGGATAAGGAGA	uORF	0		-1 0 +1	4	15	0.489841	2	80
AT1G06130	protein_coding	glyoxalase 2-4 (GLX2-4)	1:1860640	-1	#N/A	dbTIS	TRUE	AT1G06130.2;AT1G06130.1	AT1G06130.1;AT1G06130.2	AT1G06130.1_1_1860640_aTIS	AT1G06130.1	1858034	1860640	1858034	1	1	ATG	COG	0	AGAGAGAAAGATGCAAGCCATCT		dbTIS	0		-1 0 +1	17	37	0.54205	0	995
AT1G06130	protein_coding	glyoxalase 2-4 (GLX2-4)	1:1860636	-1	#N/A	CDS	NA	NA	NA	AT1G06130.1_1_1860636_CDS	AT1G06130.1	1860159	1860640	1858034	1	1	AAG	NCOG	4	AGAAAGATGCAAGCCATCTCCAA	AGAGAGAAAGATGCAAGCCATCT	dTIS	0		-1 0 +1	13	13	0.751943	1	56
AT1G06130	protein_coding	glyoxalase 2-4 (GLX2-4)	1:1858790	-1	#N/A	CDS	NA	NA	NA	AT1G06130.1_1_1858790_CDS	AT1G06130.1	1858586	1860640	1858034	5	1	ATA	NCOG	571	ACCAGAGGCCATATTAGTTTCTA	AGAGAGAAAGATGCAAGCCATCT	dTIS	0		-1 0 +1	0	4	0.183959	1	104
AT1G06130	protein_coding	glyoxalase 2-4 (GLX2-4)	1:1860662	-1	#N/A	5UTR	NA	NA	NA	AT1G06130.2_1_1860662_5UTR	AT1G06130.1	1860597	1860640	1858034	1	1	ATT	NCOG	-22	ATTGGACAGAATTGGGCAATCGA	AGAGAGAAAGATGCAAGCCATCT	overlapping ORF	0		0	4	12	0.197576	1	65
AT1G06140	protein_coding	Pentatricopeptide repeat (PPR) superfamily protein	1:1864796	1	#N/A	dbTIS	FALSE	AT1G06140.1	AT1G06140.1	AT1G06140.1_1_1864796_aTIS		1866472	1864796	1866472	1	1	ATG	COG	0			dbTIS	1.2759	0.0220632	0 -1	3	5	0.83229	0	1676
AT1G06140	protein_coding	Pentatricopeptide repeat (PPR) superfamily protein	1:1864893	1	#N/A	CDS	NA	NA	NA	AT1G06140.1_1_1864893_CDS		1865096	1864796	1866472	1	1	ATG	COG	97	GTCATAATCCATGGATTCGAAGA		dTIS	5.15494	0.0784314	0 -1	6	16	2.25282	1	203
AT1G06149	protein_coding	conserved peptide upstream open reading frame 8	1:1873674	-1	#N/A	5UTR	NA	NA	NA	AT1G06149.1_1_1873674_5UTR	AT1G06149.1	1873603	1873464	1873360	1	1	GTG	NCOG	-210	CTTACTCAAAGTGTTCATCTCTC	TGGGAAAGGAATGGGCACTAGGC	uORF	0		-1 0	55	68	0.486097	0	71
AT1G06149	protein_coding	conserved peptide upstream open reading frame 8	1:1873602	-1	#N/A	5UTR	NA	NA	NA	AT1G06149.1_1_1873602_5UTR	AT1G06149.1	1873543	1873464	1873360	1	1	ATG	COG	-138	TCGGTTGTAGATGCAGATTCAGA	TGGGAAAGGAATGGGCACTAGGC	uORF	0		-1 0 +1	23	36	1.45271	0	59
AT1G06149	protein_coding	conserved peptide upstream open reading frame 8	1:1873626	-1	#N/A	5UTR	NA	NA	NA	AT1G06149.1_1_1873626_5UTR	AT1G06149.1	1873603	1873464	1873360	1	1	TTG	NCOG	-162	GATTCTAACTTTGAGAGAGATTT	TGGGAAAGGAATGGGCACTAGGC	uORF	0		-1 0 +1	87	33	0.355549	0	23
AT1G06149	protein_coding	conserved peptide upstream open reading frame 8	1:1873653	-1	#N/A	5UTR	NA	NA	NA	AT1G06149.1_1_1873653_5UTR	AT1G06149.1	1873603	1873464	1873360	1	1	GTG	NCOG	-189	TCTTTCACCGGTGGATTTCTCGA	TGGGAAAGGAATGGGCACTAGGC	uORF	0		-1 0 +1	9	14	0.373654	0	50
AT1G06149	protein_coding	conserved peptide upstream open reading frame 8	1:1873635	-1	#N/A	5UTR	NA	NA	NA	AT1G06149.1_1_1873635_5UTR	AT1G06149.1	1873603	1873464	1873360	1	1	ATT	NCOG	-171	CTCGACAAAGATTCTAACTTTGA	TGGGAAAGGAATGGGCACTAGGC	uORF	0		-1 0 +1	6	12	0.217542	0	32
AT1G06150	protein_coding	EMBRYO DEFECTIVE 1444 (EMB1444)	1:1868752	-1	#N/A	CDS	NA	NA	NA	AT1G06150.1_1_1868752_CDS		1868642	1873194	1867129	12	1	ATG	COG	2345	TCATCAAGCAATGCTCGACGCCC	GAAGGTTTAGATGGGTTATACCT	dTIS	0		-1 0 +1	1	18	0.341204	2	110
AT1G06190	protein_coding	Rho termination factor	1:1894078	-1	#N/A	dbTIS	FALSE	AT1G06190.1;AT1G06190.2	AT1G06190.1;AT1G06190.2	AT1G06190.1_1_1894078_aTIS	AT1G06190.1	1892467	1894078	1892467	1	1	ATG	COG	0	AAGTCTGTTCATGGCGATGTCGG		dbTIS	0		0	1	10	0.122449	0	1205
AT1G06200	protein_coding	Peptidase S24/S26A/S26B/S26C family protein	1:1896852	-1	#N/A	dbTIS	TRUE	AT1G06200.1	AT1G06200.1	AT1G06200.1_1_1896852_aTIS	AT1G06200.1	1894604	1896852	1894604	1	1	ATG	COG	0	GCATTCAACGATGGCTTCCATCA		dbTIS	0		-1 0 +1	208	442	2.21918	0	620
AT1G06200	protein_coding	Peptidase S24/S26A/S26B/S26C family protein	1:1896926	-1	#N/A	5UTR	NA	NA	NA	AT1G06200.1_1_1896926_5UTR	AT1G06200.1	1896903	1896852	1894604	1	1	ACG	NCOG	-74		GCATTCAACGATGGCTTCCATCA	uORF	0		-1 0 +1	34	86	0.37462	2	23
AT1G06210	protein_coding	ENTH/VHS/GAT family protein	1:1897567	1	#N/A	dbTIS	TRUE	AT1G06210.2	AT1G06210.1;AT1G06210.2	AT1G06210.1_1_1897567_aTIS	AT1G06210.1	1898986	1897567	1898986	2	2	ATG	COG	0	CGCAGAGAATATGGACAAATTGA		dbTIS	29.0539	0.331597	0 -1	40	64	0.345878	0	1151
AT1G06210	protein_coding	ENTH/VHS/GAT family protein	1:1897885	1	#N/A	CDS	NA	NA	NA	AT1G06210.1_1_1897885_CDS	AT1G06210.1	1898986	1897567	1898986	2	2	AAG	NCOG	318	GAATTGCGAGAAGGTTTTCTCTG	CGCAGAGAATATGGACAAATTGA	dTIS	24.4695	0.32494	+1 0	0	5	0.12351	0	833
AT1G06220	protein_coding	MATERNAL EFFECT EMBRYO ARREST 5 (MEE5)	1:1900524	1	#N/A	dbTIS	TRUE	AT1G06220.3	AT1G06220.1;AT1G06220.2	AT1G06220.1_1_1900524_aTIS	AT1G06220.2	1904583	1900524	1904583	2	2	ATG	COG	0	TTACATAAAGATGGAAAGTAGCT		dbTIS	42.2426	0.422065	+1 0 -1	15	26	0.066473	0	2963
AT1G06220	protein_coding	MATERNAL EFFECT EMBRYO ARREST 5 (MEE5)	1:1900735	1	#N/A	CDS	NA	NA	NA	AT1G06220.1_1_1900735_CDS	AT1G06220.2	1900938	1900524	1904583	2	2	AGG	NCOG	211	GTTCTTCCTGAGGATAAGAAGTA	TTACATAAAGATGGAAAGTAGCT	dTIS	32.7227	0.29902	+1 0 -1	19	16	0.0437066	1	203
AT1G06220	protein_coding	MATERNAL EFFECT EMBRYO ARREST 5 (MEE5)	1:1904072	1	#N/A	CDS	NA	NA	NA	AT1G06220.1_1_1904072_CDS	AT1G06220.2	1904113	1900524	1904583	10	2	AGG	NCOG	2765	CCATTGTGCCAGGAGACCCTCTA	TTACATAAAGATGGAAAGTAGCT	dTIS	86.5571	0.738095	+1 0 -1	8	14	0.0423081	2	41
AT1G06220	protein_coding	MATERNAL EFFECT EMBRYO ARREST 5 (MEE5)	1:1901029	1	#N/A	CDS	NA	NA	NA	AT1G06220.2_1_1901029_CDS	AT1G06220.2	1901052	1900524	1904583	3	3	ATG	COG	505	TCTACTTTTAATGCTAAAAACGA	TTACATAAAGATGGAAAGTAGCT	dTIS	134.516	0.75	+1 0 -1	13	7	0.0447492	1	23
AT1G06220	protein_coding	MATERNAL EFFECT EMBRYO ARREST 5 (MEE5)	1:1900029	1	#N/A	5UTR	NA	NA	NA	AT1G06220.1_1_1900029_5UTR	AT1G06220.2	1900073	1900524	1904583	1	2	GTG	NCOG	-91	AACAGTCTCAGTGGCGACAAACC	TTACATAAAGATGGAAAGTAGCT	uORF	540.805	0.644444	+1 0 -1	261	255	0.0744114	1	44
AT1G06220	protein_coding	MATERNAL EFFECT EMBRYO ARREST 5 (MEE5)	1:1900304	1	#N/A	5UTR	NA	NA	NA	AT1G06220.2_1_1900304_5UTR	AT1G06220.2	1900330	1900524	1904583	2	3	ATG	COG	-138	CCGCTTTTTCATGGTGTTCTCTT	TTACATAAAGATGGAAAGTAGCT	uORF	43.748	0.296296	+1 0 -1	13	61	0.217214	0	26
AT1G06230	protein_coding	global transcription factor group E4 (GTE4)	1:1907626	1	#N/A	dbTIS	TRUE	AT1G06230.1	AT1G06230.1;AT1G06230.2;AT1G06230.3	AT1G06230.2_1_1907626_aTIS	AT1G06230.2	1910183	1907626	1910183	1	1	ATG	COG	0	AAGTATATGTATGGCTTCGGAGC		dbTIS	5.67735	0.0964798	+1 0 -1	15	22	0.16295	0	2300
AT1G06240	protein_coding	Protein of unknown function DUF455	1:1911166	1	#N/A	dbTIS	TRUE	AT1G06240.1	AT1G06240.1	AT1G06240.1_1_1911166_aTIS	AT1G06240.1	1912875	1911166	1912875	1	1	ATG	COG	0	GAGAAGAAGAATGTTGATTCATC		dbTIS	9.60556	0.118056	+1 0 -1	55	105	1.15473	0	1151
AT1G06270	protein_coding	Pentatricopeptide repeat (PPR) superfamily protein	1:1919273	-1	#N/A	dbTIS	FALSE	AT1G06270.1	AT1G06270.1	AT1G06270.1_1_1919273_aTIS		1918242	1919273	1918242	2	2	ATG	COG	0	AGAATAGGAAATGGCAATTCGCT		dbTIS	0		-1 0	1	2	0.223571	0	1031
AT1G06270	protein_coding	Pentatricopeptide repeat (PPR) superfamily protein	1:1919707	-1	#N/A	5UTR	NA	NA	NA	AT1G06270.1_1_1919707_5UTR		1919681	1919273	1918242	1	2	ATG	COG	-281	ATCAAAGCTCATGGGTGTTTCGT	AGAATAGGAAATGGCAATTCGCT	uORF	0		-1 0 +1	6	12	1.60172	2	26
AT1G06290	protein_coding	acyl-CoA oxidase 3 (ACX3)	1:1922423	1	#N/A	dbTIS	TRUE	AT1G06290.1	AT1G06290.1	AT1G06290.1_1_1922423_aTIS	AT1G06290.1	1926002	1922423	1926002	1	1	ATG	COG	0	ATCCCTAGAAATGTCGGATAATC		dbTIS	14.949	0.20217	+1 0 -1	11	31	0.379088	0	2027
AT1G06290	protein_coding	acyl-CoA oxidase 3 (ACX3)	1:1924069	1	#N/A	CDS	NA	NA	NA	AT1G06290.1_1_1924069_CDS	AT1G06290.1	1926002	1922423	1926002	6	1	ATT	NCOG	1029	ATCAAGTGCAATTTATTCTGCAA	ATCCCTAGAAATGTCGGATAATC	dTIS	11.9444	0.188188	+1 0 -1	0	6	0.182229	0	998
AT1G06350	protein_coding	Fatty acid desaturase family protein	1:1936789	-1	#N/A	dbTIS	FALSE	AT1G06350.1	AT1G06350.1	AT1G06350.1_1_1936789_aTIS		1935510	1936789	1935510	1	1	ATG	COG	0	ATTCGTCGATATGTGTGATCCCA		dbTIS	0		-1	0	1	5	0	902
AT1G06380	protein_coding	Ribosomal protein L1p/L10e family	1:1945124	1	#N/A	dbTIS	FALSE	AT1G06380.1	AT1G06380.1	AT1G06380.1_1_1945124_aTIS	AT1G06380.1	1945888	1945124	1945888	1	1	ATG	COG	0			dbTIS	14.233	0.184314	0 -1	6	6	0.269125	0	764
AT1G06390	protein_coding	GSK3/SHAGGY-like protein kinase 1 (GSK1)	1:1946860	1	#N/A	dbTIS	TRUE	AT1G06390.2	AT1G06390.1;AT1G06390.2	AT1G06390.1_1_1946860_aTIS	AT1G06390.1	1950417	1946860	1950417	1	1	ATG	COG	0	AAAAAAGCACATGGCCTCATTAC		dbTIS	14.2855	0.160948	+1 0 -1	120	199	0.763425	0	1223
AT1G06400	protein_coding	ARA-2	1:1952686	-1	#N/A	dbTIS	TRUE	AT1G06400.1	AT1G06400.1	AT1G06400.1_1_1952686_aTIS	AT1G06400.1	1951089	1952686	1951089	1	1	ATG	COG	0	CTCTCATCTGATGGCTGGTTACA		dbTIS	0		0 +1	4	13	0.418963	0	650
AT1G06400	protein_coding	ARA-2	1:1952514	-1	#N/A	CDS	NA	NA	NA	AT1G06400.1_1_1952514_CDS	AT1G06400.1	1951454	1952686	1951089	1	1	AAG	NCOG	172	ACTAAAGTCGAAGGCAAAGTCGT	CTCTCATCTGATGGCTGGTTACA	dTIS	0		0 +1	0	4	0.434528	1	113
AT1G06410	protein_coding	trehalose-phosphatase/synthase 7 (TPS7)	1:1955413	1	#N/A	dbTIS	TRUE	AT1G06410.3	AT1G06410.1	AT1G06410.1_1_1955413_aTIS	AT1G06410.1	1958153	1955413	1958153	2	2	ATG	COG	0	ACAAGCGAAGATGATTTCTAGGT		dbTIS	15.4746	0.203443	+1 0 -1	38	135	2.30776	0	2555
AT1G06410	protein_coding	trehalose-phosphatase/synthase 7 (TPS7)	1:1956544	1	#N/A	CDS	NA	NA	NA	AT1G06410.1_1_1956544_CDS	AT1G06410.1	1958153	1955413	1958153	2	2	AGG	NCOG	1131	AAATCCCGCTAGGGGTAAAGGTA	ACAAGCGAAGATGATTTCTAGGT	dTIS	10.4799	0.165614	-1	5	12	0.162822	0	1424
AT1G06420	protein_coding	unknown protein	1:1958987	1	#N/A	dbTIS	FALSE	AT1G06420.2	AT1G06420.1;AT1G06420.2	AT1G06420.1_1_1958987_aTIS		1959652	1958987	1959652	1	1	ATG	COG	0	AAAAGAATCAATGGAGGATCATG		dbTIS	1.9157	0.021021	+1 0	2	3	1.75953	0	665
AT1G06430	protein_coding	FTSH protease 8 (FTSH8)	1:1962525	-1	#N/A	dbTIS	TRUE	AT1G06430.2;AT1G06430.3;AT1G06430.1	AT1G06430.1	AT1G06430.1_1_1962525_aTIS		1960214	1962525	1960214	2	2	ATG	COG	0	AATTCCACAGATGGCTGCTTCAT		dbTIS	0		0	7	13	1.04956	0	2057
AT1G06440	protein_coding	Ubiquitin carboxyl-terminal hydrolase family protein	1:1964905	-1	#N/A	dbTIS	TRUE	AT1G06440.1	AT1G06440.1	AT1G06440.1_1_1964905_aTIS		1963733	1964905	1963733	1	1	ATG	COG	0	TTGAGATACTATGAGGTTCCTCC		dbTIS	0		-1 0 +1	14	16	1.38427	0	1172
AT1G06450	protein_coding	Polynucleotidyl transferase, ribonuclease H-like superfamily protein	1:1965924	1	#N/A	dbTIS	TRUE	AT1G06450.1	AT1G06450.1	AT1G06450.1_1_1965924_aTIS	AT1G06450.1	1967006	1965924	1967006	1	1	ATG	COG	0	AATCATCATCATGAACGAGATTC		dbTIS	15.7687	0.21699	+1 0 -1	28	53	0.519791	0	1082
AT1G06450	protein_coding	Polynucleotidyl transferase, ribonuclease H-like superfamily protein	1:1965866	1	#N/A	5UTR	NA	NA	NA	AT1G06450.1_1_1965866_5UTR	AT1G06450.1	1965979	1965924	1967006	1	1	ATG	COG	-58	TCTCGTATTCATGCCTCTCCCTC	AATCATCATCATGAACGAGATTC	overlapping ORF	85.359	0.535088	0 -1	13	37	0.904468	1	113
AT1G06460	protein_coding	alpha-crystallin domain 32.1 (ACD32.1)	1:1969414	-1	#N/A	dbTIS	TRUE	AT1G06460.1	AT1G06460.1	AT1G06460.1_1_1969414_aTIS	AT1G06460.1	1967308	1969414	1967308	1	1	ATG	COG	0	TCAATCAGAGATGGAGCATGAAT		dbTIS	0		-1 0 +1	9	6	0.696868	0	857
AT1G06475	protein_coding	unknown protein	1:1974273	-1	#N/A	dbTIS	FALSE	AT1G06475.1	AT1G06475.1	AT1G06475.1_1_1974273_aTIS	AT1G06475.1	1973992	1974273	1973992	1	1	ATG	COG	0	GAGGTAGACAATGGGAGTTATGA		dbTIS	0		0	0	1	0.114943	0	281
AT1G06475	protein_coding	unknown protein	1:1974328	-1	#N/A	5UTR	NA	NA	NA	AT1G06475.1_1_1974328_5UTR	AT1G06475.1	1974302	1974273	1973992	1	1	ATG	COG	-55	CAGTATAAGAATGCTGCACCGTG	GAGGTAGACAATGGGAGTTATGA	uORF	0		-1 0 +1	10	27	2.03202	1	26
AT1G06475	protein_coding	unknown protein	1:1974376	-1	#N/A	5UTR	NA	NA	NA	AT1G06475.1_1_1974376_5UTR	AT1G06475.1	1974302	1974273	1973992	1	1	CTG	NCOG	-103	CTCTCCTTCTCTGACCTATTCAC	GAGGTAGACAATGGGAGTTATGA	uORF	0		-1 0 +1	8	9	0.345854	1	74
AT1G06500	protein_coding	unknown protein	1:1990176	1	#N/A	dbTIS	TRUE	AT1G06500.3	AT1G06500.1;AT1G06500.2;AT1G06500.3;AT1G06500.4	AT1G06500.4_1_1990176_aTIS	AT1G06500.3	1990586	1990176	1990586	2	2	ATG	COG	0	CACACACACGATGATGCATTCGA		dbTIS	12.8726	0.160584	+1 0 -1	11	24	1.56028	0	410
AT1G06500	protein_coding	unknown protein	1:1989690	1	#N/A	5UTR	NA	NA	NA	AT1G06500.2_1_1989690_5UTR	AT1G06500.3	1989761	1990176	1990586	2	3	CTG	NCOG	-123	AGGACGCTCTCTGAAAAAAGAAG	CACACACACGATGATGCATTCGA	uORF	5.12653	0.0555556	+1 0 -1	3	14	0.953955	0	71
AT1G06510	protein_coding	unknown protein	1:1992389	1	#N/A	dbTIS	FALSE	AT1G06510.1	AT1G06510.1	AT1G06510.1_1_1992389_aTIS	AT1G06510.1	1993583	1992389	1993583	1	1	ATG	COG	0	AAGACCAAACATGGTGACGACGA		dbTIS	7.20976	0.130695	-1	3	2	0.117647	0	833
AT1G06515	protein_coding	Protein of unknown function (DUF3317)	1:1991968	-1	#N/A	dbTIS	TRUE	AT1G06515.2;AT1G06515.1	AT1G06515.1;AT1G06515.2	AT1G06515.2_1_1991968_aTIS	AT1G06515.2	1990951	1991968	1990951	2	2	ATG	COG	0	ATCAGAAGATATGAACTGGGTTC		dbTIS	0		-1 0	53	160	2.12329	0	170
AT1G06515	protein_coding	Protein of unknown function (DUF3317)	1:1991963	-1	#N/A	CDS	NA	NA	NA	AT1G06515.2_1_1991963_CDS	AT1G06515.2	1991934	1991968	1990951	2	2	CTG	NCOG	5	AAGATATGAACTGGGTTCAACGC	ATCAGAAGATATGAACTGGGTTC	dTIS	0		-1 0 +1	15	7	0.051044	2	29
AT1G06515	protein_coding	Protein of unknown function (DUF3317)	1:1992149	-1	#N/A	5UTR	NA	NA	NA	AT1G06515.1_1_1992149_5UTR	AT1G06515.2	1992126	1991968	1990951	1	2	CTG	NCOG	-99	CAATCAAAATCTGGAGTCAGATA	TTTACCGGATATGAACTGGGTTC	uORF	0		-1 0	95	101	0.603933	0	23
AT1G06515	protein_coding	Protein of unknown function (DUF3317)	1:1992097	-1	#N/A	5UTR	NA	NA	NA	AT1G06515.2_1_1992097_5UTR	AT1G06515.2	1991934	1991968	1990951	1	2	CTG	NCOG	-61	CTTTGTAATCCTGTTTAGTATAT	ATCAGAAGATATGAACTGGGTTC	overlapping ORF	0		-1 0 +1	12	31	0.413485	1	95
AT1G06530	protein_coding	Tropomyosin-related	1:2001625	1	#N/A	dbTIS	FALSE	AT1G06530.1	AT1G06530.1	AT1G06530.1_1_2001625_aTIS	AT1G06530.1	2002596	2001625	2002596	1	1	ATG	COG	0	GTTGCTGGAGATGGCGGAAGAGA		dbTIS	4.07654	0.0802469	0 -1	1	3	0.18007	0	971
AT1G06550	protein_coding	ATP-dependent caseinolytic (Clp) protease/crotonase family protein	1:2006564	-1	#N/A	dbTIS	FALSE	AT1G06550.1	AT1G06550.1	AT1G06550.1_1_2006564_aTIS		2003834	2006564	2003834	2	2	ATG	COG	0	AAAGCTGGATATGGCTCAAGAAG		dbTIS	0		0	0	1	0.0675676	0	1163
AT1G06550	protein_coding	ATP-dependent caseinolytic (Clp) protease/crotonase family protein	1:2007180	-1	#N/A	5UTR	NA	NA	NA	AT1G06550.1_1_2007180_5UTR		2007133	2006564	2003834	1	2	ATG	COG	-181	AAAAGGTTTGATGAGAGTCTTTT	AAAGCTGGATATGGCTCAAGAAG	uORF	0		-1 0 +1	38	56	1.09193	1	47
AT1G06550	protein_coding	ATP-dependent caseinolytic (Clp) protease/crotonase family protein	1:2007140	-1	#N/A	5UTR	NA	NA	NA	AT1G06550.1_1_2007140_5UTR		2006598	2006564	2003834	1	2	ATG	COG	-141	CCTTGTGATGATGATTAGCTTCA	AAAGCTGGATATGGCTCAAGAAG	uORF	0		0 +1	6	14	0.848971	0	107
AT1G06550	protein_coding	ATP-dependent caseinolytic (Clp) protease/crotonase family protein	1:2007087	-1	#N/A	5UTR	NA	NA	NA	AT1G06550.1_1_2007087_5UTR		2006536	2006564	2003834	1	2	ATG	COG	-88	GGTTATATAAATGGCTTCTCACA	AAAGCTGGATATGGCTCAAGAAG	overlapping ORF	0		-1 0 +1	9	9	0.137236	1	116
AT1G06560	protein_coding	NOL1/NOP2/sun family protein	1:2007768	1	AT1G06560	CDS	NA	NA	NA	AT1G06560.1_1_2007768_CDS		2011824	2007660	2011824	1	1	ATG	COG	108	CTCTCATCAGATGGAGATGGGTC	TCCACCTTGAATGAGTAAAGCGA	dTIS	2.47535	0.0437352	+1 0 -1	5	10	0.506889	0	1691
AT1G06560	protein_coding	NOL1/NOP2/sun family protein	1:2007660	1	AT1G06560	dbTIS	TRUE	AT1G06560.1	AT1G06560.1	AT1G06560.1_1_2007660_aTIS		2011824	2007660	2011824	1	1	ATG	COG	0	TCCACCTTGAATGAGTAAAGCGA		dbTIS	4.52703	0.0655556	+1 0 -1	12	11	0.115157	0	1799
AT1G06570	protein_coding	phytoene desaturation 1 (PDS1)	1:2013459	-1	#N/A	dbTIS (Araport11)	NA	AT1G06570.1	NA	AT1G06570.1_1_2013459_CDS	AT1G06570.1	2012015	2013543	2012015	1	1	ATG	COG	84	GGTGAAATCAATGGGCCACCAAA		dTIS	0		-1 0 +1	19	47	1.36588	0	1337
AT1G06570	protein_coding	phytoene desaturation 1 (PDS1)	1:2013543	-1	#N/A	dbTIS	FALSE	AT1G06570.2	AT1G06570.1;AT1G06570.2	AT1G06570.1_1_2013543_aTIS	AT1G06570.1	2012015	2013543	2012015	1	1	ATG	COG	0			dbTIS	0		0	0	1	0.0390625	0	1421
AT1G06580	protein_coding	Pentatricopeptide repeat (PPR) superfamily protein	1:2015942	-1	#N/A	dbTIS	FALSE	AT1G06580.1	AT1G06580.1	AT1G06580.1_1_2015942_aTIS		2014440	2015942	2014440	1	1	ATG	COG	0	AAATCTTCGGATGCGAAGATCGA		dbTIS	0		0 +1	0	2	0.878788	0	1502
AT1G06590	protein_coding	unknown protein	1:2024505	-1	#N/A	dbTIS	FALSE	AT1G06590.1	AT1G06590.1	AT1G06590.1_1_2024505_aTIS		2016504	2024505	2016504	1	1	ATG	COG	0	ACAGAGAGATATGGCCGGATTAA		dbTIS	0		-1 0	0	3	0.326087	0	2750
AT1G06620	protein_coding	2-oxoglutarate (2OG) and Fe(II)-dependent oxygenase superfamily protein	1:2025618	1	#N/A	dbTIS	FALSE	AT1G06620.2	AT1G06620.1	AT1G06620.1_1_2025618_aTIS		2027094	2025618	2027094	1	1	ATG	COG	0	GCTAAAAGCAATGGAGTCATCAC		dbTIS	0.953923	0.0191257	-1	1	3	3.58333	0	1097
AT1G06630	protein_coding	F-box/RNI-like superfamily protein	1:2028071	1	#N/A	dbTIS	TRUE	AT1G06630.1	AT1G06630.1;AT1G06630.2;AT1G06630.3	AT1G06630.1_1_2028071_aTIS	AT1G06630.1	2031173	2028071	2031173	2	2	ATG	COG	0	GTTTATCTCTATGGATGCCAAAA		dbTIS	11.3348	0.144351	+1 0 -1	11	26	0.969697	0	1433
AT1G06650	protein_coding	2-oxoglutarate (2OG) and Fe(II)-dependent oxygenase superfamily protein	1:2035909	1	#N/A	dbTIS	FALSE	AT1G06650.2	AT1G06650.1;AT1G06650.2	AT1G06650.2_1_2035909_aTIS	AT1G06650.2	2037186	2035909	2037186	1	1	ATG	COG	0	AACAAAAACGATGGAGATGATGA		dbTIS	9.06677	0.145946	+1 0 -1	1	7	0.412879	0	1109
AT1G06660	protein_coding	unknown protein	1:2040148	-1	#N/A	dbTIS	TRUE	AT1G06660.1	AT1G06660.1	AT1G06660.1_1_2040148_aTIS	AT1G06660.1	2037461	2040148	2037461	1	1	ATG	COG	0	ATCAAATGATATGAGACGACTGT		dbTIS	0		-1 0	22	49	1.33514	0	1445
AT1G06660	protein_coding	unknown protein	1:2040200	-1	#N/A	5UTR	NA	NA	NA	AT1G06660.1_1_2040200_5UTR	AT1G06660.1	2040150	2040148	2037461	1	1	CTG	NCOG	-52	AATCGTCAGCCTGATTGTTTTCT	ATCAAATGATATGAGACGACTGT	uORF	0		-1 0 +1	9	42	1.76277	1	50
AT1G06670	protein_coding	nuclear DEIH-boxhelicase (NIH)	1:2040567	1	#N/A	dbTIS	TRUE	AT1G06670.2	AT1G06670.1	AT1G06670.1_1_2040567_aTIS	AT1G06670.1	2047333	2040567	2047333	1	1	ATG	COG	0	TTTGAAAGCGATGGCGAAGAAGA		dbTIS	6.89684	0.114986	+1 0 -1	40	84	0.537786	0	4730
AT1G06680	protein_coding	photosystem II subunit P-1 (PSBP-1)	1:2047940	1	#N/A	dbTIS	NA	AT1G06680.1	AT1G06680.1	AT1G06680.2_1_2047940_5UTR	AT1G06680.1	2048402	2048076	2049186	1	1	ATG	COG	-136	GACAGAGATAATGGCGTACAGTG	CAACAGTCTCATGAAGACGATAA	overlapping ORF	162.055	0.62465	0 -1	21	23	0.0535011	1	356
AT1G06680	protein_coding	photosystem II subunit P-1 (PSBP-1)	1:2048076	1	#N/A	dbTIS	FALSE	AT1G06680.2	AT1G06680.2	AT1G06680.2_1_2048076_aTIS	AT1G06680.1	2049186	2048076	2049186	1	1	ATG	COG	0	CAACAGTCTCATGAAGACGATAA		dbTIS	65.3127	0.442424	+1 0 -1	16	9	-0.0701815	0	659
AT1G06680	protein_coding	photosystem II subunit P-1 (PSBP-1)	1:2048441	1	#N/A	CDS	NA	NA	NA	AT1G06680.1_1_2048441_CDS	AT1G06680.1	2048635	2047940	2049186	2	1	ATG	COG	391	GACAACTTCGATGCTACTAGCAA	GACAGAGATAATGGCGTACAGTG	dTIS	65.1846	0.571429	+1 0 -1	8	14	0.133201	1	104
AT1G06680	protein_coding	photosystem II subunit P-1 (PSBP-1)	1:2048429	1	#N/A	CDS	NA	NA	NA	AT1G06680.1_1_2048429_CDS	AT1G06680.1	2048635	2047940	2049186	2	1	AAG	NCOG	379	CTTAGGTTCGAAGACAACTTCGA	GACAGAGATAATGGCGTACAGTG	dTIS	63.5403	0.538462	+1 0 -1	11	13	0.128822	1	116
AT1G06680	protein_coding	photosystem II subunit P-1 (PSBP-1)	1:2048669	1	#N/A	CDS	NA	NA	NA	AT1G06680.2_1_2048669_CDS	AT1G06680.1	2049022	2048076	2049186	3	1	AGG	NCOG	397	ACTGCCTCTGAGGGAGGCTTTGA	CAACAGTCTCATGAAGACGATAA	dTIS	55.7118	0.454545	0	2	8	0.113034	1	98
AT1G06680	protein_coding	photosystem II subunit P-1 (PSBP-1)	1:2048109	1	#N/A	CDS	NA	NA	NA	AT1G06680.2_1_2048109_CDS	AT1G06680.1	2049186	2048076	2049186	1	1	TTG	NCOG	33	TCCCGCCGTCTTGCTCTCACTCT	CAACAGTCTCATGAAGACGATAA	dTIS	60.7609	0.432217	+1 0 -1	3	6	0.136674	0	626
AT1G06680	protein_coding	photosystem II subunit P-1 (PSBP-1)	1:2048498	1	#N/A	CDS	NA	NA	NA	AT1G06680.1_1_2048498_CDS	AT1G06680.1	2048635	2047940	2049186	2	1	ATT	NCOG	448	TCCATCACTGATTACGGTTCTCC	GACAGAGATAATGGCGTACAGTG	dTIS	75.5073	0.541667	+1 0 -1	5	4	0.0883074	1	47
AT1G06680	protein_coding	photosystem II subunit P-1 (PSBP-1)	1:2047976	1	#N/A	5UTR	NA	NA	NA	AT1G06680.2_1_2047976_5UTR	AT1G06680.1	2048402	2048076	2049186	1	1	TTG	NCOG	-100	CCAGAGCGCATTGGCTTCATCAG	CAACAGTCTCATGAAGACGATAA	overlapping ORF	150.996	0.58567	0 -1	16	13	0.0480218	1	320
AT1G06690	protein_coding	NAD(P)-linked oxidoreductase superfamily protein	1:2052039	-1	#N/A	dbTIS	TRUE	AT1G06690.1	AT1G06690.1	AT1G06690.1_1_2052039_aTIS		2049742	2052039	2049742	1	1	ATG	COG	0	ACAAATCAGCATGGCCATGGCTA		dbTIS	0		-1 0 +1	20	39	1.44689	0	1133
AT1G06700	protein_coding	Protein kinase superfamily protein	1:2054552	-1	#N/A	dbTIS	TRUE	AT1G06700.3;AT1G06700.2;AT1G06700.1	AT1G06700.1;AT1G06700.2	AT1G06700.1_1_2054552_aTIS	AT1G06700.2	2052750	2054552	2052750	2	2	ATG	COG	0	GTAAACAAGGATGCGTAAGTGGA		dbTIS	0		-1 0	6	51	1.11266	0	1085
AT1G06700	protein_coding	Protein kinase superfamily protein	1:2055293	-1	#N/A	5UTR	NA	NA	NA	AT1G06700.2_1_2055293_5UTR	AT1G06700.2	2054567	2054552	2052750	1	2	CTG	NCOG	-212	AACGCCAAAGCTGTTAACTTTTT	GTAAACAAGGATGCGTAAGTGGA	uORF	0		-1 0 +1	23	64	1.58367	2	197
AT1G06700	protein_coding	Protein kinase superfamily protein	1:2055205	-1	#N/A	5UTR	NA	NA	NA	AT1G06700.1_1_2055205_5UTR	AT1G06700.2	2055161	2054552	2052750	1	2	ATC	NCOG	-107	TATCATCATCATCGCAGAGGAGA	GTAAACAAGGATGCGTAAGTGGA	uORF	0		-1 0 +1	10	29	0.806019	2	44
AT1G06700	protein_coding	Protein kinase superfamily protein	1:2055245	-1	#N/A	5UTR	NA	NA	NA	AT1G06700.2_1_2055245_5UTR	AT1G06700.2	2054567	2054552	2052750	1	2	ATC	NCOG	-164	CTTCGTCTCCATCAAGCAACCCT	GTAAACAAGGATGCGTAAGTGGA	uORF	0		-1 0 +1	9	17	0.208768	2	149
AT1G06700	protein_coding	Protein kinase superfamily protein	1:2055193	-1	#N/A	5UTR	NA	NA	NA	AT1G06700.1_1_2055193_5UTR	AT1G06700.2	2055161	2054552	2052750	1	2	ACG	NCOG	-95	CGCAGAGGAGACGATCTTACGCG	GTAAACAAGGATGCGTAAGTGGA	uORF	0		-1 0 +1	9	15	0.223665	2	32
AT1G06710	protein_coding	Tetratricopeptide repeat (TPR)-like superfamily protein	1:2060242	-1	#N/A	dbTIS	FALSE	AT1G06710.1;AT1G06710.6;AT1G06710.18;AT1G06710.12;AT1G06710.11;AT1G06710.8;AT1G06710.19;AT1G06710.7;AT1G06710.9;AT1G06710.4;AT1G06710.14;AT1G06710.3;AT1G06710.15;AT1G06710.13;AT1G06710.16;AT1G06710.17;AT1G06710.10;AT1G06710.5;AT1G06710.2	AT1G06710.1	AT1G06710.1_1_2060242_aTIS		2056999	2060242	2056999	1	1	ATG	COG	0			dbTIS	0		-1 0	1	2	0.825397	0	2993
AT1G06720	protein_coding	P-loop containing nucleoside triphosphate hydrolases superfamily protein	1:2067281	-1	#N/A	dbTIS	TRUE	AT1G06720.2;AT1G06720.1;AT1G06720.3	AT1G06720.1	AT1G06720.1_1_2067281_aTIS	AT1G06720.1	2060615	2067281	2060615	1	1	ATG	COG	0	ACTTCAAGCCATGGCCGCCGACG		dbTIS	0		-1 0 +1	13	52	1.24781	0	3443
AT1G06730	protein_coding	pfkB-like carbohydrate kinase family protein	1:2067633	1	#N/A	dbTIS	FALSE	AT1G06730.1	AT1G06730.1	AT1G06730.1_1_2067633_aTIS		2070049	2067633	2070049	1	1	ATG	COG	0	GTTTTTCTGAATGTATCACCACG		dbTIS	2.17248	0.0408998	+1 0	2	7	0.579733	0	1466
AT1G06760	protein_coding	winged-helix DNA-binding transcription factor family protein	1:2077616	-1	#N/A	dbTIS	TRUE	AT1G06760.1	AT1G06760.1	AT1G06760.1_1_2077616_aTIS	AT1G06760.1	2076687	2077616	2076687	1	1	ATG	COG	0	TCAGAAGACGATGTCAGAGGTGG		dbTIS	0		0 +1	3	11	0.0424127	0	824
AT1G06760	protein_coding	winged-helix DNA-binding transcription factor family protein	1:2077199	-1	#N/A	CDS	NA	NA	NA	AT1G06760.1_1_2077199_CDS	AT1G06760.1	2076687	2077616	2076687	2	1	CTG	NCOG	312	ATTCAGAAAGCTGTTGCTTCTCA	TCAGAAGACGATGTCAGAGGTGG	dTIS	0		-1 0 +1	29	72	0.245003	0	512
AT1G06760	protein_coding	winged-helix DNA-binding transcription factor family protein	1:2077260	-1	#N/A	CDS	NA	NA	NA	AT1G06760.1_1_2077260_CDS	AT1G06760.1	2077225	2077616	2076687	2	1	ATA	NCOG	251	GATCTAGCCAATACGCGATTCAG	TCAGAAGACGATGTCAGAGGTGG	dTIS	0		-1 0 +1	31	47	0.122804	2	35
AT1G06760	protein_coding	winged-helix DNA-binding transcription factor family protein	1:2076734	-1	#N/A	CDS	NA	NA	NA	AT1G06760.1_1_2076734_CDS	AT1G06760.1	2076687	2077616	2076687	2	1	ACG	NCOG	777	GAAGCCAAAGACGGTTAAGTCTC	TCAGAAGACGATGTCAGAGGTGG	dTIS	0		-1 0 +1	58	38	0.0597337	0	47
AT1G06760	protein_coding	winged-helix DNA-binding transcription factor family protein	1:2077444	-1	#N/A	CDS	NA	NA	NA	AT1G06760.1_1_2077444_CDS	AT1G06760.1	2077307	2077616	2076687	1	1	CTG	NCOG	172	AAGAAGAGAACTGTTTCATCTCA	TCAGAAGACGATGTCAGAGGTGG	dTIS	0		-1 0 +1	33	32	0.0357262	1	32
AT1G06760	protein_coding	winged-helix DNA-binding transcription factor family protein	1:2077546	-1	#N/A	CDS	NA	NA	NA	AT1G06760.1_1_2077546_CDS	AT1G06760.1	2077484	2077616	2076687	1	1	ATG	COG	70	CCGGTGACGGATGCGGCCGTTGA	TCAGAAGACGATGTCAGAGGTGG	dTIS	0		0 +1	0	4	0.0323691	1	62
AT1G06760	protein_coding	winged-helix DNA-binding transcription factor family protein	1:2077682	-1	#N/A	5UTR	NA	NA	NA	AT1G06760.1_1_2077682_5UTR	AT1G06760.1	2077629	2077616	2076687	1	1	ATC	NCOG	-66	AATCCTCATAATCACTTTCGAAA	TCAGAAGACGATGTCAGAGGTGG	uORF	0		-1 0	61	244	0.587098	0	53
AT1G06760	protein_coding	winged-helix DNA-binding transcription factor family protein	1:2077670	-1	#N/A	5UTR	NA	NA	NA	AT1G06760.1_1_2077670_5UTR	AT1G06760.1	2077629	2077616	2076687	1	1	ATT	NCOG	-54	CACTTTCGAAATTACATTTACGC	TCAGAAGACGATGTCAGAGGTGG	uORF	0		-1 0 +1	71	96	0.245051	0	41
AT1G06760	protein_coding	winged-helix DNA-binding transcription factor family protein	1:2077635	-1	#N/A	5UTR	NA	NA	NA	AT1G06760.1_1_2077635_5UTR	AT1G06760.1	2077534	2077616	2076687	1	1	ATC	NCOG	-19	AAATTTTCCGATCTTAAGTTCAG	TCAGAAGACGATGTCAGAGGTGG	overlapping ORF	0		-1 0 +1	32	52	0.0753866	1	101
AT1G06760	protein_coding	winged-helix DNA-binding transcription factor family protein	1:2077661	-1	#N/A	5UTR	NA	NA	NA	AT1G06760.1_1_2077661_5UTR	AT1G06760.1	2077629	2077616	2076687	1	1	ACG	NCOG	-45	AATTACATTTACGCTTTCTTGCA	TCAGAAGACGATGTCAGAGGTGG	uORF	0		-1 0 +1	47	47	0.113344	0	32
AT1G06770	protein_coding	DREB2A-interacting protein 1 (DRIP1)	1:2081889	-1	#N/A	5UTR	NA	NA	NA	AT1G06770.2_1_2081889_5UTR		2081737	2080658	2079222	1	2	ACG	NCOG	-919	ATAGACGACGACGGCCACTTCTT	GAGCACACCTATGGTGTCAGCAC	uORF	0		-1 0	8	11	0.513611	1	152
AT1G06780	protein_coding	galacturonosyltransferase 6 (GAUT6)	1:2083689	1	#N/A	dbTIS	FALSE	AT1G06780.1	AT1G06780.1;AT1G06780.2	AT1G06780.2_1_2083689_aTIS		2086853	2083689	2086853	1	1	ATG	COG	0	TTGTAGATTCATGAAACAAATTC		dbTIS	1.18275	0.0243228	0	1	7	0.882353	0	1808
AT1G06790	protein_coding	RNA polymerase Rpb7 N-terminal domain-containing protein	1:2087645	1	#N/A	dbTIS	TRUE	AT1G06790.2	AT1G06790.1;AT1G06790.2	AT1G06790.1_1_2087645_aTIS	AT1G06790.1	2089287	2087645	2089287	2	2	ATG	COG	0	TGGTTTAGAAATGTTTTATCTTA		dbTIS	9.85542	0.130081	+1 0 -1	14	19	0.899595	0	614
AT1G06800	protein_coding	alpha/beta-Hydrolases superfamily protein	1:2091443	-1	#N/A	dbTIS	FALSE	AT1G06800.2;AT1G06800.1	AT1G06800.1;AT1G06800.2	AT1G06800.1_1_2091443_aTIS		2089538	2091443	2089538	1	1	ATG	COG	0	GCTTTCAACAATGGCGACCATTC		dbTIS	0		-1 0 +1	7	3	0.350877	0	1547
AT1G06820	protein_coding	carotenoid isomerase (CRTISO)	1:2096220	-1	#N/A	dbTIS	FALSE	AT1G06820.2;AT1G06820.3;AT1G06820.1	AT1G06820.1	AT1G06820.1_1_2096220_aTIS		2093145	2096220	2093145	1	1	ATG	COG	0	TCGAGCAACCATGGATTTGTGTT		dbTIS	0		-1 0 +1	3	5	0.0692308	0	1787
AT1G06840	protein_coding	Leucine-rich repeat protein kinase family protein	1:2103208	-1	#N/A	dbTIS	FALSE	AT1G06840.1	AT1G06840.1	AT1G06840.1_1_2103208_aTIS		2097854	2103208	2097854	1	1	ATG	COG	0	CTCTCTCGATATGTTTTCGACCC		dbTIS	0		-1	1	1	0.0533076	0	2861
AT1G06850	protein_coding	basic leucine-zipper 52 (bZIP52)	1:2105233	1	#N/A	dbTIS	FALSE	AT1G06850.2	AT1G06850.1;AT1G06850.2	AT1G06850.1_1_2105233_aTIS		2106518	2105233	2106518	1	1	ATG	COG	0	TCTTAAAAAAATGGAGAAATCAG		dbTIS	1.93131	0.0394477	1	1	4	0.491803	0	1013
AT1G06870	protein_coding	Peptidase S24/S26A/S26B/S26C family protein	1:2108832	1	#N/A	dbTIS	TRUE	AT1G06870.1	AT1G06870.1	AT1G06870.1_1_2108832_aTIS		2110642	2108832	2110642	1	1	ATG	COG	0	ATCTGCATTTATGGCGATTAGGG		dbTIS	7.21862	0.112319	+1 0 -1	17	42	1.23507	0	1103
AT1G06890	protein_coding	nodulin MtN21 /EamA-like transporter family protein	1:2114443	-1	#N/A	5UTR	NA	NA	NA	AT1G06890.3_1_2114443_5UTR	AT1G06890.1	2114175	2114038	2111585	1	3	ATT	NCOG	-109	TGGTTCTCCAATTCTCCTCTCGA	GAGAGCGAAGATGAGCGAGGGCC	uORF	0		-1 0 +1	20	33	0.202	1	56
AT1G06890	protein_coding	nodulin MtN21 /EamA-like transporter family protein	1:2114513	-1	#N/A	5UTR	NA	NA	NA	AT1G06890.1_1_2114513_5UTR	AT1G06890.1	2114209	2114038	2111728	1	3	ATT	NCOG	-179	ACCATCAAAAATTGCAGAAAATA	GAGAGCGAAGATGAGCGAGGGCC	uORF	0		0 +1	4	13	0.211727	2	92
AT1G06900	protein_coding	Insulinase (Peptidase family M16) family protein	1:2120635	-1	#N/A	dbTIS	TRUE	AT1G06900.1	AT1G06900.1	AT1G06900.1_1_2120635_aTIS		2115155	2120635	2115155	1	1	ATG	COG	0	AACGAGAACAATGTCTTCAATGA		dbTIS	0		-1 0 +1	32	46	0.71195	0	3074
AT1G06900	protein_coding	Insulinase (Peptidase family M16) family protein	1:2120692	-1	#N/A	5UTR	NA	NA	NA	AT1G06900.1_1_2120692_5UTR		2115155	2120635	2115155	1	1	CTG	NCOG	-57	GAAGAGGAAGCTGCAGCAGCAGC	AACGAGAACAATGTCTTCAATGA	extension	0		-1 0 +1	16	35	0.636016	0	3131
AT1G06910	protein_coding	TRF-like 7 (TRFL7)	1:2121099	1	#N/A	dbTIS	TRUE	AT1G06910.1	AT1G06910.1	AT1G06910.1_1_2121099_aTIS		2122914	2121099	2122914	1	1	ATG	COG	0	TTTAGCAACAATGGCACTCTCGC		dbTIS	3.9209	0.0716113	+1 0 -1	6	9	0.614675	0	1172
AT1G06950	protein_coding	translocon at the inner envelope membrane of chloroplasts 110 (TIC110)	1:2135563	-1	#N/A	dbTIS	FALSE	AT1G06950.1	AT1G06950.1	AT1G06950.1_1_2135563_aTIS	AT1G06950.1	2130303	2135563	2130303	1	1	ATG	COG	0	AGAGGGAACCATGAATCCCTCAC		dbTIS	0		0	0	1	0.0347222	0	3050
AT1G06950	protein_coding	translocon at the inner envelope membrane of chloroplasts 110 (TIC110)	1:2135613	-1	#N/A	5UTR	NA	NA	NA	AT1G06950.1_1_2135613_5UTR	AT1G06950.1	2135572	2135563	2130303	1	1	ATT	NCOG	-50	AAACCCTACGATTCTTCTTTTTT	AGAGGGAACCATGAATCCCTCAC	uORF	0		-1 0 +1	13	60	1.0508	2	41
AT1G06960	protein_coding	RNA-binding (RRM/RBD/RNP motifs) family protein	1:2135930	1	#N/A	dbTIS	NA	AT1G06960.5	AT1G06960.1;AT1G06960.2	AT1G06960.3_1_2135930_5UTR	AT1G06960.1	2136466	2135982	2137533	1	1	ATG	COG	-52	CAGTTGAAAGATGTTAACGGCTG	AAACATATCAATGAGAAGATCAA	overlapping ORF	62.368	0.422222	+1 0 -1	25	73	2.45802	1	89
AT1G06960	protein_coding	RNA-binding (RRM/RBD/RNP motifs) family protein	1:2135982	1	#N/A	dbTIS	NA	AT1G06960.6	AT1G06960.3	AT1G06960.1_1_2135982_CDS	AT1G06960.1	2136420	2135930	2137533	1	1	ATG	COG	52	AAACATATCAATGAGAAGATCAA	CAGTTGAAAGATGTTAACGGCTG	dTIS	76.9965	0.407407	0 -1	27	40	0.162791	1	26
AT1G06990	protein_coding	GDSL-like Lipase/Acylhydrolase superfamily protein	1:2148393	1	#N/A	dbTIS	FALSE	AT1G06990.1	AT1G06990.1	AT1G06990.1_1_2148393_aTIS		2150009	2148393	2150009	1	1	ATG	COG	0			dbTIS	0.12615	0.00184672	0	2	1	-1.66667	0	1082
AT1G07000	protein_coding	exocyst subunit exo70 family protein B2 (EXO70B2)	1:2152305	-1	#N/A	dbTIS	FALSE	AT1G07000.1	AT1G07000.1	AT1G07000.1_1_2152305_aTIS		2150398	2152305	2150398	1	1	ATG	COG	0	ATCCAATCATATGGCTGAAGCCG		dbTIS	0		0	0	1	2.5	0	1799
AT1G07010	protein_coding	Calcineurin-like metallo-phosphoesterase superfamily protein	1:2152949	1	#N/A	dbTIS	TRUE	AT1G07010.3	AT1G07010.1;AT1G07010.2;AT1G07010.3	AT1G07010.3_1_2152949_aTIS		2154968	2152949	2154968	1	1	ATG	COG	0	ACCAATACCAATGGCTTCCCTTT		dbTIS	6.88904	0.084788	+1 0 -1	47	62	0.749056	0	1202
AT1G07010	protein_coding	Calcineurin-like metallo-phosphoesterase superfamily protein	1:2152891	1	#N/A	5UTR	NA	NA	NA	AT1G07010.3_1_2152891_5UTR		2153046	2152949	2154968	1	1	ATG	COG	-58	ACGAACACAAATGTTAAGTGATT	ACCAATACCAATGGCTTCCCTTT	overlapping ORF	74.8515	0.474359	+1 0 -1	50	123	2.7606	1	155
AT1G07020	protein_coding	unknown protein	1:2155884	-1	#N/A	dbTIS	FALSE	AT1G07020.1	AT1G07020.1	AT1G07020.1_1_2155884_aTIS	AT1G07020.1	2155319	2155884	2155319	1	1	ATG	COG	0	CGAAGGGTCTATGGAAGAGAACA		dbTIS	0		-1 0 +1	3	4	0.443314	0	443
AT1G07030	protein_coding	Mitochondrial substrate carrier family protein	1:2160524	-1	#N/A	dbTIS	FALSE	AT1G07030.1	AT1G07030.1	AT1G07030.1_1_2160524_aTIS		2158631	2160524	2158631	1	1	ATG	COG	0	CAATCCCTAAATGGCTACGGAGG		dbTIS	0		-1 0	2	6	0.275783	0	980
AT1G07030	protein_coding	Mitochondrial substrate carrier family protein	1:2160765	-1	#N/A	5UTR	NA	NA	NA	AT1G07030.1_1_2160765_5UTR		2160736	2160524	2158631	1	1	TTG	NCOG	-241	GATCAAATCTTTGACGACATCAA	CAATCCCTAAATGGCTACGGAGG	uORF	0		0 +1	9	15	0.572571	1	29
AT1G07040	protein_coding	unknown protein	1:2163035	-1	#N/A	dbTIS	TRUE	AT1G07040.1	AT1G07040.1	AT1G07040.1_1_2163035_aTIS	AT1G07040.1	2161225	2163035	2161225	1	1	ATG	COG	0	TATCTCCACCATGATCTCACTCC		dbTIS	0		-1 0	6	21	0.911013	0	1115
AT1G07040	protein_coding	unknown protein	1:2163105	-1	#N/A	5UTR	NA	NA	NA	AT1G07040.1_1_2163105_5UTR	AT1G07040.1	2163007	2163035	2161225	1	1	ATG	COG	-70	ATCAAAATACATGATCGGAGCTT	TATCTCCACCATGATCTCACTCC	overlapping ORF	0		-1 0	1	12	0.614635	1	98
AT1G07040	protein_coding	unknown protein	1:2163149	-1	#N/A	5UTR	NA	NA	NA	AT1G07040.1_1_2163149_5UTR	AT1G07040.1	2163102	2163035	2161225	1	1	ATG	COG	-114	CGAATCTCTTATGAGAGAAACAG	TATCTCCACCATGATCTCACTCC	uORF	0		-1 0 +1	5	10	0.640743	0	47
AT1G07070	protein_coding	Ribosomal protein L35Ae family protein	1:2168652	1	#N/A	dbTIS	FALSE	AT1G07070.1	AT1G07070.1	AT1G07070.1_1_2168652_aTIS	AT1G07070.1	2169703	2168652	2169703	1	1	ATG	COG	0	TTCGACAAAAATGGTGAAAGGAC		dbTIS	105.265	0.684366	+1 0 -1	14	38	0.612987	0	338
AT1G07070	protein_coding	Ribosomal protein L35Ae family protein	1:2168655	1	#N/A	CDS	NA	NA	NA	AT1G07070.1_1_2168655_CDS	AT1G07070.1	2169703	2168652	2169703	1	1	GTG	NCOG	3	GACAAAAATGGTGAAAGGACGCC	TTCGACAAAAATGGTGAAAGGAC	dTIS	104.306	0.681548	+1 0 -1	24	23	0.562078	0	335
AT1G07080	protein_coding	Thioredoxin superfamily protein	1:2170069	1	#N/A	dbTIS	TRUE	AT1G07080.1	AT1G07080.1	AT1G07080.1_1_2170069_aTIS	AT1G07080.1	2171861	2170069	2171861	1	1	ATG	COG	0	ATTTGCATCCATGGCGTCGATGC		dbTIS	45.555	0.411028	+1 0 -1	25	102	1.69905	0	797
AT1G07080	protein_coding	Thioredoxin superfamily protein	1:2170036	1	#N/A	5UTR	NA	NA	NA	AT1G07080.1_1_2170036_5UTR	AT1G07080.1	2171861	2170069	2171861	1	1	AGG	NCOG	-33	AAGAAGAAGAAGGCGACGACACA	ATTTGCATCCATGGCGTCGATGC	extension	48.3484	0.416366	0 -1	6	10	0.107172	0	830
AT1G07090	protein_coding	LIGHT SENSITIVE HYPOCOTYLS 6 (LSH6)	1:2174792	-1	#N/A	dbTIS	TRUE	AT1G07090.1	AT1G07090.1	AT1G07090.1_1_2174792_aTIS		2174202	2174792	2174202	1	1	ATG	COG	0	CTAGTTCTGAATGGAATCGGCGG		dbTIS	0		-1 0 +1	11	26	1.96821	0	590
AT1G07090	protein_coding	LIGHT SENSITIVE HYPOCOTYLS 6 (LSH6)	1:2174846	-1	#N/A	5UTR	NA	NA	NA	AT1G07090.1_1_2174846_5UTR		2174799	2174792	2174202	1	1	ATC	NCOG	-54	AAAAAAAAAAATCGACTCTAAAA	CTAGTTCTGAATGGAATCGGCGG	uORF	0		-1 0	7	10	0.334268	0	47
AT1G07128	antisense_long_noncoding_rna	0	1:2188304	-1	#N/A	Intergenic	NA	NA	NA	AT1G07128.1_1_2188304_ntr		2188167	2187621	2188417	1	1	GTG	NCOG	NA	CACATTAGCCGTGATCTGCATCA			0		-1 0 +1	5	10	2.34797	0	137
AT1G07140	protein_coding	SIRANBP	1:2193688	-1	#N/A	dbTIS	TRUE	AT1G07140.1	AT1G07140.1	AT1G07140.1_1_2193688_aTIS	AT1G07140.1	2192360	2193688	2192360	1	1	ATG	COG	0	AGTAAATACTATGGCGACCAACG		dbTIS	0		-1 0 +1	158	240	0.508806	0	686
AT1G07140	protein_coding	SIRANBP	1:2193410	-1	#N/A	CDS	NA	NA	NA	AT1G07140.1_1_2193410_CDS	AT1G07140.1	2193387	2193688	2192360	2	1	ATC	NCOG	158	TTGATCTGAAATCGAAGCTTTAT	AGTAAATACTATGGCGACCAACG	dTIS	0		-1 0 +1	0	19	0.195876	2	23
AT1G07140	protein_coding	SIRANBP	1:2193390	-1	#N/A	CDS	NA	NA	NA	AT1G07140.1_1_2193390_CDS	AT1G07140.1	2193346	2193688	2192360	2	1	ATA	NCOG	178	TATCGATTCGATAAGGATGCGAA	AGTAAATACTATGGCGACCAACG	dTIS	0		-1 0 +1	6	8	0.0832867	1	44
AT1G07140	protein_coding	SIRANBP	1:2193399	-1	#N/A	CDS	NA	NA	NA	AT1G07140.1_1_2193399_CDS	AT1G07140.1	2193346	2193688	2192360	2	1	ATC	NCOG	169	TCGAAGCTTTATCGATTCGATAA	AGTAAATACTATGGCGACCAACG	dTIS	0		0 +1	1	6	0.0826958	1	53
AT1G07140	protein_coding	SIRANBP	1:2193333	-1	#N/A	CDS	NA	NA	NA	AT1G07140.1_1_2193333_CDS	AT1G07140.1	2193301	2193688	2192360	2	1	ATA	NCOG	235	TTCTTAAAGCATAAGAACACTGG	AGTAAATACTATGGCGACCAACG	dTIS	0		-1 0 +1	2	5	0.13439	1	32
AT1G07140	protein_coding	SIRANBP	1:2193767	-1	#N/A	5UTR	NA	NA	NA	AT1G07140.1_1_2193767_5UTR	AT1G07140.1	2193633	2193688	2192360	1	1	ATT	NCOG	-79	AAACCCCCAAATTCTCTTCTCTC	AGTAAATACTATGGCGACCAACG	overlapping ORF	0		0 +1	5	10	0.123933	1	134
AT1G07170	protein_coding	PHF5-like protein	1:2200686	1	#N/A	dbTIS	TRUE	AT1G07170.5	AT1G07170.1;AT1G07170.2;AT1G07170.3	AT1G07170.2_1_2200686_aTIS	AT1G07170.3	2201018	2200686	2201018	3	3	ATG	COG	0	TTAAGCAGTCATGGCCAAGCATC		dbTIS	27.4084	0.27027	+1 0 -1	27	60	0.984898	0	332
AT1G07170	protein_coding	PHF5-like protein	1:2200644	1	#N/A	5UTR	NA	NA	NA	AT1G07170.1_1_2200644_5UTR	AT1G07170.3	2200679	2200686	2201018	2	2	ATC	NCOG	-42	CGAGGTCAAAATCTTCTTAATCG	TTAAGCAGTCATGGCCAAGCATC	uORF	161.193	0.722222	+1 0 -1	36	69	1.43172	0	35
AT1G07180	protein_coding	alternative NAD(P)H dehydrogenase 1 (NDA1)	1:2204414	1	#N/A	dbTIS	TRUE	AT1G07180.1	AT1G07180.1	AT1G07180.1_1_2204414_aTIS	AT1G07180.1	2206773	2204414	2206773	1	1	ATG	COG	0	CTAAAGAATCATGTTGTGGATCA		dbTIS	17.2251	0.179387	+1 0 -1	23	104	1.29854	0	1532
AT1G07180	protein_coding	alternative NAD(P)H dehydrogenase 1 (NDA1)	1:2204365	1	#N/A	5UTR	NA	NA	NA	AT1G07180.1_1_2204365_5UTR	AT1G07180.1	2204577	2204414	2206773	1	1	TTG	NCOG	-49	CACATTAGGTTTGGAGTATTATT	CTAAAGAATCATGTTGTGGATCA	overlapping ORF	88.8498	0.647887	+1 0 -1	10	22	0.156299	1	212
AT1G07210	protein_coding	Ribosomal protein S18	1:2215320	1	#N/A	dbTIS	TRUE	AT1G07210.1	AT1G07210.1	AT1G07210.1_1_2215320_aTIS	AT1G07210.1	2216668	2215320	2216668	1	1	ATG	COG	0	GTTTCAGAAGATGAGCATCGCTC		dbTIS	40.0498	0.316794	+1 0 -1	133	231	1.45836	0	785
AT1G07210	protein_coding	Ribosomal protein S18	1:2216228	1	#N/A	CDS	NA	NA	NA	AT1G07210.1_1_2216228_CDS	AT1G07210.1	2216546	2215320	2216668	3	1	ATG	COG	520	GTTCTGAAGAATGCTGATTTCAG	GTTTCAGAAGATGAGCATCGCTC	dTIS	12.4085	0.1875	+1 0 -1	1	7	0.15625	1	143
AT1G07210	protein_coding	Ribosomal protein S18	1:2215264	1	#N/A	5UTR	NA	NA	NA	AT1G07210.1_1_2215264_5UTR	AT1G07210.1	2215323	2215320	2216668	1	1	CTG	NCOG	-56	CTCTGTCTCTCTGCCAAAACCTC	GTTTCAGAAGATGAGCATCGCTC	overlapping ORF	212.067	0.716667	0 -1	10	32	0.302262	2	59
AT1G07210	protein_coding	Ribosomal protein S18	1:2215279	1	#N/A	5UTR	NA	NA	NA	AT1G07210.1_1_2215279_5UTR	AT1G07210.1	2215323	2215320	2216668	1	1	ATC	NCOG	-41	AAAACCTCAGATCGGAAAATCCG	GTTTCAGAAGATGAGCATCGCTC	overlapping ORF	262.647	0.777778	+1 0 -1	20	22	0.0789556	2	44
AT1G07220	protein_coding	FUNCTIONS IN: molecular_function unknown	1:2219379	-1	#N/A	dbTIS	TRUE	AT1G07220.1	AT1G07220.1	AT1G07220.1_1_2219379_aTIS	AT1G07220.1	2217073	2219379	2217073	1	1	ATG	COG	0	AAGAGAAAAAATGGGTCTTCGTC		dbTIS	0		0 +1	25	30	1.07172	0	1523
AT1G07230	protein_coding	non-specific phospholipase C1 (NPC1)	1:2222778	-1	#N/A	dbTIS	FALSE	AT1G07230.1	AT1G07230.1	AT1G07230.1_1_2222778_aTIS	AT1G07230.1	2220509	2222778	2220509	1	1	ATG	COG	0	CACCGGAAAAATGGCTTTCCGGC		dbTIS	0		1	0	0	0.0543478	0	1601
AT1G07230	protein_coding	non-specific phospholipase C1 (NPC1)	1:2222897	-1	#N/A	5UTR	NA	NA	NA	AT1G07230.1_1_2222897_5UTR	AT1G07230.1	2222859	2222778	2220509	1	1	ATG	COG	-119	CAAGTAAATAATGCCCTTTGCTC	CACCGGAAAAATGGCTTTCCGGC	uORF	0		-1 0 +1	13	10	0.202015	2	38
AT1G07230	protein_coding	non-specific phospholipase C1 (NPC1)	1:2222822	-1	#N/A	5UTR	NA	NA	NA	AT1G07230.1_1_2222822_5UTR	AT1G07230.1	2222757	2222778	2220509	1	1	CTG	NCOG	-44	CCCTTCTCCACTGGTCATCCGCG	CACCGGAAAAATGGCTTTCCGGC	overlapping ORF	0		-1 0 +1	0	8	0.682131	2	65
AT1G07280	protein_coding	Tetratricopeptide repeat (TPR)-like superfamily protein	1:2238505	1	#N/A	dbTIS	FALSE	AT1G07280.3	AT1G07280.1;AT1G07280.2;AT1G07280.3	AT1G07280.3_1_2238505_aTIS		2240991	2238505	2240991	2	2	ATG	COG	0	TTTCAAGAAAATGGGAGTGAAAG		dbTIS	1.7837	0.0367691	0	1	3	0.527778	0	1658
AT1G07300	protein_coding	josephin protein-related	1:2246175	-1	#N/A	CDS	NA	NA	NA	AT1G07300.1_1_2246175_CDS		2245999	2246300	2245914	1	1	ATT	NCOG	125	CAAGCTGCGGATTAAGGTTACCG	TTCTCTTGATATGTCAGCTACTG	dTIS	0		1	0	0	1.79348	2	176
AT1G07310	protein_coding	Calcium-dependent lipid-binding (CaLB domain) family protein	1:2248833	-1	#N/A	dbTIS	TRUE	AT1G07310.1	AT1G07310.1	AT1G07310.1_1_2248833_aTIS	AT1G07310.1	2247775	2248833	2247775	1	1	ATG	COG	0	CACCGTATTCATGACTTCGTCGG		dbTIS	0		-1 0 +1	74	132	2.43054	0	1058
AT1G07320	protein_coding	ribosomal protein L4 (RPL4)	1:2249190	1	#N/A	dbTIS	TRUE	AT1G07320.4	AT1G07320.1;AT1G07320.2;AT1G07320.3;AT1G07320.4	AT1G07320.1_1_2249190_aTIS	AT1G07320.1	2250189	2249190	2250189	1	1	ATG	COG	0	GGGAACAACAATGGCTTCTTCTG		dbTIS	9.17471	0.110718	+1 0 -1	32	73	1.079	0	848
AT1G07350	protein_coding	RNA-binding (RRM/RBD/RNP motifs) family protein	1:2259586	-1	#N/A	dbTIS	NA	AT1G07350.6;AT1G07350.3;AT1G07350.2	AT1G07350.1;AT1G07350.2	AT1G07350.1_1_2259586_CDS	AT1G07350.1	2257732	2260101	2257732	2	1	ATG	COG	90	TCGTTCGCCGATGTCTTACTCAA		dTIS	0		0	7	12	1.99113	0	1058
AT1G07360	protein_coding	CCCH-type zinc fingerfamily protein with RNA-binding domain	1:2262795	-1	#N/A	dbTIS	TRUE	AT1G07360.1	AT1G07360.1	AT1G07360.1_1_2262795_aTIS	AT1G07360.1	2260562	2262795	2260562	1	1	ATG	COG	0	GGATAAGAGAATGGCTCACAGAA		dbTIS	0		-1 0 +1	17	16	0.0419714	0	1445
AT1G07370	protein_coding	proliferating cellular nuclear antigen 1 (PCNA1)	1:2263204	1	#N/A	dbTIS	FALSE	AT1G07370.1	AT1G07370.1	AT1G07370.1_1_2263204_aTIS	AT1G07370.1	2264382	2263204	2264382	1	1	ATG	COG	0	AGACGACGAAATGTTGGAGCTAC		dbTIS	53.4932	0.458333	+1 0 -1	25	78	0.848313	0	791
AT1G07370	protein_coding	proliferating cellular nuclear antigen 1 (PCNA1)	1:2263207	1	#N/A	CDS	NA	NA	NA	AT1G07370.1_1_2263207_CDS	AT1G07370.1	2264382	2263204	2264382	1	1	TTG	NCOG	3	CGACGAAATGTTGGAGCTACGTC	AGACGACGAAATGTTGGAGCTAC	dTIS	52.2534	0.456274	+1 0 -1	27	42	1.02811	0	788
AT1G07370	protein_coding	proliferating cellular nuclear antigen 1 (PCNA1)	1:2263152	1	#N/A	5UTR	NA	NA	NA	AT1G07370.1_1_2263152_5UTR	AT1G07370.1	2263184	2263204	2264382	1	1	ATA	NCOG	-52	ACTTTCCAAAATAGCCGCAAACG	AGACGACGAAATGTTGGAGCTAC	uORF	209.006	0.878788	+1 0 -1	27	32	0.372246	1	32
AT1G07370	protein_coding	proliferating cellular nuclear antigen 1 (PCNA1)	1:2263181	1	#N/A	5UTR	NA	NA	NA	AT1G07370.1_1_2263181_5UTR	AT1G07370.1	2263240	2263204	2264382	1	1	CTG	NCOG	-23	ATTGTGAACTCTGATAATATCTA	AGACGACGAAATGTTGGAGCTAC	overlapping ORF	91.7671	0.533333	+1 0 -1	11	12	0.131741	2	59
AT1G07380	protein_coding	Neutral/alkaline non-lysosomal ceramidase	1:2268306	-1	#N/A	dbTIS	FALSE	AT1G07380.1	AT1G07380.1	AT1G07380.1_1_2268306_aTIS		2264829	2268306	2264829	1	1	ATG	COG	0			dbTIS	0		0	2	1	0.106383	0	2339
AT1G07400	protein_coding	HSP20-like chaperones superfamily protein	1:2275148	1	#N/A	dbTIS	FALSE	AT1G07400.1	AT1G07400.1	AT1G07400.1_1_2275148_aTIS	AT1G07400.1	2275621	2275148	2275621	1	1	ATG	COG	0	CAAATCGAGAATGTCGCTTATTC		dbTIS	12.4085	0.156118	+1 0 -1	8	6	0.35111	0	473
AT1G07400	protein_coding	HSP20-like chaperones superfamily protein	1:2275094	1	#N/A	5UTR	NA	NA	NA	AT1G07400.1_1_2275094_5UTR	AT1G07400.1	2275621	2275148	2275621	1	1	ATT	NCOG	-54	GAAAATCGTAATTAGCTATCTCA	CAAATCGAGAATGTCGCTTATTC	extension	14.5904	0.191288	0 -1	7	15	0.72705	0	527
AT1G07410	protein_coding	RAB GTPase homolog A2B (RABA2b)	1:2276270	1	#N/A	dbTIS	FALSE	AT1G07410.1	AT1G07410.1	AT1G07410.1_1_2276270_aTIS		2277154	2276270	2277154	2	2	ATG	COG	0	TTGAGAAGCAATGGCGAATAGAA		dbTIS	6.14646	0.0930233	0 -1	8	7	0.383854	0	644
AT1G07420	protein_coding	sterol 4-alpha-methyl-oxidase 2-1 (SMO2-1)	1:2277910	1	#N/A	dbTIS	NA	AT1G07420.1	AT1G07420.1	AT1G07420.2_1_2277910_5UTR	AT1G07420.1	2278814	2278918	2280033	1	2	ATG	COG	-361	AGATCCATCCATGGCTTCCTTCG	ACCCTTTTCTATGCTTCTCTTAC	uORF	37.7084	0.302326	+1 0 -1	81	151	1.47974	1	257
AT1G07420	protein_coding	sterol 4-alpha-methyl-oxidase 2-1 (SMO2-1)	1:2277839	1	#N/A	5UTR	NA	NA	NA	AT1G07420.1_1_2277839_5UTR	AT1G07420.1	2277901	2277910	2280033	1	1	GTG	NCOG	-71	TGTTTCACTCGTGGCTCCTCTCC	AGATCCATCCATGGCTTCCTTCG	uORF	68.2469	0.444444	+1 0 -1	7	33	0.481471	2	62
AT1G07430	protein_coding	highly ABA-induced PP2C gene 2 (HAI2)	1:2282656	-1	#N/A	dbTIS	TRUE	AT1G07430.1	AT1G07430.1	AT1G07430.1_1_2282656_aTIS		2281151	2282656	2281151	1	1	ATG	COG	0	CGATCGAGTTATGGCGGATATTT		dbTIS	0		-1 0 +1	2	9	2.2247	0	1328
AT1G07470	protein_coding	Transcription factor IIA, alpha/beta subunit	1:2291723	1	#N/A	dbTIS	FALSE	AT1G07470.1	AT1G07470.1	AT1G07470.1_1_2291723_aTIS	AT1G07470.1	2294350	2291723	2294350	2	2	ATG	COG	0	TTGAGAGGCTATGGGTACAACAA		dbTIS	7.38787	0.111702	-1	1	1	0.0444444	0	1127
AT1G07470	protein_coding	Transcription factor IIA, alpha/beta subunit	1:2291679	1	#N/A	5UTR	NA	NA	NA	AT1G07470.1_1_2291679_5UTR	AT1G07470.1	2292045	2291723	2294350	2	2	ATT	NCOG	-44	GGAGGACGAAATTCGTTTTTTCG	TTGAGAGGCTATGGGTACAACAA	overlapping ORF	39.4477	0.391534	+1 0 -1	13	40	1.2685	2	188
AT1G07480	protein_coding	Transcription factor IIA, alpha/beta subunit	1:2299215	-1	#N/A	dbTIS	FALSE	AT1G07480.2;AT1G07480.3;AT1G07480.1	AT1G07480.1;AT1G07480.2	AT1G07480.2_1_2299215_aTIS	AT1G07480.2	2296706	2299215	2296706	1	1	ATG	COG	0	TTGAGAGGCTATGGGTACAACAA		dbTIS	0		-1	0	1	0.0442478	0	1127
AT1G07480	protein_coding	Transcription factor IIA, alpha/beta subunit	1:2299259	-1	#N/A	5UTR	NA	NA	NA	AT1G07480.1_1_2299259_5UTR	AT1G07480.2	2298893	2299215	2296706	2	2	ATT	NCOG	-44	GGAGGACGAAATTCGTTTTTTCG	TTGAGAGGCTATGGGTACAACAA	overlapping ORF	0		-1 0 +1	11	43	1.44876	2	188
AT1G07480	protein_coding	Transcription factor IIA, alpha/beta subunit	1:2299264	-1	#N/A	5UTR	NA	NA	NA	AT1G07480.2_1_2299264_5UTR	AT1G07480.2	2299232	2299215	2296706	1	1	ACG	NCOG	-49	TTCCCGGAGGACGAAATTCGTTT	TTGAGAGGCTATGGGTACAACAA	uORF	0		0 +1	6	10	0.467308	1	32
AT1G07500	protein_coding	unknown protein	1:2305031	-1	#N/A	dbTIS	FALSE	AT1G07500.1	AT1G07500.1	AT1G07500.1_1_2305031_aTIS	AT1G07500.1	2304766	2305031	2304766	1	1	ATG	COG	0			dbTIS	0		0	2	2	-0.00878117	0	224
AT1G07510	protein_coding	FTSH protease 10 (ftsh10)	1:2305689	1	#N/A	dbTIS	TRUE	AT1G07510.1	AT1G07510.1	AT1G07510.1_1_2305689_aTIS	AT1G07510.1	2309380	2305689	2309380	1	1	ATG	COG	0	TTATCTGACAATGATATTCTCCA		dbTIS	8.07072	0.12326	+1 0 -1	19	23	0.58787	0	2441
AT1G07510	protein_coding	FTSH protease 10 (ftsh10)	1:2305593	1	#N/A	5UTR	NA	NA	NA	AT1G07510.1_1_2305593_5UTR	AT1G07510.1	2309380	2305689	2309380	1	1	CTG	NCOG	-96	GAAACCAAAGCTGCCATCTTTCT	TTATCTGACAATGATATTCTCCA	extension	9.41523	0.136328	0 -1	6	22	0.427723	0	2537
AT1G07510	protein_coding	FTSH protease 10 (ftsh10)	1:2305652	1	#N/A	5UTR	NA	NA	NA	AT1G07510.1_1_2305652_5UTR	AT1G07510.1	2305678	2305689	2309380	1	1	ATG	COG	-37	TCTATATATTATGCGAGCTCACT	TTATCTGACAATGATATTCTCCA	uORF	78.7465	0.62963	+1 0 -1	7	17	0.261846	1	26
AT1G07520	protein_coding	GRAS family transcription factor	1:2311805	-1	#N/A	dbTIS	FALSE	AT1G07520.1	AT1G07520.1	AT1G07520.1_1_2311805_aTIS		2309718	2311805	2309718	1	1	ATG	COG	0			dbTIS	0		0	0	2	1.33333	0	2087
AT1G07530	protein_coding	SCARECROW-like 14 (SCL14)	1:2316137	-1	#N/A	dbTIS	TRUE	AT1G07530.1	AT1G07530.1	AT1G07530.1_1_2316137_aTIS	AT1G07530.1	2313828	2316137	2313828	2	2	ATG	COG	0	TTGGATCCACATGGGTTCTTATC		dbTIS	0		-1 0 +1	20	45	1.06882	0	2309
AT1G07530	protein_coding	SCARECROW-like 14 (SCL14)	1:2316197	-1	#N/A	5UTR	NA	NA	NA	AT1G07530.1_1_2316197_5UTR	AT1G07530.1	2313828	2316137	2313828	2	2	ATT	NCOG	-60	GAGAATAAAGATTCGACCTTTAT	TTGGATCCACATGGGTTCTTATC	extension	0		-1 0 +1	21	20	0.342562	0	2369
AT1G07530	protein_coding	SCARECROW-like 14 (SCL14)	1:2316203	-1	#N/A	5UTR	NA	NA	NA	AT1G07530.1_1_2316203_5UTR	AT1G07530.1	2313828	2316137	2313828	2	2	ATA	NCOG	-66	AAAGAGGAGAATAAAGATTCGAC	TTGGATCCACATGGGTTCTTATC	extension	0		-1 0 +1	12	17	0.250967	0	2375
AT1G07530	protein_coding	SCARECROW-like 14 (SCL14)	1:2316179	-1	#N/A	5UTR	NA	NA	NA	AT1G07530.1_1_2316179_5UTR	AT1G07530.1	2313828	2316137	2313828	2	2	ATT	NCOG	-42	TTTATTAGATATTAACGACTCTG	TTGGATCCACATGGGTTCTTATC	extension	0		-1 0	8	11	0.175394	0	2351
AT1G07530	protein_coding	SCARECROW-like 14 (SCL14)	1:2316327	-1	#N/A	5UTR	NA	NA	NA	AT1G07530.1_1_2316327_5UTR	AT1G07530.1	2316200	2316137	2313828	1	2	TTG	NCOG	-89	TGTCATCTTGTTGCCGAATCCAC	TTGGATCCACATGGGTTCTTATC	uORF	0		-1 0 +1	4	9	0.21935	2	26
AT1G07530	protein_coding	SCARECROW-like 14 (SCL14)	1:2316169	-1	#N/A	5UTR	NA	NA	NA	AT1G07530.1_1_2316169_5UTR	AT1G07530.1	2316044	2316137	2313828	2	2	CTG	NCOG	-32	ATTAACGACTCTGGATTTTTGGG	TTGGATCCACATGGGTTCTTATC	overlapping ORF	0		-1 0 +1	7	9	0.203327	2	125
AT1G07570	protein_coding	APK1A	1:2333589	-1	#N/A	dbTIS (TAIR10)	FALSE	NA	AT1G07570.3	AT1G07570.3_1_2333589_aTIS		2331369	2333589	2331369	1	1	ATG	COG	0	TCCGCCATTAATGCTACCACCCA		dbTIS	0		0	0	1	0.204082	0	1274
AT1G07570	protein_coding	APK1A	1:2333210	-1	#N/A	dbTIS	FALSE	AT1G07570.1;AT1G07570.2;AT1G07570.5	AT1G07570.1;AT1G07570.2	AT1G07570.1_1_2333210_aTIS		2331369	2333210	2331369	1	1	ATG	COG	0	TTACTCAATCATGGGGATTTGCT		dbTIS	0		-1 0 +1	4	8	1.23677	0	1232
AT1G07590	protein_coding	Tetratricopeptide repeat (TPR)-like superfamily protein	1:2338481	-1	#N/A	dbTIS	FALSE	AT1G07590.1	AT1G07590.1	AT1G07590.1_1_2338481_aTIS		2336649	2338481	2336649	2	2	ATG	COG	0	AGAAGAAGAGATGAGATCCATTA		dbTIS	0		-1 0 +1	3	3	0.00550588	0	1604
AT1G07590	protein_coding	Tetratricopeptide repeat (TPR)-like superfamily protein	1:2339374	-1	#N/A	5UTR	NA	NA	NA	AT1G07590.1_1_2339374_5UTR		2339345	2338481	2336649	1	2	ATA	NCOG	-613	CAAAAGCATCATAAGAAGAAGAA	AGAAGAAGAGATGAGATCCATTA	uORF	0		-1 0	54	174	0.840253	1	29
AT1G07600	protein_coding	metallothionein 1A (MT1A)	1:2339321	-1	#N/A	dbTIS	TRUE	AT1G07600.1	AT1G07600.1	AT1G07600.1_1_2339321_aTIS	AT1G07600.1	2338904	2339321	2338904	1	1	ATG	COG	0			dbTIS	0		-1 0	184	529	4.04339	0	137
AT1G07600	protein_coding	metallothionein 1A (MT1A)	1:2338940	-1	#N/A	CDS	NA	NA	NA	AT1G07600.1_1_2338940_CDS	AT1G07600.1	2338911	2339321	2338904	2	1	ATC	NCOG	101	GTAGCTGTGGATCAAACTGCAGC		dTIS	0		-1 0 +1	4	13	0.122962	2	29
AT1G07610	protein_coding	metallothionein 1C (MT1C)	1:2341603	1	#N/A	dbTIS	FALSE	AT1G07610.1	AT1G07610.1	AT1G07610.1_1_2341603_aTIS	AT1G07610.1	2341865	2341603	2341865	1	1	ATG	COG	0	AGTAAGAGAAATGGCAGGTTCTA		dbTIS	48.1548	0.275362	0 -1	14	7	0.133727	0	137
AT1G07610	protein_coding	metallothionein 1C (MT1C)	1:2341829	1	#N/A	CDS	NA	NA	NA	AT1G07610.1_1_2341829_CDS	AT1G07610.1	2341858	2341603	2341865	2	1	ATC	NCOG	101	GTAGCTGTGGATCAAACTGCAGC	AGTAAGAGAAATGGCAGGTTCTA	dTIS	17.2578	0.133333	+1 0 -1	10	17	1.97354	2	29
AT1G07615	protein_coding	GTP-binding protein Obg/CgtA	1:2344132	-1	#N/A	CDS	NA	NA	NA	AT1G07615.1_1_2344132_CDS		2343956	2344200	2342277	1	1	ATG	COG	68	AAAAGCCGCCATGGATGAGAAAT	CAACAAGTTGATGTGGCTAATCC	dTIS	0		-1 0 +1	8	20	1.64525	2	77
AT1G07630	protein_coding	pol-like 5 (PLL5)	1:2349101	1	#N/A	5UTR	NA	NA	NA	AT1G07630.1_1_2349101_5UTR		2349124	2349189	2351437	1	1	ATG	COG	-88		AACGTTTTTGATGGGTAACGGAG	uORF	65.2797	0.5	+1 0 -1	8	11	0.976265	1	23
AT1G07660	protein_coding	Histone superfamily protein	1:2369212	1	#N/A	dbTIS	FALSE	AT1G07660.2	AT1G07660.1;AT1G07660.2	AT1G07660.1_1_2369212_aTIS	AT1G07660.1	2369523	2369212	2369523	2	2	ATG	COG	0	AAGTAAAGAGATGTCAGGAAGAG		dbTIS	219.151	0.589744	0 -1	2	11	0.0344401	0	311
AT1G07660	protein_coding	Histone superfamily protein	1:2369379	1	#N/A	CDS	NA	NA	NA	AT1G07660.1_1_2369379_CDS	AT1G07660.1	2369417	2369212	2369523	2	2	AGG	NCOG	167	AAGAGACCAGAGGTGTCCTCAAG	AAGTAAAGAGATGTCAGGAAGAG	dTIS	341.235	0.948718	+1 0 -1	110	57	0.0854642	2	38
AT1G07660	protein_coding	Histone superfamily protein	1:2369482	1	#N/A	CDS	NA	NA	NA	AT1G07660.2_1_2369482_CDS	AT1G07660.1	2369523	2369212	2369523	3	2	TTG	NCOG	219	TGTCTACGCTTTGAAGAGGCAAG	AAGTAAAGAGATGTCAGGAAGAG	dTIS	231.929	0.833333	+1 0 -1	20	17	0.104823	0	41
AT1G07660	protein_coding	Histone superfamily protein	1:2369493	1	#N/A	CDS	NA	NA	NA	AT1G07660.1_1_2369493_CDS	AT1G07660.1	2369627	2369212	2369523	2	2	AGG	NCOG	281	TGAAGAGGCAAGGTCGTACTCTC	AAGTAAAGAGATGTCAGGAAGAG	dTIS	48.5538	0.177778	0 -1	10	14	0.0855268	2	134
AT1G07660	protein_coding	Histone superfamily protein	1:2369389	1	#N/A	CDS	NA	NA	NA	AT1G07660.2_1_2369389_CDS	AT1G07660.1	2369523	2369212	2369523	3	2	AAG	NCOG	126	AGGTGTCCTCAAGATCTTCCTCG	AAGTAAAGAGATGTCAGGAAGAG	dTIS	152.452	0.733333	0 -1	18	12	0.0540346	0	134
AT1G07660	protein_coding	Histone superfamily protein	1:2369517	1	#N/A	CDS	NA	NA	NA	AT1G07660.1_1_2369517_CDS	AT1G07660.1	2369627	2369212	2369523	2	2	AGG	NCOG	305	ACGGTTTCGGAGGTTAATCCGAT	AAGTAAAGAGATGTCAGGAAGAG	dTIS	2.89532	0.027027	+1 0 -1	7	12	0.0632849	2	110
AT1G07660	protein_coding	Histone superfamily protein	1:2368900	1	#N/A	5UTR	NA	NA	NA	AT1G07660.2_1_2368900_5UTR	AT1G07660.1	2369458	2369212	2369523	1	2	ATA	NCOG	-131	ACAAGCTACGATAATACAACAGA	AAGTAAAGAGATGTCAGGAAGAG	overlapping ORF	186.458	0.525994	+1 0 -1	30	84	0.848398	2	326
AT1G07660	protein_coding	Histone superfamily protein	1:2368924	1	#N/A	5UTR	NA	NA	NA	AT1G07660.2_1_2368924_5UTR	AT1G07660.1	2369458	2369212	2369523	1	2	AAG	NCOG	-107	AGAAAGATACAAGTTAATCCCAC	AAGTAAAGAGATGTCAGGAAGAG	overlapping ORF	139.507	0.488449	+1 0 -1	17	26	0.286025	2	302
AT1G07660	protein_coding	Histone superfamily protein	1:2368930	1	#N/A	5UTR	NA	NA	NA	AT1G07660.2_1_2368930_5UTR	AT1G07660.1	2369458	2369212	2369523	1	2	ATC	NCOG	-101	ATACAAGTTAATCCCACCACTTT	AAGTAAAGAGATGTCAGGAAGAG	overlapping ORF	138.492	0.478114	+1 0 -1	18	15	0.206984	2	296
AT1G07670	protein_coding	endomembrane-type CA-ATPase 4 (ECA4)	1:2374495	-1	#N/A	5UTR	NA	NA	NA	AT1G07670.1_1_2374495_5UTR		2374180	2374196	2370305	1	2	ATC	NCOG	-49	CGATTTCCGCATCGAAGAAACAG	GTGGAAGATAATGGGGAAAGGAG	overlapping ORF	0		-1 0 +1	1	10	0.360448	1	65
AT1G07700	protein_coding	Thioredoxin superfamily protein	1:2380214	1	#N/A	dbTIS	FALSE	AT1G07700.4	AT1G07700.1;AT1G07700.2	AT1G07700.1_1_2380214_aTIS		2381127	2380214	2381127	2	2	ATG	COG	0	ATATCTGCAAATGTCAAGTCTTC		dbTIS	5.63167	0.100813	0 -1	3	4	0.101759	0	614
AT1G07700	protein_coding	Thioredoxin superfamily protein	1:2379732	1	#N/A	5UTR	NA	NA	NA	AT1G07700.1_1_2379732_5UTR		2380198	2380214	2381127	1	2	TTG	NCOG	-177	GAAAAACGGTTTGTACTTTCAAA	ATATCTGCAAATGTCAAGTCTTC	uORF	39.2808	0.475309	+1 0 -1	10	16	0.660886	0	161
AT1G07700	protein_coding	Thioredoxin superfamily protein	1:2379727	1	#N/A	5UTR	NA	NA	NA	AT1G07700.1_1_2379727_5UTR		2379789	2380214	2381127	1	2	ACG	NCOG	-182	CTACAGAAAAACGGTTTGTACTT	ATATCTGCAAATGTCAAGTCTTC	uORF	65.3116	0.619048	+1 0 -1	11	13	0.440955	2	62
AT1G07705	protein_coding	NOT2 / NOT3 / NOT5 family	1:2382090	1	#N/A	dbTIS	TRUE	AT1G07705.1	AT1G07705.1;AT1G07705.2	AT1G07705.2_1_2382090_aTIS	AT1G07705.1	2385856	2382090	2385856	2	2	ATG	COG	0	ATCTCTGCAAATGTCAAGTTTAC		dbTIS	15.569	0.220054	+1 0 -1	20	24	0.427178	0	1844
AT1G07705	protein_coding	NOT2 / NOT3 / NOT5 family	1:2381689	1	#N/A	5UTR	NA	NA	NA	AT1G07705.2_1_2381689_5UTR	AT1G07705.1	2382021	2382090	2385856	1	2	ATT	NCOG	-161	ATCTTCGAGAATTTCGTTCCTTG	ATCTCTGCAAATGTCAAGTTTAC	uORF	84.5669	0.645161	+1 0 -1	26	40	0.274599	2	92
AT1G07705	protein_coding	NOT2 / NOT3 / NOT5 family	1:2382053	1	#N/A	5UTR	NA	NA	NA	AT1G07705.2_1_2382053_5UTR	AT1G07705.1	2382076	2382090	2385856	2	2	ATG	COG	-37	TGGTTTGCTTATGAACTTTTGCT	ATCTCTGCAAATGTCAAGTTTAC	uORF	49.4543	0.375	+1 0 -1	14	34	0.463926	1	23
AT1G07705	protein_coding	NOT2 / NOT3 / NOT5 family	1:2382027	1	#N/A	5UTR	NA	NA	NA	AT1G07705.2_1_2382027_5UTR	AT1G07705.1	2382056	2382090	2385856	2	2	CTG	NCOG	-63	CCTGAGCTCACTGAAGGGTTCCT	ATCTCTGCAAATGTCAAGTTTAC	uORF	40.7913	0.366667	+1 0 -1	3	11	0.217333	0	29
AT1G07725	protein_coding	exocyst subunit exo70 family protein H6 (EXO70H6)	1:2397096	-1	#N/A	dbTIS	FALSE	AT1G07725.1	AT1G07725.1	AT1G07725.1_1_2397096_aTIS		2395249	2397096	2395249	1	1	ATG	COG	0	CCAAGAAACAATGGTGCTCTTGA		dbTIS	0		1	1	0	4	0	1847
AT1G07740	protein_coding	Tetratricopeptide repeat (TPR)-like superfamily protein	1:2400496	-1	#N/A	dbTIS	FALSE	AT1G07740.1	AT1G07740.1	AT1G07740.1_1_2400496_aTIS		2399117	2400496	2399117	1	1	ATG	COG	0	AGAGAATCCGATGCGTAGAAGAC		dbTIS	0		0	0	2	0.740741	0	1379
AT1G07745	protein_coding	homolog of RAD51 D (RAD51D)	1:2402842	-1	#N/A	dbTIS	NA	AT1G07745.4;AT1G07745.1;AT1G07745.5	AT1G07745.1	AT1G07745.2_1_2402842_5UTR		2402630	2402492	2400797	1	1	ATG	COG	-350	TGTAACAACAATGGCGCCTCTCA	TCGGTTTGGAATGTTTGTGTTGA	uORF	0		0 +1	5	11	3.39037	2	212
AT1G07750	protein_coding	RmlC-like cupins superfamily protein	1:2405863	-1	#N/A	dbTIS	TRUE	AT1G07750.1	AT1G07750.1	AT1G07750.1_1_2405863_aTIS	AT1G07750.1	2404300	2405863	2404300	1	1	ATG	COG	0	TCGAGAAAAAATGGAGTTGGATC		dbTIS	0		-1 0 +1	71	99	0.800893	0	1070
AT1G07750	protein_coding	RmlC-like cupins superfamily protein	1:2404330	-1	#N/A	CDS	NA	NA	NA	AT1G07750.1_1_2404330_CDS	AT1G07750.1	2404175	2405863	2404300	3	1	ATC	NCOG	1040	CGAGGACTTCATCAGCCATTTTC	TCGAGAAAAAATGGAGTTGGATC	dTIS	0		-1 0 +1	3	25	0.129165	2	155
AT1G07750	protein_coding	RmlC-like cupins superfamily protein	1:2405733	-1	#N/A	CDS	NA	NA	NA	AT1G07750.1_1_2405733_CDS	AT1G07750.1	2405215	2405863	2404300	1	1	TTG	NCOG	130	AAGCTTGCTCTTGAGAAGAATGG	TCGAGAAAAAATGGAGTTGGATC	dTIS	0		-1	21	21	0.0567693	1	113
AT1G07750	protein_coding	RmlC-like cupins superfamily protein	1:2404642	-1	#N/A	CDS	NA	NA	NA	AT1G07750.1_1_2404642_CDS	AT1G07750.1	2404300	2405863	2404300	2	1	ATC	NCOG	816	TGAGACCCATATCAAAGCTGGTT	TCGAGAAAAAATGGAGTTGGATC	dTIS	0		-1 0	10	17	0.0902422	0	254
AT1G07750	protein_coding	RmlC-like cupins superfamily protein	1:2404413	-1	#N/A	CDS	NA	NA	NA	AT1G07750.1_1_2404413_CDS	AT1G07750.1	2404300	2405863	2404300	3	1	AAG	NCOG	957	ATCGGTGTGGAAGTCTTTGTCCC	TCGAGAAAAAATGGAGTTGGATC	dTIS	0		-1 0 +1	13	16	0.136086	0	113
AT1G07750	protein_coding	RmlC-like cupins superfamily protein	1:2405196	-1	#N/A	CDS	NA	NA	NA	AT1G07750.1_1_2405196_CDS	AT1G07750.1	2404990	2405863	2404300	2	1	ATT	NCOG	262	AAGCAAGGTGATTCGATTGCTCT	TCGAGAAAAAATGGAGTTGGATC	dTIS	0		0 +1	10	9	0.0574926	1	206
AT1G07750	protein_coding	RmlC-like cupins superfamily protein	1:2404980	-1	#N/A	CDS	NA	NA	NA	AT1G07750.1_1_2404980_CDS	AT1G07750.1	2404951	2405863	2404300	2	1	TTG	NCOG	478	AAGAAACTTGTTGGTTCTCAAAC	TCGAGAAAAAATGGAGTTGGATC	dTIS	0		-1 0 +1	9	9	0.0378633	1	29
AT1G07750	protein_coding	RmlC-like cupins superfamily protein	1:2405145	-1	#N/A	CDS	NA	NA	NA	AT1G07750.1_1_2405145_CDS	AT1G07750.1	2404990	2405863	2404300	2	1	ATC	NCOG	313	AACAACGAGGATCCTGAGCTTGT	TCGAGAAAAAATGGAGTTGGATC	dTIS	0		0 +1	7	8	0.0396713	1	155
AT1G07750	protein_coding	RmlC-like cupins superfamily protein	1:2405121	-1	#N/A	CDS	NA	NA	NA	AT1G07750.1_1_2405121_CDS	AT1G07750.1	2404990	2405863	2404300	2	1	TTG	NCOG	337	ATCCTCTTCCTTGGTGAAACCCA	TCGAGAAAAAATGGAGTTGGATC	dTIS	0		-1 0 +1	5	6	0.0825972	1	131
AT1G07770	protein_coding	ribosomal protein S15A (RPS15A)	1:2408969	-1	AT1G07770	CDS	NA	NA	NA	AT1G07770.2_1_2408969_CDS	AT1G07770.1	2408413	2409065	2408413	2	2	GTG	NCOG	96	TTCCTCCAAAGTGATTATCAAGT	TTAAGGCAAGATGGTAAGAATCA	dTIS	0		-1 0	41	35	0.0420467	0	296
AT1G07770	protein_coding	ribosomal protein S15A (RPS15A)	1:2408757	-1	AT1G07770	CDS	NA	NA	NA	AT1G07770.1_1_2408757_CDS	AT1G07770.1	2408493	2409065	2408413	3	2	GTG	NCOG	217	AACAAGTGTGGTGTTATCAGCCC	TTAAGGCAAGATGGTAAGAATCA	dTIS	0		-1 0 +1	28	20	0.058788	1	95
AT1G07770	protein_coding	ribosomal protein S15A (RPS15A)	1:2408488	-1	AT1G07770	CDS	NA	NA	NA	AT1G07770.1_1_2408488_CDS	AT1G07770.1	2408465	2409065	2408413	4	2	ATC	NCOG	317	TGCTGACTACATCTGCTGGCATT	TTAAGGCAAGATGGTAAGAATCA	dTIS	0		-1 0 +1	3	16	0.0490317	2	23
AT1G07770	protein_coding	ribosomal protein S15A (RPS15A)	1:2408475	-1	AT1G07770	CDS	NA	NA	NA	AT1G07770.1_1_2408475_CDS	AT1G07770.1	2408413	2409065	2408413	4	2	ATG	COG	330	TGCTGGCATTATGGACCATGAAG	TTAAGGCAAGATGGTAAGAATCA	dTIS	0		-1 0 +1	2	9	0.0363387	0	62
AT1G07770	protein_coding	ribosomal protein S15A (RPS15A)	1:2408736	-1	AT1G07770	CDS	NA	NA	NA	AT1G07770.2_1_2408736_CDS	AT1G07770.1	2408493	2409065	2408413	3	2	ATG	COG	238	CCACGTTTTGATGTTGGTGTCAA	TTAAGGCAAGATGGTAAGAATCA	dTIS	0		-1 0 +1	6	4	0.0417863	1	74
AT1G07770	protein_coding	ribosomal protein S15A (RPS15A)	1:2409504	-1	AT1G07770	5UTR	NA	NA	NA	AT1G07770.1_1_2409504_5UTR	AT1G07770.1	2409043	2409065	2408413	1	2	TTG	NCOG	-49	ACTGAGTACCTTGCCTCTCGAGC	TTAAGGCAAGATGGTAAGAATCA	overlapping ORF	0		-1 0 +1	27	92	0.55187	1	71
AT1G07770	protein_coding	ribosomal protein S15A (RPS15A)	1:2409513	-1	AT1G07770	5UTR	NA	NA	NA	AT1G07770.1_1_2409513_5UTR	AT1G07770.1	2409043	2409065	2408413	1	2	CTG	NCOG	-58	TTCTCCGTCACTGAGTACCTTGC	TTAAGGCAAGATGGTAAGAATCA	overlapping ORF	0		-1 0 +1	26	38	0.159648	1	80
AT1G07770	protein_coding	ribosomal protein S15A (RPS15A)	1:2409065	-1	AT1G07770	dbTIS	TRUE	AT1G07770.3;AT1G07770.2;AT1G07770.1	AT1G07770.1;AT1G07770.2	AT1G07770.2_1_2409065_aTIS	AT1G07770.1	2408413	2409065	2408413	2	2	ATG	COG	0	TTAAGGCAAGATGGTAAGAATCA		dbTIS	0		-1 0 +1	267	986	3.56707	0	392
AT1G07780	protein_coding	phosphoribosylanthranilate isomerase 1 (PAI1)	1:2411833	-1	#N/A	dbTIS	FALSE	AT1G07780.11;AT1G07780.3;AT1G07780.5;AT1G07780.8;AT1G07780.10;AT1G07780.1;AT1G07780.13;AT1G07780.4;AT1G07780.12;AT1G07780.9;AT1G07780.6;AT1G07780.2	AT1G07780.1;AT1G07780.2;AT1G07780.3;AT1G07780.4;AT1G07780.5	AT1G07780.2_1_2411833_aTIS	AT1G07780.3	2410352	2411833	2410352	2	2	ATG	COG	0	TGAAATTAAGATGTCAACAGGAA		dbTIS	0		-1 0	1	9	0.157189	0	827
AT1G07780	protein_coding	phosphoribosylanthranilate isomerase 1 (PAI1)	1:2412635	-1	#N/A	5UTR	NA	NA	NA	AT1G07780.2_1_2412635_5UTR	AT1G07780.3	2411503	2411833	2410352	1	2	TTG	NCOG	-122	ACTGAGTACCTTGCCTCTCGAGC	TGAAATTAAGATGTCAACAGGAA	overlapping ORF	0		-1 0 +1	27	92	2.68583	2	170
AT1G07780	protein_coding	phosphoribosylanthranilate isomerase 1 (PAI1)	1:2412644	-1	#N/A	5UTR	NA	NA	NA	AT1G07780.2_1_2412644_5UTR	AT1G07780.3	2411503	2411833	2410352	1	2	CTG	NCOG	-131	TTCTCCGTCACTGAGTACCTTGC	TGAAATTAAGATGTCAACAGGAA	overlapping ORF	0		-1 0 +1	26	38	0.631249	2	179
AT1G07790	protein_coding	HTB1	1:2413049	1	#N/A	dbTIS	TRUE	AT1G07790.1	AT1G07790.1	AT1G07790.1_1_2413049_aTIS	AT1G07790.1	2413495	2413049	2413495	1	1	ATG	COG	0	AAAATTCACGATGGCACCAAGAG		dbTIS	154.244	0.597315	+1 0 -1	328	577	2.66691	0	446
AT1G07790	protein_coding	HTB1	1:2413274	1	#N/A	CDS	NA	NA	NA	AT1G07790.1_1_2413274_CDS	AT1G07790.1	2413495	2413049	2413495	1	1	ATC	NCOG	225	TCATCCAGATATCGGAATTTCAA	AAAATTCACGATGGCACCAAGAG	dTIS	142.258	0.662162	0	24	23	0.0863825	0	221
AT1G07790	protein_coding	HTB1	1:2413235	1	#N/A	CDS	NA	NA	NA	AT1G07790.1_1_2413235_CDS	AT1G07790.1	2413495	2413049	2413495	1	1	ATC	NCOG	186	AACCTACAAGATCTACATCTTCA	AAAATTCACGATGGCACCAAGAG	dTIS	132.119	0.659004	+1 0 -1	4	20	0.0685176	0	260
AT1G07790	protein_coding	HTB1	1:2413218	1	#N/A	CDS	NA	NA	NA	AT1G07790.1_1_2413218_CDS	AT1G07790.1	2413256	2413049	2413495	1	1	ACG	NCOG	169	TCTAAGAAAAACGTCGAAACCTA	AAAATTCACGATGGCACCAAGAG	dTIS	58.6684	0.589744	+1 0 -1	1	6	0.087773	1	38
AT1G07790	protein_coding	HTB1	1:2413182	1	#N/A	CDS	NA	NA	NA	AT1G07790.1_1_2413182_CDS	AT1G07790.1	2413256	2413049	2413495	1	1	AAG	NCOG	133	CCACCAAAGGAAGCCGGTGACAA	AAAATTCACGATGGCACCAAGAG	dTIS	43.6534	0.48	+1 0 -1	5	3	0.0556806	1	74
AT1G07790	protein_coding	HTB1	1:2413030	1	#N/A	5UTR	NA	NA	NA	AT1G07790.1_1_2413030_5UTR	AT1G07790.1	2413098	2413049	2413495	1	1	ATC	NCOG	-19	TCCCGAGAAAATCAGAAAGAAAA	AAAATTCACGATGGCACCAAGAG	overlapping ORF	430.892	0.695652	+1 0 -1	5	12	0.079964	1	68
AT1G07810	protein_coding	ER-type Ca2+-ATPase 1 (ECA1)	1:2416681	1	#N/A	dbTIS	FALSE	AT1G07810.1	AT1G07810.1	AT1G07810.1_1_2416681_aTIS		2420572	2416681	2420572	2	2	ATG	COG	0	GTGAGAATTCATGGGGAAAGGAT		dbTIS	4.85692	0.0819209	1	1	1	0.0316456	0	3185
AT1G07810	protein_coding	ER-type Ca2+-ATPase 1 (ECA1)	1:2416627	1	#N/A	5UTR	NA	NA	NA	AT1G07810.1_1_2416627_5UTR		2416674	2416681	2420572	2	2	TTG	NCOG	-54	ACCGTAAGCTTTGGCGAGTTTCC	GTGAGAATTCATGGGGAAAGGAT	uORF	39.6897	0.395833	+1 0 -1	14	42	0.972468	0	47
AT1G07820	protein_coding	Histone superfamily protein	1:2421746	-1	#N/A	dbTIS	FALSE	AT1G07820.1;AT1G07820.2	AT1G07820.1;AT1G07820.2	AT1G07820.2_1_2421746_aTIS	AT1G07820.1	2421435	2421746	2421435	2	2	ATG	COG	0	CTGTGAAGTGATGTCGGGAAGAG		dbTIS	0		-1 0	2	9	0.0717967	0	311
AT1G07820	protein_coding	Histone superfamily protein	1:2421579	-1	#N/A	CDS	NA	NA	NA	AT1G07820.2_1_2421579_CDS	AT1G07820.1	2421541	2421746	2421435	2	2	AGG	NCOG	167	AAGAGACCAGAGGTGTCCTCAAG	CTGTGAAGTGATGTCGGGAAGAG	dTIS	0		-1 0 +1	116	70	0.196052	2	38
AT1G07820	protein_coding	Histone superfamily protein	1:2421604	-1	#N/A	CDS	NA	NA	NA	AT1G07820.2_1_2421604_CDS	AT1G07820.1	2421500	2421746	2421435	2	2	GTG	NCOG	142	AAGCGTATCAGTGGTCTCATCTA	CTGTGAAGTGATGTCGGGAAGAG	dTIS	0		-1 0 +1	57	37	0.055889	1	104
AT1G07820	protein_coding	Histone superfamily protein	1:2421541	-1	#N/A	CDS	NA	NA	NA	AT1G07820.2_1_2421541_CDS	AT1G07820.1	2421500	2421746	2421435	2	2	ACG	NCOG	205	GTCATCCGTGACGCCGTTACTTA	CTGTGAAGTGATGTCGGGAAGAG	dTIS	0		-1 0 +1	36	28	0.111258	1	41
AT1G07820	protein_coding	Histone superfamily protein	1:2421476	-1	#N/A	CDS	NA	NA	NA	AT1G07820.2_1_2421476_CDS	AT1G07820.1	2421435	2421746	2421435	2	2	TTG	NCOG	270	TGTCTACGCTTTGAAGAGGCAAG	CTGTGAAGTGATGTCGGGAAGAG	dTIS	0		-1 0 +1	24	17	0.0930563	0	41
AT1G07820	protein_coding	Histone superfamily protein	1:2421653	-1	#N/A	CDS	NA	NA	NA	AT1G07820.2_1_2421653_CDS	AT1G07820.1	2421435	2421746	2421435	2	2	AAG	NCOG	93	AGGAATCACCAAGCCTGCCATTC	CTGTGAAGTGATGTCGGGAAGAG	dTIS	0		-1 0 +1	33	16	0.0320275	0	218
AT1G07820	protein_coding	Histone superfamily protein	1:2421569	-1	#N/A	CDS	NA	NA	NA	AT1G07820.2_1_2421569_CDS	AT1G07820.1	2421435	2421746	2421435	2	2	AAG	NCOG	177	AGGTGTCCTCAAGATCTTCCTCG	CTGTGAAGTGATGTCGGGAAGAG	dTIS	0		-1 0	17	12	0.0479352	0	134
AT1G07820	protein_coding	Histone superfamily protein	1:2421466	-1	#N/A	CDS	NA	NA	NA	AT1G07820.1_1_2421466_CDS	AT1G07820.1	2421380	2421746	2421435	1	1	AAG	NCOG	280	TTGAAGAGGCAAGGTCGTACTCT	CTGTGAAGTGATGTCGGGAAGAG	dTIS	0		0 +1	13	12	0.0389	1	86
AT1G07820	protein_coding	Histone superfamily protein	1:2421796	-1	#N/A	5UTR	NA	NA	NA	AT1G07820.1_1_2421796_5UTR	AT1G07820.1	2421746	2421746	2421435	1	1	CTG	NCOG	-50	AATTTTTCTTCTGTTCTTCACAG	CTGTGAAGTGATGTCGGGAAGAG		0		-1 0 +1	82	165	0.695212	2	50
AT1G07820	protein_coding	Histone superfamily protein	1:2421930	-1	#N/A	5UTR	NA	NA	NA	AT1G07820.1_1_2421930_5UTR	AT1G07820.1	2421835	2421746	2421435	1	1	TTG	NCOG	-184	TCAAATTCAATTGATCCTCTCTC	CTGTGAAGTGATGTCGGGAAGAG	uORF	0		-1 0	39	87	0.325401	1	95
AT1G07820	protein_coding	Histone superfamily protein	1:2421911	-1	#N/A	5UTR	NA	NA	NA	AT1G07820.1_1_2421911_5UTR	AT1G07820.1	2421852	2421746	2421435	1	1	ATC	NCOG	-165	TCTCCAAATCATCTTAAAAGTAT	CTGTGAAGTGATGTCGGGAAGAG	uORF	0		-1 0 +1	30	57	0.322409	0	59
AT1G07820	protein_coding	Histone superfamily protein	1:2421812	-1	#N/A	5UTR	NA	NA	NA	AT1G07820.1_1_2421812_5UTR	AT1G07820.1	2421759	2421746	2421435	1	1	CTG	NCOG	-66	TTACCATTCACTGAATAATTTTT	CTGTGAAGTGATGTCGGGAAGAG	uORF	0		-1 0 +1	46	36	0.0631709	0	53
AT1G07820	protein_coding	Histone superfamily protein	1:2421900	-1	#N/A	5UTR	NA	NA	NA	AT1G07820.1_1_2421900_5UTR	AT1G07820.1	2421835	2421746	2421435	1	1	ATC	NCOG	-154	TCTTAAAAGTATCTTCTTCTTCT	CTGTGAAGTGATGTCGGGAAGAG	uORF	0		-1 0 +1	13	26	0.232117	1	65
AT1G07820	protein_coding	Histone superfamily protein	1:2421805	-1	#N/A	5UTR	NA	NA	NA	AT1G07820.1_1_2421805_5UTR	AT1G07820.1	2421746	2421746	2421435	1	1	ATT	NCOG	-59	TCACTGAATAATTTTTCTTCTGT	CTGTGAAGTGATGTCGGGAAGAG		0		-1 0 +1	31	20	0.0355277	2	59
AT1G07830	protein_coding	ribosomal protein L29 family protein	1:2422549	1	#N/A	dbTIS	TRUE	AT1G07830.1	AT1G07830.1	AT1G07830.1_1_2422549_aTIS	AT1G07830.1	2423392	2422549	2423392	2	2	ATG	COG	0	TGTTGTTAAAATGTTTCTTACGC		dbTIS	75.4805	0.501149	+1 0 -1	141	239	1.81133	0	434
AT1G07830	protein_coding	ribosomal protein L29 family protein	1:2423038	1	#N/A	CDS	NA	NA	NA	AT1G07830.1_1_2423038_CDS	AT1G07830.1	2423392	2422549	2423392	3	2	TTG	NCOG	258	GAAAAACATGTTGATGACTCAGC	TGTTGTTAAAATGTTTCTTACGC	dTIS	23.783	0.288136	+1 0 -1	4	14	0.109196	0	176
AT1G07830	protein_coding	ribosomal protein L29 family protein	1:2422328	1	#N/A	5UTR	NA	NA	NA	AT1G07830.1_1_2422328_5UTR	AT1G07830.1	2422516	2422549	2423392	1	2	ATA	NCOG	-65	TCGCCGTGAAATAGCTCTCCTCT	TGTTGTTAAAATGTTTCTTACGC	uORF	112.323	0.848485	+1 0 -1	25	36	0.194629	2	32
AT1G07830	protein_coding	ribosomal protein L29 family protein	1:2422261	1	#N/A	5UTR	NA	NA	NA	AT1G07830.1_1_2422261_5UTR	AT1G07830.1	2422284	2422549	2423392	1	2	CTG	NCOG	-132	CTCCGTAAACCTGTTATTCTCGG	TGTTGTTAAAATGTTTCTTACGC	uORF	33.6289	0.375	0 -1	10	18	0.0503894	0	23
AT1G07840	protein_coding	Sas10/Utp3/C1D family	1:2424603	1	#N/A	dbTIS	TRUE	AT1G07840.2	AT1G07840.1;AT1G07840.2;AT1G07840.3	AT1G07840.2_1_2424603_aTIS	AT1G07840.2	2426425	2424603	2426425	2	2	ATG	COG	0	AACAAGAATCATGGAGGAGATCA		dbTIS	17.1709	0.187433	+1 0 -1	41	93	1.13405	0	938
AT1G07840	protein_coding	Sas10/Utp3/C1D family	1:2424127	1	#N/A	5UTR	NA	NA	NA	AT1G07840.2_1_2424127_5UTR	AT1G07840.2	2424246	2424603	2426425	1	2	CTG	NCOG	-180	GCGTCGCTCTCTGTCACCTTCAA	AACAAGAATCATGGAGGAGATCA	uORF	22.5578	0.208333	+1 0 -1	17	25	0.395124	0	119
AT1G07870	protein_coding	Protein kinase superfamily protein	1:2431843	-1	#N/A	dbTIS	TRUE	AT1G07870.1;AT1G07870.2	AT1G07870.1;AT1G07870.2	AT1G07870.2_1_2431843_aTIS	AT1G07870.1	2428942	2431843	2428942	1	1	ATG	COG	0	TCAATTTCCGATGGGTTGTTTCG		dbTIS	0		-1 0 +1	23	69	1.68257	0	1616
AT1G07870	protein_coding	Protein kinase superfamily protein	1:2431911	-1	#N/A	5UTR	NA	NA	NA	AT1G07870.2_1_2431911_5UTR	AT1G07870.1	2431777	2431843	2428942	1	1	ACG	NCOG	-68	GATTTCTTCAACGAGGAAGGAAG	TCAATTTCCGATGGGTTGTTTCG	overlapping ORF	0		-1 0 +1	26	43	0.738739	2	134
AT1G07870	protein_coding	Protein kinase superfamily protein	1:2431869	-1	#N/A	5UTR	NA	NA	NA	AT1G07870.2_1_2431869_5UTR	AT1G07870.1	2431777	2431843	2428942	1	1	ATT	NCOG	-26	ACAAGCGAGAATTACTCTTTTCT	TCAATTTCCGATGGGTTGTTTCG	overlapping ORF	0		0 +1	3	4	0.228563	2	92
AT1G07880	protein_coding	ATMPK13	1:2435712	-1	#N/A	dbTIS	FALSE	AT1G07880.2;AT1G07880.1	AT1G07880.1;AT1G07880.2	AT1G07880.2_1_2435712_aTIS		2434193	2435712	2434193	1	1	ATG	COG	0	CAAAGAAGAGATGGAGAAAAGGG		dbTIS	0		0	0	1	0.333333	0	1091
AT1G07890	protein_coding	ascorbate peroxidase 1 (APX1)	1:2438005	1	#N/A	dbTIS	TRUE	AT1G07890.3	AT1G07890.1;AT1G07890.2;AT1G07890.3;AT1G07890.4;AT1G07890.5;AT1G07890.6;AT1G07890.7;AT1G07890.8	AT1G07890.4_1_2438005_aTIS	AT1G07890.2	2439435	2438005	2439435	3	3	ATG	COG	0	CTTAGCTAAGATGACGAAGAACT		dbTIS	393.569	0.841965	+1 0 -1	96	325	0.630163	0	752
AT1G07890	protein_coding	ascorbate peroxidase 1 (APX1)	1:2438793	1	#N/A	CDS	NA	NA	NA	AT1G07890.7_1_2438793_CDS	AT1G07890.2	2439435	2438005	2439435	6	3	ATG	COG	444	TGCTAAGCAGATGGGCTTATCTG	CTTAGCTAAGATGACGAAGAACT	dTIS	403.13	0.828479	+1 0 -1	28	71	0.115477	0	308
AT1G07890	protein_coding	ascorbate peroxidase 1 (APX1)	1:2438372	1	#N/A	CDS	NA	NA	NA	AT1G07890.7_1_2438372_CDS	AT1G07890.2	2438772	2438005	2439435	4	3	CTG	NCOG	280	ATCTCTTTTGCTGATTTCCATCA	CTTAGCTAAGATGACGAAGAACT	dTIS	273.942	0.743056	+1 0 -1	46	56	0.0697001	1	143
AT1G07890	protein_coding	ascorbate peroxidase 1 (APX1)	1:2438731	1	#N/A	CDS	NA	NA	NA	AT1G07890.3_1_2438731_CDS	AT1G07890.2	2438772	2438005	2439435	5	2	AGG	NCOG	382	CCACCTCCAGAGGGTCGTCTTCC	CTTAGCTAAGATGACGAAGAACT	dTIS	310.718	0.857143	+1 0 -1	55	49	0.0868052	1	41
AT1G07890	protein_coding	ascorbate peroxidase 1 (APX1)	1:2438253	1	#N/A	CDS	NA	NA	NA	AT1G07890.1_1_2438253_CDS	AT1G07890.2	2438279	2438005	2439435	3	2	AGG	NCOG	161	CAAGGACTGGAGGTCCATTCGGA	CTTAGCTAAGATGACGAAGAACT	dTIS	318.486	0.777778	+1 0 -1	67	46	0.0417071	2	26
AT1G07890	protein_coding	ascorbate peroxidase 1 (APX1)	1:2438951	1	#N/A	CDS	NA	NA	NA	AT1G07890.4_1_2438951_CDS	AT1G07890.2	2438992	2438005	2439435	7	3	ATA	NCOG	511	TGCCACAAGGATAGGTCTGGCTT	CTTAGCTAAGATGACGAAGAACT	dTIS	285.195	0.785714	+1 0 -1	37	43	0.117571	1	41
AT1G07890	protein_coding	ascorbate peroxidase 1 (APX1)	1:2438317	1	#N/A	CDS	NA	NA	NA	AT1G07890.3_1_2438317_CDS	AT1G07890.2	2439435	2438005	2439435	3	2	ATT	NCOG	225	TGGTATCCACATTGCTCTTAGGT	CTTAGCTAAGATGACGAAGAACT	dTIS	362.602	0.827652	+1 0	15	41	0.0443996	0	527
AT1G07890	protein_coding	ascorbate peroxidase 1 (APX1)	1:2439297	1	#N/A	CDS	NA	NA	NA	AT1G07890.4_1_2439297_CDS	AT1G07890.2	2439320	2438005	2439435	9	3	CTG	NCOG	697	GCCTTTTTCGCTGATTACGCTGA	CTTAGCTAAGATGACGAAGAACT	dTIS	310.573	0.958333	+1 0 -1	22	33	0.0333152	1	23
AT1G07890	protein_coding	ascorbate peroxidase 1 (APX1)	1:2438979	1	#N/A	CDS	NA	NA	NA	AT1G07890.2_1_2438979_CDS	AT1G07890.2	2439135	2438005	2439435	7	3	ATC	NCOG	539	GTGCATGGACATCAAACCCTCTA	CTTAGCTAAGATGACGAAGAACT	dTIS	558.583	0.916667	0 -1	10	27	0.0418168	2	83
AT1G07890	protein_coding	ascorbate peroxidase 1 (APX1)	1:2439156	1	#N/A	CDS	NA	NA	NA	AT1G07890.6_1_2439156_CDS	AT1G07890.2	2439320	2438005	2439349	7	2	CTG	NCOG	643	TTGGACGACCCTGTTTTCCGTCC	CTTAGCTAAGATGACGAAGAACT	dTIS	329.122	0.807692	+1 0 -1	21	25	0.149595	1	77
AT1G07890	protein_coding	ascorbate peroxidase 1 (APX1)	1:2439327	1	#N/A	CDS	NA	NA	NA	AT1G07890.6_1_2439327_CDS	AT1G07890.2	2439380	2438005	2439349	8	2	CTG	NCOG	727	ATGAAGCTTTCTGAGCTTGGGTA	CTTAGCTAAGATGACGAAGAACT	dTIS	54.0825	0.222222	+1 0 -1	28	19	0.0351961	1	53
AT1G07890	protein_coding	ascorbate peroxidase 1 (APX1)	1:2438533	1	#N/A	CDS	NA	NA	NA	AT1G07890.8_1_2438533_CDS	AT1G07890.2	2439435	2438005	2439435	4	2	ATT	NCOG	336	TGGCCCTGACATTCCTTTCCACC	CTTAGCTAAGATGACGAAGAACT	dTIS	387.717	0.848921	+1 0 -1	17	18	0.0326806	0	416
AT1G07890	protein_coding	ascorbate peroxidase 1 (APX1)	1:2438513	1	#N/A	CDS	NA	NA	NA	AT1G07890.7_1_2438513_CDS	AT1G07890.2	2438772	2438005	2439435	5	3	AAG	NCOG	316	GTGGCCGTTGAAGTTACTGGTGG	CTTAGCTAAGATGACGAAGAACT	dTIS	322.313	0.824074	+1 0 -1	1	9	0.0403783	1	107
AT1G07890	protein_coding	ascorbate peroxidase 1 (APX1)	1:2437505	1	#N/A	5UTR	NA	NA	NA	AT1G07890.1_1_2437505_5UTR	AT1G07890.2	2439435	2438005	2439435	1	2	GTG	NCOG	-63	TGTCTTACTCGTGCCAGCCACTC	CTTAGCTAAGATGACGAAGAACT	extension	435.776	0.851716	+1 0 -1	24	120	0.224819	0	815
AT1G07890	protein_coding	ascorbate peroxidase 1 (APX1)	1:2437494	1	#N/A	5UTR	NA	NA	NA	AT1G07890.7_1_2437494_5UTR	AT1G07890.2	2439435	2438005	2439435	1	3	GTG	NCOG	-138	AGTAGTACTCGTGTCTTACTCGT	CTTAGCTAAGATGACGAAGAACT	extension	403.296	0.803591	+1 0 -1	51	88	0.0936639	0	890
AT1G07900	protein_coding	LOB domain-containing protein 1 (LBD1)	1:2442859	1	#N/A	CDS	NA	NA	NA	AT1G07900.1_1_2442859_CDS		2443362	2442624	2443631	1	1	AGG	NCOG	235	AAGTTCTTGCAGGAACTTCCAGA		dTIS	9.36723	0.057971	+1 0 -1	14	8	2.99099	1	68
AT1G07910	protein_coding	RNAligase (RNL)	1:2446712	1	#N/A	dbTIS	FALSE	AT1G07910.1	AT1G07910.1;AT1G07910.2	AT1G07910.1_1_2446712_aTIS		2454386	2446712	2454386	2	2	ATG	COG	0	AAAACCGAAGATGGATGCTCCAT		dbTIS	1.86715	0.0328808	0	2	5	0.320949	0	3314
AT1G07920	protein_coding	GTP binding Elongation factor Tu family protein	1:2455559	1	#N/A	dbTIS	TRUE	AT1G07920.1	AT1G07920.1	AT1G07920.1_1_2455559_aTIS	AT1G07920.1	2457001	2455559	2457001	2	2	ATG	COG	0	GTCTCTAACCATGGGTAAAGAGA		dbTIS	457.948	0.822222	+1 0 -1	784	1234	0.423213	0	1349
AT1G07920	protein_coding	GTP binding Elongation factor Tu family protein	1:2456278	1	#N/A	CDS	NA	NA	NA	AT1G07920.1_1_2456278_CDS	AT1G07920.1	2456304	2455559	2457001	3	2	CTG	NCOG	626	CCAACCTTGACTGGTACAAGGGA	GTCTCTAACCATGGGTAAAGAGA	dTIS	601.973	0.888889	+1 0 -1	70	107	0.0479573	2	26
AT1G07920	protein_coding	GTP binding Elongation factor Tu family protein	1:2455853	1	#N/A	CDS	NA	NA	NA	AT1G07920.1_1_2455853_CDS	AT1G07920.1	2457001	2455559	2457001	2	2	ATC	NCOG	294	TCGTGATTTCATCAAGAACATGA	GTCTCTAACCATGGGTAAAGAGA	dTIS	342.852	0.804924	+1 0 -1	44	88	0.0553936	0	1055
AT1G07920	protein_coding	GTP binding Elongation factor Tu family protein	1:2455901	1	#N/A	CDS	NA	NA	NA	AT1G07920.1_1_2455901_CDS	AT1G07920.1	2457001	2455559	2457001	2	2	ATC	NCOG	342	TGCTGTCCTTATCATTGACTCCA	GTCTCTAACCATGGGTAAAGAGA	dTIS	335.7	0.796627	+1 0 -1	35	87	0.0551421	0	1007
AT1G07920	protein_coding	GTP binding Elongation factor Tu family protein	1:2456222	1	#N/A	CDS	NA	NA	NA	AT1G07920.1_1_2456222_CDS	AT1G07920.1	2457001	2455559	2457001	3	2	GTG	NCOG	570	AATCCCATTTGTGCCCATCTCTG	GTCTCTAACCATGGGTAAAGAGA	dTIS	338.577	0.782051	0 -1	35	66	0.0316986	0	779
AT1G07920	protein_coding	GTP binding Elongation factor Tu family protein	1:2456502	1	#N/A	CDS	NA	NA	NA	AT1G07920.1_1_2456502_CDS	AT1G07920.1	2456657	2455559	2457001	3	2	ACG	NCOG	850	GAGATGCACCACGAGTCTCTTCT	GTCTCTAACCATGGGTAAAGAGA	dTIS	381.889	0.935897	+1 0 -1	33	58	0.0517651	1	155
AT1G07920	protein_coding	GTP binding Elongation factor Tu family protein	1:2455808	1	#N/A	CDS	NA	NA	NA	AT1G07920.1_1_2455808_CDS	AT1G07920.1	2457001	2455559	2457001	2	2	AAG	NCOG	249	CGAGACCACCAAGTACTACTGCA	GTCTCTAACCATGGGTAAAGAGA	dTIS	380.983	0.811989	+1 0 -1	44	50	0.0450112	0	1100
AT1G07930	protein_coding	GTP binding Elongation factor Tu family protein	1:2459014	1	#N/A	dbTIS	TRUE	AT1G07930.2	AT1G07930.1;AT1G07930.2	AT1G07930.1_1_2459014_aTIS	AT1G07930.1	2460458	2459014	2460458	2	2	ATG	COG	0	GTAGCTAACCATGGGTAAAGAGA		dbTIS	381.758	0.788889	0 -1	63	147	0.0828377	0	1349
AT1G07930	protein_coding	GTP binding Elongation factor Tu family protein	1:2459802	1	#N/A	CDS	NA	NA	NA	AT1G07930.2_1_2459802_CDS	AT1G07930.1	2460458	2459014	2460458	3	2	AAG	NCOG	693	GCCGTCAGACAAGCCCCTTCGTC	GTAGCTAACCATGGGTAAAGAGA	dTIS	279.304	0.669014	+1 0 -1	24	29	0.0339221	0	425
AT1G07930	protein_coding	GTP binding Elongation factor Tu family protein	1:2459219	1	#N/A	CDS	NA	NA	NA	AT1G07930.1_1_2459219_CDS	AT1G07930.1	2459320	2459014	2460458	2	2	GTG	NCOG	205	GAGCGTGAGCGTGGTATCACCAT	GTAGCTAACCATGGGTAAAGAGA	dTIS	642.377	0.921569	+1 0 -1	70	110	0.0310756	1	101
AT1G07930	protein_coding	GTP binding Elongation factor Tu family protein	1:2459735	1	#N/A	CDS	NA	NA	NA	AT1G07930.2_1_2459735_CDS	AT1G07930.1	2459761	2459014	2460458	3	2	CTG	NCOG	626	CCAACCTTGACTGGTACAAGGGA	GTAGCTAACCATGGGTAAAGAGA	dTIS	601.973	0.888889	+1 0 -1	70	107	0.0605027	2	26
AT1G07930	protein_coding	GTP binding Elongation factor Tu family protein	1:2459092	1	#N/A	CDS	NA	NA	NA	AT1G07930.1_1_2459092_CDS	AT1G07930.1	2460458	2459014	2460458	2	2	TTG	NCOG	78	CACTGGACACTTGATCTACAAGT	GTAGCTAACCATGGGTAAAGAGA	dTIS	334.38	0.77673	+1 0 -1	77	91	0.0421624	0	1271
AT1G07930	protein_coding	GTP binding Elongation factor Tu family protein	1:2459356	1	#N/A	CDS	NA	NA	NA	AT1G07930.1_1_2459356_CDS	AT1G07930.1	2460458	2459014	2460458	2	2	ATC	NCOG	342	TGCTGTCCTTATCATTGACTCCA	GTAGCTAACCATGGGTAAAGAGA	dTIS	307.281	0.769841	+1 0 -1	35	87	0.0615704	0	1007
AT1G07930	protein_coding	GTP binding Elongation factor Tu family protein	1:2459231	1	#N/A	CDS	NA	NA	NA	AT1G07930.2_1_2459231_CDS	AT1G07930.1	2459320	2459014	2460458	2	2	TTG	NCOG	217	GGTATCACCATTGACATTGCTCT	GTAGCTAACCATGGGTAAAGAGA	dTIS	640.039	0.911111	0 -1	90	79	0.0330365	1	89
AT1G07930	protein_coding	GTP binding Elongation factor Tu family protein	1:2459180	1	#N/A	CDS	NA	NA	NA	AT1G07930.2_1_2459180_CDS	AT1G07930.1	2459320	2459014	2460458	2	2	ACG	NCOG	166	TCCTTCAAGTACGCATGGGTGTT	GTAGCTAACCATGGGTAAAGAGA	dTIS	550.525	0.865248	+1 0 -1	55	73	0.0314585	1	140
AT1G07930	protein_coding	GTP binding Elongation factor Tu family protein	1:2459308	1	#N/A	CDS	NA	NA	NA	AT1G07930.1_1_2459308_CDS	AT1G07930.1	2460458	2459014	2460458	2	2	ATC	NCOG	294	TCGTGATTTCATCAAGAACATGA	GTAGCTAACCATGGGTAAAGAGA	dTIS	315.165	0.779356	+1 0 -1	31	70	0.0846971	0	1055
AT1G07930	protein_coding	GTP binding Elongation factor Tu family protein	1:2459679	1	#N/A	CDS	NA	NA	NA	AT1G07930.1_1_2459679_CDS	AT1G07930.1	2460458	2459014	2460458	3	2	GTG	NCOG	570	AATCCCATTTGTGCCCATCTCTG	GTAGCTAACCATGGGTAAAGAGA	dTIS	308.79	0.75	0 -1	35	66	0.0352362	0	779
AT1G07930	protein_coding	GTP binding Elongation factor Tu family protein	1:2459959	1	#N/A	CDS	NA	NA	NA	AT1G07930.1_1_2459959_CDS	AT1G07930.1	2460024	2459014	2460458	3	2	ACG	NCOG	850	GAGATGCACCACGAGTCTCTTCT	GTAGCTAACCATGGGTAAAGAGA	dTIS	314.986	0.878788	+1 0 -1	33	58	0.0577121	1	65
AT1G07930	protein_coding	GTP binding Elongation factor Tu family protein	1:2460111	1	#N/A	CDS	NA	NA	NA	AT1G07930.2_1_2460111_CDS	AT1G07930.1	2460458	2459014	2460458	4	2	ATG	COG	771	TGTCATCATCATGAACCACCCTG	GTAGCTAACCATGGGTAAAGAGA	dTIS	258.303	0.686782	+1 0 -1	44	51	0.0326392	0	347
AT1G07930	protein_coding	GTP binding Elongation factor Tu family protein	1:2459263	1	#N/A	CDS	NA	NA	NA	AT1G07930.1_1_2459263_CDS	AT1G07930.1	2460458	2459014	2460458	2	2	AAG	NCOG	249	CGAGACCACCAAGTACTACTGCA	GTAGCTAACCATGGGTAAAGAGA	dTIS	324.276	0.782925	+1 0 -1	44	50	0.0499954	0	1100
AT1G07930	protein_coding	GTP binding Elongation factor Tu family protein	1:2458312	1	#N/A	5UTR	NA	NA	NA	AT1G07930.1_1_2458312_5UTR	AT1G07930.1	2458344	2459014	2460458	1	2	ATC	NCOG	-57	CAGCCGCATCATCCTTCTCCCTT	GTAGCTAACCATGGGTAAAGAGA	uORF	843.134	0.939394	+1 0 -1	65	334	0.259531	0	32
AT1G07930	protein_coding	GTP binding Elongation factor Tu family protein	1:2458323	1	#N/A	5UTR	NA	NA	NA	AT1G07930.2_1_2458323_5UTR	AT1G07930.1	2459000	2459014	2460458	1	2	TTG	NCOG	-46	TCCTTCTCCCTTGTGCGATATCG	GTAGCTAACCATGGGTAAAGAGA	uORF	474.885	0.848485	+1 0 -1	92	80	0.0319429	1	32
AT1G07940	protein_coding	GTP binding Elongation factor Tu family protein	1:2464792	-1	#N/A	dbTIS	TRUE	AT1G07940.4;AT1G07940.1;AT1G07940.3;AT1G07940.2	AT1G07940.1;AT1G07940.2	AT1G07940.1_1_2464792_aTIS	AT1G07940.1	2463350	2464792	2463350	2	2	ATG	COG	0	GTCTCTAACCATGGGTAAAGAGA		dbTIS	0		-1 0 +1	940	1543	0.816118	0	1349
AT1G07940	protein_coding	GTP binding Elongation factor Tu family protein	1:2464587	-1	#N/A	CDS	NA	NA	NA	AT1G07940.2_1_2464587_CDS	AT1G07940.1	2464486	2464792	2463350	3	3	GTG	NCOG	205	GAGCGTGAGCGTGGTATCACCAT	GTCTCTAACCATGGGTAAAGAGA	dTIS	0		-1 0 +1	75	132	0.0353812	1	101
AT1G07940	protein_coding	GTP binding Elongation factor Tu family protein	1:2464509	-1	#N/A	CDS	NA	NA	NA	AT1G07940.2_1_2464509_CDS	AT1G07940.1	2464486	2464792	2463350	3	3	ATC	NCOG	283	GCTCCTGGCCATCGTGATTTCAT	GTCTCTAACCATGGGTAAAGAGA	dTIS	0		-1 0 +1	25	105	0.0452376	1	23
AT1G07940	protein_coding	GTP binding Elongation factor Tu family protein	1:2464714	-1	#N/A	CDS	NA	NA	NA	AT1G07940.1_1_2464714_CDS	AT1G07940.1	2463350	2464792	2463350	2	2	TTG	NCOG	78	CACTGGACACTTGATCTACAAGT	GTCTCTAACCATGGGTAAAGAGA	dTIS	0		-1 0 +1	69	89	0.0516398	0	1271
AT1G07940	protein_coding	GTP binding Elongation factor Tu family protein	1:2464450	-1	#N/A	CDS	NA	NA	NA	AT1G07940.1_1_2464450_CDS	AT1G07940.1	2463350	2464792	2463350	2	2	ATC	NCOG	342	TGCTGTCCTTATCATTGACTCCA	GTCTCTAACCATGGGTAAAGAGA	dTIS	0		-1 0 +1	33	84	0.0645613	0	1007
AT1G07940	protein_coding	GTP binding Elongation factor Tu family protein	1:2463849	-1	#N/A	CDS	NA	NA	NA	AT1G07940.2_1_2463849_CDS	AT1G07940.1	2463694	2464792	2463350	4	3	ACG	NCOG	850	GAGATGCACCACGAGTCTCTTCT	GTCTCTAACCATGGGTAAAGAGA	dTIS	0		-1 0 +1	35	56	0.0616839	1	155
AT1G07940	protein_coding	GTP binding Elongation factor Tu family protein	1:2464498	-1	#N/A	CDS	NA	NA	NA	AT1G07940.1_1_2464498_CDS	AT1G07940.1	2463350	2464792	2463350	2	2	ATC	NCOG	294	TCGTGATTTCATCAAGAACATGA	GTCTCTAACCATGGGTAAAGAGA	dTIS	0		-1 0 +1	37	52	0.0550281	0	1055
AT1G07950	protein_coding	MED22B	1:2466982	-1	#N/A	dbTIS	FALSE	AT1G07950.1	AT1G07950.1	AT1G07950.1_1_2466982_aTIS	AT1G07950.1	2466061	2466982	2466061	1	1	ATG	COG	0	AGCGATAATTATGAACAAAGGCG		dbTIS	0		-1 0	4	7	0.248591	0	464
AT1G07960	protein_coding	PDI-like 5-1 (PDIL5-1)	1:2467681	1	#N/A	dbTIS	FALSE	AT1G07960.4	AT1G07960.1;AT1G07960.2;AT1G07960.3	AT1G07960.1_1_2467681_aTIS	AT1G07960.2	2468831	2467681	2468831	2	2	ATG	COG	0	TTTTGCTACGATGACGCTAGGTG		dbTIS	28.4362	0.369615	+1 0 -1	2	4	0.262916	0	440
AT1G07960	protein_coding	PDI-like 5-1 (PDIL5-1)	1:2467650	1	#N/A	5UTR	NA	NA	NA	AT1G07960.3_1_2467650_5UTR	AT1G07960.2	2467742	2467681	2468831	2	2	GTG	NCOG	-31	AACAGGACTGGTGAAGTATCAAA	TTTTGCTACGATGACGCTAGGTG	overlapping ORF	47.4761	0.526882	+1 0 -1	5	5	0.397185	1	92
AT1G07970	protein_coding	CONTAINS InterPro DOMAIN/s: Cytochrome B561-related, N-terminal (InterPro:IPR019176)	1:2472518	-1	#N/A	dbTIS	TRUE	AT1G07970.1	AT1G07970.1	AT1G07970.1_1_2472518_aTIS		2469528	2472518	2469528	1	1	ATG	COG	0	GTTTCCTGCCATGGATTCTGATG		dbTIS	0		-1 0 +1	6	14	0.489344	0	2081
AT1G07980	protein_coding	nuclear factor Y, subunit C10 (NF-YC10)	1:2474910	-1	#N/A	dbTIS	FALSE	AT1G07980.1;AT1G07980.2	AT1G07980.1	AT1G07980.1_1_2474910_aTIS	AT1G07980.1	2473523	2474910	2473523	1	1	ATG	COG	0	TAAAAAATTAATGGTGTCGTCAA		dbTIS	0		-1 0 +1	1	5	0.402603	0	620
AT1G07980	protein_coding	nuclear factor Y, subunit C10 (NF-YC10)	1:2474867	-1	#N/A	CDS	NA	NA	NA	AT1G07980.1_1_2474867_CDS	AT1G07980.1	2474781	2474910	2473523	1	1	ATG	COG	43	GCGAGGAGCGATGTCGTCGTCAA	TAAAAAATTAATGGTGTCGTCAA	dTIS	0		-1 0 +1	15	19	0.79281	1	86
AT1G07990	protein_coding	SIT4 phosphatase-associated family protein	1:2477413	1	#N/A	dbTIS	FALSE	AT1G07990.2	AT1G07990.1	AT1G07990.1_1_2477413_aTIS	AT1G07990.1	2482898	2477413	2482898	1	1	ATG	COG	0	CCTCGCCACCATGTTTTGGAAGC		dbTIS	9.67398	0.153591	+1 0 -1	6	13	0.0359703	0	2408
AT1G07990	protein_coding	SIT4 phosphatase-associated family protein	1:2477275	1	#N/A	5UTR	NA	NA	NA	AT1G07990.1_1_2477275_5UTR	AT1G07990.1	2477316	2477413	2482898	1	1	CTG	NCOG	-138	GGTTTTCGAGCTGAAATCGATAC	CCTCGCCACCATGTTTTGGAAGC	uORF	79.8989	0.619048	+1 0 -1	18	62	1.00821	0	41
AT1G07990	protein_coding	SIT4 phosphatase-associated family protein	1:2477373	1	#N/A	5UTR	NA	NA	NA	AT1G07990.1_1_2477373_5UTR	AT1G07990.1	2477725	2477413	2482898	1	1	ACG	NCOG	-40	CTCTTCAGCTACGGCGAAACTTT	CCTCGCCACCATGTTTTGGAAGC	overlapping ORF	44.0761	0.44186	+1 0 -1	21	25	0.250158	1	128
AT1G08000	protein_coding	GATA transcription factor 10 (GATA10)	1:2484564	-1	#N/A	dbTIS	FALSE	AT1G08000.1;AT1G08000.2	AT1G08000.1;AT1G08000.2	AT1G08000.2_1_2484564_aTIS		2483460	2484564	2483460	1	1	ATG	COG	0	TTTACAGTAGATGAATTGGTTAC		dbTIS	0		-1 0 +1	4	4	0.346154	0	926
AT1G08010	protein_coding	GATA transcription factor 11 (GATA11)	1:2487402	-1	#N/A	dbTIS	TRUE	AT1G08010.3;AT1G08010.1;AT1G08010.2	AT1G08010.1;AT1G08010.2	AT1G08010.1_1_2487402_aTIS	AT1G08010.1	2486202	2487402	2486202	2	2	ATG	COG	0	GATAGATAGCATGAATTGGTTAC		dbTIS	0		-1 0 +1	8	21	1.04666	0	911
AT1G08010	protein_coding	GATA transcription factor 11 (GATA11)	1:2487910	-1	#N/A	5UTR	NA	NA	NA	AT1G08010.1_1_2487910_5UTR	AT1G08010.1	2487875	2487402	2486202	1	2	ACG	NCOG	-66	TCATCGTACGACGACTCTCTCTC	GATAGATAGCATGAATTGGTTAC	uORF	0		-1 0 +1	11	16	0.839143	0	35
AT1G08030	protein_coding	tyrosylprotein sulfotransferase (TPST)	1:2492741	-1	#N/A	dbTIS	FALSE	AT1G08030.2;AT1G08030.1	AT1G08030.1	AT1G08030.1_1_2492741_aTIS		2489575	2492741	2489575	2	2	ATG	COG	0	TCGAGGCACAATGCAAATGAACT		dbTIS	0		1	1	0	0.0740741	0	1502
AT1G08030	protein_coding	tyrosylprotein sulfotransferase (TPST)	1:2493191	-1	#N/A	5UTR	NA	NA	NA	AT1G08030.1_1_2493191_5UTR		2493129	2492741	2489575	1	2	CTG	NCOG	-208	TCTCGTGACCCTGTTCTCTCGGG	TCGAGGCACAATGCAAATGAACT	uORF	0		-1 0 +1	14	33	1.68637	1	62
AT1G08030	protein_coding	tyrosylprotein sulfotransferase (TPST)	1:2493197	-1	#N/A	5UTR	NA	NA	NA	AT1G08030.1_1_2493197_5UTR		2493129	2492741	2489575	1	2	GTG	NCOG	-214	AGAAAATCTCGTGACCCTGTTCT	TCGAGGCACAATGCAAATGAACT	uORF	0		-1 0 +1	2	8	0.598897	1	68
AT1G08040	protein_coding	Protein of unknown function (DUF707)	1:2497973	-1	#N/A	dbTIS	TRUE	AT1G08040.2;AT1G08040.4;AT1G08040.3;AT1G08040.1	AT1G08040.1;AT1G08040.2	AT1G08040.1_1_2497973_aTIS		2495507	2497973	2495507	2	2	ATG	COG	0	GTGCAATCCGATGGGGACGATGC		dbTIS	0		-1 0 +1	7	10	0.392722	0	1148
AT1G08040	protein_coding	Protein of unknown function (DUF707)	1:2498546	-1	#N/A	5UTR	NA	NA	NA	AT1G08040.2_1_2498546_5UTR		2498514	2497973	2495507	1	2	CTG	NCOG	-92	TTCAGTAGTCCTGCGAGATCGTA	GTGCAATCCGATGGGGACGATGC	uORF	0		0 +1	12	13	0.577477	2	32
AT1G08050	protein_coding	Zinc finger (C3HC4-type RING finger) family protein	1:2501311	-1	#N/A	dbTIS	FALSE	AT1G08050.1	AT1G08050.1	AT1G08050.1_1_2501311_aTIS		2499088	2501311	2499088	1	1	ATG	COG	0	AAGTGTAACAATGGAGAACCCGA		dbTIS	0		0 +1	2	3	0.957265	0	1925
AT1G08060	protein_coding	MORPHEUS MOLECULE (MOM)	1:2510488	-1	#N/A	dbTIS	FALSE	AT1G08060.2;AT1G08060.1;AT1G08060.3	AT1G08060.1;AT1G08060.2	AT1G08060.1_1_2510488_aTIS		2501981	2510488	2501981	2	2	ATG	COG	0	CGCAGTGAATATGAAGAAAGATG		dbTIS	0		-1	2	3	0.109554	0	6005
AT1G08060	protein_coding	MORPHEUS MOLECULE (MOM)	1:2511042	-1	#N/A	5UTR	NA	NA	NA	AT1G08060.1_1_2511042_5UTR		2510992	2510488	2501981	1	2	ATC	NCOG	-267	AAAATCAAAAATCGCTCGCTCGA	CGCAGTGAATATGAAGAAAGATG	uORF	0		-1 0 +1	4	16	0.593224	0	50
AT1G08060	protein_coding	MORPHEUS MOLECULE (MOM)	1:2510978	-1	#N/A	5UTR	NA	NA	NA	AT1G08060.1_1_2510978_5UTR		2510802	2510488	2501981	1	2	ATT	NCOG	-203	TGCGAACCCAATTCTCGTCTTCT	CGCAGTGAATATGAAGAAAGATG	uORF	0		-1 0	1	10	0.427736	2	176
AT1G08070	protein_coding	ORGANELLE TRANSCRIPT PROCESSING 82 (OTP82)	1:2516599	-1	#N/A	dbTIS	TRUE	AT1G08070.1	AT1G08070.1	AT1G08070.1_1_2516599_aTIS		2514374	2516599	2514374	1	1	ATG	COG	0			dbTIS	0		-1 0	6	13	1.80057	0	2225
AT1G08110	protein_coding	lactoylglutathione lyase family protein / glyoxalase I family protein	1:2535702	1	#N/A	dbTIS	NA	AT1G08110.2	AT1G08110.1;AT1G08110.2;AT1G08110.3	AT1G08110.4_1_2535702_CDS	AT1G08110.2	2537630	2535463	2537630	2	1	ATG	COG	150	TGTGTTTTCCATGGCGTCGGAAG	ATACGTAATCATGAGTTCGTACT	dTIS	13.0694	0.157706	0 -1	14	56	1.83644	0	557
AT1G08110	protein_coding	lactoylglutathione lyase family protein / glyoxalase I family protein	1:2535463	1	#N/A	dbTIS	FALSE	AT1G08110.4	AT1G08110.4	AT1G08110.4_1_2535463_aTIS	AT1G08110.2	2537630	2535463	2537630	1	1	ATG	COG	0	ATACGTAATCATGAGTTCGTACT		dbTIS	14.0934	0.182203	0	1	2	0.0947867	0	707
AT1G08120	protein_coding	BEST Arabidopsis thaliana protein match is: Protein kinase superfamily protein (TAIR:AT5G26110.1)	1:2538678	1	#N/A	dbTIS	FALSE	AT1G08120.1	AT1G08120.1	AT1G08120.1_1_2538678_aTIS		2538941	2538678	2538941	1	1	ATG	COG	0	ACAAGTCTAAATGAAAAATAGGA		dbTIS	2.24895	0.030303	-1	0	1	0.555556	0	263
AT1G08125	protein_coding	S-adenosyl-L-methionine-dependent methyltransferases superfamily protein	1:2542230	-1	#N/A	dbTIS	NA	AT1G08125.1	AT1G08125.1	AT1G08125.3_1_2542230_5UTR		2542192	2542183	2539748	1	1	ATG	COG	-47	CGACGAACAAATGGATCCCGACA	AACTTGGCTTATGATTCATTATC	uORF	0		-1 0 +1	4	17	1.88558	2	38
AT1G08130	protein_coding	DNA ligase 1 (LIG1)	1:2547815	-1	#N/A	dbTIS	TRUE	AT1G08130.1	AT1G08130.1	AT1G08130.1_1_2547815_aTIS		2542913	2547815	2542913	1	1	ATG	COG	0	AAATCGACTGATGTTAGCGATTC		dbTIS	0		-1 0 +1	12	32	1.12446	0	2372
AT1G08200	protein_coding	UDP-D-apiose/UDP-D-xylose synthase 2 (AXS2)	1:2576609	-1	#N/A	dbTIS	TRUE	AT1G08200.1	AT1G08200.1	AT1G08200.1_1_2576609_aTIS	AT1G08200.1	2574259	2576609	2574259	1	1	ATG	COG	0	CAATCAAAATATGGCGAACGGAG		dbTIS	0		-1 0	42	111	0.913908	0	1169
AT1G08200	protein_coding	UDP-D-apiose/UDP-D-xylose synthase 2 (AXS2)	1:2576126	-1	#N/A	CDS	NA	NA	NA	AT1G08200.1_1_2576126_CDS	AT1G08200.1	2574259	2576609	2574259	2	1	ATC	NCOG	336	TCTTGACACTATCTACAGCAATT	CAATCAAAATATGGCGAACGGAG	dTIS	0		-1 0	14	25	0.171079	0	833
AT1G08200	protein_coding	UDP-D-apiose/UDP-D-xylose synthase 2 (AXS2)	1:2576381	-1	#N/A	CDS	NA	NA	NA	AT1G08200.1_1_2576381_CDS	AT1G08200.1	2574259	2576609	2574259	1	1	ATT	NCOG	228	TCGTATCAACATTAAGCATGATT	CAATCAAAATATGGCGAACGGAG	dTIS	0		-1 0 +1	2	6	0.105288	0	941
AT1G08200	protein_coding	UDP-D-apiose/UDP-D-xylose synthase 2 (AXS2)	1:2576648	-1	#N/A	5UTR	NA	NA	NA	AT1G08200.1_1_2576648_5UTR	AT1G08200.1	2574259	2576609	2574259	1	1	GTG	NCOG	-39	CTGTAGAAGCGTGAGAGAGATCA	CAATCAAAATATGGCGAACGGAG	extension	0		-1 0 +1	21	21	0.154631	0	1208
AT1G08210	protein_coding	Eukaryotic aspartyl protease family protein	1:2580581	-1	#N/A	dbTIS	TRUE	AT1G08210.2;AT1G08210.1	AT1G08210.1	AT1G08210.1_1_2580581_aTIS		2577119	2580581	2577119	1	1	ATG	COG	0	AACTCCAGAAATGGCGGTGGATT		dbTIS	0		-1 0 +1	28	32	0.319159	0	1478
AT1G08220	protein_coding	FUNCTIONS IN: molecular_function unknown	1:2583288	-1	#N/A	dbTIS	NA	AT1G08220.1	AT1G08220.1	AT1G08220.2_1_2583288_5UTR	AT1G08220.1	2582847	2582850	2581574	1	3	ATG	COG	-221	CTCTACTAAAATGGCGACGACGT	TAATGATGAGATGAATCGGGGTT	overlapping ORF	0		-1 0 +1	15	34	2.48366	2	224
AT1G08250	protein_coding	arogenate dehydratase 6 (ADT6)	1:2590235	-1	#N/A	dbTIS	TRUE	AT1G08250.1	AT1G08250.1	AT1G08250.1_1_2590235_aTIS		2588994	2590235	2588994	1	1	ATG	COG	0	TTGCTAAAACATGAAAGCTCTAT		dbTIS	0		-1 0 +1	4	10	2.08333	0	1241
AT1G08260	protein_coding	TILTED 1 (TIL1)	1:2590944	1	#N/A	dbTIS	FALSE	AT1G08260.1	AT1G08260.1	AT1G08260.1_1_2590944_aTIS		2606892	2590944	2606892	1	1	ATG	COG	0			dbTIS	1.29092	0.0262103	0	0	2	0.15748	0	6485
AT1G08280	protein_coding	Glycosyltransferase family 29 (sialyltransferase) family protein	1:2608408	1	#N/A	dbTIS	FALSE	AT1G08280.1	AT1G08280.1	AT1G08280.1_1_2608408_aTIS		2609604	2608408	2609604	1	1	ATG	COG	0			dbTIS	0.494543	0.0100251	0	0	1	0.909091	0	1196
AT1G08290	protein_coding	WIP domain protein 3 (WIP3)	1:2613180	-1	#N/A	dbTIS	TRUE	AT1G08290.1	AT1G08290.1	AT1G08290.1_1_2613180_aTIS	AT1G08290.1	2610680	2613180	2610680	1	1	ATG	COG	0	AAAGCGAGAGATGAATTCTTATG		dbTIS	0		0 +1	35	36	0.867084	0	1013
AT1G08315	protein_coding	ARM repeat superfamily protein	1:2621477	-1	#N/A	dbTIS	TRUE	AT1G08315.1	AT1G08315.1	AT1G08315.1_1_2621477_aTIS		2620500	2621477	2620500	1	1	ATG	COG	0	AATCTTCTCAATGGAAACAGCAA		dbTIS	0		-1 0 +1	27	34	1.21279	0	977
AT1G08315	protein_coding	ARM repeat superfamily protein	1:2621527	-1	#N/A	5UTR	NA	NA	NA	AT1G08315.1_1_2621527_5UTR		2621393	2621477	2620500	1	1	ATA	NCOG	-50	GGGTTTGAAGATAAAGATAAAAA	AATCTTCTCAATGGAAACAGCAA	overlapping ORF	0		-1 0 +1	9	18	1.09686	2	134
AT1G08350	protein_coding	Endomembrane protein 70 protein family	1:2635605	-1	#N/A	dbTIS	FALSE	AT1G08350.2;AT1G08350.4;AT1G08350.3	AT1G08350.2	AT1G08350.2_1_2635605_aTIS		2632970	2635605	2632970	2	2	ATG	COG	0	GTGCCAATTCATGGCGCAATTTC		dbTIS	0		0	0	2	1.33333	0	1769
AT1G08360	protein_coding	Ribosomal protein L1p/L10e family	1:2636231	1	#N/A	dbTIS	TRUE	AT1G08360.1	AT1G08360.1	AT1G08360.1_1_2636231_aTIS	AT1G08360.1	2637694	2636231	2637694	2	2	ATG	COG	0	CAAGCTCAAAATGAGTAAGCTTC		dbTIS	159.103	0.576037	+1 0 -1	370	541	0.354766	0	650
AT1G08360	protein_coding	Ribosomal protein L1p/L10e family	1:2636761	1	#N/A	CDS	NA	NA	NA	AT1G08360.1_1_2636761_CDS	AT1G08360.1	2636829	2636231	2637694	3	2	ATG	COG	118	CTGAAGAACTATGACCCTCAAAA	CAAGCTCAAAATGAGTAAGCTTC	dTIS	201.395	0.797101	+1 0 -1	25	58	0.0308142	1	68
AT1G08360	protein_coding	Ribosomal protein L1p/L10e family	1:2636745	1	#N/A	CDS	NA	NA	NA	AT1G08360.1_1_2636745_CDS	AT1G08360.1	2637694	2636231	2637694	3	2	ATC	NCOG	102	TGAGCTCCAGATCGGTCTGAAGA	CAAGCTCAAAATGAGTAAGCTTC	dTIS	104.695	0.520947	+1 0 -1	64	49	0.0770108	0	548
AT1G08360	protein_coding	Ribosomal protein L1p/L10e family	1:2636773	1	#N/A	CDS	NA	NA	NA	AT1G08360.1_1_2636773_CDS	AT1G08360.1	2636829	2636231	2637694	3	2	AGG	NCOG	130	GACCCTCAAAAGGACAAGCGTTT	CAAGCTCAAAATGAGTAAGCTTC	dTIS	189.304	0.754386	0 -1	14	41	0.086853	1	56
AT1G08360	protein_coding	Ribosomal protein L1p/L10e family	1:2637229	1	#N/A	CDS	NA	NA	NA	AT1G08360.1_1_2637229_CDS	AT1G08360.1	2637455	2636231	2637694	4	2	TTG	NCOG	367	CCTCGTCTTCTTGGTCCTGGTCT	CAAGCTCAAAATGAGTAAGCTTC	dTIS	106.507	0.666667	+1 0 -1	12	41	0.0765713	1	44
AT1G08360	protein_coding	Ribosomal protein L1p/L10e family	1:2636788	1	#N/A	CDS	NA	NA	NA	AT1G08360.1_1_2636788_CDS	AT1G08360.1	2636829	2636231	2637694	3	2	GTG	NCOG	145	AAGCGTTTCAGTGGATCTGTCAA	CAAGCTCAAAATGAGTAAGCTTC	dTIS	211.954	0.809524	+1 0 -1	12	33	0.147931	1	41
AT1G08360	protein_coding	Ribosomal protein L1p/L10e family	1:2637515	1	#N/A	CDS	NA	NA	NA	AT1G08360.1_1_2637515_CDS	AT1G08360.1	2637694	2636231	2637694	5	2	CTG	NCOG	471	GAAGTTCCAGCTGAAGAAGGTTC	CAAGCTCAAAATGAGTAAGCTTC	dTIS	35.585	0.366667	0 -1	1	19	0.0590843	0	179
AT1G08360	protein_coding	Ribosomal protein L1p/L10e family	1:2636829	1	#N/A	CDS	NA	NA	NA	AT1G08360.1_1_2636829_CDS	AT1G08360.1	2637694	2636231	2637694	3	2	AAG	NCOG	186	TCCTAAAATGAAGATCTGCATGC	CAAGCTCAAAATGAGTAAGCTTC	dTIS	75.5031	0.462366	+1 0 -1	4	16	0.0350049	0	464
AT1G08360	protein_coding	Ribosomal protein L1p/L10e family	1:2636811	1	#N/A	CDS	NA	NA	NA	AT1G08360.1_1_2636811_CDS	AT1G08360.1	2637694	2636231	2637694	3	2	ATC	NCOG	168	GTTACCACATATCCCCCGTCCTA	CAAGCTCAAAATGAGTAAGCTTC	dTIS	74.9489	0.47412	0 -1	2	15	0.0442034	0	482
AT1G08360	protein_coding	Ribosomal protein L1p/L10e family	1:2637650	1	#N/A	CDS	NA	NA	NA	AT1G08360.1_1_2637650_CDS	AT1G08360.1	2637694	2636231	2637694	5	2	TTG	NCOG	606	TGTCAGGTGTTTGTACCTCAAGA	CAAGCTCAAAATGAGTAAGCTTC	dTIS	37.2256	0.355556	+1 0 -1	1	11	0.0647668	0	44
AT1G08370	protein_coding	decapping 1 (DCP1)	1:2638355	1	#N/A	dbTIS	FALSE	AT1G08370.1	AT1G08370.1	AT1G08370.1_1_2638355_aTIS	AT1G08370.1	2640367	2638355	2640367	1	1	ATG	COG	0	TTTATAAAAGATGTCTCAAAACG		dbTIS	12.746	0.196558	+1 0 -1	6	7	0.252747	0	1103
AT1G08380	protein_coding	photosystem I subunit O (PSAO)	1:2641739	-1	#N/A	dbTIS	TRUE	AT1G08380.1	AT1G08380.1	AT1G08380.1_1_2641739_aTIS	AT1G08380.1	2641004	2641739	2641004	1	1	ATG	COG	0	AAGAAGAAAAATGGCAGCAACAT		dbTIS	0		-1 0	25	45	2.19421	0	422
AT1G08400	protein_coding	RINT-1 / TIP-1 family	1:2646005	-1	#N/A	dbTIS	FALSE	AT1G08400.1	AT1G08400.1	AT1G08400.1_1_2646005_aTIS		2643348	2646005	2643348	1	1	ATG	COG	0	TTCCCGGCAAATGCTTCCGATGG		dbTIS	0		0	2	2	1.2	0	2414
AT1G08410	protein_coding	P-loop containing nucleoside triphosphate hydrolases superfamily protein	1:2646307	1	#N/A	dbTIS	FALSE	AT1G08410.1	AT1G08410.1	AT1G08410.1_1_2646307_aTIS		2649106	2646307	2649106	1	1	ATG	COG	0	GAACAGAGAGATGGGGAAGAGCG		dbTIS	5.14392	0.0870056	0	0	1	0.0549451	0	1769
AT1G08420	protein_coding	BRI1 suppressor 1 (BSU1)-like 2 (BSL2)	1:2649856	1	#N/A	5UTR	NA	NA	NA	AT1G08420.2_1_2649856_5UTR		2649894	2649959	2656564	1	1	ATG	COG	-103	AACATCAGATATGTTGTTGATCA	CTTTTTGATAATGGATGAAGATT	uORF	31.1302	0.333333	0 -1	5	24	1.55735	1	38
AT1G08430	protein_coding	aluminum-activated malate transporter 1 (ALMT1)	1:2658800	1	#N/A	dbTIS	FALSE	AT1G08430.1	AT1G08430.1	AT1G08430.1_1_2658800_aTIS	AT1G08430.1	2661029	2658800	2661029	1	1	ATG	COG	0	AAAAGGTGTTATGGAGAAAGTGA		dbTIS	10.7217	0.178812	-1	2	1	0.0383142	0	1481
AT1G08430	protein_coding	aluminum-activated malate transporter 1 (ALMT1)	1:2658748	1	#N/A	5UTR	NA	NA	NA	AT1G08430.1_1_2658748_5UTR	AT1G08430.1	2658771	2658800	2661029	1	1	ATC	NCOG	-52	TCTGAAAGTAATCAGAGAATCAG	AAAAGGTGTTATGGAGAAAGTGA	uORF	73.1924	0.625	+1 0 -1	5	14	0.364629	1	23
AT1G08450	protein_coding	calreticulin 3 (CRT3)	1:2671800	-1	#N/A	dbTIS	TRUE	AT1G08450.2;AT1G08450.3;AT1G08450.1	AT1G08450.1;AT1G08450.2;AT1G08450.3	AT1G08450.1_1_2671800_aTIS	AT1G08450.1	2668008	2671800	2668008	1	1	ATG	COG	0	ATTCTGAAAAATGGGATTACCTC		dbTIS	0		-1 0 +1	29	33	0.780325	0	1274
AT1G08460	protein_coding	histone deacetylase 8 (HDA08)	1:2672527	1	#N/A	dbTIS	FALSE	AT1G08460.1	AT1G08460.1	AT1G08460.1_1_2672527_aTIS		2674469	2672527	2674469	1	1	ATG	COG	0	GGCTTCTCCGATGGTTACCAATC		dbTIS	4.61806	0.0740741	0 -1	5	9	0.85249	0	1133
AT1G08470	protein_coding	strictosidine synthase-like 3 (SSL3)	1:2683977	-1	#N/A	dbTIS	FALSE	AT1G08470.1	AT1G08470.1	AT1G08470.1_1_2683977_aTIS		2682262	2683977	2682262	1	1	ATG	COG	0	TACAAAGAAAATGGCCATGAGCA		dbTIS	0		0	14	7	0.715523	0	1172
AT1G08480	protein_coding	unknown protein	1:2684340	1	#N/A	dbTIS	FALSE	AT1G08480.1	AT1G08480.1	AT1G08480.1_1_2684340_aTIS	AT1G08480.1	2685395	2684340	2685395	1	1	ATG	COG	0	TCTGAGAAAGATGGGAGATTCGG		dbTIS	25.194	0.312354	+1 0	3	3	0.199653	0	428
AT1G08490	protein_coding	chloroplastic NIFS-like cysteine desulfurase (CPNIFS)	1:2688547	-1	#N/A	dbTIS	TRUE	AT1G08490.1	AT1G08490.1	AT1G08490.1_1_2688547_aTIS		2685980	2688547	2685980	1	1	ATG	COG	0	CTTCTCCACCATGGAAGGTGTGG		dbTIS	0		0 +1	13	26	1.30589	0	1391
AT1G08510	protein_coding	fatty acyl-ACP thioesterases B (FATB)	1:2693409	-1	#N/A	dbTIS	FALSE	AT1G08510.1	AT1G08510.1	AT1G08510.1_1_2693409_aTIS		2691546	2693409	2691546	2	2	ATG	COG	0	TCTCCTCGTCATGGTGGCCACCT		dbTIS	0		0	0	2	0.206186	0	1238
AT1G08520	protein_coding	ALBINA 1 (ALB1)	1:2696538	1	#N/A	dbTIS	FALSE	AT1G08520.1	AT1G08520.1	AT1G08520.1_1_2696538_aTIS		2700819	2696538	2700819	1	1	ATG	COG	0	ATCTTTGAAAATGGCGATGACTC		dbTIS	1.13645	0.0240911	0 -1	1	2	0.197031	0	2282
AT1G08530	protein_coding	unknown protein	1:2701252	1	#N/A	dbTIS	TRUE	AT1G08530.3	AT1G08530.1	AT1G08530.1_1_2701252_aTIS		2702952	2701252	2702952	1	1	ATG	COG	0	TCCGAAAGAAATGAAATCTCTCT		dbTIS	6.76878	0.108527	+1 0 -1	10	19	1.84166	0	773
AT1G08540	protein_coding	RNApolymerase sigma subunit 2 (SIG2)	1:2703461	1	#N/A	dbTIS	FALSE	AT1G08540.1	AT1G08540.1	AT1G08540.1_1_2703461_aTIS		2706696	2703461	2706696	1	1	ATG	COG	0	AAGAACGAGCATGTCTTCTTGTC		dbTIS	1.43009	0.0302501	0 -1	2	4	0.394444	0	1718
AT1G08540	protein_coding	RNApolymerase sigma subunit 2 (SIG2)	1:2703418	1	#N/A	5UTR	NA	NA	NA	AT1G08540.1_1_2703418_5UTR		2703447	2703461	2706696	1	1	ATG	COG	-43	CCTTTCATCAATGGTCAGCAGAC	AAGAACGAGCATGTCTTCTTGTC	uORF	21.9645	0.3	+1 0 -1	4	16	1.56667	1	29
AT1G08550	protein_coding	non-photochemical quenching 1 (NPQ1)	1:2707462	1	#N/A	dbTIS	TRUE	AT1G08550.2	AT1G08550.1;AT1G08550.2	AT1G08550.1_1_2707462_aTIS		2709387	2707462	2709387	2	2	ATG	COG	0	AGTGTGAAGAATGGCAGTAGCTA		dbTIS	1.21284	0.0215983	+1 0 -1	3	10	2.26792	0	1388
AT1G08560	protein_coding	syntaxin of plants 111 (SYP111)	1:2710710	-1	#N/A	dbTIS	TRUE	AT1G08560.1	AT1G08560.1	AT1G08560.1_1_2710710_aTIS	AT1G08560.1	2709778	2710710	2709778	2	2	ATG	COG	0	AGTGAAAAAGATGAACGACTTGA		dbTIS	0		0 +1	12	6	0.212863	0	932
AT1G08560	protein_coding	syntaxin of plants 111 (SYP111)	1:2710586	-1	#N/A	CDS	NA	NA	NA	AT1G08560.1_1_2710586_CDS	AT1G08560.1	2710563	2710710	2709778	2	2	ATG	COG	124	GACAAGATGGATGAGAATCTGTC	AGTGAAAAAGATGAACGACTTGA	dTIS	0		-1 0 +1	7	11	0.121954	1	23
AT1G08560	protein_coding	syntaxin of plants 111 (SYP111)	1:2710818	-1	#N/A	5UTR	NA	NA	NA	AT1G08560.1_1_2710818_5UTR	AT1G08560.1	2709778	2710710	2709778	1	2	ATC	NCOG	-18	GAACACACTAATCAGAAGAGTGA	AGTGAAAAAGATGAACGACTTGA	extension	0		-1 0 +1	2	9	0.246877	0	950
AT1G08570	protein_coding	atypical CYS HIS rich thioredoxin 4 (ACHT4)	1:2713059	1	#N/A	dbTIS	FALSE	AT1G08570.2	AT1G08570.1;AT1G08570.2	AT1G08570.1_1_2713059_aTIS		2714312	2713059	2714312	1	1	ATG	COG	0	AGAGAATAATATGACGGAAGTGA		dbTIS	6.3268	0.103865	0 -1	0	7	0.359712	0	827
AT1G08570	protein_coding	atypical CYS HIS rich thioredoxin 4 (ACHT4)	1:2713604	1	#N/A	dbTIS	FALSE	AT1G08570.4	AT1G08570.3;AT1G08570.4	AT1G08570.4_1_2713604_aTIS		2714312	2713604	2714312	3	3	ATG	COG	0	GAAAGATAACATGAGAGAGATCT		dbTIS	5.20708	0.0973783	0	1	2	0.196078	0	533
AT1G08570	protein_coding	atypical CYS HIS rich thioredoxin 4 (ACHT4)	1:2713123	1	#N/A	5UTR	NA	NA	NA	AT1G08570.4_1_2713123_5UTR		2713146	2713604	2714312	2	3	ATG	COG	-230	CACCGTGTTGATGATTTCTCTTT	GAAAGATAACATGAGAGAGATCT	uORF	15.8254	0.125	+1 0 -1	6	12	0.87451	2	23
AT1G08580	protein_coding	unknown protein	1:2716351	-1	#N/A	dbTIS	TRUE	AT1G08580.1	AT1G08580.1	AT1G08580.1_1_2716351_aTIS	AT1G08580.1	2715296	2716351	2715296	1	1	ATG	COG	0	GAGTAGTAAGATGGCCAAGTACA		dbTIS	0		0 +1	10	9	0.37543	0	371
AT1G08610	protein_coding	Pentatricopeptide repeat (PPR) superfamily protein	1:2735467	-1	#N/A	dbTIS	TRUE	AT1G08610.1	AT1G08610.1	AT1G08610.1_1_2735467_aTIS		2733788	2735467	2733788	2	2	ATG	COG	0	ATTCTGAGAAATGGCTTCGTCGA		dbTIS	0		-1 0 +1	3	9	1.32649	0	1679
AT1G08640	protein_coding	Chloroplast J-like domain 1 (CJD1)	1:2751209	-1	#N/A	dbTIS	FALSE	AT1G08640.1	AT1G08640.1	AT1G08640.1_1_2751209_aTIS	AT1G08640.1	2748714	2751209	2748714	1	1	ATG	COG	0	CTGCTCTGCCATGGCTCCCGCAC		dbTIS	0		-1 0	3	3	-0.0121832	0	884
AT1G08650	protein_coding	phosphoenolpyruvate carboxylase kinase 1 (PPCK1)	1:2752206	1	#N/A	dbTIS	TRUE	AT1G08650.2	AT1G08650.1;AT1G08650.2	AT1G08650.1_1_2752206_aTIS	AT1G08650.1	2753232	2752206	2753232	1	1	ATG	COG	0	AAGTGATATTATGACTTGCAGCC		dbTIS	19.7655	0.17193	+1 0 -1	88	106	2.27336	0	854
AT1G08660	protein_coding	MALE GAMETOPHYTE DEFECTIVE 2 (MGP2)	1:2759677	-1	#N/A	dbTIS	TRUE	AT1G08660.1;AT1G08660.2	AT1G08660.1;AT1G08660.2	AT1G08660.1_1_2759677_aTIS		2757116	2759677	2757116	1	1	ATG	COG	0	TGGTTGAAGAATGAGATCTCACC		dbTIS	0		-1 0 +1	21	15	0.910313	0	1424
AT1G08680	protein_coding	ARF GAP-like zinc finger-containing protein ZIGA4 (ZIGA4)	1:2762767	1	#N/A	5UTR	NA	NA	NA	AT1G08680.3_1_2762767_5UTR		2762790	2762820	2768387	1	1	CTG	NCOG	-53	ATCTCATAATCTGGGAACACTCT	TCTAAGCGAAATGATGGGAAGTA	uORF	45.498	0.416667	0 -1	13	13	0.197905	2	23
AT1G08680	protein_coding	ARF GAP-like zinc finger-containing protein ZIGA4 (ZIGA4)	1:2762661	1	#N/A	5UTR	NA	NA	NA	AT1G08680.4_1_2762661_5UTR		2762702	2762820	2768387	1	1	ATT	NCOG	-159	CAAATTCAAAATTCGAGTATTCG	TCTAAGCGAAATGATGGGAAGTA	uORF	41.0591	0.285714	+1 0	7	9	0.196943	0	41
AT1G08710	protein_coding	F-box family protein	1:2771720	1	#N/A	dbTIS	FALSE	AT1G08710.2	AT1G08710.1;AT1G08710.2	AT1G08710.2_1_2771720_aTIS		2773011	2771720	2773011	1	1	ATG	COG	0	TCGAAGAGGAATGTCTGCAAACG		dbTIS	1.07718	0.0202703	0	0	1	0.769231	0	887
AT1G08720	protein_coding	ENHANCED DISEASE RESISTANCE 1 (EDR1)	1:2774089	1	#N/A	dbTIS	TRUE	AT1G08720.1	AT1G08720.1	AT1G08720.1_1_2774089_aTIS		2779077	2774089	2779077	1	1	ATG	COG	0	GAAGAGAGCGATGAAGCATATTT		dbTIS	3.89843	0.0581727	+1 0 -1	45	57	1.23567	0	2801
AT1G08750	protein_coding	Peptidase C13 family	1:2801283	1	#N/A	dbTIS	TRUE	AT1G08750.2	AT1G08750.1;AT1G08750.2;AT1G08750.3	AT1G08750.1_1_2801283_aTIS		2804392	2801283	2804392	1	1	ATG	COG	0	CTTCCTAAAAATGAAGATTCTTA		dbTIS	4.29226	0.0719794	+1 0 -1	2	11	1.29811	0	1166
AT1G08760	protein_coding	Plant protein of unknown function (DUF936)	1:2805478	1	#N/A	dbTIS	FALSE	AT1G08760.1	AT1G08760.1	AT1G08760.1_1_2805478_aTIS		2808409	2805478	2808409	1	1	ATG	COG	0	CGCTGCGGAGATGGCGAATCTTG		dbTIS	1.41801	0.0267023	0	1	6	0.586563	0	2246
AT1G08770	protein_coding	prenylated RAB acceptor 1.E (PRA1.E)	1:2808933	1	#N/A	dbTIS	TRUE	AT1G08770.1	AT1G08770.1	AT1G08770.1_1_2808933_aTIS		2809562	2808933	2809562	1	1	ATG	COG	0	ACCAATTCCGATGAATCAGAAAC		dbTIS	5.20803	0.0714286	+1 0 -1	5	7	1.08974	0	629
AT1G08780	protein_coding	ABI3-interacting protein 3 (AIP3)	1:2811126	-1	#N/A	dbTIS	FALSE	AT1G08780.1	AT1G08780.1	AT1G08780.1_1_2811126_aTIS	AT1G08780.1	2809925	2811126	2809925	1	1	ATG	COG	0	TGCGACGAAAATGCAGCAGCAAG		dbTIS	0		0	4	1	-0.257143	0	389
AT1G08820	protein_coding	vamp/synaptobrevin-associated protein 27-2 (VAP27-2)	1:2824412	-1	#N/A	dbTIS	TRUE	AT1G08820.2;AT1G08820.1;AT1G08820.3;AT1G08820.5;AT1G08820.4	AT1G08820.1;AT1G08820.2	AT1G08820.1_1_2824412_aTIS	AT1G08820.1	2821810	2824412	2821810	3	3	ATG	COG	0	TCACAGCAACATGAATATGCCGC		dbTIS	0		-1 0 +1	7	15	0.623027	0	1160
AT1G08820	protein_coding	vamp/synaptobrevin-associated protein 27-2 (VAP27-2)	1:2823840	-1	#N/A	CDS	NA	NA	NA	AT1G08820.1_1_2823840_CDS	AT1G08820.1	2823161	2824412	2821810	4	3	ATG	COG	106	ACCCATCATTATGTTGCATTTAA	TCACAGCAACATGAATATGCCGC	dTIS	0		-1 0	6	15	0.355277	1	155
AT1G08840	protein_coding	embryo defective 2411 (emb2411)	1:2838369	-1	#N/A	dbTIS	FALSE	AT1G08840.3;AT1G08840.2;AT1G08840.5;AT1G08840.1;AT1G08840.4	AT1G08840.1;AT1G08840.2	AT1G08840.2_1_2838369_aTIS		2829579	2838369	2829579	1	1	ATG	COG	0	GCCATTGGAAATGCCACCAAGAA		dbTIS	0		1	0	0	0.666667	0	3947
AT1G08845	protein_coding	Ribosomal L18p/L5e family protein	1:2839855	1	#N/A	dbTIS	FALSE	AT1G08845.3	AT1G08845.1	AT1G08845.1_1_2839855_aTIS		2840955	2839855	2840955	2	2	ATG	COG	0	TGCAGATATAATGTTGAAGCAAG		dbTIS	3.75818	0.0789474	0	2	3	0.681818	0	569
AT1G08880	protein_coding	H2AXA	1:2847676	-1	#N/A	dbTIS	FALSE	AT1G08880.1	AT1G08880.1	AT1G08880.1_1_2847676_aTIS	AT1G08880.1	2847144	2847676	2847144	1	1	ATG	COG	0	GAAGAAGACGATGAGTACAGGCG		dbTIS	0		0	2	8	0.195516	0	428
AT1G08880	protein_coding	H2AXA	1:2847260	-1	#N/A	CDS	NA	NA	NA	AT1G08880.1_1_2847260_CDS	AT1G08880.1	2847144	2847676	2847144	2	1	CTG	NCOG	312	AAGCAAACTTCTGGGAAGTGTGA	GAAGAAGACGATGAGTACAGGCG	dTIS	0		-1 0 +1	1	12	0.352584	0	116
AT1G08880	protein_coding	H2AXA	1:2847172	-1	#N/A	CDS	NA	NA	NA	AT1G08880.1_1_2847172_CDS	AT1G08880.1	2847056	2847676	2847144	2	1	ATA	NCOG	400	AACAAAGGAGATATTGGATCTGC	GAAGAAGACGATGAGTACAGGCG	dTIS	0		0 +1	11	3	0.150514	1	116
AT1G08880	protein_coding	H2AXA	1:2847747	-1	#N/A	5UTR	NA	NA	NA	AT1G08880.1_1_2847747_5UTR	AT1G08880.1	2847673	2847676	2847144	1	1	ATA	NCOG	-71	ATCATCTACAATAGTCATTTCTC	GAAGAAGACGATGAGTACAGGCG	overlapping ORF	0		-1 0 +1	18	35	0.730508	2	74
AT1G08900	protein_coding	Major facilitator superfamily protein	1:2852478	1	#N/A	dbTIS	FALSE	AT1G08900.3	AT1G08900.1;AT1G08900.2;AT1G08900.3	AT1G08900.2_1_2852478_aTIS		2855610	2852478	2855610	1	1	ATG	COG	0	AAGAAAGAAGATGGAATCTGAAA		dbTIS	0.229457	0.0050396	0	0	1	2.5	0	1388
AT1G08910	protein_coding	FUNCTIONS IN: zinc ion binding	1:2856227	1	#N/A	dbTIS	FALSE	AT1G08910.1	AT1G08910.1	AT1G08910.1_1_2856227_aTIS		2860816	2856227	2860816	1	1	ATG	COG	0			dbTIS	1.09678	0.0192771	0 -1	3	5	0.240741	0	2489
AT1G08970	protein_coding	nuclear factor Y, subunit C9 (NF-YC9)	1:2883144	1	#N/A	dbTIS	TRUE	AT1G08970.4	AT1G08970.1;AT1G08970.2;AT1G08970.3;AT1G08970.4	AT1G08970.4_1_2883144_aTIS	AT1G08970.4	2883839	2883144	2883839	1	1	ATG	COG	0	CTGGTAGTGAATGGATCAACAAG		dbTIS	22.4544	0.301724	+1 0 -1	10	24	0.822161	0	695
AT1G08970	protein_coding	nuclear factor Y, subunit C9 (NF-YC9)	1:2882647	1	#N/A	5UTR	NA	NA	NA	AT1G08970.2_1_2882647_5UTR	AT1G08970.4	2883355	2883144	2883839	1	2	ATC	NCOG	-43	CACCAAGAGGATCAACCAGTCTC	TCCACAGTGAATGGATCAACAAG	overlapping ORF	34.0339	0.407843	0 -1	6	27	0.428776	1	254
AT1G08980	protein_coding	amidase 1 (AMI1)	1:2884455	1	#N/A	dbTIS	TRUE	AT1G08980.1	AT1G08980.1	AT1G08980.1_1_2884455_aTIS		2886430	2884455	2886430	1	1	ATG	COG	0	AGCTGCATCAATGGCGACCAATA		dbTIS	4.27545	0.0571205	+1 0 -1	28	49	2.21913	0	1277
AT1G09000	protein_coding	NPK1-related protein kinase 1 (NP1)	1:2891111	1	#N/A	dbTIS	FALSE	AT1G09000.1	AT1G09000.1	AT1G09000.1_1_2891111_aTIS		2894987	2891111	2894987	1	1	ATG	COG	0	AATCGTTCAAATGCAAGATTTCT		dbTIS	1.93366	0.0349825	1	1	0	0.181818	0	2000
AT1G09010	protein_coding	glycoside hydrolase family 2 protein	1:2899287	-1	#N/A	dbTIS	FALSE	AT1G09010.1	AT1G09010.1	AT1G09010.1_1_2899287_aTIS		2895259	2899287	2895259	1	1	ATG	COG	0	AGATACTAAAATGGCGGAGATCG		dbTIS	0		0	0	1	0.0934579	0	2834
AT1G09020	protein_coding	homolog of yeast sucrose nonfermenting 4 (SNF4)	1:2904759	-1	#N/A	5UTR	NA	NA	NA	AT1G09020.1_1_2904759_5UTR		2904706	2904212	2900149	1	1	ATG	COG	-547	GATCCAAACAATGCCATCTCCAC	CTGGGAGGGGATGTTTGGTTCTA	uORF	0		-1 0 +1	24	13	0.270677	1	53
AT1G09040	protein_coding	unknown protein	1:2912362	1	#N/A	dbTIS	FALSE	AT1G09040.1	AT1G09040.1	AT1G09040.1_1_2912362_aTIS		2915174	2912362	2915174	2	2	ATG	COG	0	TACGTTGAGGATGGTTCTTCTGA		dbTIS	0.432522	0.00913743	+1 0 -1	1	2	0.727273	0	2735
AT1G09050	protein_coding	unknown protein	1:2918031	1	#N/A	dbTIS	FALSE	AT1G09050.2	AT1G09050.1	AT1G09050.1_1_2918031_aTIS		2920858	2918031	2920858	1	1	ATG	COG	0			dbTIS	0.512886	0.0109051	0 -1	1	2	1	0	2750
AT1G09060	protein_coding	Zinc finger, RING-type	1:2925212	-1	#N/A	dbTIS	NA	AT1G09060.2;AT1G09060.1	AT1G09060.1;AT1G09060.2	AT1G09060.3_1_2925212_CDS		2921235	2925254	2921235	2	2	ATG	COG	42	AGTGATTAGAATGAATGCTAATG	TGTTTTGACAATGCAGGTCAATT	dTIS	0		-1 0 +1	2	12	0.871212	0	2792
AT1G09070	protein_coding	soybean gene regulated by cold-2 (SRC2)	1:2927767	1	#N/A	dbTIS	TRUE	AT1G09070.1	AT1G09070.1	AT1G09070.1_1_2927767_aTIS	AT1G09070.1	2928741	2927767	2928741	1	1	ATG	COG	0	CCGAGTAACCATGGAGTGTAGAT		dbTIS	49.4685	0.430769	+1 0 -1	41	65	1.01358	0	974
AT1G09070	protein_coding	soybean gene regulated by cold-2 (SRC2)	1:2927941	1	#N/A	CDS	NA	NA	NA	AT1G09070.1_1_2927941_CDS	AT1G09070.1	2928741	2927767	2928741	1	1	ATG	COG	174	GAAGCATCAAATGAAGCTCACCG	CCGAGTAACCATGGAGTGTAGAT	dTIS	39.9813	0.399501	+1 0 -1	3	11	0.193976	0	800
AT1G09070	protein_coding	soybean gene regulated by cold-2 (SRC2)	1:2927794	1	#N/A	CDS	NA	NA	NA	AT1G09070.1_1_2927794_CDS	AT1G09070.1	2928741	2927767	2928741	1	1	ATT	NCOG	27	GGATCTGACGATTATATCTGCGG	CCGAGTAACCATGGAGTGTAGAT	dTIS	44.3929	0.418776	+1 0 -1	13	9	0.0742241	0	947
AT1G09100	protein_coding	26S proteasome AAA-ATPase subunit RPT5B (RPT5B)	1:2939258	-1	#N/A	dbTIS	FALSE	AT1G09100.1	AT1G09100.1	AT1G09100.1_1_2939258_aTIS		2936675	2939258	2936675	1	1	ATG	COG	0	GCTAAGGGAGATGGCAACGGCGA		dbTIS	0		-1	1	1	0.0653595	0	1271
AT1G09130	protein_coding	ATP-dependent caseinolytic (Clp) protease/crotonase family protein	1:2942217	-1	#N/A	dbTIS	TRUE	AT1G09130.1;AT1G09130.2;AT1G09130.3	AT1G09130.1;AT1G09130.2;AT1G09130.3	AT1G09130.3_1_2942217_aTIS	AT1G09130.1	2939731	2942217	2939731	1	1	ATG	COG	0	CTCCTCGACCATGGCGTCTTGTT		dbTIS	0		-1 0 +1	14	36	1.85648	0	1112
AT1G09140	protein_coding	SERINE-ARGININE PROTEIN 30 (ATSRP30)	1:2945929	-1	#N/A	5UTR	NA	NA	NA	AT1G09140.1_1_2945929_5UTR	AT1G09140.1	2945876	2945818	2942887	1	1	ACG	NCOG	-111	GAACAATCTAACGCTTTCTCGAA	GAGGTATCAGATGAGTAGCCGAT	uORF	0		-1 0	2	12	0.990342	0	53
AT1G09150	protein_coding	pseudouridine synthase and archaeosine transglycosylase (PUA) domain-containing protein	1:2946599	1	#N/A	dbTIS	TRUE	AT1G09150.1	AT1G09150.1	AT1G09150.1_1_2946599_aTIS	AT1G09150.1	2948908	2946599	2948908	2	2	ATG	COG	0	AACCTCGAACATGTTTAAGAAGT		dbTIS	19.3679	0.245421	+1 0 -1	12	20	0.244126	0	545
AT1G09150	protein_coding	pseudouridine synthase and archaeosine transglycosylase (PUA) domain-containing protein	1:2946605	1	#N/A	CDS	NA	NA	NA	AT1G09150.1_1_2946605_CDS	AT1G09150.1	2948908	2946599	2948908	2	2	AAG	NCOG	6	GAACATGTTTAAGAAGTTTTGTT	AACCTCGAACATGTTTAAGAAGT	dTIS	17.5577	0.237037	+1 0 -1	6	12	0.21514	0	539
AT1G09160	protein_coding	Protein phosphatase 2C family protein	1:2955059	-1	#N/A	dbTIS	FALSE	AT1G09160.1;AT1G09160.2	AT1G09160.1;AT1G09160.2	AT1G09160.1_1_2955059_aTIS		2953199	2955059	2953199	2	2	ATG	COG	0	CTAGACTAAAATGAGCGTGTCAA		dbTIS	0		-1 0 +1	2	7	0.691197	0	1286
AT1G09160	protein_coding	Protein phosphatase 2C family protein	1:2955079	-1	#N/A	5UTR	NA	NA	NA	AT1G09160.1_1_2955079_5UTR		2955056	2955059	2953199	2	2	ATG	COG	-20	GTTCCAGCCAATGCTGAAGGCTA	CTAGACTAAAATGAGCGTGTCAA	overlapping ORF	0		0 +1	0	6	0.851421	2	23
AT1G09190	protein_coding	Tetratricopeptide repeat (TPR)-like superfamily protein	1:2967717	-1	#N/A	dbTIS	FALSE	AT1G09190.1	AT1G09190.1	AT1G09190.1_1_2967717_aTIS		2966263	2967717	2966263	1	1	ATG	COG	0			dbTIS	0		0	0	1	0.526316	0	1454
AT1G09195	protein_coding	FUNCTIONS IN: molecular_function unknown	1:2971457	-1	#N/A	dbTIS	FALSE	AT1G09195.6;AT1G09195.11;AT1G09195.10;AT1G09195.8;AT1G09195.5;AT1G09195.12;AT1G09195.2;AT1G09195.4;AT1G09195.7;AT1G09195.3;AT1G09195.13	AT1G09195.2	AT1G09195.2_1_2971457_aTIS		2968137	2971457	2968137	1	1	ATG	COG	0	TCGATCGAAGATGAACTCCAATC		dbTIS	0		1	0	0	0.625	0	1802
AT1G09200	protein_coding	Histone superfamily protein	1:2972132	-1	#N/A	dbTIS	TRUE	AT1G09200.1	AT1G09200.1	AT1G09200.1_1_2972132_aTIS	AT1G09200.1	2971722	2972132	2971722	1	1	ATG	COG	0	ATTTTACTTCATGGCTCGTACCA		dbTIS	0		-1 0 +1	575	803	2.71624	0	410
AT1G09200	protein_coding	Histone superfamily protein	1:2971775	-1	#N/A	CDS	NA	NA	NA	AT1G09200.1_1_2971775_CDS	AT1G09200.1	2971722	2972132	2971722	1	1	ATC	NCOG	357	GAGGGTCACGATCATGCCCAAGG	ATTTTACTTCATGGCTCGTACCA	dTIS	0		-1 0 +1	9	31	0.131408	0	53
AT1G09200	protein_coding	Histone superfamily protein	1:2972163	-1	#N/A	5UTR	NA	NA	NA	AT1G09200.1_1_2972163_5UTR	AT1G09200.1	2972107	2972132	2971722	1	1	ATC	NCOG	-31	TCAAATTAAAATCAAACAGTTTC	ATTTTACTTCATGGCTCGTACCA	overlapping ORF	0		-1 0 +1	66	27	0.0565158	1	56
AT1G09200	protein_coding	Histone superfamily protein	1:2972169	-1	#N/A	5UTR	NA	NA	NA	AT1G09200.1_1_2972169_5UTR	AT1G09200.1	2972107	2972132	2971722	1	1	ATT	NCOG	-37	TCATCTTCAAATTAAAATCAAAC	ATTTTACTTCATGGCTCGTACCA	overlapping ORF	0		-1 0 +1	11	14	0.0452587	1	62
AT1G09200	protein_coding	Histone superfamily protein	1:2972177	-1	#N/A	5UTR	NA	NA	NA	AT1G09200.1_1_2972177_5UTR	AT1G09200.1	2971722	2972132	2971722	1	1	ATC	NCOG	-45	ACTTTCTCTCATCTTCAAATTAA	ATTTTACTTCATGGCTCGTACCA	extension	0		-1 0 +1	5	5	0.0413332	0	455
AT1G09210	protein_coding	calreticulin 1b (CRT1b)	1:2976655	-1	#N/A	dbTIS	TRUE	AT1G09210.1	AT1G09210.1	AT1G09210.1_1_2976655_aTIS	AT1G09210.1	2973217	2976655	2973217	1	1	ATG	COG	0	TTTTTTAGCAATGGCGAAAATGA		dbTIS	0		-1 0 +1	14	16	0.383683	0	1274
AT1G09210	protein_coding	calreticulin 1b (CRT1b)	1:2976646	-1	#N/A	CDS	NA	NA	NA	AT1G09210.1_1_2976646_CDS	AT1G09210.1	2973217	2976655	2973217	1	1	ATG	COG	9	AATGGCGAAAATGATTCCTAGCC	TTTTTTAGCAATGGCGAAAATGA	dTIS	0		0 +1	12	8	0.0311599	0	1265
AT1G09220	protein_coding	Pentatricopeptide repeat (PPR) superfamily protein	1:2979466	-1	#N/A	dbTIS	FALSE	AT1G09220.1	AT1G09220.1	AT1G09220.1_1_2979466_aTIS		2977952	2979466	2977952	1	1	ATG	COG	0			dbTIS	0		-1 0	2	5	1.62907	0	1514
AT1G09230	protein_coding	RNA-binding (RRM/RBD/RNP motifs) family protein	1:2982563	-1	#N/A	dbTIS	TRUE	AT1G09230.3;AT1G09230.1	AT1G09230.1	AT1G09230.1_1_2982563_aTIS		2979637	2982563	2979637	1	1	ATG	COG	0	AGCTCTAATAATGGCTGCACATG		dbTIS	0		-1 0 +1	12	14	0.885965	0	1328
AT1G09270	protein_coding	importin alpha isoform 4 (IMPA-4)	1:2994506	1	#N/A	dbTIS	NA	AT1G09270.2	AT1G09270.1;AT1G09270.2	AT1G09270.3_1_2994506_5UTR	AT1G09270.1	2995165	2995162	2997833	1	2	ATG	COG	-242	TTAACAAACGATGTCGCTGAGGC	AGGTATCCCAATGATGGTACAAG	overlapping ORF	13.1851	0.191057	0	6	12	0.270768	2	245
AT1G09270	protein_coding	importin alpha isoform 4 (IMPA-4)	1:2994458	1	#N/A	5UTR	NA	NA	NA	AT1G09270.2_1_2994458_5UTR	AT1G09270.1	2994499	2994506	2997833	1	1	GTG	NCOG	-48	TCCAGACGAAGTGGTTTGCCTTC	TTAACAAACGATGTCGCTGAGGC	uORF	33.2912	0.333333	0 -1	10	55	1.60116	0	41
AT1G09280	protein_coding	CONTAINS InterPro DOMAIN/s: Rhodanese-like (InterPro:IPR001763), Serine hydrolase (InterPro:IPR005645)	1:3001253	-1	#N/A	dbTIS	TRUE	AT1G09280.1	AT1G09280.1	AT1G09280.1_1_3001253_aTIS		2998209	3001253	2998209	1	1	ATG	COG	0	AGAAACCCTAATGGGAACGAGCT		dbTIS	0		-1 0	12	20	0.898551	0	1745
AT1G09300	protein_coding	Metallopeptidase M24 family protein	1:3003981	1	#N/A	dbTIS	FALSE	AT1G09300.1	AT1G09300.1	AT1G09300.1_1_3003981_aTIS		3008131	3003981	3008131	1	1	ATG	COG	0	GGGGGAAGAGATGCAGTTTCTTG		dbTIS	3.50221	0.0492578	0	1	1	0.0608451	0	1481
AT1G09320	protein_coding	agenet domain-containing protein	1:3012228	-1	#N/A	dbTIS	FALSE	AT1G09320.1	AT1G09320.1	AT1G09320.1_1_3012228_aTIS		3010270	3012228	3010270	1	1	ATG	COG	0	TTGCAACGCCATGTTGCGGCCTC		dbTIS	0		0	3	6	0.246294	0	1553
AT1G09330	protein_coding	unknown protein	1:3014903	-1	#N/A	dbTIS	TRUE	AT1G09330.1;AT1G09330.2	AT1G09330.1	AT1G09330.1_1_3014903_aTIS	AT1G09330.1	3013003	3014903	3013003	1	1	ATG	COG	0	TCTTCGAAAGATGGACCCTAATA		dbTIS	0		-1 0 +1	2	20	1.81616	0	560
AT1G09330	protein_coding	unknown protein	1:3014961	-1	#N/A	5UTR	NA	NA	NA	AT1G09330.1_1_3014961_5UTR	AT1G09330.1	3014893	3014903	3013003	1	1	CTG	NCOG	-58	TTCGTTTCTGCTGATCAGCAGAT	TCTTCGAAAGATGGACCCTAATA	overlapping ORF	0		-1 0 +1	1	11	0.543559	1	68
AT1G09330	protein_coding	unknown protein	1:3014984	-1	#N/A	5UTR	NA	NA	NA	AT1G09330.1_1_3014984_5UTR	AT1G09330.1	3014958	3014903	3013003	1	1	ACG	NCOG	-81	ACTTTCCACAACGGAGAAGGTGT	TCTTCGAAAGATGGACCCTAATA	uORF	0		-1 0 +1	7	4	0.230672	0	26
AT1G09340	protein_coding	chloroplast RNA binding (CRB)	1:3015473	1	#N/A	dbTIS	FALSE	AT1G09340.1	AT1G09340.1	AT1G09340.1_1_3015473_aTIS		3018035	3015473	3018035	1	1	ATG	COG	0	CCAATCAACCATGGCGAAGATGA		dbTIS	0.480612	0.00967458	-1	0	2	0.454545	0	1136
AT1G09390	protein_coding	GDSL-like Lipase/Acylhydrolase superfamily protein	1:3031264	1	#N/A	dbTIS	FALSE	AT1G09390.1	AT1G09390.1	AT1G09390.1_1_3031264_aTIS		3033415	3031264	3033415	1	1	ATG	COG	0	GCAAGTTACAATGGCTACTCTCT		dbTIS	0.327323	0.00628931	-1	3	1	-0.047619	0	1112
AT1G09420	protein_coding	glucose-6-phosphate dehydrogenase 4 (G6PD4)	1:3041715	-1	#N/A	dbTIS	FALSE	AT1G09420.2;AT1G09420.1	AT1G09420.1;AT1G09420.2	AT1G09420.2_1_3041715_aTIS		3038640	3041715	3038640	1	1	ATG	COG	0	AACTATCCTCATGTCTCTCTCCA		dbTIS	0		0	5	2	-0.175466	0	1907
AT1G09430	protein_coding	ATP-citrate lyase A-3 (ACLA-3)	1:3042135	1	#N/A	dbTIS	FALSE	AT1G09430.1	AT1G09430.1	AT1G09430.1_1_3042135_aTIS		3044978	3042135	3044978	1	1	ATG	COG	0	TTGTAATTCGATGGCGAGGAAGA		dbTIS	4.64265	0.0823529	+1 0 -1	2	3	0.355484	0	1274
AT1G09450	protein_coding	Protein kinase superfamily protein	1:3049066	1	#N/A	dbTIS	FALSE	AT1G09450.1	AT1G09450.1	AT1G09450.1_1_3049066_aTIS		3052858	3049066	3052858	1	1	ATG	COG	0	CTAACCTAAAATGGGGCAGAGAG		dbTIS	2.80727	0.05	+1 0 -1	5	7	0.479782	0	1799
AT1G09470	protein_coding	unknown protein	1:3056931	-1	#N/A	dbTIS	FALSE	AT1G09470.1;AT1G09470.3;AT1G09470.2	AT1G09470.1;AT1G09470.2	AT1G09470.1_1_3056931_aTIS		3055391	3056931	3055391	1	1	ATG	COG	0	GTTTCAGAAAATGCCAACTTCTG		dbTIS	0		0	0	4	4	0	1010
AT1G09486	pseudogene	pseudogene, 60S ribosomal protein L21 (RPL21B), temporary automated functional assignment	1:3063175	-1	#N/A	Intergenic	NA	NA	NA	AT1G09486.1_1_3063175_ntr		3063017	3062430	3063731	1	1	ATG	COG	NA	GATTACGTCGATGTCAAGGTTAA			0		-1 0 +1	68	148	1.06048	0	158
AT1G09486	pseudogene	pseudogene, 60S ribosomal protein L21 (RPL21B), temporary automated functional assignment	1:3063233	-1	#N/A	Intergenic	NA	NA	NA	AT1G09486.1_1_3063233_ntr		3062997	3062430	3063731	1	1	AAG	NCOG	NA	ATTCAGGAAGAAGGGTTATATTC			0		0 +1	72	131	0.629752	0	236
AT1G09486	pseudogene	pseudogene, 60S ribosomal protein L21 (RPL21B), temporary automated functional assignment	1:3063226	-1	#N/A	Intergenic	NA	NA	NA	AT1G09486.1_1_3063226_ntr		3063200	3062430	3063731	1	1	ATA	NCOG	NA	AAGAAGGGTTATATTCCACTCTC			0		-1 0 +1	121	87	0.389865	0	26
AT1G09486	pseudogene	pseudogene, 60S ribosomal protein L21 (RPL21B), temporary automated functional assignment	1:3063193	-1	#N/A	Intergenic	NA	NA	NA	AT1G09486.1_1_3063193_ntr		3063017	3062430	3063731	1	1	AGG	NCOG	NA	ATAACCTTCAAGGTCGGCGATTA			0		-1 0	15	40	0.150873	0	176
AT1G09486	pseudogene	pseudogene, 60S ribosomal protein L21 (RPL21B), temporary automated functional assignment	1:3062651	-1	#N/A	Intergenic	NA	NA	NA	AT1G09486.1_1_3062651_ntr		3062430	3062430	3063731	1	1	ACG	NCOG	NA	AAGAAGCAGAACGATGTGCTTAA			0		-1 0 +1	6	21	0.254251	0	221
AT1G09486	pseudogene	pseudogene, 60S ribosomal protein L21 (RPL21B), temporary automated functional assignment	1:3063163	-1	#N/A	Intergenic	NA	NA	NA	AT1G09486.1_1_3063163_ntr		3063017	3062430	3063731	1	1	ATG	COG	NA	GTCAAGGTTAATGGAGCTATTCA			0		-1 0 +1	17	17	0.0803233	0	146
AT1G09486	pseudogene	pseudogene, 60S ribosomal protein L21 (RPL21B), temporary automated functional assignment	1:3063259	-1	#N/A	Intergenic	NA	NA	NA	AT1G09486.1_1_3063259_ntr		3063200	3062430	3063731	1	1	ATC	NCOG	NA	AGAACAAGAGATCTGTTCGCGAG			0		0	102	14	0.0669721	0	59
AT1G09490	protein_coding	NAD(P)-binding Rossmann-fold superfamily protein	1:3064172	1	#N/A	dbTIS	FALSE	AT1G09490.1	AT1G09490.1	AT1G09490.1_1_3064172_aTIS	AT1G09490.1	3065815	3064172	3065815	1	1	ATG	COG	0	GACAGGAGATATGAACTGCGGAG		dbTIS	7.70833	0.115583	0	0	4	0.15748	0	968
AT1G09520	protein_coding	LOCATED IN: chloroplast	1:3072030	-1	#N/A	dbTIS	TRUE	AT1G09520.1	AT1G09520.1	AT1G09520.1_1_3072030_aTIS	AT1G09520.1	3071248	3072030	3071248	1	1	ATG	COG	0	GAGAGACACTATGAATCTTCCAT		dbTIS	0		-1 0 +1	17	33	1.85805	0	782
AT1G09530	protein_coding	phytochrome interacting factor 3 (PIF3)	1:3077216	1	#N/A	dbTIS	FALSE	AT1G09530.5	AT1G09530.1;AT1G09530.2	AT1G09530.1_1_3077216_aTIS		3079367	3077216	3079367	2	2	ATG	COG	0	ACGCAACACCATGCCTCTGTTTG		dbTIS	1.70545	0.0336508	0	2	5	0.719252	0	1574
AT1G09560	protein_coding	germin-like protein 5 (GLP5)	1:3093896	1	#N/A	dbTIS	FALSE	AT1G09560.1	AT1G09560.1	AT1G09560.1_1_3093896_aTIS		3094639	3093896	3094639	1	1	ATG	COG	0	CACAATCCCAATGGCTTCACCAA		dbTIS	2.34739	0.0393939	0 -1	3	3	1.11765	0	659
AT1G09580	protein_coding	emp24/gp25L/p24 family/GOLD family protein	1:3104657	1	#N/A	dbTIS	TRUE	AT1G09580.1	AT1G09580.1	AT1G09580.1_1_3104657_aTIS	AT1G09580.1	3106092	3104657	3106092	1	1	ATG	COG	0	AATCTCGTCGATGAAGATGACTG		dbTIS	11.7054	0.152905	+1 0 -1	7	30	1.8406	0	653
AT1G09580	protein_coding	emp24/gp25L/p24 family/GOLD family protein	1:3104600	1	#N/A	5UTR	NA	NA	NA	AT1G09580.1_1_3104600_5UTR	AT1G09580.1	3106092	3104657	3106092	1	1	CTG	NCOG	-57	AGCAAAAGATCTGGCCACCACAA	AATCTCGTCGATGAAGATGACTG	extension	14.8669	0.174402	0 -1	20	25	0.52866	0	710
AT1G09590	protein_coding	Translation protein SH3-like family protein	1:3106549	1	#N/A	dbTIS	TRUE	AT1G09590.1	AT1G09590.1	AT1G09590.1_1_3106549_aTIS	AT1G09590.1	3107606	3106549	3107606	1	1	ATG	COG	0	CGGAGGAAAAATGCCGGCTGGAC		dbTIS	194.241	0.709091	+1 0 -1	3	18	0.127783	0	494
AT1G09590	protein_coding	Translation protein SH3-like family protein	1:3106613	1	#N/A	CDS	NA	NA	NA	AT1G09590.1_1_3106613_CDS	AT1G09590.1	3106642	3106549	3107606	1	1	AGG	NCOG	64	TTCAGGAAGAAGGGTTACATTCC	CGGAGGAAAAATGCCGGCTGGAC	dTIS	185.13	0.766667	0 -1	25	31	0.0560787	1	29
AT1G09590	protein_coding	Translation protein SH3-like family protein	1:3106652	1	#N/A	CDS	NA	NA	NA	AT1G09590.1_1_3106652_CDS	AT1G09590.1	3106675	3106549	3107606	1	1	AGG	NCOG	103	AGGACCTTCAAGGTCGGCGATTA	CGGAGGAAAAATGCCGGCTGGAC	dTIS	342.224	0.75	0 -1	14	28	0.0750373	1	23
AT1G09590	protein_coding	Translation protein SH3-like family protein	1:3107479	1	#N/A	CDS	NA	NA	NA	AT1G09590.1_1_3107479_CDS	AT1G09590.1	3107544	3106549	3107606	2	1	GTG	NCOG	367	AAAGCCAATGGTGAGACCATCAG	CGGAGGAAAAATGCCGGCTGGAC	dTIS	163.793	0.772727	+1 0 -1	34	25	0.100018	1	65
AT1G09590	protein_coding	Translation protein SH3-like family protein	1:3106769	1	#N/A	CDS	NA	NA	NA	AT1G09590.1_1_3106769_CDS	AT1G09590.1	3107367	3106549	3107606	1	1	TTG	NCOG	220	GCCGTCGGTGTTGAAGTCAACAA	CGGAGGAAAAATGCCGGCTGGAC	dTIS	257.388	0.777778	+1 0 -1	16	18	0.0432187	1	35
AT1G09590	protein_coding	Translation protein SH3-like family protein	1:3106621	1	#N/A	CDS	NA	NA	NA	AT1G09590.1_1_3106621_CDS	AT1G09590.1	3107606	3106549	3107606	1	1	ATT	NCOG	72	GAAGGGTTACATTCCTCTATCGA	CGGAGGAAAAATGCCGGCTGGAC	dTIS	203.878	0.6974	+1 0 -1	8	16	0.0912683	0	422
AT1G09590	protein_coding	Translation protein SH3-like family protein	1:3106642	1	#N/A	CDS	NA	NA	NA	AT1G09590.1_1_3106642_CDS	AT1G09590.1	3107606	3106549	3107606	1	1	AGG	NCOG	93	GACTTACCTGAGGACCTTCAAGG	CGGAGGAAAAATGCCGGCTGGAC	dTIS	205.138	0.691542	+1 0 -1	10	14	0.0655676	0	401
AT1G09590	protein_coding	Translation protein SH3-like family protein	1:3106597	1	#N/A	CDS	NA	NA	NA	AT1G09590.1_1_3106597_CDS	AT1G09590.1	3107606	3106549	3107606	1	1	AGG	NCOG	48	TCTGTTCGCGAGGCCTTTCAGGA	CGGAGGAAAAATGCCGGCTGGAC	dTIS	201.578	0.706935	0 -1	5	12	0.0554352	0	446
AT1G09590	protein_coding	Translation protein SH3-like family protein	1:3106738	1	#N/A	CDS	NA	NA	NA	AT1G09590.1_1_3106738_CDS	AT1G09590.1	3107606	3106549	3107606	1	1	ATC	NCOG	189	TACTGGTCGTATCTGGAACGTCA	CGGAGGAAAAATGCCGGCTGGAC	dTIS	140.969	0.689542	+1 0 -1	15	12	0.0405295	0	305
AT1G09620	protein_coding	ATP binding	1:3116455	-1	#N/A	dbTIS	TRUE	AT1G09620.1	AT1G09620.1	AT1G09620.1_1_3116455_aTIS	AT1G09620.1	3113077	3116455	3113077	2	2	ATG	COG	0	CTGTCACTTAATGGCATCGGAAT		dbTIS	0		-1 0 +1	9	42	0.83349	0	3275
AT1G09620	protein_coding	ATP binding	1:3116664	-1	#N/A	5UTR	NA	NA	NA	AT1G09620.1_1_3116664_5UTR	AT1G09620.1	3116593	3116455	3113077	1	2	ATT	NCOG	-110	CCTAGAAACCATTACTTATCTCT	CTGTCACTTAATGGCATCGGAAT	uORF	0		-1 0 +1	2	11	0.196157	2	71
AT1G09620	protein_coding	ATP binding	1:3116609	-1	#N/A	5UTR	NA	NA	NA	AT1G09620.1_1_3116609_5UTR	AT1G09620.1	3116427	3116455	3113077	1	2	GTG	NCOG	-55	CGATTTCGCGGTGGGCTCGATTC	CTGTCACTTAATGGCATCGGAAT	overlapping ORF	0		-1 0 +1	3	9	0.364165	1	83
AT1G09630	protein_coding	RAB GTPase 11C (RAB11c)	1:3119571	-1	#N/A	dbTIS	FALSE	AT1G09630.1	AT1G09630.1	AT1G09630.1_1_3119571_aTIS	AT1G09630.1	3118350	3119571	3118350	1	1	ATG	COG	0	AAGTGTAACAATGGCGAGAAGAC		dbTIS	0		0 +1	1	3	0.25	0	653
AT1G09640	protein_coding	Translation elongation factor EF1B, gamma chain	1:3120162	1	#N/A	dbTIS	TRUE	AT1G09640.2	AT1G09640.1;AT1G09640.2	AT1G09640.1_1_3120162_aTIS	AT1G09640.1	3122152	3120162	3122152	2	2	ATG	COG	0	CGTCTGAGCAATGGCTTTGGTCT		dbTIS	46.6683	0.399197	+1 0 -1	60	162	0.754786	0	1244
AT1G09640	protein_coding	Translation elongation factor EF1B, gamma chain	1:3121909	1	#N/A	CDS	NA	NA	NA	AT1G09640.1_1_3121909_CDS	AT1G09640.1	3122037	3120162	3122152	8	2	ATA	NCOG	1001	TGGCACGTAAATACTCCTTTGGA	CGTCTGAGCAATGGCTTTGGTCT	dTIS	22.0381	0.20155	0 -1	8	13	0.0399798	2	128
AT1G09640	protein_coding	Translation elongation factor EF1B, gamma chain	1:3120520	1	#N/A	CDS	NA	NA	NA	AT1G09640.2_1_3120520_CDS	AT1G09640.1	3122152	3120162	3122152	3	2	ATG	COG	141	GTTCCTCAAGATGAACCCTATTG	CGTCTGAGCAATGGCTTTGGTCT	dTIS	40.9898	0.374429	+1 0 -1	14	12	0.0376424	0	656
AT1G09640	protein_coding	Translation elongation factor EF1B, gamma chain	1:3120530	1	#N/A	CDS	NA	NA	NA	AT1G09640.2_1_3120530_CDS	AT1G09640.1	3120789	3120162	3122152	3	2	TTG	NCOG	151	ATGAACCCTATTGGAAAGGTTCC	CGTCTGAGCAATGGCTTTGGTCT	dTIS	113.424	0.722222	0 -1	28	10	0.0347319	1	71
AT1G09640	protein_coding	Translation elongation factor EF1B, gamma chain	1:3121797	1	#N/A	CDS	NA	NA	NA	AT1G09640.1_1_3121797_CDS	AT1G09640.1	3121931	3120162	3122152	8	2	AGG	NCOG	889	TATGACCCAGAGGGATACTCACT	CGTCTGAGCAATGGCTTTGGTCT	dTIS	28.5211	0.355556	+1 0 -1	4	8	0.104041	1	134
AT1G09640	protein_coding	Translation elongation factor EF1B, gamma chain	1:3120168	1	#N/A	CDS	NA	NA	NA	AT1G09640.1_1_3120168_CDS	AT1G09640.1	3122152	3120162	3122152	2	2	TTG	NCOG	6	AGCAATGGCTTTGGTCTTGCACA	CGTCTGAGCAATGGCTTTGGTCT	dTIS	43.3296	0.396287	+1 0 -1	14	7	0.0521216	0	1238
AT1G09640	protein_coding	Translation elongation factor EF1B, gamma chain	1:3120006	1	#N/A	5UTR	NA	NA	NA	AT1G09640.1_1_3120006_5UTR	AT1G09640.1	3120158	3120162	3122152	1	2	CTG	NCOG	-48	TTCAGAATATCTGATCCGATATC	CGTCTGAGCAATGGCTTTGGTCT	uORF	421.89	0.844444	0 -1	47	140	0.535014	0	44
AT1G09640	protein_coding	Translation elongation factor EF1B, gamma chain	1:3119985	1	#N/A	5UTR	NA	NA	NA	AT1G09640.2_1_3119985_5UTR	AT1G09640.1	3120158	3120162	3122152	1	2	ACG	NCOG	-69	ATTTGCTCTCACGGAAGATTCTT	CGTCTGAGCAATGGCTTTGGTCT	uORF	403.182	0.893939	+1 0 -1	40	37	0.0727515	0	65
AT1G09640	protein_coding	Translation elongation factor EF1B, gamma chain	1:3119977	1	#N/A	5UTR	NA	NA	NA	AT1G09640.2_1_3119977_5UTR	AT1G09640.1	3120117	3120162	3122152	1	2	TTG	NCOG	-77	CTCTCTCGATTTGCTCTCACGGA	CGTCTGAGCAATGGCTTTGGTCT	uORF	341.235	0.939394	0 -1	20	20	0.0566038	2	32
AT1G09640	protein_coding	Translation elongation factor EF1B, gamma chain	1:3119934	1	#N/A	5UTR	NA	NA	NA	AT1G09640.1_1_3119934_5UTR	AT1G09640.1	3120158	3120162	3122152	1	2	ATA	NCOG	-120	ACACTCCTTTATAGCTTTTCTCC	CGTCTGAGCAATGGCTTTGGTCT	uORF	258.868	0.786325	+1 0 -1	6	14	0.0439544	0	116
AT1G09645	protein_coding	unknown protein	1:3123155	1	#N/A	dbTIS	TRUE	AT1G09645.1	AT1G09645.1	AT1G09645.1_1_3123155_aTIS	AT1G09645.1	3124347	3123155	3124347	1	1	ATG	COG	0	ACAGAGAGAGATGAGACAGAACT		dbTIS	10.0949	0.155763	+1 0 -1	6	22	1.59807	0	320
AT1G09645	protein_coding	unknown protein	1:3123067	1	#N/A	5UTR	NA	NA	NA	AT1G09645.1_1_3123067_5UTR	AT1G09645.1	3124121	3123155	3124347	1	1	TTG	NCOG	-88	ACATCAAAAGTTGTTCCACCAGA	ACAGAGAGAGATGAGACAGAACT	overlapping ORF	25.2489	0.278689	0	8	8	0.518554	1	182
AT1G09645	protein_coding	unknown protein	1:3123106	1	#N/A	5UTR	NA	NA	NA	AT1G09645.1_1_3123106_5UTR	AT1G09645.1	3124121	3123155	3124347	1	1	ATC	NCOG	-49	AGCAGTAAAGATCGATCCGTTCT	ACAGAGAGAGATGAGACAGAACT	overlapping ORF	20.6809	0.1875	+1 0 -1	0	7	0.739759	1	143
AT1G09650	protein_coding	F-box and associated interaction domains-containing protein	1:3125978	1	#N/A	dbTIS	FALSE	AT1G09650.1	AT1G09650.1	AT1G09650.1_1_3125978_aTIS		3127126	3125978	3127126	1	1	ATG	COG	0	AATTACAAGAATGTCGAAAAAGC		dbTIS	0.158529	0.00261097	-1	0	1	5	0	1148
AT1G09660	protein_coding	RNA-binding KH domain-containing protein	1:3130791	-1	#N/A	dbTIS	FALSE	AT1G09660.2;AT1G09660.1;AT1G09660.3	AT1G09660.1;AT1G09660.2	AT1G09660.1_1_3130791_aTIS		3128032	3130791	3128032	2	2	ATG	COG	0	CGTGTTAAAGATGATGGAATCTG		dbTIS	0		0	2	1	0.144928	0	896
AT1G09660	protein_coding	RNA-binding KH domain-containing protein	1:3130971	-1	#N/A	5UTR	NA	NA	NA	AT1G09660.2_1_3130971_5UTR		3130694	3130791	3128205	1	2	GTG	NCOG	-106	TTCTTCCTCTGTGGCCACTCTAC	CGTGTTAAAGATGATGGAATCTG	overlapping ORF	0		-1 0	12	11	0.563275	1	203
AT1G09680	protein_coding	Pentatricopeptide repeat (PPR) superfamily protein	1:3135930	-1	#N/A	dbTIS	FALSE	AT1G09680.1	AT1G09680.1	AT1G09680.1_1_3135930_aTIS		3134107	3135930	3134107	1	1	ATG	COG	0			dbTIS	0		-1 0	4	7	2.46552	0	1823
AT1G09690	protein_coding	Translation protein SH3-like family protein	1:3137430	-1	#N/A	dbTIS	FALSE	AT1G09690.1	AT1G09690.1	AT1G09690.1_1_3137430_aTIS	AT1G09690.1	3136407	3137430	3136407	1	1	ATG	COG	0	AGGAGGAAAAATGCCAGCGGGTC		dbTIS	0		-1 0	1	5	0.024717	0	494
AT1G09690	protein_coding	Translation protein SH3-like family protein	1:3137327	-1	#N/A	CDS	NA	NA	NA	AT1G09690.1_1_3137327_CDS	AT1G09690.1	3137304	3137430	3136407	1	1	AGG	NCOG	103	AGAACCTTCAAGGTCGGCGATTA	AGGAGGAAAAATGCCAGCGGGTC	dTIS	0		-1 0	69	161	0.113914	1	23
AT1G09690	protein_coding	Translation protein SH3-like family protein	1:3137367	-1	#N/A	CDS	NA	NA	NA	AT1G09690.1_1_3137367_CDS	AT1G09690.1	3136407	3137430	3136407	1	1	AAG	NCOG	63	ATTCAGGAAGAAGGGTTACATTC	AGGAGGAAAAATGCCAGCGGGTC	dTIS	0		0 +1	26	66	0.202737	0	431
AT1G09690	protein_coding	Translation protein SH3-like family protein	1:3137258	-1	#N/A	CDS	NA	NA	NA	AT1G09690.1_1_3137258_CDS	AT1G09690.1	3136646	3137430	3136407	1	1	ACG	NCOG	172	AAGTTCTACCACGGTCGTACTGG	AGGAGGAAAAATGCCAGCGGGTC	dTIS	0		-1 0 +1	51	30	0.0462169	1	83
AT1G09690	protein_coding	Translation protein SH3-like family protein	1:3136534	-1	#N/A	CDS	NA	NA	NA	AT1G09690.1_1_3136534_CDS	AT1G09690.1	3136469	3137430	3136407	2	1	GTG	NCOG	367	AAAGCCAATGGTGAGACCATCAG	AGGAGGAAAAATGCCAGCGGGTC	dTIS	0		-1 0 +1	31	24	0.125457	1	65
AT1G09690	protein_coding	Translation protein SH3-like family protein	1:3137358	-1	#N/A	CDS	NA	NA	NA	AT1G09690.1_1_3137358_CDS	AT1G09690.1	3136407	3137430	3136407	1	1	ATT	NCOG	72	GAAGGGTTACATTCCACTCTCGA	AGGAGGAAAAATGCCAGCGGGTC	dTIS	0		-1 0 +1	29	24	0.0416351	0	422
AT1G09690	protein_coding	Translation protein SH3-like family protein	1:3137241	-1	#N/A	CDS	NA	NA	NA	AT1G09690.1_1_3137241_CDS	AT1G09690.1	3136407	3137430	3136407	1	1	ATC	NCOG	189	TACTGGTCGTATCTGGAACGTCA	AGGAGGAAAAATGCCAGCGGGTC	dTIS	0		-1 0 +1	13	20	0.0868618	0	305
AT1G09690	protein_coding	Translation protein SH3-like family protein	1:3136459	-1	#N/A	CDS	NA	NA	NA	AT1G09690.1_1_3136459_CDS	AT1G09690.1	3136364	3137430	3136407	2	1	CTG	NCOG	442	ACCTTGGAGACTGTCACTCCAAT	AGGAGGAAAAATGCCAGCGGGTC	dTIS	0		1	7	1	0.0355113	1	95
AT1G09700	protein_coding	HYPONASTIC LEAVES 1 (HYL1)	1:3140118	-1	#N/A	dbTIS	TRUE	AT1G09700.2;AT1G09700.1	AT1G09700.1	AT1G09700.1_1_3140118_aTIS		3137960	3140118	3137960	1	1	ATG	COG	0	GCTCGTGAAAATGACCTCCACTG		dbTIS	0		-1 0 +1	4	27	1.91639	0	1259
AT1G09700	protein_coding	HYPONASTIC LEAVES 1 (HYL1)	1:3140283	-1	#N/A	5UTR	NA	NA	NA	AT1G09700.1_1_3140283_5UTR		3140158	3140118	3137960	1	1	ATA	NCOG	-165	AAAAACAAAAATAAAAATCAGTA	GCTCGTGAAAATGACCTCCACTG	uORF	0		-1 0 +1	0	4	0.695847	0	125
AT1G09710	protein_coding	Homeodomain-like superfamily protein	1:3141119	1	#N/A	dbTIS	FALSE	AT1G09710.4	AT1G09710.1;AT1G09710.2	AT1G09710.2_1_3141119_aTIS		3144232	3141119	3144232	2	2	ATG	COG	0	TACGACGAAGATGGTTGCTAATA		dbTIS	1.28196	0.0235535	+1 0	0	3	0.727273	0	1952
AT1G09730	protein_coding	Cysteine proteinases superfamily protein	1:3154236	-1	#N/A	dbTIS	TRUE	AT1G09730.1;AT1G09730.2	AT1G09730.1;AT1G09730.2	AT1G09730.1_1_3154236_aTIS		3148017	3154236	3148017	1	1	ATG	COG	0	TTCCCTAGCGATGAAGAAAAACT		dbTIS	0		-1 0 +1	12	33	1.66168	0	2891
AT1G09740	protein_coding	Adenine nucleotide alpha hydrolases-like superfamily protein	1:3154603	1	#N/A	dbTIS	FALSE	AT1G09740.2	AT1G09740.1	AT1G09740.1_1_3154603_aTIS	AT1G09740.1	3155834	3154603	3155834	1	1	ATG	COG	0	TGAAGAAGTCATGGATGTTTCAG		dbTIS	8.83456	0.143411	0 -1	1	7	1.22807	0	515
AT1G09750	protein_coding	Eukaryotic aspartyl protease family protein	1:3157541	1	#N/A	dbTIS	FALSE	AT1G09750.1	AT1G09750.1	AT1G09750.1_1_3157541_aTIS		3158960	3157541	3158960	1	1	ATG	COG	0	AGCCAAAACCATGGCCTCCTCAA		dbTIS	0.168636	0.0037037	0	0	1	2	0	1349
AT1G09760	protein_coding	U2 small nuclear ribonucleoprotein A (U2A')	1:3161603	-1	#N/A	dbTIS	TRUE	AT1G09760.1	AT1G09760.1	AT1G09760.1_1_3161603_aTIS	AT1G09760.1	3159476	3161603	3159476	1	1	ATG	COG	0	TAGTAGAATAATGGTGAAGCTCA		dbTIS	0		-1 0	3	18	0.878714	0	749
AT1G09760	protein_coding	U2 small nuclear ribonucleoprotein A (U2A')	1:3161653	-1	#N/A	5UTR	NA	NA	NA	AT1G09760.1_1_3161653_5UTR	AT1G09760.1	3161603	3161603	3159476	1	1	ATG	COG	-50	TTTCCTCTGAATGCTTAGCAGCG	TAGTAGAATAATGGTGAAGCTCA		0		-1 0 +1	2	13	0.585809	2	50
AT1G09770	protein_coding	cell division cycle 5 (CDC5)	1:3162002	1	#N/A	dbTIS	TRUE	AT1G09770.1	AT1G09770.1	AT1G09770.1_1_3162002_aTIS	AT1G09770.1	3165122	3162002	3165122	1	1	ATG	COG	0	TTGAGCGAAGATGAGGATTATGA		dbTIS	5.69173	0.0923077	+1 0 -1	11	16	0.19372	0	2534
AT1G09770	protein_coding	cell division cycle 5 (CDC5)	1:3161945	1	#N/A	5UTR	NA	NA	NA	AT1G09770.1_1_3161945_5UTR	AT1G09770.1	3161995	3162002	3165122	1	1	ATT	NCOG	-57	TTCCACGAGCATTAGCTTCAGAG	TTGAGCGAAGATGAGGATTATGA	uORF	84.6262	0.470588	+1 0	5	21	0.468761	0	50
AT1G09780	protein_coding	Phosphoglycerate mutase, 2,3-bisphosphoglycerate-independent	1:3167812	-1	#N/A	dbTIS	TRUE	AT1G09780.1	AT1G09780.1	AT1G09780.1_1_3167812_aTIS	AT1G09780.1	3165550	3167812	3165550	1	1	ATG	COG	0	AATCTCAGCTATGGCTACCTCCT		dbTIS	0		-1 0 +1	70	130	1.07008	0	1673
AT1G09794	protein_coding	Cox19 family protein (CHCH motif)	1:3172196	1	#N/A	dbTIS	FALSE	AT1G09794.1	AT1G09794.1	AT1G09794.1_1_3172196_aTIS		3173321	3172196	3173321	1	1	ATG	COG	0	CGAGAGAGAAATGGCGCAACCAA		dbTIS	5.47881	0.0885417	0 -1	5	3	0.333333	0	191
AT1G09795	protein_coding	ATP phosphoribosyl transferase 2 (ATP-PRT2)	1:3173588	1	#N/A	dbTIS	TRUE	AT1G09795.1	AT1G09795.1	AT1G09795.1_1_3173588_aTIS		3176690	3173588	3176690	1	1	ATG	COG	0	GAGAGCAACCATGCCAATCTCAA		dbTIS	5.9393	0.0716586	+1 0 -1	8	10	0.833862	0	1241
AT1G09800	protein_coding	Pseudouridine synthase family protein	1:3180336	-1	#N/A	dbTIS	FALSE	AT1G09800.2;AT1G09800.1	AT1G09800.1	AT1G09800.1_1_3180336_aTIS		3177121	3180336	3177121	1	1	ATG	COG	0	TGAGTGAGTCATGTCCGATAATC		dbTIS	0		0 +1	1	2	0.44359	0	1118
AT1G09810	protein_coding	evolutionarily conserved C-terminal region 11 (ECT11)	1:3183354	-1	#N/A	dbTIS	FALSE	AT1G09810.1	AT1G09810.1	AT1G09810.1_1_3183354_aTIS		3181138	3183354	3181138	2	2	ATG	COG	0	AAAATTGATAATGGCCACTGAAA		dbTIS	0		-1 0 +1	0	7	1.18421	0	1412
AT1G09812	protein_coding	unknown protein	1:3187817	1	#N/A	dbTIS	FALSE	AT1G09812.1	AT1G09812.1	AT1G09812.1_1_3187817_aTIS		3188580	3187817	3188580	1	1	ATG	COG	0			dbTIS	1.1787	0.0258398	0	0	2	2.85714	0	386
AT1G09815	protein_coding	polymerase delta 4 (POLD4)	1:3189460	1	#N/A	dbTIS	FALSE	AT1G09815.1	AT1G09815.1	AT1G09815.1_1_3189460_aTIS	AT1G09815.1	3190050	3189460	3190050	1	1	ATG	COG	0	AAAGGAGGCTATGGCGACGACGG		dbTIS	21.4108	0.248	0	0	1	0.0833333	0	374
AT1G09820	protein_coding	Pentatricopeptide repeat (PPR-like) superfamily protein	1:3192414	-1	#N/A	dbTIS	FALSE	AT1G09820.1	AT1G09820.1	AT1G09820.1_1_3192414_aTIS		3190594	3192414	3190594	1	1	ATG	COG	0			dbTIS	0		-1 0	5	6	0.357143	0	1820
AT1G09830	protein_coding	Glycinamide ribonucleotide (GAR) synthetase	1:3194936	-1	#N/A	dbTIS	FALSE	AT1G09830.1	AT1G09830.1	AT1G09830.1_1_3194936_aTIS		3192783	3194936	3192783	1	1	ATG	COG	0	GTCTCCCTCCATGTCGTCGTTGT		dbTIS	0		0	1	4	0.408163	0	1598
AT1G09840	protein_coding	shaggy-like protein kinase 41 (SK41)	1:3199524	-1	#N/A	dbTIS	FALSE	AT1G09840.2;AT1G09840.6;AT1G09840.10;AT1G09840.9;AT1G09840.4;AT1G09840.5;AT1G09840.8;AT1G09840.7;AT1G09840.1;AT1G09840.3	AT1G09840.1;AT1G09840.2;AT1G09840.3;AT1G09840.4;AT1G09840.5;AT1G09840.6	AT1G09840.4_1_3199524_aTIS		3196114	3199524	3196114	3	3	ATG	COG	0	AATATATATCATGGCATCCTCTG		dbTIS	0		-1	3	2	0.0150679	0	1265
AT1G09840	protein_coding	shaggy-like protein kinase 41 (SK41)	1:3200077	-1	#N/A	5UTR	NA	NA	NA	AT1G09840.4_1_3200077_5UTR		3199554	3199524	3196114	2	3	ATG	COG	-137	CAATCGTCAAATGCTTGACTTTG	AATATATATCATGGCATCCTCTG	uORF	0		-1 0 +1	24	97	2.96039	2	107
AT1G09850	protein_coding	xylem bark cysteine peptidase 3 (XBCP3)	1:3201848	1	#N/A	dbTIS	FALSE	AT1G09850.1	AT1G09850.1	AT1G09850.1_1_3201848_aTIS		3203875	3201848	3203875	1	1	ATG	COG	0	AATTACAGAAATGTCAATGTCAT		dbTIS	1.14351	0.021309	0 -1	4	4	0.244755	0	1313
AT1G09870	protein_coding	histidine acid phosphatase family protein	1:3205817	1	#N/A	dbTIS	FALSE	AT1G09870.1	AT1G09870.1	AT1G09870.1_1_3205817_aTIS		3208444	3205817	3208444	1	1	ATG	COG	0	AGCGTGAGAGATGGCGACGAAGA		dbTIS	5.41124	0.0983607	-1	0	2	0.0757576	0	1463
AT1G09870	protein_coding	histidine acid phosphatase family protein	1:3207621	1	#N/A	CDS	NA	NA	NA	AT1G09870.1_1_3207621_CDS		3207671	3205817	3208444	8	1	CTG	NCOG	991	AAGCTCCCACCTGGAAGTTACGA	AGCGTGAGAGATGGCGACGAAGA	dTIS	2.72988	0.0588235	+1 0 -1	1	2	0.643939	1	50
AT1G09910	protein_coding	Rhamnogalacturonate lyase family protein	1:3224451	-1	#N/A	dbTIS	FALSE	AT1G09910.1	AT1G09910.1	AT1G09910.1_1_3224451_aTIS		3220151	3224451	3220151	1	1	ATG	COG	0	TCGAATACTGATGAAGAAACTGG		dbTIS	0		-1 0 +1	3	4	0.147541	0	2027
AT1G09920	protein_coding	TRAF-type zinc finger-related	1:3226860	-1	#N/A	dbTIS	FALSE	AT1G09920.1	AT1G09920.1	AT1G09920.1_1_3226860_aTIS	AT1G09920.1	3224863	3226860	3224863	1	1	ATG	COG	0	TCGTTTGACGATGGAGACTGCGA		dbTIS	0		1	0	0	0.140845	0	578
AT1G09920	protein_coding	TRAF-type zinc finger-related	1:3226986	-1	#N/A	5UTR	NA	NA	NA	AT1G09920.1_1_3226986_5UTR	AT1G09920.1	3226954	3226860	3224863	1	1	ACG	NCOG	-126	ATCCGAGAAAACGAAGTTCAAAG	TCGTTTGACGATGGAGACTGCGA	uORF	0		-1 0 +1	12	19	0.869736	0	32
AT1G09920	protein_coding	TRAF-type zinc finger-related	1:3226996	-1	#N/A	5UTR	NA	NA	NA	AT1G09920.1_1_3226996_5UTR	AT1G09920.1	3226904	3226860	3224863	1	1	ATC	NCOG	-136	ATATCTCAAAATCCGAGAAAACG	TCGTTTGACGATGGAGACTGCGA	uORF	0		0 +1	4	10	0.50118	1	92
AT1G09940	protein_coding	HEMA2	1:3239262	-1	#N/A	dbTIS	FALSE	AT1G09940.1	AT1G09940.1	AT1G09940.1_1_3239262_aTIS		3237224	3239262	3237224	1	1	ATG	COG	0	CTCAAAATCTATGGCGGTTTCTA		dbTIS	0		-1 0 +1	3	6	0.6	0	1592
AT1G09950	protein_coding	RESPONSE TO ABA AND SALT 1 (RAS1)	1:3241541	-1	#N/A	dbTIS	FALSE	AT1G09950.1	AT1G09950.1	AT1G09950.1_1_3241541_aTIS		3240849	3241541	3240849	1	1	ATG	COG	0	CATAAGAAACATGCCAAACACTA		dbTIS	0		-1 0 +1	2	7	1.85714	0	692
AT1G09960	protein_coding	sucrose transporter 4 (SUT4)	1:3244258	1	#N/A	dbTIS	TRUE	AT1G09960.1	AT1G09960.1	AT1G09960.1_1_3244258_aTIS		3246718	3244258	3246718	1	1	ATG	COG	0	GAAGCGAGAAATGGCTACTTCCG		dbTIS	1.8116	0.0300065	+1 0 -1	10	10	0.484848	0	1532
AT1G09970	protein_coding	LRR XI-23	1:3252408	1	#N/A	dbTIS	TRUE	AT1G09970.2	AT1G09970.1;AT1G09970.2	AT1G09970.2_1_3252408_aTIS		3255428	3252408	3255428	1	1	ATG	COG	0	TCTCTCCGACATGGCTCCGTCGT		dbTIS	0.915233	0.0167007	+1 0 -1	5	15	2.4265	0	2933
AT1G09980	protein_coding	Putative serine esterase family protein	1:3261446	-1	#N/A	5UTR	NA	NA	NA	AT1G09980.1_1_3261446_5UTR		3261414	3260866	3256541	1	2	CTG	NCOG	-286	TAAATCAAATCTGGGTTTCGTCT	AGTTCTCCATATGTTACGCCGTC	uORF	0		-1 0	6	10	0.615121	1	32
AT1G10020	protein_coding	Protein of unknown function (DUF1005)	1:3271732	-1	#N/A	dbTIS	FALSE	AT1G10020.1	AT1G10020.1	AT1G10020.1_1_3271732_aTIS		3269939	3271732	3269939	1	1	ATG	COG	0	TGCGATTGAAATGGATCCTTGTC		dbTIS	0		0	2	2	0.253165	0	1385
AT1G10050	protein_coding	glycosyl hydrolase family 10 protein / carbohydrate-binding domain-containing protein	1:3279270	1	#N/A	dbTIS	FALSE	AT1G10050.1	AT1G10050.1	AT1G10050.1_1_3279270_aTIS		3283444	3279270	3283444	1	1	ATG	COG	0			dbTIS	1.02659	0.0200501	-1	2	6	0.674603	0	3191
AT1G10090	protein_coding	Early-responsive to dehydration stress protein (ERD4)	1:3295271	-1	#N/A	dbTIS	FALSE	AT1G10090.1	AT1G10090.1	AT1G10090.1_1_3295271_aTIS		3290572	3295271	3290572	2	2	ATG	COG	0	AGATAGTGAGATGGATGTCTCAG		dbTIS	0		-1 0 +1	1	8	1.5	0	2288
AT1G10090	protein_coding	Early-responsive to dehydration stress protein (ERD4)	1:3296018	-1	#N/A	5UTR	NA	NA	NA	AT1G10090.1_1_3296018_5UTR		3295317	3295271	3290572	1	2	TTG	NCOG	-180	TTTAGGGTTTTTGATTCTTCGGG	AGATAGTGAGATGGATGTCTCAG	uORF	0		0	2	10	1.3388	0	134
AT1G10095	protein_coding	Protein prenylyltransferase superfamily protein	1:3300353	-1	#N/A	dbTIS	FALSE	AT1G10095.4;AT1G10095.1;AT1G10095.3;AT1G10095.2	AT1G10095.1	AT1G10095.1_1_3300353_aTIS		3297478	3300353	3297478	1	1	ATG	COG	0	TTGAGGAATAATGAAACAAGGAC		dbTIS	0		1	0	0	0.0545455	0	1262
AT1G10140	protein_coding	Uncharacterised conserved protein UCP031279	1:3323473	-1	#N/A	dbTIS	FALSE	AT1G10140.1	AT1G10140.1	AT1G10140.1_1_3323473_aTIS	AT1G10140.1	3322970	3323473	3322970	1	1	ATG	COG	0	AAAACAGAGGATGAAACAAAACC		dbTIS	0		-1 0 +1	17	18	0.775172	0	503
AT1G10140	protein_coding	Uncharacterised conserved protein UCP031279	1:3323476	-1	#N/A	5UTR	NA	NA	NA	AT1G10140.1_1_3323476_5UTR	AT1G10140.1	3322970	3323473	3322970	1	1	AGG	NCOG	-3	ACAAAAACAGAGGATGAAACAAA	AAAACAGAGGATGAAACAAAACC	extension	0		-1 0 +1	24	122	1.61	0	506
AT1G10150	protein_coding	Carbohydrate-binding protein	1:3326160	1	#N/A	dbTIS	FALSE	AT1G10150.1	AT1G10150.1	AT1G10150.1_1_3326160_aTIS		3327404	3326160	3327404	1	1	ATG	COG	0	TGTTTGTTGAATGGACCTTCTTC		dbTIS	2.12129	0.037751	0 -1	0	5	0.746269	0	1244
AT1G10170	protein_coding	NF-X-like 1 (NFXL1)	1:3337491	-1	#N/A	dbTIS	TRUE	AT1G10170.1;AT1G10170.2;AT1G10170.4;AT1G10170.3	AT1G10170.1	AT1G10170.1_1_3337491_aTIS		3333925	3337491	3333925	1	1	ATG	COG	0			dbTIS	0		-1 0	6	36	1.12631	0	3566
AT1G10200	protein_coding	WLIM1	1:3347763	-1	#N/A	dbTIS	FALSE	AT1G10200.1	AT1G10200.1	AT1G10200.1_1_3347763_aTIS	AT1G10200.1	3346677	3347763	3346677	1	1	ATG	COG	0	TCTTACAAGAATGGCGTTCGCAG		dbTIS	0		0	3	1	0.000546448	0	572
AT1G10200	protein_coding	WLIM1	1:3347779	-1	#N/A	5UTR	NA	NA	NA	AT1G10200.1_1_3347779_5UTR	AT1G10200.1	3347723	3347763	3346677	1	1	CTG	NCOG	-16	GTCTTTTAGTCTGATCTCTTACA	TCTTACAAGAATGGCGTTCGCAG	overlapping ORF	0		-1 0 +1	15	24	0.554645	1	56
AT1G10210	protein_coding	mitogen-activated protein kinase 1 (MPK1)	1:3349579	1	#N/A	dbTIS	FALSE	AT1G10210.2	AT1G10210.1;AT1G10210.2	AT1G10210.1_1_3349579_aTIS		3350776	3349579	3350776	2	2	ATG	COG	0	AAAACAAAAAATGGCGACTTTGG		dbTIS	2.78225	0.049416	+1 0 -1	5	2	0.269993	0	1112
AT1G10220	protein_coding	BEST Arabidopsis thaliana protein match is: ZCF37 (TAIR:AT1G59590.1)	1:3354364	1	#N/A	dbTIS	FALSE	AT1G10225.1	AT1G10220.2	AT1G10220.2_1_3354364_aTIS		3354690	3354364	3354690	2	2	ATG	COG	0	TTATCTTTTGATGGAGAGAATGA		dbTIS	1.39564	0.0244648	1	0	1	0.714286	0	326
AT1G10230	protein_coding	SKP1-like 18 (SK18)	1:3355600	1	#N/A	dbTIS (TAIR10)	TRUE	NA	AT1G10230.1	AT1G10230.1_1_3355600_aTIS	AT1G10230.1	3356151	3355600	3356151	1	1	ATG	COG	0	CCTTATAACAATGGCTTCTTCTT		dbTIS	7.10131	0.110507	+1 0 -1	12	18	0.430839	0	551
AT1G10240	protein_coding	FAR1-related sequence 11 (FRS11)	1:3359271	-1	#N/A	dbTIS	FALSE	AT1G10240.1;AT1G10240.2	AT1G10240.1	AT1G10240.1_1_3359271_aTIS		3356835	3359271	3356835	2	2	ATG	COG	0	TAGGAGCTAAATGTCGGATGATC		dbTIS	0		-1 0	4	2	-0.219629	0	2042
AT1G10270	protein_coding	glutamine-rich protein 23 (GRP23)	1:3363535	1	#N/A	dbTIS	TRUE	AT1G10270.1	AT1G10270.1	AT1G10270.1_1_3363535_aTIS	AT1G10270.1	3366276	3363535	3366276	1	1	ATG	COG	0	TCCCTCCACCATGTCTCTCAGTC		dbTIS	14.9391	0.208972	+1 0 -1	16	12	0.0414584	0	2741
AT1G10280	protein_coding	Core-2/I-branching beta-1,6-N-acetylglucosaminyltransferase family protein	1:3369064	-1	#N/A	5UTR	NA	NA	NA	AT1G10280.1_1_3369064_5UTR		3369017	3368739	3366795	1	1	ATG	COG	-325	AGATTTGTTTATGTTTCTTCTTC	TTCTCGAACAATGGCGAGAGGAG	uORF	0		-1 0 +1	6	18	2.04336	1	47
AT1G10290	protein_coding	dynamin-like protein 6 (ADL6)	1:3370774	1	#N/A	dbTIS	TRUE	AT1G10290.1	AT1G10290.1	AT1G10290.1_1_3370774_aTIS		3377120	3370774	3377120	1	1	ATG	COG	0	GCTAGTCGCGATGGAGGCGATCG		dbTIS	3.49857	0.0582878	+1 0 -1	9	23	0.913313	0	2744
AT1G10290	protein_coding	dynamin-like protein 6 (ADL6)	1:3370596	1	#N/A	5UTR	NA	NA	NA	AT1G10290.1_1_3370596_5UTR		3370688	3370774	3377120	1	1	ATC	NCOG	-178	GCTTAACACCATCGCGACCGGAT	GCTAGTCGCGATGGAGGCGATCG	uORF	15.8254	0.204301	+1 0 -1	5	8	0.13532	1	92
AT1G10300	protein_coding	Nucleolar GTP-binding protein	1:3378481	1	#N/A	CDS	NA	NA	NA	AT1G10300.1_1_3378481_CDS		3380226	3378142	3380226	1	1	GTG	NCOG	339	TCTTCTTCATGTGCTTTACAATA		dTIS	2.0321	0.0144928	0 -1	17	21	1.45735	0	1724
AT1G10310	protein_coding	NAD(P)-binding Rossmann-fold superfamily protein	1:3383874	-1	#N/A	dbTIS	TRUE	AT1G10310.1	AT1G10310.1	AT1G10310.1_1_3383874_aTIS		3381733	3383874	3381733	1	1	ATG	COG	0	ATCGGCCACGATGACGATGGCGA		dbTIS	0		-1 0 +1	8	33	3.06117	0	728
AT1G10330	protein_coding	Tetratricopeptide repeat (TPR)-like superfamily protein	1:3388747	1	#N/A	dbTIS	FALSE	AT1G10330.1	AT1G10330.1	AT1G10330.1_1_3388747_aTIS		3390150	3388747	3390150	1	1	ATG	COG	0			dbTIS	0.810726	0.017094	0 -1	0	5	3.57143	0	1403
AT1G10360	protein_coding	glutathione S-transferase TAU 18 (GSTU18)	1:3396806	-1	#N/A	dbTIS	FALSE	AT1G10360.1	AT1G10360.1	AT1G10360.1_1_3396806_aTIS		3395738	3396806	3395738	1	1	ATG	COG	0	CCGGGATAAAATGGCGACCGAGG		dbTIS	0		1	0	0	1.66667	0	683
AT1G10370	protein_coding	EARLY-RESPONSIVE TO DEHYDRATION 9 (ERD9)	1:3398273	-1	#N/A	dbTIS	FALSE	AT1G10370.1	AT1G10370.1	AT1G10370.1_1_3398273_aTIS	AT1G10370.1	3397274	3398273	3397274	1	1	ATG	COG	0	TGAAGAGAAAATGGCAAGCAGCG		dbTIS	0		0 +1	1	1	0.270496	0	683
AT1G10390	protein_coding	Nucleoporin autopeptidase	1:3412045	-1	#N/A	dbTIS	TRUE	AT1G10390.2;AT1G10390.3;AT1G10390.1	AT1G10390.1;AT1G10390.2	AT1G10390.2_1_3412045_aTIS	AT1G10390.1	3407265	3412045	3407265	3	3	ATG	COG	0	ACAGAGGAAGATGTTTGGCTCAT		dbTIS	0		-1 0 +1	12	18	0.415712	0	3125
AT1G10390	protein_coding	Nucleoporin autopeptidase	1:3412041	-1	#N/A	CDS	NA	NA	NA	AT1G10390.1_1_3412041_CDS	AT1G10390.1	3410455	3412045	3407265	2	2	TTG	NCOG	4	AGGAAGATGTTTGGCTCATCTAA	ACAGAGGAAGATGTTTGGCTCAT	dTIS	0		-1 0 +1	3	6	0.198344	1	1154
AT1G10390	protein_coding	Nucleoporin autopeptidase	1:3412091	-1	#N/A	5UTR	NA	NA	NA	AT1G10390.2_1_3412091_5UTR	AT1G10390.1	3412029	3412045	3407265	3	3	ATA	NCOG	-46	ACAGGATAATATAATTTCTTTTG	ACAGAGGAAGATGTTTGGCTCAT	overlapping ORF	0		-1 0	1	31	0.495183	1	62
AT1G10390	protein_coding	Nucleoporin autopeptidase	1:3412755	-1	#N/A	5UTR	NA	NA	NA	AT1G10390.1_1_3412755_5UTR	AT1G10390.1	3412630	3412045	3407265	1	2	ATT	NCOG	-321	TTCCGGCGAAATTGCTCCATCTT	ACAGAGGAAGATGTTTGGCTCAT	uORF	0		0 +1	8	19	0.304651	0	125
AT1G10390	protein_coding	Nucleoporin autopeptidase	1:3412805	-1	#N/A	5UTR	NA	NA	NA	AT1G10390.1_1_3412805_5UTR	AT1G10390.1	3412671	3412045	3407265	1	2	ATC	NCOG	-371	AAAAGGGCCAATCGTTCGCTCTT	ACAGAGGAAGATGTTTGGCTCAT	uORF	0		-1 0	3	13	0.144338	2	134
AT1G10410	protein_coding	Protein of unknown function (DUF1336)	1:3419424	-1	#N/A	5UTR	NA	NA	NA	AT1G10410.1_1_3419424_5UTR		3419395	3419264	3416842	1	1	ATG	COG	-160	TGTTGTTTTGATGATGACAGATT	AGAGAGAGAGATGGGAGGTTGCG	uORF	0		-1 0 +1	4	16	1.05452	1	29
AT1G10417	protein_coding	unknown protein	1:3427457	-1	#N/A	dbTIS	FALSE	AT1G10417.2;AT1G10417.4;AT1G10417.1	AT1G10417.1	AT1G10417.1_1_3427457_aTIS		3424616	3427457	3424616	1	1	ATG	COG	0			dbTIS	0		0	0	1	0.666667	0	1295
AT1G10430	protein_coding	protein phosphatase 2A-2 (PP2A-2)	1:3430437	-1	#N/A	dbTIS	FALSE	AT1G10430.2;AT1G10430.1	AT1G10430.1	AT1G10430.1_1_3430437_aTIS		3428705	3430437	3428705	1	1	ATG	COG	0	GCTTTTCAAGATGCCGTCGAACG		dbTIS	0		-1 0 +1	2	6	0.190981	0	920
AT1G10430	protein_coding	protein phosphatase 2A-2 (PP2A-2)	1:3430546	-1	#N/A	5UTR	NA	NA	NA	AT1G10430.1_1_3430546_5UTR		3430520	3430437	3428705	1	1	TTG	NCOG	-109	CTAGGAGGATTTGATCTCTCCGA	GCTTTTCAAGATGCCGTCGAACG	uORF	0		0	0	10	0.492611	1	26
AT1G10430	protein_coding	protein phosphatase 2A-2 (PP2A-2)	1:3430510	-1	#N/A	5UTR	NA	NA	NA	AT1G10430.1_1_3430510_5UTR		3430472	3430437	3428705	1	1	ATA	NCOG	-73	GCTCTGGCCGATAGATTCTCCGG	GCTTTTCAAGATGCCGTCGAACG	uORF	0		-1 0 +1	11	9	0.283441	1	38
AT1G10450	protein_coding	SIN3-like 6 (SNL6)	1:3432313	1	#N/A	dbTIS	TRUE	AT1G10450.1	AT1G10450.1	AT1G10450.1_1_3432313_aTIS		3437979	3432313	3437979	2	2	ATG	COG	0	AAGACTGAAGATGAAGAGAGCTA		dbTIS	3.20161	0.0566934	+1 0 -1	3	8	0.226947	0	3368
AT1G10450	protein_coding	SIN3-like 6 (SNL6)	1:3431866	1	#N/A	5UTR	NA	NA	NA	AT1G10450.1_1_3431866_5UTR		3431898	3432313	3437979	1	2	ATT	NCOG	-264	AGACAGAGAGATTGCTCCTAATC	AAGACTGAAGATGAAGAGAGCTA	uORF	46.9198	0.242424	+1 0	20	43	0.380532	0	32
AT1G10450	protein_coding	SIN3-like 6 (SNL6)	1:3432003	1	#N/A	5UTR	NA	NA	NA	AT1G10450.1_1_3432003_5UTR		3432326	3432313	3437979	1	2	ATC	NCOG	-127	GTTTCCACCGATCCTCCGACTTC	AAGACTGAAGATGAAGAGAGCTA	overlapping ORF	23.399	0.29078	0 -1	2	13	0.2517	1	140
AT1G10450	protein_coding	SIN3-like 6 (SNL6)	1:3432044	1	#N/A	5UTR	NA	NA	NA	AT1G10450.1_1_3432044_5UTR		3432073	3432313	3437979	1	2	ACG	NCOG	-86	TAACAAAGGAACGAAGAAGCTCT	AAGACTGAAGATGAAGAGAGCTA	uORF	40.7913	0.433333	+1 0 -1	13	8	0.0342956	2	29
AT1G10450	protein_coding	SIN3-like 6 (SNL6)	1:3432078	1	#N/A	5UTR	NA	NA	NA	AT1G10450.1_1_3432078_5UTR		3432326	3432313	3437979	1	2	ATC	NCOG	-52	GAGTAACGTGATCCGGTCTACAA	AAGACTGAAGATGAAGAGAGCTA	overlapping ORF	9.09959	0.166667	+1 0 -1	1	4	0.257068	1	65
AT1G10460	protein_coding	germin-like protein 7 (GLP7)	1:3440231	-1	#N/A	dbTIS	FALSE	AT1G10460.1	AT1G10460.1	AT1G10460.1_1_3440231_aTIS		3439578	3440231	3439578	1	1	ATG	COG	0	CTCGCTCTCTATGATTCTAAACA		dbTIS	0		0 +1	9	9	1.09867	0	653
AT1G10470	protein_coding	response regulator 4 (ARR4)	1:3443759	-1	#N/A	dbTIS	TRUE	AT1G10470.1	AT1G10470.1	AT1G10470.1_1_3443759_aTIS	AT1G10470.1	3442624	3443759	3442624	1	1	ATG	COG	0	AAGCTCGTCTATGGCCAGAGACG		dbTIS	0		-1 0 +1	33	63	1.07682	0	779
AT1G10470	protein_coding	response regulator 4 (ARR4)	1:3443888	-1	#N/A	5UTR	NA	NA	NA	AT1G10470.1_1_3443888_5UTR	AT1G10470.1	3442624	3443759	3442624	1	1	ATC	NCOG	-129	GAACAAAAAAATCAGAAATATAA	AAGCTCGTCTATGGCCAGAGACG	extension	0		-1 0 +1	14	18	0.182905	0	908
AT1G10500	protein_coding	chloroplast-localized ISCA-like protein (CPISCA)	1:3461340	-1	#N/A	dbTIS	TRUE	AT1G10500.1	AT1G10500.1	AT1G10500.1_1_3461340_aTIS	AT1G10500.1	3460160	3461340	3460160	1	1	ATG	COG	0	TCAGAAGATTATGGCTTTCGCTA		dbTIS	0		-1 0 +1	23	26	0.573634	0	542
AT1G10510	protein_coding	embryo defective 2004 (emb2004)	1:3461771	1	#N/A	dbTIS	FALSE	AT1G10510.1	AT1G10510.1	AT1G10510.1_1_3461771_aTIS		3465590	3461771	3465590	1	1	ATG	COG	0	CAGCTCCTTAATGGCTTCTTCTT		dbTIS	1.72777	0.0269527	0 -1	19	21	-0.128611	0	1817
AT1G10510	protein_coding	embryo defective 2004 (emb2004)	1:3461711	1	#N/A	5UTR	NA	NA	NA	AT1G10510.1_1_3461711_5UTR		3461755	3461771	3465590	1	1	GTG	NCOG	-60	TAATTCTTCAGTGGTTGGTTTTC	CAGCTCCTTAATGGCTTCTTCTT	uORF	21.7149	0.311111	0 -1	4	15	0.836991	0	44
AT1G10520	protein_coding	DNA polymerase lambda (POLL)	1:3465964	1	#N/A	dbTIS	FALSE	AT1G10520.2	AT1G10520.1	AT1G10520.1_1_3465964_aTIS		3469248	3465964	3469248	1	1	ATG	COG	0			dbTIS	3.03511	0.0528302	-1	3	1	0.0505879	0	1589
AT1G10522	protein_coding	unknown protein	1:3470009	1	#N/A	dbTIS	TRUE	AT1G10522.2	AT1G10522.1;AT1G10522.2	AT1G10522.2_1_3470009_aTIS	AT1G10522.1	3471291	3470009	3471291	2	2	ATG	COG	0	AAGCTTAGTAATGGCTTCAATGC		dbTIS	15.9538	0.190741	0 -1	37	53	0.452459	0	539
AT1G10522	protein_coding	unknown protein	1:3469717	1	#N/A	5UTR	NA	NA	NA	AT1G10522.1_1_3469717_5UTR	AT1G10522.1	3469743	3470009	3471291	1	2	ATG	COG	-162	TTGATGAACCATGACCGTGCGGT	AAGCTTAGTAATGGCTTCAATGC	uORF	69.9969	0.185185	+1 0 -1	38	60	0.539725	0	26
AT1G10522	protein_coding	unknown protein	1:3469710	1	#N/A	5UTR	NA	NA	NA	AT1G10522.1_1_3469710_5UTR	AT1G10522.1	3469739	3470009	3471291	1	2	ATG	COG	-169	ACCCTGGTTGATGAACCATGACC	AAGCTTAGTAATGGCTTCAATGC	uORF	342.019	0.4	+1 0 -1	17	26	0.136382	1	29
AT1G10570	protein_coding	OVERLY TOLERANT TO SALT 2 (OTS2)	1:3487639	1	#N/A	dbTIS	FALSE	AT1G10570.1	AT1G10570.1;AT1G10570.2	AT1G10570.1_1_3487639_aTIS		3491102	3487639	3491102	1	1	ATG	COG	0	CGAAGAAGAGATGAAGAGACAAA		dbTIS	3.95288	0.0722611	+1 0 -1	6	7	0.333693	0	1715
AT1G10580	protein_coding	Transducin/WD40 repeat-like superfamily protein	1:3493665	-1	#N/A	dbTIS	TRUE	AT1G10580.1	AT1G10580.1	AT1G10580.1_1_3493665_aTIS	AT1G10580.1	3491560	3493665	3491560	1	1	ATG	COG	0	ATCGTGAGAGATGGATCTGATTC		dbTIS	0		-1 0 +1	21	34	1.21591	0	1721
AT1G10580	protein_coding	Transducin/WD40 repeat-like superfamily protein	1:3493711	-1	#N/A	5UTR	NA	NA	NA	AT1G10580.1_1_3493711_5UTR	AT1G10580.1	3493685	3493665	3491560	1	1	ATA	NCOG	-46	AAATCTCAGTATAAAGTTTCTCA	ATCGTGAGAGATGGATCTGATTC	uORF	0		-1 0	7	12	0.42202	1	26
AT1G10590	protein_coding	Nucleic acid-binding, OB-fold-like protein	1:3502991	-1	#N/A	dbTIS	NA	AT1G10590.1;AT1G10590.2	AT1G10590.1;AT1G10590.2	AT1G10590.3_1_3502991_CDS	AT1G10590.2	3502324	3503033	3502324	2	2	ATG	COG	42	TGTTATAAAAATGGCTGAGGCAA	ATCACAGCAGATGTTGTTGTTTA	dTIS	0		-1 0 +1	24	35	0.714472	0	419
AT1G10590	protein_coding	Nucleic acid-binding, OB-fold-like protein	1:3503033	-1	#N/A	dbTIS	FALSE	AT1G10590.3	AT1G10590.3	AT1G10590.3_1_3503033_aTIS	AT1G10590.2	3502324	3503033	3502324	2	2	ATG	COG	0	ATCACAGCAGATGTTGTTGTTTA		dbTIS	0		-1 0 +1	0	2	0.0717087	0	461
AT1G10590	protein_coding	Nucleic acid-binding, OB-fold-like protein	1:3502475	-1	#N/A	CDS	NA	NA	NA	AT1G10590.3_1_3502475_CDS	AT1G10590.2	3502443	3503033	3502324	3	2	ATG	COG	310	ACTCTGCGTAATGCGAAGATCGA	ATCACAGCAGATGTTGTTGTTTA	dTIS	0		-1 0 +1	4	21	0.54902	1	32
AT1G10590	protein_coding	Nucleic acid-binding, OB-fold-like protein	1:3502832	-1	#N/A	CDS	NA	NA	NA	AT1G10590.1_1_3502832_CDS	AT1G10590.2	3502324	3502991	3502324	2	2	ATG	COG	159	GTCACGTCAGATGCGGATTGCCG	TGTTATAAAAATGGCTGAGGCAA	dTIS	0		-1 0 +1	2	13	0.301341	0	260
AT1G10590	protein_coding	Nucleic acid-binding, OB-fold-like protein	1:3502383	-1	#N/A	CDS	NA	NA	NA	AT1G10590.2_1_3502383_CDS	AT1G10590.2	3502324	3502991	3502324	3	2	GTG	NCOG	360	AGACATCACCGTGAAGGATGATA	TGTTATAAAAATGGCTGAGGCAA	dTIS	0		-1 0 +1	12	10	0.0657895	0	59
AT1G10590	protein_coding	Nucleic acid-binding, OB-fold-like protein	1:3503417	-1	#N/A	5UTR	NA	NA	NA	AT1G10590.1_1_3503417_5UTR	AT1G10590.2	3502324	3502991	3502324	1	2	ATC	NCOG	-57	CACAGATCTAATCGCTAAAGTCA	TGTTATAAAAATGGCTGAGGCAA	extension	0		-1 0 +1	43	55	0.592843	0	476
AT1G10600	protein_coding	associated molecule with the SH3 domain of STAM 2 (AMSH2)	1:3503765	1	#N/A	dbTIS	NA	AT1G10600.3	AT1G10600.1;AT1G10600.3	AT1G10600.2_1_3503765_5UTR		3504585	3503907	3505190	1	1	ATG	COG	-142	TTCTGCTTCCATGGTAACGCTCT	ATACTGAGAGATGTTCATATCTC	overlapping ORF	4.96906	0.0884354	0 -1	2	11	1.30662	1	293
AT1G10600	protein_coding	associated molecule with the SH3 domain of STAM 2 (AMSH2)	1:3503907	1	#N/A	dbTIS	FALSE	AT1G10600.2	AT1G10600.2	AT1G10600.2_1_3503907_aTIS		3505190	3503907	3505190	1	1	ATG	COG	0	ATACTGAGAGATGTTCATATCTC		dbTIS	1.18295	0.0239521	0 -1	0	5	0.714286	0	500
AT1G10630	protein_coding	ADP-ribosylation factor A1F (ARFA1F)	1:3514230	-1	#N/A	dbTIS	TRUE	AT1G10630.1;AT1G10630.2	AT1G10630.1	AT1G10630.1_1_3514230_aTIS	AT1G10630.1	3513189	3514230	3513189	2	2	ATG	COG	0	TAAAAGGAAAATGGGGCTTTCAT		dbTIS	0		-1 0 +1	32	42	0.472512	0	545
AT1G10630	protein_coding	ADP-ribosylation factor A1F (ARFA1F)	1:3513744	-1	#N/A	CDS	NA	NA	NA	AT1G10630.1_1_3513744_CDS	AT1G10630.1	3513189	3514230	3513189	4	2	AGG	NCOG	324	TGAACTTCACAGGATGTTGAATG	TAAAAGGAAAATGGGGCTTTCAT	dTIS	0		-1 0 +1	1	15	0.232198	0	221
AT1G10630	protein_coding	ADP-ribosylation factor A1F (ARFA1F)	1:3513838	-1	#N/A	CDS	NA	NA	NA	AT1G10630.1_1_3513838_CDS	AT1G10630.1	3513791	3514230	3513189	4	2	GTG	NCOG	230	TCCGTCCCTTGTGGAGACACTAC	TAAAAGGAAAATGGGGCTTTCAT	dTIS	0		-1 0	38	42	0.283374	2	47
AT1G10630	protein_coding	ADP-ribosylation factor A1F (ARFA1F)	1:3513942	-1	#N/A	CDS	NA	NA	NA	AT1G10630.1_1_3513942_CDS	AT1G10630.1	3513804	3514230	3513189	3	2	AGG	NCOG	211	GTCGGGGGTCAGGACAAGATCCG	TAAAAGGAAAATGGGGCTTTCAT	dTIS	0		-1 0	18	22	0.101803	1	53
AT1G10630	protein_coding	ADP-ribosylation factor A1F (ARFA1F)	1:3513527	-1	#N/A	CDS	NA	NA	NA	AT1G10630.1_1_3513527_CDS	AT1G10630.1	3513406	3514230	3513189	5	2	CTG	NCOG	455	GGCAACGCCACTGGTACATCCAA	TAAAAGGAAAATGGGGCTTTCAT	dTIS	0		-1 0	6	17	0.160748	2	29
AT1G10650	protein_coding	SBP (S-ribonuclease binding protein) family protein	1:3525318	-1	#N/A	dbTIS	FALSE	AT1G10650.1	AT1G10650.1	AT1G10650.1_1_3525318_aTIS		3524122	3525318	3524122	3	3	ATG	COG	0	TTTGAGGAAGATGTTAAGTGGAA		dbTIS	0		0	1	1	0.178571	0	1019
AT1G10660	protein_coding	unknown protein	1:3533009	1	#N/A	dbTIS	FALSE	AT1G10660.4	AT1G10660.1;AT1G10660.2;AT1G10660.3;AT1G10660.4	AT1G10660.3_1_3533009_aTIS		3534781	3533009	3534781	2	2	ATG	COG	0	TTGACTGGCCATGGCTGCTGATA		dbTIS	0.898608	0.0186916	1	3	0	0.277778	0	962
AT1G10670	protein_coding	ATP-citrate lyase A-1 (ACLA-1)	1:3535787	1	#N/A	dbTIS	TRUE	AT1G10670.2	AT1G10670.1;AT1G10670.2;AT1G10670.3;AT1G10670.4	AT1G10670.3_1_3535787_aTIS	AT1G10670.4	3538098	3535787	3538098	2	2	ATG	COG	0	TCGTTTTGAAATGGCGAGGAAGA		dbTIS	19.4503	0.222973	+1 0 -1	32	55	1.29226	0	1331
AT1G10690	protein_coding	unknown protein	1:3550568	-1	#N/A	dbTIS	TRUE	AT1G10690.1	AT1G10690.1	AT1G10690.1_1_3550568_aTIS	AT1G10690.1	3550236	3550568	3550236	1	1	ATG	COG	0	GAGAGAAGTCATGGGATATTCCG		dbTIS	0		-1 0 +1	1	8	1.09395	0	332
AT1G10690	protein_coding	unknown protein	1:3550621	-1	#N/A	5UTR	NA	NA	NA	AT1G10690.1_1_3550621_5UTR	AT1G10690.1	3550319	3550568	3550236	1	1	CTG	NCOG	-53	CAAAACTCCTCTGTTTTTTTTTC	GAGAGAAGTCATGGGATATTCCG	overlapping ORF	0		-1 0 +1	18	26	2.03346	2	302
AT1G10700	protein_coding	phosphoribosyl pyrophosphate (PRPP) synthase 3 (PRS3)	1:3554157	1	#N/A	dbTIS	FALSE	AT1G10700.1	AT1G10700.1	AT1G10700.1_1_3554157_aTIS		3556274	3554157	3556274	1	1	ATG	COG	0	GTCTTCGGAAATGGCGGCTATTT		dbTIS	5.56291	0.0946602	+1 0 -1	2	5	0.787869	0	1235
AT1G10720	protein_coding	BSD domain-containing protein	1:3562964	1	#N/A	dbTIS	FALSE	AT1G10720.1	AT1G10720.1	AT1G10720.1_1_3562964_aTIS		3564446	3562964	3564446	1	1	ATG	COG	0	ATCAATCATAATGTTTTCGAATT		dbTIS	3.35322	0.0604651	-1	0	1	0.15873	0	1289
AT1G10740	protein_coding	alpha/beta-Hydrolases superfamily protein	1:3570466	-1	#N/A	dbTIS	FALSE	AT1G10740.4;AT1G10740.3;AT1G10740.2;AT1G10740.1	AT1G10740.1;AT1G10740.2;AT1G10740.3;AT1G10740.4	AT1G10740.3_1_3570466_aTIS		3568343	3570466	3568343	1	1	ATG	COG	0	GAAGAAGAAGATGATTAAGTTGT		dbTIS	0		0	0	5	0.396825	0	1421
AT1G10740	protein_coding	alpha/beta-Hydrolases superfamily protein	1:3570738	-1	#N/A	5UTR	NA	NA	NA	AT1G10740.2_1_3570738_5UTR		3570616	3570466	3568612	1	1	ATG	COG	-272	TTTTTGTTGGATGATAAAAGAGA	GAAGAAGAAGATGATTAAGTTGT	uORF	0		-1 0	2	14	0.994423	2	122
AT1G10760	protein_coding	STARCH EXCESS 1 (SEX1)	1:3590043	-1	#N/A	dbTIS	FALSE	AT1G10760.3;AT1G10760.1;AT1G10760.2	AT1G10760.1	AT1G10760.1_1_3590043_aTIS		3581210	3590043	3581210	4	4	ATG	COG	0	ACAAGAAAGCATGAGTAACTCTG		dbTIS	0		-1 0 +1	5	7	0.21643	0	4199
AT1G10780	protein_coding	F-box/RNI-like superfamily protein	1:3594310	-1	#N/A	dbTIS	TRUE	AT1G10780.1	AT1G10780.1	AT1G10780.1_1_3594310_aTIS		3592875	3594310	3592875	2	2	ATG	COG	0	CATTCATCAAATGGACTCTCTTC		dbTIS	0		-1 0 +1	16	29	1.91388	0	1256
AT1G10790	protein_coding	BEST Arabidopsis thaliana protein match is: hydroxyproline-rich glycoprotein family protein (TAIR:AT3G56590.2)	1:3596360	1	#N/A	dbTIS	FALSE	AT1G10790.1	AT1G10790.1	AT1G10790.1_1_3596360_aTIS		3597847	3596360	3597847	1	1	ATG	COG	0			dbTIS	0.630665	0.0128586	-1	0	1	2	0	1010
AT1G10820	protein_coding	Protein of unknown function (DUF3755)	1:3604650	-1	#N/A	dbTIS	TRUE	AT1G10820.1;AT1G10820.2	AT1G10820.1;AT1G10820.2	AT1G10820.2_1_3604650_aTIS		3601437	3604650	3601437	2	2	ATG	COG	0	ATCTCCACGAATGATTCCAATGG		dbTIS	0		-1 0 +1	5	12	1.20923	0	776
AT1G10830	protein_coding	15-cis-zeta-carotene isomerase (Z-ISO)	1:3607449	-1	#N/A	dbTIS	FALSE	AT1G10830.1;AT1G10830.3;AT1G10830.2	AT1G10830.1;AT1G10830.2	AT1G10830.1_1_3607449_aTIS		3605736	3607449	3605736	1	1	ATG	COG	0	AACAAGAACAATGGCGGTTTATC		dbTIS	0		-1 0	7	5	-0.0139401	0	1103
AT1G10840	protein_coding	translation initiation factor 3 subunit H1 (TIF3H1)	1:3610299	-1	#N/A	dbTIS	NA	AT1G10840.1	AT1G10840.1	AT1G10840.2_1_3610299_5UTR	AT1G10840.1	3609918	3609657	3607885	1	3	ATG	COG	-377	GACTATTTCAATGGCAACCAGTC	TCAGCTTGAGATGATGAGATGTC	uORF	0		-1 0 +1	173	293	1.6572	2	215
AT1G10840	protein_coding	translation initiation factor 3 subunit H1 (TIF3H1)	1:3609657	-1	#N/A	dbTIS	FALSE	AT1G10840.2	AT1G10840.2	AT1G10840.2_1_3609657_aTIS	AT1G10840.1	3607885	3609657	3607885	3	3	ATG	COG	0	TCAGCTTGAGATGATGAGATGTC		dbTIS	0		0 +1	1	1	0.0118789	0	752
AT1G10840	protein_coding	translation initiation factor 3 subunit H1 (TIF3H1)	1:3610423	-1	#N/A	5UTR	NA	NA	NA	AT1G10840.1_1_3610423_5UTR	AT1G10840.1	3610331	3610299	3607885	1	1	ATA	NCOG	-124	TATCAAACACATAAAGTTCTTTC	GACTATTTCAATGGCAACCATGG	uORF	0		-1 0 +1	30	45	0.159146	1	92
AT1G10840	protein_coding	translation initiation factor 3 subunit H1 (TIF3H1)	1:3610346	-1	#N/A	5UTR	NA	NA	NA	AT1G10840.1_1_3610346_5UTR	AT1G10840.1	3609918	3610299	3607885	1	1	AAG	NCOG	-47	GCGGAGATTCAAGTTCTTTGACC	GACTATTTCAATGGCAACCATGG	overlapping ORF	0		-1 0 +1	15	39	0.0737419	2	146
AT1G10840	protein_coding	translation initiation factor 3 subunit H1 (TIF3H1)	1:3610359	-1	#N/A	5UTR	NA	NA	NA	AT1G10840.1_1_3610359_5UTR	AT1G10840.1	3610336	3610299	3607885	1	1	ACG	NCOG	-60	TTAGGGTTTCACGGCGGAGATTC	GACTATTTCAATGGCAACCATGG	uORF	0		-1 0 +1	35	34	0.130796	0	23
AT1G10840	protein_coding	translation initiation factor 3 subunit H1 (TIF3H1)	1:3610473	-1	#N/A	5UTR	NA	NA	NA	AT1G10840.1_1_3610473_5UTR	AT1G10840.1	3610420	3610299	3607885	1	1	ATT	NCOG	-174	CTACACCCAAATTGAAGGGAAAA	GACTATTTCAATGGCAACCATGG	uORF	0		0 +1	9	30	0.130601	0	53
AT1G10865	protein_coding	FUNCTIONS IN: molecular_function unknown	1:3615308	-1	#N/A	dbTIS	TRUE	AT1G10865.1;AT1G10865.2	AT1G10865.1;AT1G10865.2	AT1G10865.1_1_3615308_aTIS	AT1G10865.1	3614789	3615308	3614789	2	2	ATG	COG	0	CGCCGTTGAAATGGCGAAGTCTT		dbTIS	0		-1 0 +1	19	41	2.60137	0	215
AT1G10870	protein_coding	ARF-GAP domain 4 (AGD4)	1:3623612	-1	#N/A	dbTIS	TRUE	AT1G10870.1;AT1G10870.2	AT1G10870.1	AT1G10870.1_1_3623612_aTIS		3616905	3623612	3616905	1	1	ATG	COG	0	TGTTTAACCAATGGCGACCTTTA		dbTIS	0		0 +1	0	6	1.01994	0	2327
AT1G10870	protein_coding	ARF-GAP domain 4 (AGD4)	1:3623685	-1	#N/A	5UTR	NA	NA	NA	AT1G10870.1_1_3623685_5UTR		3623638	3623612	3616905	1	1	ATT	NCOG	-73	AGAACCCAAAATTCGACTCACTT	TGTTTAACCAATGGCGACCTTTA	uORF	0		-1 0 +1	1	11	1.42917	1	47
AT1G10890	protein_coding	unknown protein	1:3628081	1	#N/A	dbTIS	FALSE	AT1G10890.4	AT1G10890.1	AT1G10890.1_1_3628081_aTIS		3630545	3628081	3630545	2	2	ATG	COG	0	ATTTTGAGAGATGCCTCGGGACT		dbTIS	3.78274	0.0576701	0	0	2	0.0961538	0	866
AT1G10890	protein_coding	unknown protein	1:3627791	1	#N/A	5UTR	NA	NA	NA	AT1G10890.1_1_3627791_5UTR		3628020	3628081	3630545	1	2	ACG	NCOG	-102	AACAACAACAACGCCGCGATTCT	ATTTTGAGAGATGCCTCGGGACT	uORF	56.595	0.452381	0 -1	6	16	0.899427	0	41
AT1G10910	protein_coding	Pentatricopeptide repeat (PPR) superfamily protein	1:3639908	1	#N/A	dbTIS	FALSE	AT1G10910.1	AT1G10910.1	AT1G10910.1_1_3639908_aTIS		3643974	3639908	3643974	1	1	ATG	COG	0	CGAAAAAACAATGGAGACGCCAC		dbTIS	1.4375	0.0275689	0 -1	0	4	0.714286	0	1994
AT1G10930	protein_coding	RECQ4A	1:3654997	-1	#N/A	dbTIS	FALSE	AT1G10930.1	AT1G10930.1	AT1G10930.1_1_3654997_aTIS		3648032	3654997	3648032	2	2	ATG	COG	0	TGTTAGACCCATGATTAATTCGA		dbTIS	0		0 +1	0	2	0.267857	0	3566
AT1G10940	protein_coding	SNF1-related protein kinase 2.4 (SNRK2.4)	1:3658170	-1	#N/A	dbTIS	FALSE	AT1G10940.1;AT1G10940.2	AT1G10940.1;AT1G10940.2	AT1G10940.2_1_3658170_aTIS	AT1G10940.1	3656050	3658170	3656050	1	1	ATG	COG	0	TCGAGCGAGAATGGACAAGTACG		dbTIS	0		-1 0 +1	0	4	0.0632633	0	1115
AT1G10940	protein_coding	SNF1-related protein kinase 2.4 (SNRK2.4)	1:3658462	-1	#N/A	5UTR	NA	NA	NA	AT1G10940.1_1_3658462_5UTR	AT1G10940.1	3658307	3658170	3656050	1	1	TTG	NCOG	-292	AAAAAGAAAGTTGATTCTTCGCT	TCGAGCGAGAATGGACAAGTACG	uORF	0		-1 0 +1	6	50	1.12062	1	155
AT1G10940	protein_coding	SNF1-related protein kinase 2.4 (SNRK2.4)	1:3658348	-1	#N/A	5UTR	NA	NA	NA	AT1G10940.2_1_3658348_5UTR	AT1G10940.1	3658307	3658170	3656050	1	1	ATC	NCOG	-178	AGATCTCGGAATCGCATCCTTGA	TCGAGCGAGAATGGACAAGTACG	uORF	0		-1 0	9	18	0.270539	1	41
AT1G10940	protein_coding	SNF1-related protein kinase 2.4 (SNRK2.4)	1:3658339	-1	#N/A	5UTR	NA	NA	NA	AT1G10940.1_1_3658339_5UTR	AT1G10940.1	3658307	3658170	3656050	1	1	TTG	NCOG	-169	AATCGCATCCTTGATTTTGGGAT	TCGAGCGAGAATGGACAAGTACG	uORF	0		-1 0 +1	9	10	0.106605	1	32
AT1G10950	protein_coding	transmembrane nine 1 (TMN1)	1:3659322	1	#N/A	dbTIS	TRUE	AT1G10950.1	AT1G10950.1	AT1G10950.1_1_3659322_aTIS	AT1G10950.1	3663622	3659322	3663622	1	1	ATG	COG	0	GGTTTTCACGATGCCGTCTTCCT		dbTIS	14.583	0.179096	+1 0 -1	66	125	1.0794	0	1769
AT1G10960	protein_coding	ferredoxin 1 (FD1)	1:3664445	1	#N/A	dbTIS	TRUE	AT1G10960.1	AT1G10960.1	AT1G10960.1_1_3664445_aTIS	AT1G10960.1	3664891	3664445	3664891	1	1	ATG	COG	0	TCTTTCAACAATGGCTTCCACTG		dbTIS	55.6993	0.442953	+1 0 -1	70	111	1.87403	0	446
AT1G10970	protein_coding	zinc transporter 4 precursor (ZIP4)	1:3666933	-1	#N/A	dbTIS (TAIR10)	FALSE	NA	AT1G10970.1	AT1G10970.1_1_3666933_aTIS		3665201	3666933	3665201	1	1	ATG	COG	0	TCTTGTTCCCATGATCTTCGTCG		dbTIS	0		0	0	2	1.05263	0	1226
AT1G10980	protein_coding	Lung seven transmembrane receptor family protein	1:3669821	-1	#N/A	dbTIS	FALSE	AT1G10980.1	AT1G10980.1	AT1G10980.1_1_3669821_aTIS		3667531	3669821	3667531	1	1	ATG	COG	0	TTTCTCAAAAATGACGAATCTGT		dbTIS	0		0	0	2	10	0	1550
AT1G10990	protein_coding	unknown protein	1:3671091	-1	#N/A	dbTIS	TRUE	AT1G10990.2;AT1G10990.1	AT1G10990.1;AT1G10990.2	AT1G10990.2_1_3671091_aTIS	AT1G10990.1	3670513	3671091	3670513	1	1	ATG	COG	0	CAAGTCAAAAATGAATAACAGAG		dbTIS	0		-1 0 +1	5	10	0.749089	0	578
AT1G10990	protein_coding	unknown protein	1:3671120	-1	#N/A	5UTR	NA	NA	NA	AT1G10990.2_1_3671120_5UTR	AT1G10990.1	3671088	3671091	3670513	1	1	CTG	NCOG	-29	TAGATCTGGTCTGGCGATCCCCA	CAAGTCAAAAATGAATAACAGAG	overlapping ORF	0		-1 0 +1	18	22	0.99037	2	32
AT1G11020	protein_coding	RING/FYVE/PHD zinc finger superfamily protein	1:3676968	1	#N/A	dbTIS	FALSE	AT1G11020.1	AT1G11020.1	AT1G11020.1_1_3676968_aTIS		3678350	3676968	3678350	1	1	ATG	COG	0	GTTTGGATCAATGATGCAAGGTG		dbTIS	1.88593	0.0403727	0	0	3	0.344828	0	965
AT1G11020	protein_coding	RING/FYVE/PHD zinc finger superfamily protein	1:3676865	1	#N/A	5UTR	NA	NA	NA	AT1G11020.1_1_3676865_5UTR		3676900	3676968	3678350	1	1	ATG	COG	-103	AGAGACGCTAATGTATTTGACTC	GTTTGGATCAATGATGCAAGGTG	uORF	50.6977	0.444444	0 -1	10	19	0.774253	1	35
AT1G11070	protein_coding	BEST Arabidopsis thaliana protein match is: Hydroxyproline-rich glycoprotein family protein (TAIR:AT1G61080.1)	1:3693648	-1	#N/A	dbTIS	FALSE	AT1G11070.1	AT1G11070.1	AT1G11070.1_1_3693648_aTIS		3690406	3693648	3690406	1	1	ATG	COG	0			dbTIS	0		-1	3	1	-0.00514801	0	2291
AT1G11090	protein_coding	alpha/beta-Hydrolases superfamily protein	1:3702655	1	#N/A	dbTIS	TRUE	AT1G11090.1	AT1G11090.1	AT1G11090.1_1_3702655_aTIS	AT1G11090.1	3703629	3702655	3703629	1	1	ATG	COG	0	CCACTCCTCGATGTCTGATCAAC		dbTIS	10.9774	0.178462	+1 0 -1	10	13	0.411195	0	974
AT1G11090	protein_coding	alpha/beta-Hydrolases superfamily protein	1:3702792	1	#N/A	CDS	NA	NA	NA	AT1G11090.1_1_3702792_CDS	AT1G11090.1	3702857	3702655	3703629	1	1	ATG	COG	137	TCACTCGTTCATGGCTTCCCTCT	CCACTCCTCGATGTCTGATCAAC	dTIS	15.3993	0.227273	+1 0 -1	9	8	0.531366	2	65
AT1G11120	protein_coding	unknown protein	1:3715229	1	#N/A	dbTIS	FALSE	AT1G11120.1	AT1G11120.1;AT1G11120.2	AT1G11120.1_1_3715229_aTIS	AT1G11120.1	3717320	3715229	3717320	1	1	ATG	COG	0	TCACACATAAATGAGAGACCTTG		dbTIS	5.57613	0.10461	+1 0 -1	4	5	0.959168	0	563
AT1G11130	protein_coding	STRUBBELIG (SUB)	1:3723135	1	#N/A	dbTIS	TRUE	AT1G11130.1	AT1G11130.1	AT1G11130.1_1_3723135_aTIS		3727178	3723135	3727178	1	1	ATG	COG	0	GGCTGAAGTTATGAGCTTTACAA		dbTIS	7.241	0.127872	0 -1	11	31	0.591908	0	2306
AT1G11175	other_rna	0	1:3745087	1	#N/A	Intergenic	NA	NA	NA	AT1G11175.1_1_3745087_ntr		3745188	3744858	3745655	1	1	ATG	COG	NA	ATCTTGGAAGATGTTTAATTCCG			9.0095	0.107843	0 -1	10	13	1.51515	0	101
AT1G11180	protein_coding	Secretory carrier membrane protein (SCAMP) family protein	1:3745829	1	#N/A	dbTIS	FALSE	AT1G11180.2	AT1G11180.1;AT1G11180.2	AT1G11180.2_1_3745829_aTIS		3748307	3745829	3748307	1	1	ATG	COG	0	TTGGTAAACCATGGGTGGTCGTT		dbTIS	2.68806	0.0469945	0	0	1	0.294118	0	914
AT1G11200	protein_coding	Protein of unknown function (DUF300)	1:3753896	1	#N/A	dbTIS	TRUE	AT1G11200.1	AT1G11200.1	AT1G11200.1_1_3753896_aTIS		3755459	3753896	3755459	2	2	ATG	COG	0	TCAATCAAGAATGATTGACTTAT		dbTIS	5.43719	0.0844595	0 -1	7	18	1.51451	0	887
AT1G11210	protein_coding	Protein of unknown function (DUF761)	1:3756911	-1	#N/A	dbTIS	FALSE	AT1G11210.1	AT1G11210.1	AT1G11210.1_1_3756911_aTIS		3755876	3756911	3755876	1	1	ATG	COG	0	AGTCGAGAAAATGGCGTCGTGGA		dbTIS	0		0 +1	1	1	0.710227	0	926
AT1G11220	protein_coding	Protein of unknown function (DUF761)	1:3761165	-1	#N/A	dbTIS	FALSE	AT1G11220.1	AT1G11220.1	AT1G11220.1_1_3761165_aTIS		3760022	3761165	3760022	1	1	ATG	COG	0			dbTIS	0		-1 0	10	10	0.89011	0	932
AT1G11240	protein_coding	CONTAINS InterPro DOMAIN/s: Nucleolar protein 12 (InterPro:IPR019186)	1:3768212	-1	#N/A	dbTIS	TRUE	AT1G11240.1	AT1G11240.1	AT1G11240.1_1_3768212_aTIS	AT1G11240.1	3766936	3768212	3766936	1	1	ATG	COG	0	GTATCTGGTGATGACGGGAGGCT		dbTIS	0		-1 0	4	10	0.287043	0	602
AT1G11240	protein_coding	CONTAINS InterPro DOMAIN/s: Nucleolar protein 12 (InterPro:IPR019186)	1:3767423	-1	#N/A	CDS	NA	NA	NA	AT1G11240.1_1_3767423_CDS	AT1G11240.1	3767163	3768212	3766936	3	1	CTG	NCOG	328	GAAGCAGAGCCTGATGCTTCAAC	GTATCTGGTGATGACGGGAGGCT	dTIS	0		-1	2	12	0.769231	1	47
AT1G11260	protein_coding	sugar transporter 1 (STP1)	1:3777460	1	#N/A	dbTIS	FALSE	AT1G11260.1	AT1G11260.1	AT1G11260.1_1_3777460_aTIS	AT1G11260.1	3780133	3777460	3780133	1	1	ATG	COG	0	GATAAAAGAAATGCCTGCCGGTG		dbTIS	9.9817	0.153601	0 -1	1	5	0.204082	0	1568
AT1G11270	protein_coding	F-box and associated interaction domains-containing protein	1:3786653	-1	#N/A	dbTIS	FALSE	AT1G11270.2;AT1G11270.1;AT1G11270.3	AT1G11270.1;AT1G11270.2;AT1G11270.3	AT1G11270.2_1_3786653_aTIS		3785715	3786653	3785715	2	2	ATG	COG	0	CAAGAAGACAATGTTGAAAAGAG		dbTIS	0		-1 0	0	5	1.19048	0	938
AT1G11280	protein_coding	S-locus lectin protein kinase family protein	1:3790621	-1	#N/A	dbTIS	FALSE	AT1G11280.2;AT1G11280.5;AT1G11280.3	AT1G11280.2;AT1G11280.3	AT1G11280.2_1_3790621_aTIS		3787456	3790621	3787456	1	1	ATG	COG	0	TTTTGAACACATGGGAATACACT		dbTIS	0		-1	0	2	0.769231	0	2462
AT1G11290	protein_coding	CHLORORESPIRATORY REDUCTION22 (CRR22)	1:3793883	-1	#N/A	dbTIS	FALSE	AT1G11290.1	AT1G11290.1	AT1G11290.1_1_3793883_aTIS		3791454	3793883	3791454	1	1	ATG	COG	0			dbTIS	0		-1 0	0	3	0.967742	0	2429
AT1G11320	protein_coding	unknown protein	1:3807241	1	#N/A	dbTIS	FALSE	AT1G11320.1	AT1G11320.1	AT1G11320.1_1_3807241_aTIS		3808728	3807241	3808728	1	1	ATG	COG	0	TGATTAAAAGATGGACCCAATTG		dbTIS	1.28566	0.025098	-1	0	1	0.188679	0	1274
AT1G11320	protein_coding	unknown protein	1:3807174	1	#N/A	5UTR	NA	NA	NA	AT1G11320.1_1_3807174_5UTR		3807203	3807241	3808728	1	1	ATG	COG	-67	ATCGATAGAAATGATCATCACTG	TGATTAAAAGATGGACCCAATTG	uORF	50.2046	0.5	+1 0 -1	11	13	0.0812369	1	29
AT1G11360	protein_coding	Adenine nucleotide alpha hydrolases-like superfamily protein	1:3822899	-1	#N/A	dbTIS	TRUE	AT1G11360.3;AT1G11360.2;AT1G11360.1;AT1G11360.4	AT1G11360.1;AT1G11360.2;AT1G11360.3;AT1G11360.4	AT1G11360.3_1_3822899_aTIS	AT1G11360.1	3822171	3822899	3822171	1	1	ATG	COG	0	GAGCGGAATCATGACTTCTCCGG		dbTIS	0		-1 0 +1	22	52	2.029	0	728
AT1G11380	protein_coding	PLAC8 family protein	1:3832695	1	#N/A	dbTIS	TRUE	AT1G11380.1	AT1G11380.1	AT1G11380.1_1_3832695_aTIS		3833921	3832695	3833921	1	1	ATG	COG	0	TCTCTCATCAATGGCGGATTTGG		dbTIS	0.714628	0.0143791	0 -1	1	11	5.38235	0	764
AT1G11390	protein_coding	Protein kinase superfamily protein	1:3837305	-1	#N/A	dbTIS	FALSE	AT1G11390.1	AT1G11390.1	AT1G11390.1_1_3837305_aTIS		3834762	3837305	3834762	1	1	ATG	COG	0	CTTCGTCGCTATGTCAAGAGTTT		dbTIS	0		0	4	1	-0.165277	0	1874
AT1G11390	protein_coding	Protein kinase superfamily protein	1:3837397	-1	#N/A	5UTR	NA	NA	NA	AT1G11390.1_1_3837397_5UTR		3837069	3837305	3834762	1	1	ATG	COG	-92	CAATGAGAAAATGCTCCTCAATT	CTTCGTCGCTATGTCAAGAGTTT	overlapping ORF	0		0 +1	1	13	2.04944	2	107
AT1G11390	protein_coding	Protein kinase superfamily protein	1:3837405	-1	#N/A	5UTR	NA	NA	NA	AT1G11390.1_1_3837405_5UTR		3837373	3837305	3834762	1	1	ATG	COG	-100	GCTCAAGTCAATGAGAAAATGCT	CTTCGTCGCTATGTCAAGAGTTT	uORF	0		0 +1	10	11	1.1167	1	32
AT1G11400	protein_coding	partner of Y14-MAGO (PYM)	1:3838777	1	#N/A	dbTIS	FALSE	AT1G11400.3	AT1G11400.1;AT1G11400.2;AT1G11400.3	AT1G11400.2_1_3838777_aTIS		3839978	3838777	3839978	2	2	ATG	COG	0	AAGGACTCAGATGGGAAGCAGAA		dbTIS	2.59353	0.0471545	-1	0	1	0.106383	0	614
AT1G11430	protein_coding	plastid developmental protein DAG, putative	1:3847273	1	#N/A	dbTIS	TRUE	AT1G11430.1	AT1G11430.1	AT1G11430.1_1_3847273_aTIS	AT1G11430.1	3848938	3847273	3848938	1	1	ATG	COG	0	AGCAATTGCAATGGCTTCCTTCA		dbTIS	15.1877	0.18598	+1 0 -1	35	23	0.042735	0	698
AT1G11440	protein_coding	BEST Arabidopsis thaliana protein match is: glycine-rich protein (TAIR:AT3G29075.1)	1:3849418	1	#N/A	dbTIS	FALSE	AT1G11440.1	AT1G11440.1	AT1G11440.1_1_3849418_aTIS		3850509	3849418	3850509	1	1	ATG	COG	0	GCTCTCTCAAATGGCCAACTTCT		dbTIS	0.959169	0.0210623	+1 0 -1	2	2	1.34286	0	1091
AT1G11475	protein_coding	NRPB10	1:3862520	1	#N/A	dbTIS	FALSE	AT1G11475.1	AT1G11475.1	AT1G11475.1_1_3862520_aTIS	AT1G11475.1	3863805	3862520	3863805	1	1	ATG	COG	0	CTAGCTCAAGATGATCATCCCTG		dbTIS	186.859	0.773148	+1 0 -1	32	113	1.06396	0	215
AT1G11475	protein_coding	NRPB10	1:3862523	1	#N/A	CDS	NA	NA	NA	AT1G11475.1_1_3862523_CDS	AT1G11475.1	3863805	3862520	3863805	1	1	ATC	NCOG	3	GCTCAAGATGATCATCCCTGTTC	CTAGCTCAAGATGATCATCCCTG	dTIS	182.636	0.769953	+1 0 -1	20	51	1.26759	0	212
AT1G11475	protein_coding	NRPB10	1:3862466	1	#N/A	5UTR	NA	NA	NA	AT1G11475.1_1_3862466_5UTR	AT1G11475.1	3862513	3862520	3863805	1	1	ATT	NCOG	-54	AAACCCTAAAATTCCCAAGCAGA	CTAGCTCAAGATGATCATCCCTG	uORF	150.046	0.625	+1 0 -1	20	51	0.684396	0	47
AT1G11475	protein_coding	NRPB10	1:3862451	1	#N/A	5UTR	NA	NA	NA	AT1G11475.1_1_3862451_5UTR	AT1G11475.1	3862513	3862520	3863805	1	1	ACG	NCOG	-69	GAAGCACGAAACGAAAAACCCTA	CTAGCTCAAGATGATCATCCCTG	uORF	151.904	0.698413	+1 0 -1	32	30	0.177902	0	62
AT1G11480	protein_coding	eukaryotic translation initiation factor-related	1:3866750	-1	#N/A	dbTIS	NA	AT1G11480.1	AT1G11480.1	AT1G11480.2_1_3866750_5UTR		3866655	3866707	3864368	1	1	ATG	COG	-43	TTGTGCAACGATGTCAAAGAAGA	AAGGACTTCCATGGCGGCTCAAT	overlapping ORF	0		-1 0 +1	9	12	0.326923	1	95
AT1G11480	protein_coding	eukaryotic translation initiation factor-related	1:3866903	-1	#N/A	5UTR	NA	NA	NA	AT1G11480.1_1_3866903_5UTR		3866850	3866750	3864368	1	1	CTG	NCOG	-153	TCTGAAGAAGCTGAACCAGACGA	TTGTGCAACGATGTCAAAGAAGA	uORF	0		-1 0 +1	13	24	0.910492	0	53
AT1G11480	protein_coding	eukaryotic translation initiation factor-related	1:3866853	-1	#N/A	5UTR	NA	NA	NA	AT1G11480.1_1_3866853_5UTR		3866716	3866750	3864368	1	1	GTG	NCOG	-103	AGCGAGGGAGGTGATCTCTTACC	TTGTGCAACGATGTCAAAGAAGA	overlapping ORF	0		-1 0	2	22	0.980472	1	137
AT1G11480	protein_coding	eukaryotic translation initiation factor-related	1:3866804	-1	#N/A	5UTR	NA	NA	NA	AT1G11480.1_1_3866804_5UTR		3864368	3866750	3864368	1	1	ATC	NCOG	-54	TTCAGTTTCAATCGGAGAAGAGA	TTGTGCAACGATGTCAAAGAAGA	extension	0		-1 0 +1	8	13	0.345263	0	1790
AT1G11510	protein_coding	DNA-binding storekeeper protein-related transcriptional regulator	1:3872836	-1	#N/A	dbTIS	FALSE	AT1G11510.1;AT1G11510.2	AT1G11510.1	AT1G11510.1_1_3872836_aTIS		3871778	3872836	3871778	1	1	ATG	COG	0			dbTIS	0		0	3	4	0.59707	0	1058
AT1G11530	protein_coding	C-terminal cysteine residue is changed to a serine 1 (CXXS1)	1:3874518	1	#N/A	dbTIS	FALSE	AT1G11530.1	AT1G11530.1	AT1G11530.1_1_3874518_aTIS		3875311	3874518	3875311	1	1	ATG	COG	0	GCTCCAAGAGATGGCAAGAGTTG		dbTIS	0.255607	0.00560224	0	0	1	3.33333	0	356
AT1G11620	protein_coding	F-box and associated interaction domains-containing protein	1:3910833	1	#N/A	dbTIS	FALSE	AT1G11620.1	AT1G11620.1	AT1G11620.1_1_3910833_aTIS		3911924	3910833	3911924	1	1	ATG	COG	0			dbTIS	0.166812	0.003663	-1	0	1	3.33333	0	1091
AT1G11630	protein_coding	Tetratricopeptide repeat (TPR)-like superfamily protein	1:3914385	-1	#N/A	dbTIS	FALSE	AT1G11630.1	AT1G11630.1	AT1G11630.1_1_3914385_aTIS		3913168	3914385	3913168	1	1	ATG	COG	0	AACCCTAGTAATGGCGTTCCTCT		dbTIS	0		0 +1	4	3	0.484447	0	1217
AT1G11630	protein_coding	Tetratricopeptide repeat (TPR)-like superfamily protein	1:3914398	-1	#N/A	5UTR	NA	NA	NA	AT1G11630.1_1_3914398_5UTR		3914276	3914385	3913168	1	1	ATG	COG	-13		AACCCTAGTAATGGCGTTCCTCT	overlapping ORF	0		-1 0 +1	6	14	1.93779	1	122
AT1G11650	protein_coding	RBP45B	1:3914895	1	#N/A	dbTIS	TRUE	AT1G11650.2	AT1G11650.1;AT1G11650.2	AT1G11650.2_1_3914895_aTIS	AT1G11650.2	3917941	3914895	3917941	1	1	ATG	COG	0	TCCGATCATCATGATGCAGCAGC		dbTIS	21.1227	0.270936	+1 0 -1	21	67	0.798917	0	1217
AT1G11650	protein_coding	RBP45B	1:3915130	1	#N/A	CDS	NA	NA	NA	AT1G11650.2_1_3915130_CDS	AT1G11650.2	3915446	3914895	3917941	1	1	ACG	NCOG	235	AATTTCCTCTACGGTTGCTTTGC	TCCGATCATCATGATGCAGCAGC	dTIS	16.5447	0.222222	+1 0 -1	3	7	0.0861807	1	44
AT1G11660	protein_coding	heat shock protein 70 (Hsp 70) family protein	1:3921056	1	#N/A	dbTIS	FALSE	AT1G11660.4	AT1G11660.1	AT1G11660.1_1_3921056_aTIS		3924347	3921056	3924347	2	2	ATG	COG	0	GTTTGTTAAAATGAGTGTAGTGG		dbTIS	3.21723	0.0623909	0	1	1	0.0326624	0	2291
AT1G11670	protein_coding	MATE efflux family protein	1:3931482	-1	#N/A	dbTIS	FALSE	AT1G11670.1	AT1G11670.1	AT1G11670.1_1_3931482_aTIS		3928520	3931482	3928520	1	1	ATG	COG	0	TAAAAAAAAAATGGGTTCGGAAG		dbTIS	0		1	0	0	0.338983	0	1511
AT1G11680	protein_coding	CYTOCHROME P450 51G1 (CYP51G1)	1:3938925	1	#N/A	dbTIS	FALSE	AT1G11680.1	AT1G11680.1	AT1G11680.1_1_3938925_aTIS	AT1G11680.1	3940585	3938925	3940585	2	2	ATG	COG	0	TTGAAAAACAATGGAATTGGATT		dbTIS	12.5694	0.169734	0	6	9	0.00602778	0	1466
AT1G11680	protein_coding	CYTOCHROME P450 51G1 (CYP51G1)	1:3938930	1	#N/A	CDS	NA	NA	NA	AT1G11680.1_1_3938930_CDS	AT1G11680.1	3939022	3938925	3940585	2	2	ATT	NCOG	5	AAACAATGGAATTGGATTCGGAG	TTGAAAAACAATGGAATTGGATT	dTIS	45.498	0.365591	+1 0	27	43	0.312928	2	92
AT1G11680	protein_coding	CYTOCHROME P450 51G1 (CYP51G1)	1:3938655	1	#N/A	5UTR	NA	NA	NA	AT1G11680.1_1_3938655_5UTR	AT1G11680.1	3938918	3938925	3940585	1	2	ATC	NCOG	-42	AAACTCCATCATCGTATCAATCA	TTGAAAAACAATGGAATTGGATT	uORF	150.793	0.722222	+1 0 -1	31	111	1.50037	0	35
AT1G11680	protein_coding	CYTOCHROME P450 51G1 (CYP51G1)	1:3938642	1	#N/A	5UTR	NA	NA	NA	AT1G11680.1_1_3938642_5UTR	AT1G11680.1	3939022	3938925	3940585	1	2	CTG	NCOG	-55	CGCGCCGTCTCTGAAACTCCATC	TTGAAAAACAATGGAATTGGATT	overlapping ORF	71.2402	0.477124	+1 0 -1	13	19	0.111677	1	152
AT1G11680	protein_coding	CYTOCHROME P450 51G1 (CYP51G1)	1:3938585	1	#N/A	5UTR	NA	NA	NA	AT1G11680.1_1_3938585_5UTR	AT1G11680.1	3939022	3938925	3940585	1	2	GTG	NCOG	-112	CTTCTCCATCGTGAGAGCAAATC	TTGAAAAACAATGGAATTGGATT	overlapping ORF	63.5665	0.447619	+1 0 -1	6	18	0.218765	1	209
AT1G11755	protein_coding	LEAF WILTING 1 (LEW1)	1:3971488	-1	#N/A	dbTIS	FALSE	AT1G11755.1	AT1G11755.1	AT1G11755.1_1_3971488_aTIS		3969987	3971488	3969987	2	2	ATG	COG	0	TTTTGTATATATGGATTCGAATC		dbTIS	0		0	6	5	0.398551	0	764
AT1G11760	protein_coding	MED32	1:3973273	-1	#N/A	5UTR	NA	NA	NA	AT1G11760.1_1_3973273_5UTR	AT1G11760.1	3972356	3972811	3972356	1	2	GTG	NCOG	-54	AAGAAAGAAAGTGACACAAATCG	GAGGGATCAAATGGATAACATTG	extension	0		0	6	17	2.88165	0	509
AT1G11770	protein_coding	FAD-binding Berberine family protein	1:3976112	1	#N/A	CDS	NA	NA	NA	AT1G11770.1_1_3976112_CDS		3976255	3975679	3977289	1	1	CTG	NCOG	433	GCCACAGAGTCTGCATGGGTCGG		dTIS	6.99969	0.0208333	-1	21	33	0.833333	1	143
AT1G11780	protein_coding	oxidoreductase, 2OG-Fe(II) oxygenase family protein	1:3979177	-1	#N/A	dbTIS	FALSE	AT1G11780.1	AT1G11780.1	AT1G11780.1_1_3979177_aTIS		3977614	3979177	3977614	1	1	ATG	COG	0	GAAGAAGAAGATGTACGAATCGG		dbTIS	0		-1 0	9	10	0.178571	0	1037
AT1G11785	protein_coding	unknown protein	1:3980902	-1	#N/A	dbTIS	FALSE	AT1G11785.1	AT1G11785.1	AT1G11785.1_1_3980902_aTIS		3980148	3980902	3980148	1	1	ATG	COG	0	TCTAAAGGTAATGGATTGTGAAT		dbTIS	0		1	0	0	2	0	140
AT1G11790	protein_coding	arogenate dehydratase 1 (ADT1)	1:3981351	1	#N/A	5UTR	NA	NA	NA	AT1G11790.1_1_3981351_5UTR		3981392	3981476	3984962	1	1	ATG	COG	-125	CGTTATCTCTATGACTCTCCATT	CTGCTTTGCTATGGCTCTGAGGT	uORF	31.0718	0.357143	+1 0 -1	1	8	0.669687	2	41
AT1G11800	protein_coding	endonuclease/exonuclease/phosphatase family protein	1:3987263	-1	#N/A	dbTIS	FALSE	AT1G11800.1	AT1G11800.1	AT1G11800.1_1_3987263_aTIS		3985520	3987263	3985520	1	1	ATG	COG	0	ATTAGGGTAAATGTCAACAACAA		dbTIS	0		-1 0	10	4	-0.150222	0	1325
AT1G11800	protein_coding	endonuclease/exonuclease/phosphatase family protein	1:3987218	-1	#N/A	CDS	NA	NA	NA	AT1G11800.1_1_3987218_CDS		3985520	3987263	3985520	1	1	ATG	COG	45	AAGTCGAGCAATGTCGTCGTCTT	ATTAGGGTAAATGTCAACAACAA	dTIS	0		-1 0 +1	18	27	1.97934	0	1280
AT1G11820	protein_coding	O-Glycosyl hydrolases family 17 protein	1:3993327	-1	#N/A	dbTIS	FALSE	AT1G11820.2;AT1G11820.3;AT1G11820.1	AT1G11820.1;AT1G11820.2	AT1G11820.2_1_3993327_aTIS		3991144	3993327	3991144	1	1	ATG	COG	0	CTCCTCTTCAATGGCTTTCACTA		dbTIS	0		0 +1	1	5	1.00459	0	1535
AT1G11840	protein_coding	glyoxalase I homolog (GLX1)	1:3996045	1	#N/A	dbTIS	NA	AT1G11840.4	AT1G11840.1;AT1G11840.2;AT1G11840.3;AT1G11840.4;AT1G11840.5	AT1G11840.6_1_3996045_CDS	AT1G11840.3	3997518	3995928	3997518	2	2	ATG	COG	117	TTCTAGAAACATGGCTGAGGCTT	TATAGGGGAAATGAATGAGATTG	dTIS	98.374	0.561033	+1 0 -1	44	85	0.341346	0	851
AT1G11840	protein_coding	glyoxalase I homolog (GLX1)	1:3996121	1	#N/A	CDS	NA	NA	NA	AT1G11840.4_1_3996121_CDS	AT1G11840.3	3996263	3996045	3997518	2	2	GTG	NCOG	76	TACCGCGTTGGTGATCTTGATCG	TTCTAGAAACATGGCTGAGGCTT	dTIS	102.612	0.708333	+1 0 -1	14	13	0.088224	1	47
AT1G11840	protein_coding	glyoxalase I homolog (GLX1)	1:3996291	1	#N/A	CDS	NA	NA	NA	AT1G11840.6_1_3996291_CDS	AT1G11840.3	3996644	3995928	3997518	3	2	AGG	NCOG	268	GATATCCCTGAGGAGAAGTATTC	TATAGGGGAAATGAATGAGATTG	dTIS	90.7459	0.63388	+1 0 -1	31	13	0.0520988	1	182
AT1G11840	protein_coding	glyoxalase I homolog (GLX1)	1:3997128	1	#N/A	CDS	NA	NA	NA	AT1G11840.4_1_3997128_CDS	AT1G11840.3	3997248	3996045	3997518	7	2	ATG	COG	643	ACAAAGGGCAATGCATATGCACA	TTCTAGAAACATGGCTGAGGCTT	dTIS	140.45	0.791667	+1 0 -1	15	10	0.0313692	1	23
AT1G11840	protein_coding	glyoxalase I homolog (GLX1)	1:3996705	1	#N/A	CDS	NA	NA	NA	AT1G11840.3_1_3996705_CDS	AT1G11840.3	3996902	3996045	3997518	5	2	ATG	COG	394	AAGGACCCTGATGGCTACACTTT	CCAGGTAAACATGGCTGAGGCTT	dTIS	131.906	0.608333	+1 0 -1	9	8	0.056056	1	119
AT1G11840	protein_coding	glyoxalase I homolog (GLX1)	1:3996506	1	#N/A	CDS	NA	NA	NA	AT1G11840.1_1_3996506_CDS	AT1G11840.3	3996644	3996045	3997518	4	2	ATG	COG	286	TCAACTCAAGATGTTTCCAAACT	TTCTAGAAACATGGCTGAGGCTT	dTIS	52.2743	0.479167	+1 0 -1	5	6	0.0434156	1	47
AT1G11840	protein_coding	glyoxalase I homolog (GLX1)	1:3997088	1	#N/A	CDS	NA	NA	NA	AT1G11840.4_1_3997088_CDS	AT1G11840.3	3997518	3996045	3997518	7	2	CTG	NCOG	603	AGTTTTGGAGCTGACCTATAACT	TTCTAGAAACATGGCTGAGGCTT	dTIS	85.6756	0.526104	+1 0 -1	16	6	0.0430257	0	248
AT1G11840	protein_coding	glyoxalase I homolog (GLX1)	1:3997324	1	#N/A	3UTR	NA	NA	NA	AT1G11840.5_1_3997324_3UTR	AT1G11840.3	3997534	3996045	3997290	8	2	AAG	NCOG	732	ATCACTAGAGAAGCCGGACCTCT	TCCCAGAAACATGGCTGAGGCTT	3UTR	84.0802	0.484127	+1 0 -1	9	12	0.0455806	0	125
AT1G11840	protein_coding	glyoxalase I homolog (GLX1)	1:3997378	1	#N/A	3UTR	NA	NA	NA	AT1G11840.5_1_3997378_3UTR	AT1G11840.3	3997534	3996045	3997290	8	2	ATG	COG	786	CTTGATCCAGATGGCTGGAAAAC	TCCCAGAAACATGGCTGAGGCTT	3UTR	42.9347	0.319444	+1 0	13	5	0.0486251	0	71
AT1G11860	protein_coding	Glycine cleavage T-protein family	1:4001801	1	#N/A	dbTIS	FALSE	AT1G11860.2	AT1G11860.1;AT1G11860.2;AT1G11860.3	AT1G11860.3_1_4001801_aTIS	AT1G11860.3	4003245	4001801	4003245	2	2	ATG	COG	0	AACATTTAAGATGAGAGGTGGGA		dbTIS	13.8424	0.182559	0	2	1	0.0319489	0	1226
AT1G11860	protein_coding	Glycine cleavage T-protein family	1:4001228	1	#N/A	5UTR	NA	NA	NA	AT1G11860.3_1_4001228_5UTR	AT1G11860.3	4001275	4001801	4003245	1	2	ATG	COG	-302	TTGGCTGATGATGATTCCTCTTC	AACATTTAAGATGAGAGGTGGGA	uORF	26.1371	0.375	+1 0 -1	5	25	0.586519	2	47
AT1G11860	protein_coding	Glycine cleavage T-protein family	1:4001433	1	#N/A	5UTR	NA	NA	NA	AT1G11860.1_1_4001433_5UTR	AT1G11860.3	4001804	4001801	4003245	1	2	GTG	NCOG	-23	AGAAGCTCCAGTGGCAAAGACTC	AACATTTAAGATGAGAGGTGGGA	overlapping ORF	50.7477	0.592593	+1 0 -1	9	13	0.204882	2	26
AT1G11870	protein_coding	Seryl-tRNA synthetase (SRS)	1:4003895	1	#N/A	dbTIS	TRUE	AT1G11870.3	AT1G11870.1;AT1G11870.2;AT1G11870.3	AT1G11870.2_1_4003895_aTIS		4006556	4003895	4006556	1	1	ATG	COG	0	AGCTCCGGCGATGGGTTTACACA		dbTIS	4.12546	0.0705502	+1 0	17	28	0.778296	0	1544
AT1G11880	protein_coding	transferases, transferring hexosyl groups	1:4010327	-1	#N/A	dbTIS	TRUE	AT1G11880.2;AT1G11880.1	AT1G11880.1	AT1G11880.1_1_4010327_aTIS		4007909	4010327	4007909	1	1	ATG	COG	0	CTCGTGATCAATGGCGAAAGCTT		dbTIS	0		-1 0 +1	3	11	1.18182	0	1469
AT1G11890	protein_coding	SECRETION 22 (SEC22)	1:4011509	1	#N/A	dbTIS	FALSE	AT1G11890.1	AT1G11890.1	AT1G11890.1_1_4011509_aTIS	AT1G11890.1	4012835	4011509	4012835	2	2	ATG	COG	0	TAAGGCAAAGATGGTGAAAATGA		dbTIS	58.8838	0.491629	0	1	1	0.0114749	0	656
AT1G11890	protein_coding	SECRETION 22 (SEC22)	1:4010872	1	#N/A	5UTR	NA	NA	NA	AT1G11890.1_1_4010872_5UTR	AT1G11890.1	4012835	4011509	4012835	1	2	ATT	NCOG	-54	AGCAGAAGCAATTTTAAATCTCC	TAAGGCAAAGATGGTGAAAATGA	extension	68.0547	0.510549	+1 0 -1	11	43	0.751199	0	710
AT1G11890	protein_coding	SECRETION 22 (SEC22)	1:4010839	1	#N/A	5UTR	NA	NA	NA	AT1G11890.1_1_4010839_5UTR	AT1G11890.1	4012835	4011509	4012835	1	2	CTG	NCOG	-87	TCGTCTTCCTCTGGTTCTCAGAT	TAAGGCAAAGATGGTGAAAATGA	extension	72.1966	0.526882	+1 0 -1	13	11	0.155703	0	743
AT1G11890	protein_coding	SECRETION 22 (SEC22)	1:4010806	1	#N/A	5UTR	NA	NA	NA	AT1G11890.1_1_4010806_5UTR	AT1G11890.1	4012835	4011509	4012835	1	2	ATT	NCOG	-120	AAAAAAACAAATTACTTCTCTTT	TAAGGCAAAGATGGTGAAAATGA	extension	70.7681	0.52381	+1 0	3	9	0.17222	0	776
AT1G11905	protein_coding	B-cell receptor-associated protein 31-like	1:4014958	1	#N/A	dbTIS	TRUE	AT1G11905.2	AT1G11905.1;AT1G11905.2	AT1G11905.1_1_4014958_aTIS	AT1G11905.1	4016222	4014958	4016222	1	1	ATG	COG	0	ATCAAAGACGATGCAGCAATTAC		dbTIS	11.289	0.160661	+1 0 -1	22	41	2.06301	0	665
AT1G11910	protein_coding	aspartic proteinase A1 (APA1)	1:4019874	-1	#N/A	dbTIS	TRUE	AT1G11910.1	AT1G11910.1	AT1G11910.1_1_4019874_aTIS	AT1G11910.1	4017119	4019874	4017119	2	2	ATG	COG	0	CTTTGGTAAAATGAAGATATACT		dbTIS	0		-1 0 +1	763	951	1.78468	0	1520
AT1G11910	protein_coding	aspartic proteinase A1 (APA1)	1:4018182	-1	#N/A	CDS	NA	NA	NA	AT1G11910.1_1_4018182_CDS	AT1G11910.1	4018126	4019874	4017119	9	2	GTG	NCOG	947	TTAGCCAGCAGTGCAAGACTGTT	CTTTGGTAAAATGAAGATATACT	dTIS	0		-1 0 +1	30	31	0.0433431	2	56
AT1G11910	protein_coding	aspartic proteinase A1 (APA1)	1:4019586	-1	#N/A	CDS	NA	NA	NA	AT1G11910.1_1_4019586_CDS	AT1G11910.1	4017119	4019874	4017119	2	2	GTG	NCOG	288	GAAGTTCACTGTGGTTTTTGACA	CTTTGGTAAAATGAAGATATACT	dTIS	0		-1 0	8	18	0.0394113	0	1232
AT1G11910	protein_coding	aspartic proteinase A1 (APA1)	1:4019627	-1	#N/A	CDS	NA	NA	NA	AT1G11910.1_1_4019627_CDS	AT1G11910.1	4019116	4019874	4017119	2	2	ATG	COG	247	GCTCAGTACTATGGTGAGATCGC	CTTTGGTAAAATGAAGATATACT	dTIS	0		-1 0 +1	15	13	0.0330147	1	242
AT1G11910	protein_coding	aspartic proteinase A1 (APA1)	1:4017504	-1	#N/A	CDS	NA	NA	NA	AT1G11910.1_1_4017504_CDS	AT1G11910.1	4017119	4019874	4017119	12	2	ATT	NCOG	1311	TTCACTTACCATTGGAGGCAAAG	CTTTGGTAAAATGAAGATATACT	dTIS	0		0 +1	8	9	0.0363	0	209
AT1G11930	protein_coding	Predicted pyridoxal phosphate-dependent enzyme, YBL036C type	1:4028783	1	#N/A	dbTIS	FALSE	AT1G11930.1	AT1G11930.1;AT1G11930.2	AT1G11930.1_1_4028783_aTIS	AT1G11930.1	4030298	4028783	4030298	1	1	ATG	COG	0	TGATTGTTCGATGAACGAAGAGG		dbTIS	11.4186	0.161499	0	2	5	0.236686	0	773
AT1G11940	protein_coding	Core-2/I-branching beta-1,6-N-acetylglucosaminyltransferase family protein	1:4033946	-1	#N/A	dbTIS	FALSE	AT1G11940.1;AT1G11940.2	AT1G11940.1	AT1G11940.1_1_4033946_aTIS		4031768	4033946	4031768	1	1	ATG	COG	0	TCGTAGTACAATGACGAAGAAAT		dbTIS	0		1	1	0	0.327869	0	1151
AT1G11960	protein_coding	ERD (early-responsive to dehydration stress) family protein	1:4043143	-1	#N/A	dbTIS	FALSE	AT1G11960.2;AT1G11960.3;AT1G11960.1	AT1G11960.1	AT1G11960.1_1_4043143_aTIS		4039871	4043143	4039871	2	2	ATG	COG	0	TTAAAAAAAGATGGCAACACTAG		dbTIS	0		-1	0	1	0.144928	0	2315
AT1G12000	protein_coding	Phosphofructokinase family protein	1:4053727	-1	#N/A	dbTIS	TRUE	AT1G12000.1	AT1G12000.1	AT1G12000.1_1_4053727_aTIS	AT1G12000.1	4050159	4053727	4050159	1	1	ATG	COG	0	CCACAGAGCAATGGCCCCTGCTC		dbTIS	0		-1 0 +1	85	189	0.691094	0	1700
AT1G12000	protein_coding	Phosphofructokinase family protein	1:4051888	-1	#N/A	CDS	NA	NA	NA	AT1G12000.1_1_4051888_CDS	AT1G12000.1	4050159	4053727	4050159	8	1	ATT	NCOG	882	AAACATAACCATTATTGGAGAAG	CCACAGAGCAATGGCCCCTGCTC	dTIS	0		-1 0	1	27	0.120598	0	818
AT1G12000	protein_coding	Phosphofructokinase family protein	1:4053619	-1	#N/A	CDS	NA	NA	NA	AT1G12000.1_1_4053619_CDS	AT1G12000.1	4050159	4053727	4050159	1	1	ATT	NCOG	108	ATCAAGCCGTATTAACAACACTC	CCACAGAGCAATGGCCCCTGCTC	dTIS	0		-1 0 +1	3	8	0.0405995	0	1592
AT1G12000	protein_coding	Phosphofructokinase family protein	1:4053230	-1	#N/A	CDS	NA	NA	NA	AT1G12000.1_1_4053230_CDS	AT1G12000.1	4053204	4053727	4050159	2	1	ATG	COG	262	CCAGATCAGGATGCACCTTCGTC	CCACAGAGCAATGGCCCCTGCTC	dTIS	0		0 +1	6	2	0.0454235	1	26
AT1G12020	protein_coding	unknown protein	1:4063305	-1	#N/A	dbTIS	TRUE	AT1G12020.1	AT1G12020.1	AT1G12020.1_1_4063305_aTIS		4062625	4063305	4062625	1	1	ATG	COG	0	CATAGAAAATATGAAGAAGCTCT		dbTIS	0		-1 0	18	36	3.07463	0	680
AT1G12050	protein_coding	fumarylacetoacetase, putative	1:4072904	1	#N/A	dbTIS	TRUE	AT1G12050.1	AT1G12050.1	AT1G12050.1_1_4072904_aTIS	AT1G12050.1	4075856	4072904	4075856	1	1	ATG	COG	0	TGTATCGTCAATGGCGTTGCTGA		dbTIS	9.13556	0.132701	+1 0 -1	19	36	1.00857	0	1265
AT1G12060	protein_coding	BCL-2-associated athanogene 5 (BAG5)	1:4076334	1	#N/A	dbTIS	FALSE	AT1G12060.1	AT1G12060.1	AT1G12060.1_1_4076334_aTIS		4076981	4076334	4076981	1	1	ATG	COG	0			dbTIS	3.09414	0.0478395	0 -1	5	9	2.86364	0	647
AT1G12110	protein_coding	nitrate transporter 1.1 (NRT1.1)	1:4105341	1	#N/A	dbTIS	TRUE	AT1G12110.1	AT1G12110.1	AT1G12110.1_1_4105341_aTIS	AT1G12110.1	4109290	4105341	4109290	1	1	ATG	COG	0	CATCTTCAAGATGTCTCTTCCTG		dbTIS	31.2478	0.360406	0 -1	12	20	0.143311	0	1772
AT1G12120	protein_coding	Plant protein of unknown function (DUF863)	1:4116469	-1	#N/A	dbTIS	FALSE	AT1G12120.1	AT1G12120.1	AT1G12120.1_1_4116469_aTIS		4114933	4116469	4114933	2	2	ATG	COG	0	CGACGGCACAATGTATTTCTTCG		dbTIS	0		0	1	3	0.139026	0	1451
AT1G12140	protein_coding	flavin-monooxygenase glucosinolate S-oxygenase 5 (FMO GS-OX5)	1:4121386	1	#N/A	dbTIS	TRUE	AT1G12140.2	AT1G12140.1;AT1G12140.2	AT1G12140.1_1_4121386_aTIS		4123366	4121386	4123366	1	1	ATG	COG	0	CACAAAAAAGATGGCACCAGCAC		dbTIS	4.85004	0.0891304	0 -1	4	21	1.12219	0	1379
AT1G12160	protein_coding	Flavin-binding monooxygenase family protein	1:4126068	1	#N/A	dbTIS	FALSE	AT1G12160.1	AT1G12160.1	AT1G12160.1_1_4126068_aTIS		4128090	4126068	4128090	1	1	ATG	COG	0			dbTIS	1.77979	0.0234542	0	10	12	-0.928571	0	1406
AT1G12200	protein_coding	Flavin-binding monooxygenase family protein	1:4137627	1	#N/A	dbTIS	TRUE	AT1G12200.2	AT1G12200.1	AT1G12200.1_1_4137627_aTIS		4139835	4137627	4139835	1	1	ATG	COG	0	ATAACCTAACATGGCAACGAGTC		dbTIS	7.84897	0.119456	+1 0 -1	25	25	0.757499	0	1397
AT1G12230	protein_coding	Aldolase superfamily protein	1:4148050	1	#N/A	dbTIS	TRUE	AT1G12230.1	AT1G12230.1;AT1G12230.2	AT1G12230.2_1_4148050_aTIS	AT1G12230.1	4150708	4148050	4150708	1	1	ATG	COG	0	AGCGAAAAAAATGCCACTCTCGT		dbTIS	18.2985	0.199377	+1 0 -1	67	55	0.2587	0	1283
AT1G12240	protein_coding	ATBETAFRUCT4	1:4153699	1	#N/A	dbTIS	FALSE	AT1G12240.1	AT1G12240.1	AT1G12240.1_1_4153699_aTIS		4157457	4153699	4157457	1	1	ATG	COG	0	AACGAGAAAAATGGCGAGCTCCG		dbTIS	0.456349	0.0085213	0	0	1	0.131579	0	1994
AT1G12240	protein_coding	ATBETAFRUCT4	1:4153964	1	#N/A	CDS	NA	NA	NA	AT1G12240.1_1_4153964_CDS		4154098	4153699	4157457	1	1	GTG	NCOG	265	CGTCTTGCTGGTGTGTCGGAGAA	AACGAGAAAAATGGCGAGCTCCG	dTIS	0.679074	0.0148148	1	0	0	7.17419	1	134
AT1G12244	protein_coding	Polynucleotidyl transferase, ribonuclease H-like superfamily protein	1:4157719	1	#N/A	dbTIS	FALSE	AT1G12244.1	AT1G12244.1	AT1G12244.1_1_4157719_aTIS		4158893	4157719	4158893	1	1	ATG	COG	0	AGTGTTGGCGATGGAACGAACTA		dbTIS	5.65747	0.0640523	1	0	1	0.425532	0	764
AT1G12250	protein_coding	Pentapeptide repeat-containing protein	1:4159287	1	#N/A	dbTIS	NA	AT1G12250.1	AT1G12250.1	AT1G12250.2_1_4159287_5UTR		4159588	4159623	4161269	1	2	ATG	COG	-217	ACTTTTAACAATGGCTTTCTCTT	GTCTGCAGCAATGGCGGCGGCTG	uORF	22.499	0.224044	+1 0 -1	37	17	1.28955	1	182
AT1G12260	protein_coding	NAC 007 (NAC007)	1:4164486	-1	#N/A	dbTIS	FALSE	AT1G12260.1;AT1G12260.2	AT1G12260.1	AT1G12260.1_1_4164486_aTIS		4163058	4164486	4163058	2	2	ATG	COG	0	GAAGACAAACATGAATTCATTTT		dbTIS	0		-1 0	11	8	-0.136385	0	1187
AT1G12270	protein_coding	stress-inducible protein, putative	1:4172105	1	#N/A	dbTIS	TRUE	AT1G12270.1	AT1G12270.1	AT1G12270.1_1_4172105_aTIS	AT1G12270.1	4174575	4172105	4174575	1	1	ATG	COG	0	GATTCAAACAATGGCAGAAGAAG		dbTIS	28.8666	0.276323	+1 0 -1	135	218	0.356976	0	1718
AT1G12270	protein_coding	stress-inducible protein, putative	1:4172277	1	#N/A	CDS	NA	NA	NA	AT1G12270.1_1_4172277_CDS	AT1G12270.1	4172348	4172105	4174575	1	1	ATG	COG	172	GCTCTCTCCGATGCGAAAGAGAC	GATTCAAACAATGGCAGAAGAAG	dTIS	33.3224	0.458333	+1 0 -1	8	14	0.0832873	1	71
AT1G12270	protein_coding	stress-inducible protein, putative	1:4174269	1	#N/A	CDS	NA	NA	NA	AT1G12270.1_1_4174269_CDS	AT1G12270.1	4174528	4172105	4174575	6	1	AGG	NCOG	1603	GTAATGAGACAGGTACTGTCTGA	GATTCAAACAATGGCAGAAGAAG	dTIS	31.4471	0.391304	+1 0 -1	6	12	0.0385245	1	68
AT1G12270	protein_coding	stress-inducible protein, putative	1:4172598	1	#N/A	CDS	NA	NA	NA	AT1G12270.1_1_4172598_CDS	AT1G12270.1	4172624	4172105	4174575	1	1	ATC	NCOG	493	ATTCAGAAGAATCCTAGCAGTCT	GATTCAAACAATGGCAGAAGAAG	dTIS	34.9984	0.444444	+1 0 -1	2	6	0.0378459	1	26
AT1G12300	protein_coding	Tetratricopeptide repeat (TPR)-like superfamily protein	1:4186076	-1	#N/A	dbTIS	FALSE	AT1G12300.1	AT1G12300.1	AT1G12300.1_1_4186076_aTIS		4184163	4186076	4184163	1	1	ATG	COG	0	TCAGCTTGAGATGGTGAAGTTGA		dbTIS	0		-1 0 +1	1	3	0.454545	0	1913
AT1G12300	protein_coding	Tetratricopeptide repeat (TPR)-like superfamily protein	1:4184999	-1	#N/A	CDS	NA	NA	NA	AT1G12300.1_1_4184999_CDS		4184163	4186076	4184163	1	1	ATA	NCOG	1077	CAAGGAGATGATACATCGAGGCA	TCAGCTTGAGATGGTGAAGTTGA	dTIS	0		-1 0 +1	0	6	1.829	0	836
AT1G12310	protein_coding	Calcium-binding EF-hand family protein	1:4187678	-1	#N/A	CDS	NA	NA	NA	AT1G12310.1_1_4187678_CDS	AT1G12310.1	4187631	4187946	4187500	1	1	AAG	NCOG	268	GACGCATTCAAAGTGCTCGATAA	GAATCGAAAAATGGGGAAAGATG	dTIS	0		0	2	10	0.287867	1	47
AT1G12330	protein_coding	unknown protein	1:4194673	1	#N/A	dbTIS	FALSE	AT1G12330.1	AT1G12330.1	AT1G12330.1_1_4194673_aTIS		4196627	4194673	4196627	1	1	ATG	COG	0	ACAAAAAAAAATGGCTCCTTCGT		dbTIS	0.14996	0.00329381	1	0	0	2	0	1517
AT1G12360	protein_coding	keule (KEU)	1:4201172	1	#N/A	dbTIS	TRUE	AT1G12360.1	AT1G12360.1	AT1G12360.1_1_4201172_aTIS		4206144	4201172	4206144	1	1	ATG	COG	0	GATCGCAGCTATGTCGTACTCTG		dbTIS	3.84458	0.0674663	+1 0 -1	19	27	0.260509	0	2000
AT1G12390	protein_coding	Cornichon family protein	1:4220303	1	#N/A	5UTR	NA	NA	NA	AT1G12390.1_1_4220303_5UTR	AT1G12390.1	4220980	4220347	4221481	1	1	ACG	NCOG	-44	CCAAGAAACAACGAGGATAGATC	AAGGAGGAAGATGGGAGATATCT	overlapping ORF	24.5262	0.286822	+1 0 -1	7	13	0.862162	2	128
AT1G12400	protein_coding	Nucleotide excision repair, TFIIH, subunit TTDA	1:4222296	1	#N/A	dbTIS	TRUE	AT1G12400.2	AT1G12400.1	AT1G12400.1_1_4222296_aTIS	AT1G12400.1	4222603	4222296	4222603	2	2	ATG	COG	0	GGTTTTACTTATGGTTAATGCAA		dbTIS	32.3776	0.393519	0 -1	7	57	2.45616	0	215
AT1G12410	protein_coding	CLP protease proteolytic subunit 2 (CLP2)	1:4223099	1	#N/A	dbTIS	TRUE	AT1G12410.1	AT1G12410.1	AT1G12410.1_1_4223099_aTIS	AT1G12410.1	4224954	4223099	4224954	1	1	ATG	COG	0	CTCGACGACCATGGCGGTCTCGT		dbTIS	11.8219	0.170238	0	2	12	0.451426	0	839
AT1G12420	protein_coding	ACT domain repeat 8 (ACR8)	1:4228917	-1	#N/A	dbTIS	FALSE	AT1G12420.1	AT1G12420.1	AT1G12420.1_1_4228917_aTIS		4226673	4228917	4226673	1	1	ATG	COG	0	TGTATCAGAGATGGCGATGAAGG		dbTIS	0		0 +1	0	1	0.0884956	0	1325
AT1G12420	protein_coding	ACT domain repeat 8 (ACR8)	1:4229104	-1	#N/A	5UTR	NA	NA	NA	AT1G12420.1_1_4229104_5UTR		4229003	4228917	4226673	1	1	ATT	NCOG	-187	TTTGTCTATCATTCTAGAGAGAG	TGTATCAGAGATGGCGATGAAGG	uORF	0		-1 0 +1	14	33	1.44714	1	101
AT1G12430	protein_coding	armadillo repeat kinesin 3 (ARK3)	1:4238679	-1	#N/A	5UTR	NA	NA	NA	AT1G12430.1_1_4238679_5UTR		4238419	4238552	4234122	1	1	ATT	NCOG	-127	AAAGAAAAAAATTAAAGGAATTT	AAGTCGAGAAATGTCAACGACTT	overlapping ORF	0		-1 0 +1	2	6	0.726392	1	260
AT1G12440	protein_coding	A20/AN1-like zinc finger family protein	1:4242322	-1	#N/A	dbTIS	TRUE	AT1G12440.1;AT1G12440.2;AT1G12440.3	AT1G12440.1;AT1G12440.2	AT1G12440.1_1_4242322_aTIS	AT1G12440.2	4241816	4242322	4241816	2	2	ATG	COG	0	TCTTTCCATTATGGGTTCTGAGC		dbTIS	0		-1 0 +1	35	54	1.42191	0	506
AT1G12450	protein_coding	SNARE associated Golgi protein family	1:4244496	1	#N/A	dbTIS	TRUE	AT1G12450.1	AT1G12450.1	AT1G12450.1_1_4244496_aTIS		4245808	4244496	4245808	1	1	ATG	COG	0	GCATCGATCTATGACGTACAGCA		dbTIS	2.59703	0.0482456	+1 0 -1	4	20	1.28655	0	911
AT1G12470	protein_coding	zinc ion binding	1:4251359	1	#N/A	dbTIS	FALSE	AT1G12470.1	AT1G12470.1	AT1G12470.1_1_4251359_aTIS		4257201	4251359	4257201	2	2	ATG	COG	0	GAGGAAGAAGATGGATCAAGGAA		dbTIS	4.29515	0.0758342	+1 0 -1	0	3	0.136364	0	2966
AT1G12470	protein_coding	zinc ion binding	1:4251049	1	#N/A	5UTR	NA	NA	NA	AT1G12470.1_1_4251049_5UTR		4251342	4251359	4257201	1	2	CTG	NCOG	-61	TAAACCACGACTGACTTCTCCTG	GAGGAAGAAGATGGATCAAGGAA	uORF	19.6468	0.288889	0 -1	3	11	0.357771	1	44
AT1G12500	protein_coding	Nucleotide-sugar transporter family protein	1:4264957	-1	#N/A	dbTIS	TRUE	AT1G12500.1	AT1G12500.1	AT1G12500.1_1_4264957_aTIS		4263542	4264957	4263542	1	1	ATG	COG	0	TATCCGAAAAATGGTTGAAGCTC		dbTIS	0		-1 0 +1	6	12	4.06977	0	1085
AT1G12520	protein_coding	copper chaperone for SOD1 (CCS)	1:4268900	-1	#N/A	dbTIS	FALSE	AT1G12520.1	AT1G12520.1	AT1G12520.1_1_4268900_aTIS		4267277	4268900	4267277	1	1	ATG	COG	0	AAGCAAGATAATGGCATCAATTC		dbTIS	0		0	1	6	2	0	962
AT1G12550	protein_coding	D-isomer specific 2-hydroxyacid dehydrogenase family protein	1:4274649	1	#N/A	dbTIS	FALSE	AT1G12550.1	AT1G12550.1	AT1G12550.1_1_4274649_aTIS		4275831	4274649	4275831	1	1	ATG	COG	0	AAAAAAAACAATGGCGGAATCTT		dbTIS	2.29598	0.0473251	0	3	3	0.509091	0	971
AT1G12570	protein_coding	Glucose-methanol-choline (GMC) oxidoreductase family protein	1:4278591	-1	#N/A	CDS	NA	NA	NA	AT1G12570.1_1_4278591_CDS		4278538	4280753	4278192	4	1	ATG	COG	1393	AAGTACGCAGATGTGTCATTTGA	ATTTGTATTAATGATGGATAGAT	dTIS	0		-1 0 +1	6	8	1.38393	1	53
AT1G12620	protein_coding	Pentatricopeptide repeat (PPR) superfamily protein	1:4296748	-1	#N/A	dbTIS	FALSE	AT1G12620.1	AT1G12620.1	AT1G12620.1_1_4296748_aTIS		4294883	4296748	4294883	2	2	ATG	COG	0	AACTTGAGTCATGCGGGGATTGA		dbTIS	0		0	1	2	1.81818	0	1865
AT1G12640	protein_coding	MBOAT (membrane bound O-acyl transferase) family protein	1:4305666	-1	#N/A	dbTIS	TRUE	AT1G12640.1	AT1G12640.1	AT1G12640.1_1_4305666_aTIS		4303586	4305666	4303586	1	1	ATG	COG	0	TTTCGACACCATGGATATGAGTT		dbTIS	0		-1 0 +1	21	48	1.63272	0	1388
AT1G12640	protein_coding	MBOAT (membrane bound O-acyl transferase) family protein	1:4305706	-1	#N/A	5UTR	NA	NA	NA	AT1G12640.1_1_4305706_5UTR		4305551	4305666	4303586	1	1	GTG	NCOG	-40	CTCGGTCGTTGTGACTCATTCCG	TTTCGACACCATGGATATGAGTT	overlapping ORF	0		-1 0	13	41	1.26687	1	155
AT1G12650	protein_coding	unknown protein	1:4306183	1	#N/A	dbTIS	FALSE	AT1G12650.1	AT1G12650.1;AT1G12650.2;AT1G12650.3;AT1G12650.4	AT1G12650.1_1_4306183_aTIS	AT1G12650.2	4307673	4306183	4307673	1	1	ATG	COG	0	ACGTGTCGACATGAAAGGAGCTG		dbTIS	11.466	0.140562	0 -1	2	6	0.234811	0	746
AT1G12650	protein_coding	unknown protein	1:4306247	1	#N/A	CDS	NA	NA	NA	AT1G12650.3_1_4306247_CDS	AT1G12650.2	4306393	4306183	4307673	2	2	ATG	COG	64	AGTGAAGAAGATGAAGATCTCTC	ACGTGTCGACATGAAAGGAGCTG	dTIS	47.5979	0.212121	+1 0 -1	14	20	0.563052	1	65
AT1G12680	protein_coding	phosphoenolpyruvate carboxylase-related kinase 2 (PEPKR2)	1:4322217	-1	#N/A	CDS	NA	NA	NA	AT1G12680.1_1_4322217_CDS		4322158	4322269	4320123	2	2	ATG	COG	52	AATTTACCAGATGATTTATCATG	GGCTGGTTTGATGAGGAAGAAGC	dTIS	0		-1 0	2	14	0.883549	1	59
AT1G12700	protein_coding	ATP binding	1:4326227	-1	#N/A	dbTIS	FALSE	AT1G12700.1	AT1G12700.1	AT1G12700.1_1_4326227_aTIS		4323722	4326227	4323722	1	1	ATG	COG	0	TGAAGAAATAATGATGATAAAGA		dbTIS	0		-1 0 +1	1	3	4	0	2207
AT1G12710	protein_coding	phloem protein 2-A12 (PP2-A12)	1:4328324	-1	#N/A	dbTIS	FALSE	AT1G12710.2;AT1G12710.1	AT1G12710.1	AT1G12710.1_1_4328324_aTIS		4326980	4328324	4326980	1	1	ATG	COG	0	TAAGGTTTAGATGGGTGTGGCTC		dbTIS	0		0	1	2	0.294118	0	875
AT1G12710	protein_coding	phloem protein 2-A12 (PP2-A12)	1:4328437	-1	#N/A	5UTR	NA	NA	NA	AT1G12710.1_1_4328437_5UTR		4328414	4328324	4326980	1	1	ACG	NCOG	-113	AACCTCAAAGACGAAAAGTCTCG	TAAGGTTTAGATGGGTGTGGCTC	uORF	0		-1 0 +1	6	21	2.30196	2	23
AT1G12730	protein_coding	GPI transamidase subunit PIG-U	1:4334675	1	#N/A	dbTIS	FALSE	AT1G12730.1	AT1G12730.1	AT1G12730.1_1_4334675_aTIS		4337609	4334675	4337609	1	1	ATG	COG	0	AAGAAGAAGAATGAAGGAGGAGA		dbTIS	0.894623	0.0189474	0	1	1	0.0100806	0	1424
AT1G12740	protein_coding	cytochrome P450, family 87, subfamily A, polypeptide 2 (CYP87A2)	1:4342462	1	#N/A	dbTIS	TRUE	AT1G12740.4	AT1G12740.1;AT1G12740.2	AT1G12740.2_1_4342462_aTIS		4344569	4342462	4344569	1	1	ATG	COG	0	TCTTACTGTAATGTGGGCATTGC		dbTIS	10.9309	0.116214	+1 0 -1	18	58	1.94896	0	1436
AT1G12760	protein_coding	Zinc finger, C3HC4 type (RING finger) family protein	1:4348728	1	#N/A	dbTIS	FALSE	AT1G12760.1	AT1G12760.1	AT1G12760.1_1_4348728_aTIS		4350512	4348728	4350512	1	1	ATG	COG	0	GATAGAAACAATGTCAACGGAGA		dbTIS	2.48643	0.0472698	0	6	1	-0.326868	0	1226
AT1G12770	protein_coding	embryo defective 1586 (EMB1586)	1:4351888	1	#N/A	dbTIS	FALSE	AT1G12770.1	AT1G12770.1	AT1G12770.1_1_4351888_aTIS		4353543	4351888	4353543	2	2	ATG	COG	0	CACGAGTGACATGGCGGCATCAA		dbTIS	2.1993	0.0410628	0 -1	4	11	0.214975	0	1655
AT1G12770	protein_coding	embryo defective 1586 (EMB1586)	1:4351253	1	#N/A	5UTR	NA	NA	NA	AT1G12770.1_1_4351253_5UTR		4351832	4351888	4353543	1	2	ATG	COG	-82	CTCAATCCTCATGGAGACTATTA	CACGAGTGACATGGCGGCATCAA	uORF	64.7471	0.37037	+1 0 -1	16	29	0.466996	1	26
AT1G12780	protein_coding	UDP-D-glucose/UDP-D-galactose 4-epimerase 1 (UGE1)	1:4358120	-1	#N/A	dbTIS	FALSE	AT1G12780.1	AT1G12780.1	AT1G12780.1_1_4358120_aTIS		4356124	4358120	4356124	1	1	ATG	COG	0	CTTCTTTGAAATGGGTTCTTCTG		dbTIS	0		0	0	1	0.120482	0	1055
AT1G12790	protein_coding	CONTAINS InterPro DOMAIN/s: RuvA domain 2-like (InterPro:IPR010994)	1:4361222	-1	#N/A	dbTIS	FALSE	AT1G12790.1	AT1G12790.1	AT1G12790.1_1_4361222_aTIS		4359597	4361222	4359597	1	1	ATG	COG	0	AGGTTCGTCAATGGCGACGGCGG		dbTIS	0		-1 0 +1	1	4	1.63736	0	752
AT1G12800	protein_coding	Nucleic acid-binding, OB-fold-like protein	1:4365189	-1	#N/A	dbTIS	FALSE	AT1G12800.1	AT1G12800.1	AT1G12800.1_1_4365189_aTIS		4361778	4365189	4361778	1	1	ATG	COG	0	TAATCGGAAAATGGACGTTCTCG		dbTIS	0		0	0	5	0.166667	0	2303
AT1G12800	protein_coding	Nucleic acid-binding, OB-fold-like protein	1:4365235	-1	#N/A	5UTR	NA	NA	NA	AT1G12800.1_1_4365235_5UTR		4365197	4365189	4361778	1	1	ATG	COG	-46	GATTGGACCCATGATTCTCATTC	TAATCGGAAAATGGACGTTCTCG	uORF	0		-1 0 +1	6	24	1.83333	1	38
AT1G12805	protein_coding	nucleotide binding	1:4366728	1	#N/A	dbTIS	TRUE	AT1G12805.1	AT1G12805.1	AT1G12805.1_1_4366728_aTIS	AT1G12805.1	4366955	4366728	4366955	1	1	ATG	COG	0	TTTTTATCAAATGGATGTCTTTA		dbTIS	28.2608	0.346491	+1 0 -1	14	33	1.17769	0	227
AT1G12805	protein_coding	nucleotide binding	1:4366732	1	#N/A	CDS	NA	NA	NA	AT1G12805.1_1_4366732_CDS	AT1G12805.1	4366809	4366728	4366955	1	1	ATG	COG	4	TATCAAATGGATGTCTTTATATC	TTTTTATCAAATGGATGTCTTTA	dTIS	33.6803	0.423077	+1 0 -1	8	5	0.392768	1	77
AT1G12805	protein_coding	nucleotide binding	1:4366637	1	#N/A	5UTR	NA	NA	NA	AT1G12805.1_1_4366637_5UTR	AT1G12805.1	4366669	4366728	4366955	1	1	ATG	COG	-91	ACAACAAACTATGAATCAAAACA	TTTTTATCAAATGGATGTCTTTA	uORF	223.224	0.727273	+1 0 -1	50	64	1.27695	1	32
AT1G12805	protein_coding	nucleotide binding	1:4366641	1	#N/A	5UTR	NA	NA	NA	AT1G12805.1_1_4366641_5UTR	AT1G12805.1	4366712	4366728	4366955	1	1	ATC	NCOG	-87	CAAACTATGAATCAAAACATATA	TTTTTATCAAATGGATGTCTTTA	uORF	65.3633	0.333333	+1 0	15	6	0.14996	0	71
AT1G12810	protein_coding	proline-rich family protein	1:4367332	1	#N/A	dbTIS	TRUE	AT1G12810.1	AT1G12810.1;AT1G12810.2	AT1G12810.2_1_4367332_aTIS	AT1G12810.1	4368520	4367332	4368520	1	1	ATG	COG	0	CAAAAAAAAAATGAGCTACGACA		dbTIS	25.4528	0.306748	+1 0 -1	25	22	0.687055	0	488
AT1G12820	protein_coding	auxin signaling F-box 3 (AFB3)	1:4370780	-1	#N/A	dbTIS	FALSE	AT1G12820.1	AT1G12820.1	AT1G12820.1_1_4370780_aTIS		4368879	4370780	4368879	2	2	ATG	COG	0	ATAGAGGAAGATGAATTATTTCC		dbTIS	0		0	1	2	0.0914183	0	1733
AT1G12820	protein_coding	auxin signaling F-box 3 (AFB3)	1:4371203	-1	#N/A	5UTR	NA	NA	NA	AT1G12820.1_1_4371203_5UTR		4371090	4370780	4368879	1	2	ATT	NCOG	-286	TCTCATCATCATTGGACTTGAAG	ATAGAGGAAGATGAATTATTTCC	uORF	0		0 +1	3	11	0.668992	1	113
AT1G12830	protein_coding	unknown protein	1:4375053	-1	#N/A	dbTIS	TRUE	AT1G12830.1	AT1G12830.1	AT1G12830.1_1_4375053_aTIS	AT1G12830.1	4374412	4375053	4374412	1	1	ATG	COG	0	TGATTCATCTATGGCGGATGTTG		dbTIS	0		-1 0 +1	23	70	3.07275	0	641
AT1G12830	protein_coding	unknown protein	1:4375046	-1	#N/A	CDS	NA	NA	NA	AT1G12830.1_1_4375046_CDS	AT1G12830.1	4375011	4375053	4374412	1	1	ATG	COG	7	TCTATGGCGGATGTTGAGAATCA	TGATTCATCTATGGCGGATGTTG	dTIS	0		-1 0 +1	4	5	0.197314	1	35
AT1G12840	protein_coding	DE-ETIOLATED 3 (DET3)	1:4375584	1	#N/A	dbTIS	TRUE	AT1G12840.1	AT1G12840.1	AT1G12840.1_1_4375584_aTIS	AT1G12840.1	4378220	4375584	4378220	1	1	ATG	COG	0	TTGAAGATCAATGACTTCGAGAT		dbTIS	25.0299	0.25266	+1 0 -1	101	127	0.714355	0	1127
AT1G12840	protein_coding	DE-ETIOLATED 3 (DET3)	1:4375640	1	#N/A	CDS	NA	NA	NA	AT1G12840.1_1_4375640_CDS	AT1G12840.1	4375669	4375584	4378220	1	1	ATG	COG	56	CTTCTTCGTTATGGAATCGATTA	TTGAAGATCAATGACTTCGAGAT	dTIS	78.4448	0.533333	0 -1	7	14	0.153517	2	29
AT1G12840	protein_coding	DE-ETIOLATED 3 (DET3)	1:4375998	1	#N/A	CDS	NA	NA	NA	AT1G12840.1_1_4375998_CDS	AT1G12840.1	4376249	4375584	4378220	3	1	AAG	NCOG	199	AGCTTTGTGGAAGGAGTTTCGCA	TTGAAGATCAATGACTTCGAGAT	dTIS	15.8509	0.224359	+1 0	5	9	0.13973	1	155
AT1G12850	protein_coding	Phosphoglycerate mutase family protein	1:4381577	-1	#N/A	dbTIS	TRUE	AT1G12850.1	AT1G12850.1	AT1G12850.1_1_4381577_aTIS		4380022	4381577	4380022	1	1	ATG	COG	0	GAGAAAGGCGATGGGGTCATCAC		dbTIS	0		-1 0 +1	3	10	1.33413	0	1217
AT1G12890	protein_coding	Integrase-type DNA-binding superfamily protein	1:4391734	1	#N/A	dbTIS	FALSE	AT1G12890.1	AT1G12890.1	AT1G12890.1_1_4391734_aTIS		4392393	4391734	4392393	1	1	ATG	COG	0			dbTIS	1.03561	0.0181818	0 -1	4	5	-0.0350877	0	659
AT1G12900	protein_coding	glyceraldehyde 3-phosphate dehydrogenase A subunit 2 (GAPA-2)	1:4394283	-1	#N/A	dbTIS	NA	AT1G12900.1	AT1G12900.1	AT1G12900.2_1_4394283_5UTR		4393542	4393747	4392634	1	3	ATG	COG	-250	TCTGGTAGCCATGGCTTCGGCTA	AGGTGTTGGCATGGTCGTAAGGA	overlapping ORF	0		-1 0 +1	2	9	0.753618	1	455
AT1G12910	protein_coding	ANTHOCYANIN11 (ATAN11)	1:4396154	-1	#N/A	dbTIS	TRUE	AT1G12910.1	AT1G12910.1	AT1G12910.1_1_4396154_aTIS		4395114	4396154	4395114	1	1	ATG	COG	0	CGATTTCACGATGGGAACGAGCA		dbTIS	0		-1 0 +1	28	63	0.678012	0	1040
AT1G12920	protein_coding	eukaryotic release factor 1-2 (ERF1-2)	1:4397859	-1	#N/A	dbTIS	TRUE	AT1G12920.1	AT1G12920.1	AT1G12920.1_1_4397859_aTIS	AT1G12920.1	4396555	4397859	4396555	2	2	ATG	COG	0	GAAGCTAAAAATGGCAGAAGAAG		dbTIS	0		0 +1	14	12	0.156273	0	1304
AT1G12930	protein_coding	ARM repeat superfamily protein	1:4405495	-1	#N/A	dbTIS	FALSE	AT1G12930.1	AT1G12930.1	AT1G12930.1_1_4405495_aTIS		4398588	4405495	4398588	1	1	ATG	COG	0	TTGAGTGAGAATGGAGTTACAGA		dbTIS	0		1	1	0	1.02941	0	3017
AT1G12940	protein_coding	nitrate transporter2.5 (NRT2.5)	1:4416405	1	#N/A	dbTIS	FALSE	AT1G12940.1	AT1G12940.1	AT1G12940.1_1_4416405_aTIS		4418337	4416405	4418337	1	1	ATG	COG	0			dbTIS	3.28865	0.0523526	0 -1	25	19	-0.255682	0	1508
AT1G12950	protein_coding	root hair specific 2 (RSH2)	1:4419849	1	#N/A	dbTIS	FALSE	AT1G12950.1	AT1G12950.1	AT1G12950.1_1_4419849_aTIS		4422462	4419849	4422462	1	1	ATG	COG	0	TCGTCGGAGAATGGAGAAAGATA		dbTIS	1.47984	0.0235819	1	0	0	0.121528	0	1568
AT1G12960	protein_coding	Ribosomal protein L18e/L15 superfamily protein	1:4422982	-1	#N/A	CDS	NA	NA	NA	AT1G12960.1_1_4422982_CDS		4422707	4423155	4422707	2	1	AGG	NCOG	117	TGTTGGTATGAGGTATTTCCACA		dTIS	0		-1 0 +1	49	59	1.80719	0	197
AT1G12970	protein_coding	plant intracellular ras group-related LRR 3 (PIRL3)	1:4423727	1	#N/A	dbTIS	FALSE	AT1G12970.1	AT1G12970.1	AT1G12970.1_1_4423727_aTIS		4425632	4423727	4425632	1	1	ATG	COG	0	CTCATTGAGAATGGATCATGATC		dbTIS	2.3826	0.0451613	+1 0 -1	0	5	0.952381	0	1394
AT1G12980	protein_coding	ENHANCER OF SHOOT REGENERATION 1 (ESR1)	1:4429791	1	#N/A	dbTIS	TRUE	AT1G12980.1	AT1G12980.1	AT1G12980.1_1_4429791_aTIS		4430777	4429791	4430777	1	1	ATG	COG	0	GAAACCAAAAATGGAAAAAGCCT		dbTIS	9.36723	0.122594	+1 0 -1	23	59	2.47835	0	986
AT1G13000	protein_coding	Protein of unknown function (DUF707)	1:4438693	-1	#N/A	dbTIS	FALSE	AT1G13000.3;AT1G13000.1;AT1G13000.4;AT1G13000.5;AT1G13000.2	AT1G13000.1;AT1G13000.2	AT1G13000.2_1_4438693_aTIS		4436402	4438693	4436402	2	2	ATG	COG	0	GATTCAGGACATGGCTAACCGAA		dbTIS	0		-1 0 +1	1	4	0.837535	0	1205
AT1G13000	protein_coding	Protein of unknown function (DUF707)	1:4438746	-1	#N/A	5UTR	NA	NA	NA	AT1G13000.1_1_4438746_5UTR		4438531	4438693	4436402	2	2	CTG	NCOG	-53	TTTCCAGAGACTGAAGTTTCCAT	GATTCAGGACATGGCTAACCGAA	overlapping ORF	0		-1 0 +1	2	8	1.33333	2	116
AT1G13020	protein_coding	eukaryotic initiation factor 4B2 (EIF4B2)	1:4443520	-1	#N/A	dbTIS	FALSE	AT1G13020.1	AT1G13020.1	AT1G13020.1_1_4443520_aTIS		4440927	4443520	4440927	1	1	ATG	COG	0	AAATTCACAGATGTCGAAACCTT		dbTIS	0		0	1	3	0.0532869	0	1649
AT1G13020	protein_coding	eukaryotic initiation factor 4B2 (EIF4B2)	1:4443610	-1	#N/A	5UTR	NA	NA	NA	AT1G13020.1_1_4443610_5UTR		4440927	4443520	4440927	1	1	TTG	NCOG	-90	CTACTTTGAATTGGAATCTTTAG	AAATTCACAGATGTCGAAACCTT	extension	0		-1 0	15	26	0.590098	0	1739
AT1G13020	protein_coding	eukaryotic initiation factor 4B2 (EIF4B2)	1:4443559	-1	#N/A	5UTR	NA	NA	NA	AT1G13020.1_1_4443559_5UTR		4440927	4443520	4440927	1	1	CTG	NCOG	-39	TTTTTCAGATCTGGGGGAATCTC	AAATTCACAGATGTCGAAACCTT	extension	0		-1 0	12	19	0.281823	0	1688
AT1G13020	protein_coding	eukaryotic initiation factor 4B2 (EIF4B2)	1:4443574	-1	#N/A	5UTR	NA	NA	NA	AT1G13020.1_1_4443574_5UTR		4440927	4443520	4440927	1	1	CTG	NCOG	-54	AATTTCTGTCCTGCGTTTTTCAG	AAATTCACAGATGTCGAAACCTT	extension	0		-1 0 +1	3	12	0.566825	0	1703
AT1G13030	protein_coding	sphere organelles protein-related	1:4447278	-1	#N/A	dbTIS	FALSE	AT1G13030.1	AT1G13030.1	AT1G13030.1_1_4447278_aTIS		4444284	4447278	4444284	1	1	ATG	COG	0	TTCGTCTACGATGGAGGAAGAGA		dbTIS	0		0	3	9	0.739437	0	1826
AT1G13060	protein_coding	20S proteasome beta subunit E1 (PBE1)	1:4452641	1	#N/A	dbTIS	TRUE	AT1G13060.2	AT1G13060.1;AT1G13060.2	AT1G13060.2_1_4452641_aTIS	AT1G13060.1	4454663	4452641	4454663	2	2	ATG	COG	0	GTTTGCAAAGATGAAGCTTGATA		dbTIS	27.8269	0.314381	+1 0 -1	28	42	0.586957	0	896
AT1G13060	protein_coding	20S proteasome beta subunit E1 (PBE1)	1:4453892	1	#N/A	CDS	NA	NA	NA	AT1G13060.2_1_4453892_CDS	AT1G13060.1	4453996	4452641	4454663	6	2	ATG	COG	439	TGCCGTCTACATGAGCTGGCAAA	GTTTGCAAAGATGAAGCTTGATA	dTIS	34.1235	0.371429	+1 0 -1	6	6	0.132726	1	104
AT1G13060	protein_coding	20S proteasome beta subunit E1 (PBE1)	1:4453375	1	#N/A	CDS	NA	NA	NA	AT1G13060.2_1_4453375_CDS	AT1G13060.1	4453996	4452641	4454663	5	2	TTG	NCOG	418	CACAGAAATCTTGGAATTAAGTG	GTTTGCAAAGATGAAGCTTGATA	dTIS	37.4903	0.388889	0	9	4	0.120529	1	125
AT1G13060	protein_coding	20S proteasome beta subunit E1 (PBE1)	1:4452350	1	#N/A	5UTR	NA	NA	NA	AT1G13060.1_1_4452350_5UTR	AT1G13060.1	4452644	4452641	4454663	1	2	TTG	NCOG	-32	TCCTCTCGACTTGATACTTTTCT	GTTTGCAAAGATGAAGCTTGATA	overlapping ORF	116.995	0.611111	+1 0	14	18	0.124882	2	35
AT1G13080	protein_coding	cytochrome P450, family 71, subfamily B, polypeptide 2 (CYP71B2)	1:4459212	1	#N/A	dbTIS	FALSE	AT1G13080.1	AT1G13080.1	AT1G13080.1_1_4459212_aTIS		4460807	4459212	4460807	1	1	ATG	COG	0	AAAAACAAAAATGACGATCTTGC		dbTIS	0.0905132	0.00198807	0	0	1	5	0	1508
AT1G13120	protein_coding	FUNCTIONS IN: molecular_function unknown	1:4473135	-1	#N/A	5UTR	NA	NA	NA	AT1G13120.1_1_4473135_5UTR		4473079	4472656	4469334	1	2	ATA	NCOG	-360	ATCGGCTCCTATAGCGTTGATAT	ATTGTGTAATGGGGATTGTTTTG	uORF	0		0	5	11	0.665607	0	56
AT1G13120	protein_coding	FUNCTIONS IN: molecular_function unknown	1:4473040	-1	#N/A	5UTR	NA	NA	NA	AT1G13120.1_1_4473040_5UTR		4472981	4472656	4469334	1	2	ATC	NCOG	-265	CAGCACAAGAATCTTCGATTCAG	ATTGTGTAATGGGGATTGTTTTG	uORF	0		-1 0 +1	0	8	0.900901	1	59
AT1G13150	protein_coding	cytochrome P450, family 86, subfamily C, polypeptide 4 (CYP86C4)	1:4482903	-1	#N/A	CDS	NA	NA	NA	AT1G13150.1_1_4482903_CDS		4481995	4483584	4481995	1	1	ATG	COG	681	GTTTAGATTCATGATCCCTCCAT	AGAGACTACAATGTCTTTAACAG	dTIS	0		0	14	31	2.66071	0	908
AT1G13160	protein_coding	ARM repeat superfamily protein	1:4484634	1	#N/A	dbTIS	TRUE	AT1G13160.1	AT1G13160.1	AT1G13160.1_1_4484634_aTIS		4488388	4484634	4488388	1	1	ATG	COG	0	ACCTCCGATAATGTCCGGCAGTC		dbTIS	5.44694	0.0857143	+1 0 -1	5	17	0.427119	0	2414
AT1G13180	protein_coding	DISTORTED TRICHOMES 1 (DIS1)	1:4495394	1	#N/A	dbTIS	FALSE	AT1G13180.1	AT1G13180.1	AT1G13180.1_1_4495394_aTIS		4498204	4495394	4498204	1	1	ATG	COG	0	AGTTTCTCTAATGGATCCGACTT		dbTIS	4.36185	0.0755452	+1 0 -1	1	5	0.139375	0	1283
AT1G13190	protein_coding	RNA-binding (RRM/RBD/RNP motifs) family protein	1:4499633	1	#N/A	dbTIS	TRUE	AT1G13190.1	AT1G13190.1	AT1G13190.1_1_4499633_aTIS		4501354	4499633	4501354	2	2	ATG	COG	0	TATAAATTCAATGACTGAAGAAA		dbTIS	3.54255	0.0569106	+1 0 -1	11	32	1.28328	0	1721
AT1G13190	protein_coding	RNA-binding (RRM/RBD/RNP motifs) family protein	1:4499640	1	#N/A	CDS	NA	NA	NA	AT1G13190.1_1_4499640_CDS		4499705	4499633	4501354	2	2	AAG	NCOG	7	TCAATGACTGAAGAAAACGATTA	TATAAATTCAATGACTGAAGAAA	dTIS	32.8985	0.484848	+1 0 -1	1	8	0.384838	1	65
AT1G13190	protein_coding	RNA-binding (RRM/RBD/RNP motifs) family protein	1:4499035	1	#N/A	5UTR	NA	NA	NA	AT1G13190.1_1_4499035_5UTR		4499627	4499633	4501354	1	2	ACG	NCOG	-44	ACTTCCGTATACGGAGAAGGTCG	TATAAATTCAATGACTGAAGAAA	uORF	16.7624	0.179487	0 -1	6	19	0.552662	2	38
AT1G13195	protein_coding	RING/U-box superfamily protein	1:4503347	-1	#N/A	dbTIS	FALSE	AT1G13195.1	AT1G13195.1	AT1G13195.1_1_4503347_aTIS		4501778	4503347	4501778	1	1	ATG	COG	0	AGAGAGAGATATGTATAATCAGT		dbTIS	0		0	0	3	0.47619	0	782
AT1G13210	protein_coding	autoinhibited Ca2+/ATPase II (ACA.l)	1:4513774	-1	#N/A	dbTIS	FALSE	AT1G13210.1	AT1G13210.1	AT1G13210.1_1_4513774_aTIS		4509252	4513774	4509252	1	1	ATG	COG	0	CAGACAAACAATGACAAAGTGTC		dbTIS	0		0 +1	1	3	0.530303	0	3611
AT1G13220	protein_coding	LITTLE NUCLEI2 (LINC2)	1:4515660	1	#N/A	dbTIS	TRUE	AT1G13220.1	AT1G13220.1	AT1G13220.1_1_4515660_aTIS		4517415	4515660	4517415	1	1	ATG	COG	0	TTTCGAACTAATGTTCACGCCAC		dbTIS	9.33192	0.139456	+1 0 -1	10	30	1.52725	0	1175
AT1G13220	protein_coding	LITTLE NUCLEI2 (LINC2)	1:4515699	1	#N/A	dbTIS	FALSE	AT1G13220.2	AT1G13220.2	AT1G13220.2_1_4515699_aTIS		4520071	4515699	4520071	1	1	ATG	COG	0			dbTIS	4.99859	0.0930027	0	1	1	0.0462963	0	3386
AT1G13220	protein_coding	LITTLE NUCLEI2 (LINC2)	1:4515666	1	#N/A	CDS	NA	NA	NA	AT1G13220.1_1_4515666_CDS		4517415	4515660	4517415	1	1	ACG	NCOG	6	ACTAATGTTCACGCCACAGAGAA	TTTCGAACTAATGTTCACGCCAC	dTIS	8.79601	0.135897	+1 0 -1	3	13	0.466632	0	1169
AT1G13250	protein_coding	galacturonosyltransferase-like 3 (GATL3)	1:4530002	-1	#N/A	dbTIS	TRUE	AT1G13250.1	AT1G13250.1	AT1G13250.1_1_4530002_aTIS		4528965	4530002	4528965	1	1	ATG	COG	0	ACCTAAAAAAATGTCTTCTCTGC		dbTIS	0		0 +1	10	16	2.42353	0	1037
AT1G13260	protein_coding	related to ABI3/VP1 1 (RAV1)	1:4542386	1	#N/A	dbTIS	TRUE	AT1G13260.1	AT1G13260.1	AT1G13260.1_1_4542386_aTIS	AT1G13260.1	4543420	4542386	4543420	1	1	ATG	COG	0	CACAGATTAAATGGAATCGAGTA		dbTIS	8.36036	0.113043	0 -1	26	19	0.0927516	0	1034
AT1G13270	protein_coding	methionine aminopeptidase 1B (MAP1C)	1:4544999	1	#N/A	dbTIS	FALSE	AT1G13270.2	AT1G13270.1;AT1G13270.2	AT1G13270.1_1_4544999_aTIS	AT1G13270.1	4547155	4544999	4547155	1	1	ATG	COG	0	GTTTGCGAAAATGGCGTCTTCGG		dbTIS	6.48213	0.104505	+1 0 -1	2	6	0.497425	0	1109
AT1G13280	protein_coding	allene oxide cyclase 4 (AOC4)	1:4547624	1	#N/A	dbTIS	FALSE	AT1G13280.1	AT1G13280.1	AT1G13280.1_1_4547624_aTIS		4548552	4547624	4548552	1	1	ATG	COG	0	AGGCAAGTCTATGATCATGGCTT		dbTIS	4.52597	0.0862745	0	0	3	0.322581	0	764
AT1G13300	protein_coding	HYPERSENSITIVITY TO LOW PI-ELICITED PRIMARY ROOT SHORTENING 1 (HRS1)	1:4556977	1	#N/A	dbTIS	TRUE	AT1G13300.1	AT1G13300.1	AT1G13300.1_1_4556977_aTIS	AT1G13300.1	4558591	4556977	4558591	1	1	ATG	COG	0	AAGTATCATCATGATTAAAAAGT		dbTIS	34.8935	0.276329	+1 0 -1	109	95	1.02769	0	1034
AT1G13300	protein_coding	HYPERSENSITIVITY TO LOW PI-ELICITED PRIMARY ROOT SHORTENING 1 (HRS1)	1:4556998	1	#N/A	CDS	NA	NA	NA	AT1G13300.1_1_4556998_CDS	AT1G13300.1	4558591	4556977	4558591	1	1	ATG	COG	21	GTTCAGCAATATGGATTACAACC	AAGTATCATCATGATTAAAAAGT	dTIS	26.1849	0.2643	0 -1	40	31	0.224362	0	1013
AT1G13320	protein_coding	protein phosphatase 2A subunit A3 (PP2AA3)	1:4564522	-1	#N/A	CDS	NA	NA	NA	AT1G13320.1_1_4564522_CDS	AT1G13320.1	4564399	4567348	4563692	9	2	ATG	COG	1328	TTTGCATGCAATGGTTACAAGAC	TTTGGTGAGGATGTCTATGGTTG	dTIS	0		0	2	8	0.318841	2	32
AT1G13320	protein_coding	protein phosphatase 2A subunit A3 (PP2AA3)	1:4567723	-1	#N/A	5UTR	NA	NA	NA	AT1G13320.3_1_4567723_5UTR	AT1G13320.1	4567366	4567348	4563692	1	2	ATA	NCOG	-59	CTTCTGATTGATAGATCGCTCGG	TTTGGTGAGGATGTCTATGGTTG	uORF	0		-1 0 +1	0	6	0.375723	2	41
AT1G13330	protein_coding	Arabidopsis Hop2 homolog (AHP2)	1:4568008	1	#N/A	dbTIS	TRUE	AT1G13330.1	AT1G13330.1	AT1G13330.1_1_4568008_aTIS	AT1G13330.1	4569410	4568008	4569410	1	1	ATG	COG	0	TTCGACAAAAATGGCTCCTAAAT		dbTIS	32.25	0.343612	+1 0 -1	21	29	0.697514	0	680
AT1G13340	protein_coding	Regulator of Vps4 activity in the MVB pathway protein	1:4571043	-1	#N/A	dbTIS	FALSE	AT1G13340.1	AT1G13340.1	AT1G13340.1_1_4571043_aTIS		4569622	4571043	4569622	1	1	ATG	COG	0	CAACTCGGCCATGGGGAAGAAGC		dbTIS	0		0	0	1	0.5	0	1229
AT1G13360	protein_coding	unknown protein	1:4577813	-1	#N/A	dbTIS	TRUE	AT1G13360.2;AT1G13360.3;AT1G13360.1	AT1G13360.1;AT1G13360.2;AT1G13360.3	AT1G13360.1_1_4577813_aTIS	AT1G13360.1	4577229	4577813	4577229	1	1	ATG	COG	0	TGCCAAAGCTATGGAGAAGAAGT		dbTIS	0		-1 0 +1	25	20	0.647671	0	584
AT1G13360	protein_coding	unknown protein	1:4577858	-1	#N/A	5UTR	NA	NA	NA	AT1G13360.1_1_4577858_5UTR	AT1G13360.1	4577229	4577813	4577229	1	1	ATA	NCOG	-45	ATTCAAAAAAATACGTTTCACCG	TGCCAAAGCTATGGAGAAGAAGT	extension	0		-1 0 +1	32	34	1.77114	0	629
AT1G13360	protein_coding	unknown protein	1:4577871	-1	#N/A	5UTR	NA	NA	NA	AT1G13360.2_1_4577871_5UTR	AT1G13360.1	4577779	4577813	4576895	1	1	CTG	NCOG	-58	GATTTTGCCACTGATTCAAAAAA	TGCCAAAGCTATGGAGAAGAAGT	overlapping ORF	0		-1 0 +1	6	12	0.483546	1	92
AT1G13370	protein_coding	Histone superfamily protein	1:4588522	-1	#N/A	dbTIS	TRUE	AT1G13370.1	AT1G13370.1	AT1G13370.1_1_4588522_aTIS	AT1G13370.1	4587926	4588522	4587926	1	1	ATG	COG	0	TGAAGAAGCCATGGCTCGTACGA		dbTIS	0		-1 0 +1	8	16	0.694993	0	410
AT1G13370	protein_coding	Histone superfamily protein	1:4588288	-1	#N/A	CDS	NA	NA	NA	AT1G13370.1_1_4588288_CDS	AT1G13370.1	4587926	4588522	4587926	2	1	ATT	NCOG	153	TCTTCGTGAGATTCGTAAATACC	TGAAGAAGCCATGGCTCGTACGA	dTIS	0		1	0	0	0.355525	0	257
AT1G13390	protein_coding	unknown protein	1:4593549	-1	#N/A	dbTIS	TRUE	AT1G13390.2;AT1G13390.1	AT1G13390.1;AT1G13390.2	AT1G13390.1_1_4593549_aTIS	AT1G13390.2	4592829	4593549	4592829	1	1	ATG	COG	0	GCAACCAAAGATGATGAACAGCT		dbTIS	0		-1 0 +1	6	16	1.58844	0	530
AT1G13410	protein_coding	Tetratricopeptide repeat (TPR)-like superfamily protein	1:4601526	1	#N/A	dbTIS	FALSE	AT1G13410.1	AT1G13410.1	AT1G13410.1_1_4601526_aTIS		4603174	4601526	4603174	1	1	ATG	COG	0	TTACTACAGAATGATTACGTCGC		dbTIS	0.415361	0.00561404	+1 0 -1	0	2	1.28205	0	1424
AT1G13420	protein_coding	sulfotransferase 4B (ST4B)	1:4604871	1	#N/A	dbTIS	FALSE	AT1G13420.1	AT1G13420.1	AT1G13420.1_1_4604871_aTIS		4605866	4604871	4605866	1	1	ATG	COG	0	AAAAACAAAAATGGGTGAGAAAG		dbTIS	0.365813	0.0060241	1	0	0	5	0	995
AT1G13440	protein_coding	glyceraldehyde-3-phosphate dehydrogenase C2 (GAPC2)	1:4610494	-1	#N/A	dbTIS	TRUE	AT1G13440.2;AT1G13440.1	AT1G13440.1;AT1G13440.2	AT1G13440.1_1_4610494_aTIS	AT1G13440.1	4608465	4610494	4608465	1	1	ATG	COG	0	ATTTCGCAAAATGGCTGACAAGA		dbTIS	0		-1 0 +1	940	1743	1.64732	0	1016
AT1G13440	protein_coding	glyceraldehyde-3-phosphate dehydrogenase C2 (GAPC2)	1:4608594	-1	#N/A	CDS	NA	NA	NA	AT1G13440.2_1_4608594_CDS	AT1G13440.1	4608493	4610494	4608465	11	1	AAG	NCOG	803	ACAACAGGTCAAGCATTTTCGAT	ATTTCGCAAAATGGCTGACAAGA	dTIS	0		-1 0 +1	80	81	0.0588253	2	101
AT1G13440	protein_coding	glyceraldehyde-3-phosphate dehydrogenase C2 (GAPC2)	1:4608993	-1	#N/A	CDS	NA	NA	NA	AT1G13440.1_1_4608993_CDS	AT1G13440.1	4608465	4610494	4608465	9	1	GTG	NCOG	669	TGTTGGGAAAGTGTTGCCATCCC	ATTTCGCAAAATGGCTGACAAGA	dTIS	0		-1 0	35	55	0.0419182	0	347
AT1G13440	protein_coding	glyceraldehyde-3-phosphate dehydrogenase C2 (GAPC2)	1:4610225	-1	#N/A	CDS	NA	NA	NA	AT1G13440.1_1_4610225_CDS	AT1G13440.1	4609975	4610494	4608465	3	1	ATG	COG	85	CAGAGGGATGATGTTGAGCTCGT	ATTTCGCAAAATGGCTGACAAGA	dTIS	0		-1 0 +1	81	42	0.0302592	1	50
AT1G13440	protein_coding	glyceraldehyde-3-phosphate dehydrogenase C2 (GAPC2)	1:4609135	-1	#N/A	CDS	NA	NA	NA	AT1G13440.2_1_4609135_CDS	AT1G13440.1	4608966	4610494	4608465	8	1	CTG	NCOG	529	GGTGGAAGAGCTGCTTCCTTCAA	ATTTCGCAAAATGGCTGACAAGA	dTIS	0		-1 0 +1	32	31	0.0437852	1	83
AT1G13440	protein_coding	glyceraldehyde-3-phosphate dehydrogenase C2 (GAPC2)	1:4609709	-1	#N/A	CDS	NA	NA	NA	AT1G13440.2_1_4609709_CDS	AT1G13440.1	4609671	4610494	4608465	5	1	GTG	NCOG	310	GAGTCTACTGGTGTCTTCACTGA	ATTTCGCAAAATGGCTGACAAGA	dTIS	0		-1 0 +1	79	25	0.0391573	1	38
AT1G13440	protein_coding	glyceraldehyde-3-phosphate dehydrogenase C2 (GAPC2)	1:4608703	-1	#N/A	CDS	NA	NA	NA	AT1G13440.1_1_4608703_CDS	AT1G13440.1	4608560	4610494	4608465	10	1	TTG	NCOG	871	ACCGACTTTGTTGGTGACAACAG	ATTTCGCAAAATGGCTGACAAGA	dTIS	0		0 +1	33	15	0.0463211	1	50
AT1G13440	protein_coding	glyceraldehyde-3-phosphate dehydrogenase C2 (GAPC2)	1:4609524	-1	#N/A	CDS	NA	NA	NA	AT1G13440.1_1_4609524_CDS	AT1G13440.1	4609296	4610494	4608465	6	1	TTG	NCOG	409	ATGTTCGTTGTTGGTGTCAACGA	ATTTCGCAAAATGGCTGACAAGA	dTIS	0		-1 0 +1	22	15	0.0337193	1	128
AT1G13440	protein_coding	glyceraldehyde-3-phosphate dehydrogenase C2 (GAPC2)	1:4610547	-1	#N/A	5UTR	NA	NA	NA	AT1G13440.1_1_4610547_5UTR	AT1G13440.1	4610521	4610494	4608465	1	1	ATT	NCOG	-53	CTATTTTCACATTCTCTTCTCTC	ATTTCGCAAAATGGCTGACAAGA	uORF	0		-1 0 +1	16	59	0.0693605	2	26
AT1G13440	protein_coding	glyceraldehyde-3-phosphate dehydrogenase C2 (GAPC2)	1:4610615	-1	#N/A	5UTR	NA	NA	NA	AT1G13440.2_1_4610615_5UTR	AT1G13440.1	4610592	4610494	4608465	1	1	ACG	NCOG	-121	TTTCATCATCACGTTCTTCTTCT	ATTTCGCAAAATGGCTGACAAGA	uORF	0		-1 0 +1	15	30	0.0324275	1	23
AT1G13450	protein_coding	Homeodomain-like superfamily protein	1:4615115	-1	#N/A	dbTIS	TRUE	AT1G13450.1;AT1G13450.2;AT1G13450.3;AT1G13450.4	AT1G13450.1;AT1G13450.2;AT1G13450.3	AT1G13450.1_1_4615115_aTIS		4612999	4615115	4612999	1	1	ATG	COG	0	AAACACAGCAATGTTCATTTCCG		dbTIS	0		-1 0 +1	5	11	0.970556	0	1220
AT1G13450	protein_coding	Homeodomain-like superfamily protein	1:4615031	-1	#N/A	CDS	NA	NA	NA	AT1G13450.1_1_4615031_CDS		4612999	4615115	4612999	1	1	ATG	COG	84	CACACGCGATATGATGATCGATG	AAACACAGCAATGTTCATTTCCG	dTIS	0		-1 0	4	10	0.885133	0	1136
AT1G13550	protein_coding	Protein of unknown function (DUF1262)	1:4638315	-1	#N/A	dbTIS	FALSE	AT1G13550.1	AT1G13550.1	AT1G13550.1_1_4638315_aTIS		4637072	4638315	4637072	1	1	ATG	COG	0	ACAAACTATCATGTATGTAACAA		dbTIS	0		0	1	1	-0.416667	0	1166
AT1G13560	protein_coding	aminoalcoholphosphotransferase 1 (AAPT1)	1:4641691	-1	#N/A	dbTIS	NA	AT1G13560.1	AT1G13560.1	AT1G13560.2_1_4641691_5UTR	AT1G13560.1	4641551	4641563	4638834	2	2	ATG	COG	-128	ATAGACAATAATGGGTTACATAG	TCTTCCCTCTATGGATGCCGTAA	overlapping ORF	0		-1 0 +1	3	9	0.290387	2	140
AT1G13560	protein_coding	aminoalcoholphosphotransferase 1 (AAPT1)	1:4641563	-1	#N/A	dbTIS	FALSE	AT1G13560.2	AT1G13560.2	AT1G13560.2_1_4641563_aTIS	AT1G13560.1	4638834	4641563	4638834	2	2	ATG	COG	0	TCTTCCCTCTATGGATGCCGTAA		dbTIS	0		0	3	4	0.021931	0	1040
AT1G13570	protein_coding	F-box/RNI-like superfamily protein	1:4643930	-1	#N/A	dbTIS	FALSE	AT1G13570.1;AT1G13570.2;AT1G13570.3	AT1G13570.1	AT1G13570.1_1_4643930_aTIS		4642528	4643930	4642528	2	2	ATG	COG	0	AGACAAAAAGATGGGTGAATCTC		dbTIS	0		1	2	0	0.232558	0	1250
AT1G13600	protein_coding	basic leucine-zipper 58 (bZIP58)	1:4651377	-1	#N/A	dbTIS	FALSE	AT1G13600.1	AT1G13600.1	AT1G13600.1_1_4651377_aTIS		4650787	4651377	4650787	1	1	ATG	COG	0	AGCAAAGATCATGAACACGATTC		dbTIS	0		1	2	0	1.66667	0	590
AT1G13650	protein_coding	BEST Arabidopsis thaliana protein match is: 18S pre-ribosomal assembly protein gar2-related (TAIR:AT2G03810.4)	1:4681903	-1	#N/A	dbTIS	FALSE	AT1G13650.1;AT1G13650.2	AT1G13650.1;AT1G13650.2	AT1G13650.1_1_4681903_aTIS		4680571	4681903	4680571	2	2	ATG	COG	0	TTTCTTGAGAATGCCTGCATACA		dbTIS	0		1	0	0	0.588235	0	860
AT1G13690	protein_coding	ATPase E1 (ATE1)	1:4693380	1	#N/A	dbTIS	FALSE	AT1G13690.1	AT1G13690.1	AT1G13690.1_1_4693380_aTIS	AT1G13690.1	4694179	4693380	4694179	1	1	ATG	COG	0	GATTTCAACAATGGCGGCAGTTC		dbTIS	8.5362	0.142322	0 -1	7	12	0.607228	0	533
AT1G13700	protein_coding	6-phosphogluconolactonase 1 (PGL1)	1:4695600	-1	#N/A	dbTIS	FALSE	AT1G13700.2;AT1G13700.3;AT1G13700.1	AT1G13700.1	AT1G13700.1_1_4695600_aTIS		4694475	4695600	4694475	2	2	ATG	COG	0	AGGAAGCAATATGGCACTTACTT		dbTIS	0		-1	0	2	1.25	0	806
AT1G13730	protein_coding	Nuclear transport factor 2 (NTF2) family protein with RNA binding (RRM-RBD-RNP motifs) domain	1:4710519	1	#N/A	dbTIS	FALSE	AT1G13730.2	AT1G13730.1	AT1G13730.1_1_4710519_aTIS		4712332	4710519	4712332	2	2	ATG	COG	0	CAAGGTAGAGATGGCACTTGAAT		dbTIS	3.71484	0.0621601	+1 0	11	10	0.349116	0	1286
AT1G13770	protein_coding	ROOT UV-B SENSITIVE 3 (RUS3)	1:4721717	1	#N/A	dbTIS	NA	AT1G13770.4	AT1G13770.1	AT1G13770.2_1_4721717_5UTR		4721860	4722243	4724345	1	3	ATG	COG	-370	AAAATTCGCCATGAGAGAAGAAC	TTATACAAAGATGATGCTTTCCA	uORF	10.1814	0.118056	0 -1	8	26	2.26556	1	143
AT1G13780	protein_coding	F-box/RNI-like/FBD-like domains-containing protein	1:4724681	1	#N/A	dbTIS	FALSE	AT1G13780.2	AT1G13780.1	AT1G13780.1_1_4724681_aTIS		4726314	4724681	4726314	1	1	ATG	COG	0	CCGCCGGCGAATGGAATCCACGG		dbTIS	0.464943	0.00948213	+1 0	2	4	0.923077	0	1370
AT1G13800	protein_coding	Tetratricopeptide repeat (TPR)-like superfamily protein	1:4733707	-1	#N/A	dbTIS	FALSE	AT1G13800.2;AT1G13800.1	AT1G13800.1	AT1G13800.1_1_4733707_aTIS		4731056	4733707	4731056	1	1	ATG	COG	0			dbTIS	0		-1 0	3	2	1	0	2651
AT1G13810	protein_coding	Restriction endonuclease, type II-like superfamily protein	1:4734088	1	#N/A	dbTIS	TRUE	AT1G13810.1	AT1G13810.1	AT1G13810.1_1_4734088_aTIS	AT1G13810.1	4735164	4734088	4735164	1	1	ATG	COG	0	CGTCGCCGATATGCTTCGTCGTG		dbTIS	7.44149	0.114035	0 -1	6	13	0.964556	0	911
AT1G13820	protein_coding	alpha/beta-Hydrolases superfamily protein	1:4735622	1	#N/A	dbTIS	FALSE	AT1G13820.1	AT1G13820.1	AT1G13820.1_1_4735622_aTIS		4737617	4735622	4737617	1	1	ATG	COG	0	GTCTTCAACGATGCTCTCAACGG		dbTIS	1.69669	0.027451	+1 0 -1	4	6	1.46859	0	1019
AT1G13860	protein_coding	QUASIMODO2 LIKE 1 (QUL1)	1:4746830	-1	#N/A	5UTR	NA	NA	NA	AT1G13860.1_1_4746830_5UTR		4746531	4746256	4743754	1	2	CTG	NCOG	-436	AATATAATTACTGCTTCTCAAAA	ACCTGGGACCATGAAGGTTGCCT	uORF	0		-1 0 +1	1	12	1.64569	1	161
AT1G13870	protein_coding	DEFORMED ROOTS AND LEAVES 1 (DRL1)	1:4748345	-1	#N/A	dbTIS	TRUE	AT1G13870.1	AT1G13870.1	AT1G13870.1_1_4748345_aTIS		4747437	4748345	4747437	2	2	ATG	COG	0	TTAAAAACCAATGGCGCTAGTTG		dbTIS	0		0	5	15	1.17043	0	908
AT1G13880	protein_coding	ELM2 domain-containing protein	1:4749603	1	#N/A	dbTIS	TRUE	AT1G13880.3	AT1G13880.1	AT1G13880.1_1_4749603_aTIS	AT1G13880.1	4750967	4749603	4750967	2	2	ATG	COG	0	TTTTTTAAGAATGGGTTTCAAGC		dbTIS	8.21392	0.129412	+1 0 -1	15	16	0.788108	0	1274
AT1G13900	protein_coding	Purple acid phosphatases superfamily protein	1:4755554	-1	#N/A	dbTIS	FALSE	AT1G13900.1	AT1G13900.1	AT1G13900.1_1_4755554_aTIS		4753494	4755554	4753494	1	1	ATG	COG	0	CTCCGTCGCCATGATCGTTAATT		dbTIS	0		-1 0 +1	0	5	0.952489	0	1970
AT1G13910	protein_coding	Leucine-rich repeat (LRR) family protein	1:4755955	1	#N/A	dbTIS	FALSE	AT1G13910.1	AT1G13910.1	AT1G13910.1_1_4755955_aTIS		4757814	4755955	4757814	1	1	ATG	COG	0	AGCATAATCGATGGCGAATTTGA		dbTIS	0.458649	0.00805639	1	0	0	0.434783	0	992
AT1G13930	protein_coding	FUNCTIONS IN: molecular_function unknown	1:4761091	1	#N/A	dbTIS	FALSE	AT1G13930.3	AT1G13930.1;AT1G13930.2;AT1G13930.3	AT1G13930.2_1_4761091_aTIS		4761558	4761091	4761558	1	1	ATG	COG	0	AAAGGAAAAAATGAATTTCATCT		dbTIS	8.47607	0.138889	0	3	1	0.243817	0	467
AT1G13950	protein_coding	eukaryotic elongation factor 5A-1 (ELF5A-1)	1:4773631	1	#N/A	dbTIS	FALSE	AT1G13950.1	AT1G13950.1	AT1G13950.1_1_4773631_aTIS	AT1G13950.1	4774668	4773631	4774668	1	1	ATG	COG	0	TGCTGCAACCATGTCCGACGAGG		dbTIS	20.2638	0.251572	0	4	2	0.0281497	0	476
AT1G13980	protein_coding	GNOM (GN)	1:4789587	1	#N/A	dbTIS	TRUE	AT1G13980.1	AT1G13980.1;AT1G13980.2	AT1G13980.2_1_4789587_aTIS		4794397	4789587	4794397	2	2	ATG	COG	0	AGCAGATTAAATGGGTCGCCTAA		dbTIS	0.929809	0.0199725	+1 0 -1	1	11	0.556723	0	4355
AT1G13980	protein_coding	GNOM (GN)	1:4789497	1	#N/A	5UTR	NA	NA	NA	AT1G13980.2_1_4789497_5UTR		4789541	4789587	4794397	2	2	ATG	COG	-90	AAACAGGTATATGCTCCGGCTGT	AGCAGATTAAATGGGTCGCCTAA	uORF	6.20427	0.133333	0 -1	1	14	0.798319	0	44
AT1G13980	protein_coding	GNOM (GN)	1:4789463	1	#N/A	5UTR	NA	NA	NA	AT1G13980.1_1_4789463_5UTR		4789489	4789587	4794397	2	2	ATG	COG	-124	GAGAAACATAATGATTGAGTTTG	AGCAGATTAAATGGGTCGCCTAA	uORF	6.99969	0.148148	0 -1	2	14	0.758451	1	26
AT1G13980	protein_coding	GNOM (GN)	1:4788644	1	#N/A	5UTR	NA	NA	NA	AT1G13980.2_1_4788644_5UTR		4789627	4789587	4794397	1	2	CTG	NCOG	-106	CTCTGAATCGCTGGAGAAACAGG	AGCAGATTAAATGGGTCGCCTAA	overlapping ORF	6.54423	0.0952381	+1 0 -1	8	14	0.220588	1	146
AT1G13990	protein_coding	unknown protein	1:4794810	1	#N/A	dbTIS	TRUE	AT1G13990.3	AT1G13990.1;AT1G13990.2;AT1G13990.3	AT1G13990.3_1_4794810_aTIS		4796476	4794810	4796476	1	1	ATG	COG	0	GGAAGTTTCAATGGAATCGCTAA		dbTIS	6.43654	0.0873786	+1 0 -1	33	31	0.187919	0	926
AT1G14000	protein_coding	VH1-interacting kinase (VIK)	1:4797606	1	#N/A	dbTIS	TRUE	AT1G14000.1	AT1G14000.1	AT1G14000.1_1_4797606_aTIS	AT1G14000.1	4800043	4797606	4800043	1	1	ATG	COG	0	CGGTTTTGAGATGAGCTCCGATT		dbTIS	6.70715	0.121488	0 -1	3	14	0.591592	0	1316
AT1G14010	protein_coding	emp24/gp25L/p24 family/GOLD family protein	1:4801790	-1	#N/A	dbTIS	TRUE	AT1G14010.1	AT1G14010.1	AT1G14010.1_1_4801790_aTIS	AT1G14010.1	4800385	4801790	4800385	1	1	ATG	COG	0	CGGAGCCGTCATGAATCATCGTC		dbTIS	0		-1 0 +1	15	39	3.17842	0	638
AT1G14030	protein_coding	Rubisco methyltransferase family protein	1:4807440	-1	#N/A	dbTIS	FALSE	AT1G14030.1	AT1G14030.1	AT1G14030.1_1_4807440_aTIS		4805493	4807440	4805493	1	1	ATG	COG	0	GAAAACCACCATGTCAGCCTCCG		dbTIS	0		0 +1	2	1	1.33333	0	1448
AT1G14060	protein_coding	GCK domain-containing protein	1:4817893	-1	#N/A	dbTIS	TRUE	AT1G14060.1	AT1G14060.1	AT1G14060.1_1_4817893_aTIS	AT1G14060.1	4817354	4817893	4817354	1	1	ATG	COG	0	TGAGAGAAAAATGGGAATTACAT		dbTIS	0		-1 0 +1	17	28	1.39574	0	539
AT1G14060	protein_coding	GCK domain-containing protein	1:4817945	-1	#N/A	5UTR	NA	NA	NA	AT1G14060.1_1_4817945_5UTR	AT1G14060.1	4817901	4817893	4817354	1	1	CTG	NCOG	-52	TTTTCTCCTCCTGAATCCTCCAA	TGAGAGAAAAATGGGAATTACAT	uORF	0		-1 0 +1	12	17	0.59997	1	44
AT1G14130	protein_coding	2-oxoglutarate (2OG) and Fe(II)-dependent oxygenase superfamily protein	1:4837040	-1	#N/A	dbTIS	FALSE	AT1G14130.1	AT1G14130.1	AT1G14130.1_1_4837040_aTIS		4836041	4837040	4836041	2	2	ATG	COG	0	CATTGAAGATATGGGGGAACTAA		dbTIS	0		-1 0	1	3	0.630342	0	926
AT1G14140	protein_coding	Mitochondrial substrate carrier family protein	1:4839602	-1	#N/A	dbTIS	FALSE	AT1G14140.1	AT1G14140.1	AT1G14140.1_1_4839602_aTIS		4838131	4839602	4838131	1	1	ATG	COG	0	TCCGGTGAAAATGGAGCGGAGCC		dbTIS	0		0 +1	0	3	2	0	917
AT1G14200	protein_coding	RING/U-box superfamily protein	1:4855071	-1	#N/A	dbTIS	FALSE	AT1G14200.1	AT1G14200.1	AT1G14200.1_1_4855071_aTIS		4854532	4855071	4854532	1	1	ATG	COG	0	TACTAGCGTGATGTCTTCTGAGA		dbTIS	0		0	0	1	0.714286	0	539
AT1G14205	protein_coding	Ribosomal L18p/L5e family protein	1:4855582	1	#N/A	dbTIS (TAIR10)	FALSE	NA	AT1G14205.1	AT1G14205.1_1_4855582_aTIS		4856762	4855582	4856762	1	1	ATG	COG	0	GATACTTGGCATGGCTGCTTTGA		dbTIS	1.09854	0.0220884	-1	0	1	1.25	0	497
AT1G14210	protein_coding	Ribonuclease T2 family protein	1:4857941	-1	#N/A	dbTIS	FALSE	AT1G14210.1	AT1G14210.1	AT1G14210.1_1_4857941_aTIS	AT1G14210.1	4856902	4857941	4856902	1	1	ATG	COG	0	AGCAAAACACATGAGAGGAATCA		dbTIS	0		0	3	6	0.521978	0	743
AT1G14230	protein_coding	GDA1/CD39 nucleoside phosphatase family protein	1:4861497	1	#N/A	dbTIS	FALSE	AT1G14230.1	AT1G14230.1	AT1G14230.1_1_4861497_aTIS		4863991	4861497	4863991	1	1	ATG	COG	0	TTAAACCTTGATGCAACGGTCTA		dbTIS	0.843112	0.00992063	0	0	1	0.107527	0	1511
AT1G14230	protein_coding	GDA1/CD39 nucleoside phosphatase family protein	1:4861456	1	#N/A	5UTR	NA	NA	NA	AT1G14230.1_1_4861456_5UTR		4861497	4861497	4863991	1	1	ATG	COG	-41	TCAGATCTCCATGATCCCTTATC	TTAAACCTTGATGCAACGGTCTA		26.633	0.333333	+1 0 -1	8	24	1.54884	2	41
AT1G14260	protein_coding	RING/FYVE/PHD zinc finger superfamily protein	1:4873200	1	#N/A	dbTIS	FALSE	AT1G14260.3	AT1G14260.1;AT1G14260.2	AT1G14260.2_1_4873200_aTIS		4874430	4873200	4874430	2	2	ATG	COG	0	AAACACTGAGATGAGTAATCATC		dbTIS	1.48425	0.0300752	+1 0	1	3	1.49425	0	797
AT1G14290	protein_coding	sphingoid base hydroxylase 2 (SBH2)	1:4881784	-1	#N/A	dbTIS	TRUE	AT1G14290.1	AT1G14290.1	AT1G14290.1_1_4881784_aTIS		4880307	4881784	4880307	1	1	ATG	COG	0	AGAATTAGAGATGATGAGTTTCG		dbTIS	0		0 +1	5	15	0.949126	0	779
AT1G14290	protein_coding	sphingoid base hydroxylase 2 (SBH2)	1:4881859	-1	#N/A	5UTR	NA	NA	NA	AT1G14290.1_1_4881859_5UTR		4881833	4881784	4880307	1	1	ATG	COG	-75	GCGAAGAGTGATGCGATTTTCTT	AGAATTAGAGATGATGAGTTTCG	uORF	0		-1 0 +1	12	33	1.98569	0	26
AT1G14300	protein_coding	ARM repeat superfamily protein	1:4884732	-1	#N/A	5UTR	NA	NA	NA	AT1G14300.2_1_4884732_5UTR		4884493	4884686	4882654	1	1	ACG	NCOG	-46	ACGCGCAGAAACGTTGATACTCT	CCTCGGAGATATGGTGACGGAGC	overlapping ORF	0		-1 0 +1	2	8	0.692641	1	128
AT1G14310	protein_coding	Haloacid dehalogenase-like hydrolase (HAD) superfamily protein	1:4885049	1	#N/A	dbTIS	FALSE	AT1G14310.1	AT1G14310.1	AT1G14310.1_1_4885049_aTIS		4886672	4885049	4886672	1	1	ATG	COG	0			dbTIS	3.03717	0.0575163	0	2	4	0.48574	0	764
AT1G14320	protein_coding	SUPPRESSOR OF ACAULIS 52 (SAC52)	1:4888270	1	#N/A	dbTIS	TRUE	AT1G14320.1	AT1G14320.1;AT1G14320.2	AT1G14320.1_1_4888270_aTIS	AT1G14320.1	4889408	4888270	4889408	1	1	ATG	COG	0	GAGAGACGCCATGGGAAGAAGAC		dbTIS	197.937	0.647059	+1 0 -1	42	56	0.0770001	0	662
AT1G14320	protein_coding	SUPPRESSOR OF ACAULIS 52 (SAC52)	1:4888572	1	#N/A	CDS	NA	NA	NA	AT1G14320.2_1_4888572_CDS	AT1G14320.1	4889408	4888270	4889408	2	1	ATC	NCOG	33	TTACCGTCAGATCAAGGGTAAGC	GAGAGACGCCATGGGAAGAAGAC	dTIS	180.7	0.640523	+1 0 -1	105	69	0.0959517	0	458
AT1G14320	protein_coding	SUPPRESSOR OF ACAULIS 52 (SAC52)	1:4888692	1	#N/A	CDS	NA	NA	NA	AT1G14320.1_1_4888692_CDS	AT1G14320.1	4889408	4888270	4889408	2	1	TTG	NCOG	153	CTGTGTCCATTTGGTGTCATGGG	GAGAGACGCCATGGGAAGAAGAC	dTIS	122.818	0.615686	0 -1	43	68	0.190977	0	509
AT1G14320	protein_coding	SUPPRESSOR OF ACAULIS 52 (SAC52)	1:4888822	1	#N/A	CDS	NA	NA	NA	AT1G14320.1_1_4888822_CDS	AT1G14320.1	4888884	4888270	4889408	2	1	ATG	COG	283	CATCCTTTCCATGTTCTCAGGAT	GAGAGACGCCATGGGAAGAAGAC	dTIS	148.969	0.555556	+1 0 -1	53	59	0.0690021	1	62
AT1G14320	protein_coding	SUPPRESSOR OF ACAULIS 52 (SAC52)	1:4889028	1	#N/A	CDS	NA	NA	NA	AT1G14320.2_1_4889028_CDS	AT1G14320.1	4889408	4888270	4889408	3	1	AAG	NCOG	318	TGGTCGTCAAAAGATTATTGTCA	GAGAGACGCCATGGGAAGAAGAC	dTIS	87.84	0.563218	+1 0 -1	7	39	0.204498	0	173
AT1G14320	protein_coding	SUPPRESSOR OF ACAULIS 52 (SAC52)	1:4888746	1	#N/A	CDS	NA	NA	NA	AT1G14320.1_1_4888746_CDS	AT1G14320.1	4889408	4888270	4889408	2	1	ATT	NCOG	207	AGCTGCCCGTATTGCTTGCAACA	GAGAGACGCCATGGGAAGAAGAC	dTIS	115.695	0.60307	+1 0	22	28	0.0419603	0	455
AT1G14320	protein_coding	SUPPRESSOR OF ACAULIS 52 (SAC52)	1:4888726	1	#N/A	CDS	NA	NA	NA	AT1G14320.2_1_4888726_CDS	AT1G14320.1	4889186	4888270	4889408	2	1	AAG	NCOG	187	GTGTCAAGTGAAGCACTTGAAGC	GAGAGACGCCATGGGAAGAAGAC	dTIS	116.09	0.641026	+1 0 -1	19	26	0.128119	1	194
AT1G14320	protein_coding	SUPPRESSOR OF ACAULIS 52 (SAC52)	1:4888969	1	#N/A	CDS	NA	NA	NA	AT1G14320.2_1_4888969_CDS	AT1G14320.1	4889186	4888270	4889408	3	1	ATG	COG	259	AAGGATGCCCATGGTCACCATGC	GAGAGACGCCATGGGAAGAAGAC	dTIS	95.8441	0.585366	+1 0 -1	21	16	0.094921	1	122
AT1G14320	protein_coding	SUPPRESSOR OF ACAULIS 52 (SAC52)	1:4888751	1	#N/A	CDS	NA	NA	NA	AT1G14320.2_1_4888751_CDS	AT1G14320.1	4889005	4888270	4889408	2	1	TTG	NCOG	212	CCCGTATTGCTTGCAACAAGTAC	GAGAGACGCCATGGGAAGAAGAC	dTIS	123.886	0.702381	+1 0 -1	17	12	0.0552002	2	83
AT1G14320	protein_coding	SUPPRESSOR OF ACAULIS 52 (SAC52)	1:4888987	1	#N/A	CDS	NA	NA	NA	AT1G14320.2_1_4888987_CDS	AT1G14320.1	4889186	4888270	4889408	3	1	AGG	NCOG	277	CATGCTCAAGAGGCTCTTCGTCG	GAGAGACGCCATGGGAAGAAGAC	dTIS	71.7468	0.533333	+1 0 -1	9	12	0.045627	1	104
AT1G14320	protein_coding	SUPPRESSOR OF ACAULIS 52 (SAC52)	1:4888861	1	#N/A	CDS	NA	NA	NA	AT1G14320.1_1_4888861_CDS	AT1G14320.1	4888884	4888270	4889408	2	1	CTG	NCOG	322	TGTGCTGGAGCTGATAGGCTTCA	GAGAGACGCCATGGGAAGAAGAC	dTIS	15.8254	0.25	+1 0 -1	1	11	0.0897549	1	23
AT1G14320	protein_coding	SUPPRESSOR OF ACAULIS 52 (SAC52)	1:4889353	1	#N/A	CDS	NA	NA	NA	AT1G14320.1_1_4889353_CDS	AT1G14320.1	4889424	4888270	4889408	4	1	ATG	COG	607	CTCTCATGCCATGGACCTTTGGC	GAGAGACGCCATGGGAAGAAGAC	dTIS	76.898	0.555556	+1 0 -1	17	10	0.0463971	1	71
AT1G14320	protein_coding	SUPPRESSOR OF ACAULIS 52 (SAC52)	1:4889017	1	#N/A	CDS	NA	NA	NA	AT1G14320.1_1_4889017_CDS	AT1G14320.1	4889186	4888270	4889408	2	1	CTG	NCOG	478	TTCAAGTTCCCTGGTCGTCAAAA	GAGAGACGCCATGGGAAGAAGAC	dTIS	80.5437	0.546667	+1 0 -1	3	4	0.0452016	1	74
AT1G14320	protein_coding	SUPPRESSOR OF ACAULIS 52 (SAC52)	1:4889195	1	#N/A	CDS	NA	NA	NA	AT1G14320.1_1_4889195_CDS	AT1G14320.1	4889408	4888270	4889408	3	1	AAG	NCOG	561	GAGGCAAGAGAAGCGTGTTGTCC	GAGAGACGCCATGGGAAGAAGAC	dTIS	89.6445	0.568627	0	5	4	0.0313608	0	101
AT1G14320	protein_coding	SUPPRESSOR OF ACAULIS 52 (SAC52)	1:4889211	1	#N/A	CDS	NA	NA	NA	AT1G14320.2_1_4889211_CDS	AT1G14320.1	4889424	4888270	4889408	4	1	ATG	COG	406	GTTGTCCCTGATGGTGTCAACGC	GAGAGACGCCATGGGAAGAAGAC	dTIS	82.8874	0.519608	+1 0 -1	3	4	0.0307576	1	101
AT1G14330	protein_coding	Galactose oxidase/kelch repeat superfamily protein	1:4892218	-1	#N/A	5UTR	NA	NA	NA	AT1G14330.1_1_4892218_5UTR		4892153	4891700	4890375	1	1	CTG	NCOG	-518	ACTTTCAGACCTGAGGAAACTCA	TACGGAGAAGATGGTGGAAGATC	uORF	0		-1 0 +1	6	12	1.22262	2	65
AT1G14340	protein_coding	RNA-binding (RRM/RBD/RNP motifs) family protein	1:4897709	1	#N/A	dbTIS	FALSE	AT1G14340.1	AT1G14340.1	AT1G14340.1_1_4897709_aTIS		4898776	4897709	4898776	2	2	ATG	COG	0	TTGAGCAGAGATGGATCATCAAT		dbTIS	4.58699	0.0816327	+1 0 -1	0	4	0.6917	0	734
AT1G14345	protein_coding	NAD(P)-linked oxidoreductase superfamily protein	1:4899176	1	#N/A	dbTIS	TRUE	AT1G14345.1	AT1G14345.1	AT1G14345.1_1_4899176_aTIS		4899766	4899176	4899766	1	1	ATG	COG	0	TCATTCTCTCATGGCAGCTTCTT		dbTIS	7.55729	0.123519	+1 0 -1	12	23	1.57001	0	590
AT1G14350	protein_coding	FOUR LIPS (FLP)	1:4908427	1	#N/A	dbTIS	FALSE	AT1G14350.1	AT1G14350.1;AT1G14350.2	AT1G14350.2_1_4908427_aTIS		4910647	4908427	4910647	2	2	ATG	COG	0	AAGAAGAAAAATGGAAGATACGA		dbTIS	1.07667	0.0175439	0 -1	1	2	0.649351	0	1310
AT1G14360	protein_coding	UDP-galactose transporter 3 (UTR3)	1:4913029	-1	#N/A	dbTIS	TRUE	AT1G14360.1	AT1G14360.1	AT1G14360.1_1_4913029_aTIS		4911362	4913029	4911362	1	1	ATG	COG	0	ACGTGCGGCGATGGAATCTCACG		dbTIS	0		-1 0 +1	4	10	1.24677	0	995
AT1G14360	protein_coding	UDP-galactose transporter 3 (UTR3)	1:4913088	-1	#N/A	5UTR	NA	NA	NA	AT1G14360.1_1_4913088_5UTR		4912681	4913029	4911362	1	1	ATT	NCOG	-59	ATAGCGTAAAATTGAAATTCAAA	ACGTGCGGCGATGGAATCTCACG	overlapping ORF	0		0	11	15	0.46416	2	218
AT1G14380	protein_coding	IQ-domain 28 (IQD28)	1:4920761	-1	#N/A	dbTIS	FALSE	AT1G14380.6;AT1G14380.4;AT1G14380.1;AT1G14380.5;AT1G14380.3;AT1G14380.7;AT1G14380.2	AT1G14380.1;AT1G14380.2;AT1G14380.3	AT1G14380.1_1_4920761_aTIS		4918279	4920761	4918279	2	2	ATG	COG	0	GCCATCAAGAATGGGAAAGACTC		dbTIS	0		-1 0 +1	3	4	0.126556	0	1994
AT1G14400	protein_coding	ubiquitin carrier protein 1 (UBC1)	1:4928136	-1	#N/A	dbTIS	FALSE	AT1G14400.1;AT1G14400.2	AT1G14400.1;AT1G14400.2	AT1G14400.2_1_4928136_aTIS	AT1G14400.1	4927294	4928136	4927294	2	2	ATG	COG	0	CGAAAGGAGGATGTCGACGCCAG		dbTIS	0		-1	1	3	0.12605	0	458
AT1G14400	protein_coding	ubiquitin carrier protein 1 (UBC1)	1:4928568	-1	#N/A	5UTR	NA	NA	NA	AT1G14400.1_1_4928568_5UTR	AT1G14400.1	4928542	4928136	4927294	1	2	CTG	NCOG	-131	AATCGCCGACCTGAATCGATCGG	AGAAAGGAGGATGTCGACGCCAG	uORF	0		-1 0 +1	49	87	1.47034	2	26
AT1G14400	protein_coding	ubiquitin carrier protein 1 (UBC1)	1:4928508	-1	#N/A	5UTR	NA	NA	NA	AT1G14400.2_1_4928508_5UTR	AT1G14400.1	4928063	4928136	4927294	1	2	TTG	NCOG	-67	ACACATATGTTTGTTTGACGACC	CGAAAGGAGGATGTCGACGCCAG	overlapping ORF	0		-1 0 +1	6	15	0.865123	1	140
AT1G14410	protein_coding	WHIRLY 1 (WHY1)	1:4930810	-1	#N/A	dbTIS	FALSE	AT1G14410.1	AT1G14410.1	AT1G14410.1_1_4930810_aTIS		4929352	4930810	4929352	1	1	ATG	COG	0	ACACAAAGCGATGTCGCAACTCT		dbTIS	0		-1 0 +1	2	4	0.650726	0	791
AT1G14450	protein_coding	NADH dehydrogenase (ubiquinone)s	1:4947558	-1	#N/A	dbTIS	TRUE	AT1G14450.1	AT1G14450.1	AT1G14450.1_1_4947558_aTIS	AT1G14450.1	4947337	4947558	4947337	1	1	ATG	COG	0	ACCTGAGAAAATGGCGAAGCCTT		dbTIS	0		-1 0 +1	85	121	2.43945	0	221
AT1G14450	protein_coding	NADH dehydrogenase (ubiquinone)s	1:4947497	-1	#N/A	CDS	NA	NA	NA	AT1G14450.1_1_4947497_CDS	AT1G14450.1	4947474	4947558	4947337	1	1	ATC	NCOG	61	TGGAGGAAGCATCCGATGCTTTC	ACCTGAGAAAATGGCGAAGCCTT	dTIS	0		-1 0 +1	3	2	0.225931	1	23
AT1G14510	protein_coding	alfin-like 7 (AL7)	1:4964154	-1	#N/A	dbTIS	TRUE	AT1G14510.1	AT1G14510.1	AT1G14510.1_1_4964154_aTIS	AT1G14510.1	4962171	4964154	4962171	1	1	ATG	COG	0	AAGCAATACTATGGAAGGAATTC		dbTIS	0		-1 0 +1	5	19	0.544562	0	758
AT1G14520	protein_coding	myo-inositol oxygenase 1 (MIOX1)	1:4969954	-1	#N/A	dbTIS	FALSE	AT1G14520.2;AT1G14520.4;AT1G14520.1;AT1G14520.3	AT1G14520.1;AT1G14520.2	AT1G14520.1_1_4969954_aTIS		4968376	4969954	4968376	2	2	ATG	COG	0	AAGAATCTCCATGACTATTCTCA		dbTIS	0		-1 0	4	9	3.38889	0	935
AT1G14560	protein_coding	Mitochondrial substrate carrier family protein	1:4981300	1	#N/A	dbTIS	FALSE	AT1G14560.1	AT1G14560.1	AT1G14560.1_1_4981300_aTIS		4983082	4981300	4983082	1	1	ATG	COG	0	TTGAACTGAGATGGGTTCGTCAC		dbTIS	0.411539	0.00803213	+1 0 -1	1	2	0.356824	0	995
AT1G14610	protein_coding	TWIN 2 (TWN2)	1:5014354	-1	AT1G14610	CDS	NA	NA	NA	AT1G14610.1_1_5014354_CDS	AT1G14610.1	5008502	5014486	5008502	1	1	ATG	COG	132	TTCCAGAACAATGTCGGAATCAG	TTTTTTGTCTATGTCACTACTCT	dTIS	0		-1 0 +1	27	58	0.83612	0	3194
AT1G14610	protein_coding	TWIN 2 (TWN2)	1:5014399	-1	AT1G14610	CDS	NA	NA	NA	AT1G14610.1_1_5014399_CDS	AT1G14610.1	5008502	5014486	5008502	1	1	ACG	NCOG	87	CTTATCTCCGACGCTTACGAATC	TTTTTTGTCTATGTCACTACTCT	dTIS	0		-1 0 +1	10	38	0.705094	0	3239
AT1G14610	protein_coding	TWIN 2 (TWN2)	1:5014486	-1	AT1G14610	dbTIS	FALSE	AT1G14610.1	AT1G14610.1	AT1G14610.1_1_5014486_aTIS	AT1G14610.1	5008502	5014486	5008502	1	1	ATG	COG	0	TTTTTTGTCTATGTCACTACTCT		dbTIS	0		-1 0	21	9	-0.0826832	0	3326
AT1G14620	protein_coding	DECOY (DECOY)	1:5016501	-1	#N/A	dbTIS	TRUE	AT1G14620.2;AT1G14620.1	AT1G14620.1;AT1G14620.2	AT1G14620.1_1_5016501_aTIS	AT1G14620.1	5014948	5016501	5014948	1	1	ATG	COG	0	AGATTGAGAAATGCCGAGATCAT		dbTIS	0		-1 0 +1	56	127	3.3739	0	701
AT1G14630	protein_coding	unknown protein	1:5019999	1	#N/A	CDS	NA	NA	NA	AT1G14630.1_1_5019999_CDS	AT1G14630.1	5020073	5019995	5021445	1	1	GTG	NCOG	4	AAAAATATGAGTGAGCTTTCATA	TAAAAAAAATATGAGTGAGCTTT	dTIS	87.9217	0.48	+1 0 -1	18	9	0.749085	1	74
AT1G14650	protein_coding	SWAP (Suppressor-of-White-APricot)/surp domain-containing protein / ubiquitin family protein	1:5028077	1	#N/A	dbTIS	TRUE	AT1G14650.2	AT1G14650.1;AT1G14650.2	AT1G14650.2_1_5028077_aTIS		5030520	5028077	5030520	2	2	ATG	COG	0	ACTGAGAAAAATGTTCAGCTCGA		dbTIS	3.59042	0.0589483	+1 0 -1	7	29	0.89899	0	2357
AT1G14650	protein_coding	SWAP (Suppressor-of-White-APricot)/surp domain-containing protein / ubiquitin family protein	1:5027759	1	#N/A	5UTR	NA	NA	NA	AT1G14650.2_1_5027759_5UTR		5027815	5028077	5030520	1	2	CTG	NCOG	-62	ACATCTCCAACTGGTTCGTCCGC	ACTGAGAAAAATGTTCAGCTCGA	uORF	40.6232	0.438596	+1 0 -1	6	28	0.262532	2	56
AT1G14660	protein_coding	Na+/H+ exchanger 8 (NHX8)	1:5036439	-1	#N/A	dbTIS	FALSE	AT1G14660.2;AT1G14660.1	AT1G14660.1;AT1G14660.2	AT1G14660.1_1_5036439_aTIS		5032163	5036439	5032163	1	1	ATG	COG	0			dbTIS	0		0	1	1	1	0	2270
AT1G14670	protein_coding	Endomembrane protein 70 protein family	1:5037669	1	#N/A	dbTIS	TRUE	AT1G14670.1	AT1G14670.1	AT1G14670.1_1_5037669_aTIS		5040199	5037669	5040199	1	1	ATG	COG	0	AGAATACGCAATGAGGACACCGA		dbTIS	8.34215	0.0910624	0 -1	14	12	0.0771391	0	1778
AT1G14680	protein_coding	unknown protein	1:5040861	1	#N/A	dbTIS	FALSE	AT1G14680.1	AT1G14680.1	AT1G14680.1_1_5040861_aTIS		5041733	5040861	5041733	1	1	ATG	COG	0			dbTIS	0.730472	0.0137457	0 -1	4	7	-0.357143	0	872
AT1G14688	protein_coding	FUNCTIONS IN: molecular_function unknown	1:5050879	-1	#N/A	dbTIS (TAIR10)	NA	NA	AT1G14688.1	AT1G14688.1_1_5050879_CDS		5050174	5050983	5049654	2	1	ATG	COG	40	ACTTCATTCTATGATTTGCTTAA		dTIS	0		-1 0	3	16	5.4	1	158
AT1G14690	protein_coding	microtubule-associated protein 65-7 (MAP65-7)	1:5054936	-1	#N/A	dbTIS	FALSE	AT1G14690.1;AT1G14690.2	AT1G14690.1;AT1G14690.2	AT1G14690.2_1_5054936_aTIS		5052090	5054936	5052090	2	2	ATG	COG	0	ATTAGCTGAAATGCTGGAGATTG		dbTIS	0		0	0	2	0.625	0	1811
AT1G14710	protein_coding	hydroxyproline-rich glycoprotein family protein	1:5064697	-1	#N/A	dbTIS	FALSE	AT1G14710.2;AT1G14710.1	AT1G14710.1;AT1G14710.2	AT1G14710.1_1_5064697_aTIS		5062168	5064697	5062168	2	2	ATG	COG	0	TGCCACGAAAATGGCAATGCCAC		dbTIS	0		0 +1	0	2	0.0578095	0	1805
AT1G14710	protein_coding	hydroxyproline-rich glycoprotein family protein	1:5064992	-1	#N/A	5UTR	NA	NA	NA	AT1G14710.2_1_5064992_5UTR		5064882	5064697	5062168	1	1	CTG	NCOG	-295	TTTGCCAGATCTGTTATCTTTCA	TGCCACGAAAATGGCAATGCCAC	uORF	0		-1 0	17	30	0.637102	1	110
AT1G14710	protein_coding	hydroxyproline-rich glycoprotein family protein	1:5065058	-1	#N/A	5UTR	NA	NA	NA	AT1G14710.2_1_5065058_5UTR		5064882	5064697	5062168	1	1	ATT	NCOG	-361	TAGTTTATACATTACTCTCAGCT	TGCCACGAAAATGGCAATGCCAC	uORF	0		-1 0 +1	6	12	0.243701	1	176
AT1G14720	protein_coding	xyloglucan endotransglucosylase/hydrolase 28 (XTH28)	1:5068466	-1	#N/A	dbTIS	TRUE	AT1G14720.1	AT1G14720.1	AT1G14720.1_1_5068466_aTIS	AT1G14720.1	5066806	5068466	5066806	1	1	ATG	COG	0	ATAACAAAAAATGGGTTTTATAA		dbTIS	0		-1 0 +1	25	32	0.886239	0	998
AT1G14720	protein_coding	xyloglucan endotransglucosylase/hydrolase 28 (XTH28)	1:5068507	-1	#N/A	5UTR	NA	NA	NA	AT1G14720.1_1_5068507_5UTR	AT1G14720.1	5068454	5068466	5066806	1	1	ATA	NCOG	-41	CGTCCTCATAATACTCTTATACA	ATAACAAAAAATGGGTTTTATAA	overlapping ORF	0		-1 0 +1	1	10	0.434512	2	53
AT1G14740	protein_coding	Protein of unknown function (DUF1423)	1:5077732	-1	#N/A	dbTIS	TRUE	AT1G14740.1	AT1G14740.1	AT1G14740.1_1_5077732_aTIS		5075450	5077732	5075450	1	1	ATG	COG	0	ATCCAACGCTATGATCGGAGAGA		dbTIS	0		-1 0 +1	30	105	1.88013	0	2201
AT1G14740	protein_coding	Protein of unknown function (DUF1423)	1:5077704	-1	#N/A	CDS	NA	NA	NA	AT1G14740.1_1_5077704_CDS		5077654	5077732	5075450	1	1	ATG	COG	28	CTCGCCGGAGATGGAGAGTGTTC	ATCCAACGCTATGATCGGAGAGA	dTIS	0		-1 0 +1	5	7	0.0547682	1	50
AT1G14770	protein_coding	RING/FYVE/PHD zinc finger superfamily protein	1:5088437	-1	#N/A	dbTIS	FALSE	AT1G14770.2;AT1G14770.1	AT1G14770.1;AT1G14770.2	AT1G14770.1_1_5088437_aTIS		5086867	5088437	5086867	2	2	ATG	COG	0	CTAGGCTCTTATGGATGACCATG		dbTIS	0		0	0	1	0.227273	0	1289
AT1G14790	protein_coding	RNA-dependent RNA polymerase 1 (RDR1)	1:5097817	-1	#N/A	dbTIS	FALSE	AT1G14790.1	AT1G14790.1	AT1G14790.1_1_5097817_aTIS		5094317	5097817	5094317	2	2	ATG	COG	0	ATAGAGAAAGATGGGGAAGACAA		dbTIS	0		-1 0	0	2	0.392157	0	3323
AT1G14810	protein_coding	semialdehyde dehydrogenase family protein	1:5104633	-1	#N/A	dbTIS	TRUE	AT1G14810.2;AT1G14810.1	AT1G14810.1	AT1G14810.1_1_5104633_aTIS	AT1G14810.1	5102684	5104633	5102684	1	1	ATG	COG	0	GGCGGCGACAATGGCGACGTTCA		dbTIS	0		-1 0 +1	86	196	2.29203	0	1127
AT1G14820	protein_coding	Sec14p-like phosphatidylinositol transfer family protein	1:5106793	-1	#N/A	dbTIS	FALSE	AT1G14820.3	AT1G14820.3	AT1G14820.3_1_5106793_aTIS		5105237	5106793	5105237	1	1	ATG	COG	0	GCCAAAGATCATGGAGGAAAGCC		dbTIS	0		0	1	1	0.0894309	0	758
AT1G14830	protein_coding	DYNAMIN-like 1C (DL1C)	1:5111470	-1	#N/A	dbTIS	TRUE	AT1G14830.1	AT1G14830.1	AT1G14830.1_1_5111470_aTIS	AT1G14830.1	5107699	5111470	5107699	1	1	ATG	COG	0	TCCAGGAAACATGGCGACGATGA		dbTIS	0		-1 0 +1	27	75	0.934304	0	1844
AT1G14830	protein_coding	DYNAMIN-like 1C (DL1C)	1:5111601	-1	#N/A	5UTR	NA	NA	NA	AT1G14830.1_1_5111601_5UTR	AT1G14830.1	5111506	5111470	5107699	1	1	CTG	NCOG	-131	TCAATCCCTCCTGCTACCGCGAG	TCCAGGAAACATGGCGACGATGA	uORF	0		-1 0 +1	5	55	0.789805	2	95
AT1G14830	protein_coding	DYNAMIN-like 1C (DL1C)	1:5111570	-1	#N/A	5UTR	NA	NA	NA	AT1G14830.1_1_5111570_5UTR	AT1G14830.1	5111391	5111470	5107699	1	1	ACG	NCOG	-100	AACTCACCGGACGTTTCAAATCC	TCCAGGAAACATGGCGACGATGA	overlapping ORF	0		-1 0 +1	23	39	0.271992	1	179
AT1G14830	protein_coding	DYNAMIN-like 1C (DL1C)	1:5111519	-1	#N/A	5UTR	NA	NA	NA	AT1G14830.1_1_5111519_5UTR	AT1G14830.1	5111391	5111470	5107699	1	1	CTG	NCOG	-49	AGATCTAGATCTGAGCGTCGGTG	TCCAGGAAACATGGCGACGATGA	overlapping ORF	0		-1 0	6	24	0.231777	1	128
AT1G14830	protein_coding	DYNAMIN-like 1C (DL1C)	1:5111549	-1	#N/A	5UTR	NA	NA	NA	AT1G14830.1_1_5111549_5UTR	AT1G14830.1	5111391	5111470	5107699	1	1	ATA	NCOG	-79	CCATCCTCCGATAACTATATTCG	TCCAGGAAACATGGCGACGATGA	overlapping ORF	0		-1 0 +1	15	17	0.0601553	1	158
AT1G14840	protein_coding	microtubule-associated proteins 70-4 (MAP70-4)	1:5115299	-1	#N/A	dbTIS	FALSE	AT1G14840.2;AT1G14840.1	AT1G14840.1;AT1G14840.2	AT1G14840.1_1_5115299_aTIS		5112415	5115299	5112415	1	1	ATG	COG	0	ATCGGAAGTAATGGAGGAAAGAG		dbTIS	0		-1	0	3	0.18018	0	1814
AT1G14840	protein_coding	microtubule-associated proteins 70-4 (MAP70-4)	1:5115413	-1	#N/A	5UTR	NA	NA	NA	AT1G14840.2_1_5115413_5UTR		5115375	5115299	5112415	1	1	ATG	COG	-114	CAAGCATTTGATGAGCTTTGTAG	ATCGGAAGTAATGGAGGAAAGAG	uORF	0		-1 0 +1	7	17	1.12789	0	38
AT1G14850	protein_coding	nucleoporin 155 (NUP155)	1:5123259	-1	#N/A	dbTIS	FALSE	AT1G14850.1	AT1G14850.1	AT1G14850.1_1_5123259_aTIS	AT1G14850.1	5116921	5123259	5116921	1	1	ATG	COG	0			dbTIS	0		-1 0	13	9	-0.0145336	0	4394
AT1G14870	protein_coding	PLANT CADMIUM RESISTANCE 2 (PCR2)	1:5129458	-1	#N/A	dbTIS	FALSE	AT1G14870.2;AT1G14870.1	AT1G14870.1	AT1G14870.1_1_5129458_aTIS	AT1G14870.1	5128591	5129458	5128591	1	1	ATG	COG	0	CTCTCTCTTCATGGAAGCTCAAC		dbTIS	0		0 +1	1	2	0.317272	0	458
AT1G14890	protein_coding	Plant invertase/pectin methylesterase inhibitor superfamily protein	1:5137247	1	#N/A	CDS	NA	NA	NA	AT1G14890.1_1_5137247_CDS	AT1G14890.1	5137273	5137045	5137704	1	1	ATC	NCOG	202	ACAACGCTGTATCCAGACGTATG	CCAATCTCACATGTTAACTCGAA	dTIS	85.7462	0.703704	0	6	6	0.184928	1	26
AT1G14890	protein_coding	Plant invertase/pectin methylesterase inhibitor superfamily protein	1:5137661	1	#N/A	CDS	NA	NA	NA	AT1G14890.1_1_5137661_CDS	AT1G14890.1	5137708	5137045	5137704	1	1	ATG	COG	616	TTCACGAGTAATGCGCTCGCTCT	CCAATCTCACATGTTAACTCGAA	dTIS	45.498	0.5	+1 0	9	1	0.23116	1	47
AT1G14900	protein_coding	high mobility group A (HMGA)	1:5139353	-1	#N/A	dbTIS	TRUE	AT1G14900.1	AT1G14900.1	AT1G14900.1_1_5139353_aTIS	AT1G14900.1	5138665	5139353	5138665	1	1	ATG	COG	0	TACGCTTGACATGGCCTTCGATC		dbTIS	0		-1 0 +1	55	47	0.531795	0	614
AT1G14900	protein_coding	high mobility group A (HMGA)	1:5138861	-1	#N/A	CDS	NA	NA	NA	AT1G14900.1_1_5138861_CDS	AT1G14900.1	5138697	5139353	5138665	2	1	AAG	NCOG	418	CCGAAGCCGAAAGATCCATCGGA	TACGCTTGACATGGCCTTCGATC	dTIS	0		-1 0 +1	14	8	0.178893	1	164
AT1G14910	protein_coding	ENTH/ANTH/VHS superfamily protein	1:5143571	-1	#N/A	dbTIS	TRUE	AT1G14910.2;AT1G14910.1	AT1G14910.1	AT1G14910.1_1_5143571_aTIS		5139928	5143571	5139928	1	1	ATG	COG	0	TTAGTCTCCAATGGGAACGCTAC		dbTIS	0		-1 0 +1	26	72	2.29147	0	2078
AT1G14920	protein_coding	GIBBERELLIC ACID INSENSITIVE (GAI)	1:5149414	1	#N/A	dbTIS	FALSE	AT1G14920.1	AT1G14920.1	AT1G14920.1_1_5149414_aTIS		5151015	5149414	5151015	1	1	ATG	COG	0	AAAACCAACCATGAAGAGAGATC		dbTIS	0.625206	0.00998752	0 -1	0	3	2.5	0	1601
AT1G14980	protein_coding	chaperonin 10 (CPN10)	1:5166654	-1	#N/A	dbTIS	TRUE	AT1G14980.1;AT1G14980.2	AT1G14980.1	AT1G14980.1_1_5166654_aTIS	AT1G14980.1	5165930	5166654	5165930	1	1	ATG	COG	0	GAATTGAGAAATGATGAAGCGTC		dbTIS	0		-1 0 +1	233	637	1.67977	0	296
AT1G14980	protein_coding	chaperonin 10 (CPN10)	1:5166455	-1	#N/A	CDS	NA	NA	NA	AT1G14980.1_1_5166455_CDS	AT1G14980.1	5166417	5166654	5165930	2	1	AGG	NCOG	113	AGCTGAACTCAGGCAAGGTGATA	GAATTGAGAAATGATGAAGCGTC	dTIS	0		-1 0 +1	143	97	0.146718	2	38
AT1G14980	protein_coding	chaperonin 10 (CPN10)	1:5166642	-1	#N/A	CDS	NA	NA	NA	AT1G14980.1_1_5166642_CDS	AT1G14980.1	5165930	5166654	5165930	1	1	CTG	NCOG	12	GATGAAGCGTCTGATCCCAACGT	GAATTGAGAAATGATGAAGCGTC	dTIS	0		-1 0 +1	116	76	0.0940576	0	284
AT1G14980	protein_coding	chaperonin 10 (CPN10)	1:5165961	-1	#N/A	CDS	NA	NA	NA	AT1G14980.1_1_5165961_CDS	AT1G14980.1	5165857	5166654	5165930	3	1	AGG	NCOG	265	TTCCGGGACGAGGATGTTTTGGG	GAATTGAGAAATGATGAAGCGTC	dTIS	0		-1 0 +1	47	63	0.26623	1	104
AT1G14980	protein_coding	chaperonin 10 (CPN10)	1:5166615	-1	#N/A	CDS	NA	NA	NA	AT1G14980.1_1_5166615_CDS	AT1G14980.1	5165930	5166654	5165930	1	1	GTG	NCOG	39	CCGCATCTTGGTGCAGAGAGTCA	GAATTGAGAAATGATGAAGCGTC	dTIS	0		-1 0 +1	105	56	0.159116	0	257
AT1G14980	protein_coding	chaperonin 10 (CPN10)	1:5166448	-1	#N/A	CDS	NA	NA	NA	AT1G14980.1_1_5166448_CDS	AT1G14980.1	5165930	5166654	5165930	2	1	GTG	NCOG	120	CTCAGGCAAGGTGATAGCTGTTG	GAATTGAGAAATGATGAAGCGTC	dTIS	0		-1 0	26	29	0.0525177	0	176
AT1G14980	protein_coding	chaperonin 10 (CPN10)	1:5166463	-1	#N/A	CDS	NA	NA	NA	AT1G14980.1_1_5166463_CDS	AT1G14980.1	5165930	5166654	5165930	2	1	CTG	NCOG	105	ATCCTCCAAGCTGAACTCAGGCA	GAATTGAGAAATGATGAAGCGTC	dTIS	0		0	18	15	0.0935015	0	191
AT1G14980	protein_coding	chaperonin 10 (CPN10)	1:5165937	-1	#N/A	CDS	NA	NA	NA	AT1G14980.1_1_5165937_CDS	AT1G14980.1	5165857	5166654	5165930	3	1	AGG	NCOG	289	ACTTTGCACGAGGATTGAAAAGG	GAATTGAGAAATGATGAAGCGTC	dTIS	0		-1 0 +1	31	7	0.056993	1	80
AT1G14980	protein_coding	chaperonin 10 (CPN10)	1:5166693	-1	#N/A	5UTR	NA	NA	NA	AT1G14980.1_1_5166693_5UTR	AT1G14980.1	5166658	5166654	5165930	1	1	ATT	NCOG	-39	ACCCTAGAAAATTCCGATTCATC	GAATTGAGAAATGATGAAGCGTC	uORF	0		-1 0 +1	61	31	0.0308549	0	35
AT1G14980	protein_coding	chaperonin 10 (CPN10)	1:5166718	-1	#N/A	5UTR	NA	NA	NA	AT1G14980.1_1_5166718_5UTR	AT1G14980.1	5166590	5166654	5165930	1	1	ATT	NCOG	-64	TCTGCCCCAAATTAAAAACTCAG	GAATTGAGAAATGATGAAGCGTC	overlapping ORF	0		-1 0 +1	5	18	0.0479071	1	128
AT1G14990	protein_coding	unknown protein	1:5168238	-1	#N/A	5UTR	NA	NA	NA	AT1G14990.2_1_5168238_5UTR	AT1G14990.1	5168206	5168151	5167354	1	1	ATG	COG	-87	ATTTCGTGAGATGCTTCTTCTAC	AGGTGTGAAGATGATGATCTTGG	uORF	0		-1 0 +1	19	45	3.42886	0	32
AT1G15000	protein_coding	serine carboxypeptidase-like 50 (scpl50)	1:5168613	1	#N/A	dbTIS	FALSE	AT1G15000.1	AT1G15000.1	AT1G15000.1_1_5168613_aTIS		5169947	5168613	5169947	1	1	ATG	COG	0	AGTGGAAATAATGGAGCAAGCCA		dbTIS	2.08049	0.0404494	0 -1	5	13	0.936768	0	1334
AT1G15020	protein_coding	quiescin-sulfhydryl oxidase 1 (QSOX1)	1:5176105	-1	#N/A	dbTIS	TRUE	AT1G15020.2;AT1G15020.3;AT1G15020.1	AT1G15020.1;AT1G15020.2	AT1G15020.2_1_5176105_aTIS		5173341	5176105	5173341	1	1	ATG	COG	0	ATTCGATTTAATGTCTTTGATAC		dbTIS	0		-1 0 +1	9	16	0.662745	0	1586
AT1G15030	protein_coding	Protein of unknown function (DUF789)	1:5177895	1	#N/A	dbTIS	FALSE	AT1G15030.1	AT1G15030.1	AT1G15030.1_1_5177895_aTIS		5179853	5177895	5179853	1	1	ATG	COG	0	AGAAAGAGAGATGTTGGGAGCTG		dbTIS	3.82654	0.0646353	1	0	0	0.102041	0	1082
AT1G15060	protein_coding	Uncharacterised conserved protein UCP031088, alpha/beta hydrolase	1:5186856	-1	#N/A	dbTIS	FALSE	AT1G15060.3;AT1G15060.1;AT1G15060.2	AT1G15060.1	AT1G15060.1_1_5186856_aTIS	AT1G15060.1	5184053	5186856	5184053	1	1	ATG	COG	0	AGTCCGTACCATGTCCACCATGC		dbTIS	0		-1 0 +1	3	7	0.214683	0	1736
AT1G15080	protein_coding	lipid phosphate phosphatase 2 (LPP2)	1:5188080	1	#N/A	dbTIS	FALSE	AT1G15080.1	AT1G15080.1	AT1G15080.1_1_5188080_aTIS		5189476	5188080	5189476	2	2	ATG	COG	0	AAGATTAATCATGCCTGAAATTC		dbTIS	3.07842	0.0515464	+1 0 -1	3	7	0.925719	0	872
AT1G15110	protein_coding	phosphatidyl serine synthase family protein	1:5199594	1	#N/A	dbTIS	TRUE	AT1G15110.4	AT1G15110.1;AT1G15110.2	AT1G15110.2_1_5199594_aTIS		5201988	5199594	5201988	2	2	ATG	COG	0	GGTTTTGGCCATGGAACCCAATG		dbTIS	4.54645	0.0763583	+1 0 -1	4	17	0.895896	0	1361
AT1G15110	protein_coding	phosphatidyl serine synthase family protein	1:5199177	1	#N/A	5UTR	NA	NA	NA	AT1G15110.1_1_5199177_5UTR		5199651	5199594	5201908	1	2	ATC	NCOG	-116	CATCAACATCATCGAGCTTTCTA	GGTTTTGGCCATGGAACCCAATG	overlapping ORF	26.5624	0.293103	+1 0 -1	14	19	0.571822	2	173
AT1G15120	protein_coding	Ubiquinol-cytochrome C reductase hinge protein	1:5203091	1	#N/A	dbTIS	NA	AT1G15120.1	AT1G15120.1	AT1G15120.2_1_5203091_CDS	AT1G15120.1	5203950	5202648	5203950	3	1	ATG	COG	201	GACTTTCAACATGGCAGATGATG		dTIS	230.533	0.543333	+1 0 -1	238	596	2.55102	0	299
AT1G15120	protein_coding	Ubiquinol-cytochrome C reductase hinge protein	1:5203545	1	#N/A	CDS	NA	NA	NA	AT1G15120.2_1_5203545_CDS	AT1G15120.1	5203950	5202648	5203950	4	1	GTG	NCOG	264	ACCAAAATGTGTGAAGCCACTTC		dTIS	125.891	0.434599	0 -1	23	40	0.1106	0	236
AT1G15120	protein_coding	Ubiquinol-cytochrome C reductase hinge protein	1:5203769	1	#N/A	CDS	NA	NA	NA	AT1G15120.1_1_5203769_CDS	AT1G15120.1	5203950	5203484	5203897	4	3	ATG	COG	173	GCATTGACAAATGTGTTGCACCA	CTTTCAACATGGCAGATGATGAA	dTIS	108.888	0.311111	+1 0 -1	26	31	0.0598216	2	89
AT1G15120	protein_coding	Ubiquinol-cytochrome C reductase hinge protein	1:5203866	1	#N/A	CDS	NA	NA	NA	AT1G15120.1_1_5203866_CDS	AT1G15120.1	5203892	5203484	5203897	5	3	TTG	NCOG	178	GACAAATGTGTTGCACCAAAGCT	CTTTCAACATGGCAGATGATGAA	dTIS	318.486	0.814815	0 -1	6	23	0.0483378	1	26
AT1G15120	protein_coding	Ubiquinol-cytochrome C reductase hinge protein	1:5203522	1	#N/A	CDS	NA	NA	NA	AT1G15120.2_1_5203522_CDS	AT1G15120.1	5203548	5202648	5203950	4	1	AGG	NCOG	241	AAGTACCTTGAGGAATCTTGCAA		dTIS	204.741	0.925926	+1 0 -1	16	16	0.0809312	1	26
AT1G15120	protein_coding	Ubiquinol-cytochrome C reductase hinge protein	1:5203708	1	#N/A	CDS	NA	NA	NA	AT1G15120.1_1_5203708_CDS	AT1G15120.1	5203892	5203484	5203897	4	3	ATG	COG	112	ATCCAAGGTGATGATTCTGGCCA	CTTTCAACATGGCAGATGATGAA	dTIS	192.872	0.698925	+1 0	12	11	0.0717254	1	92
AT1G15120	protein_coding	Ubiquinol-cytochrome C reductase hinge protein	1:5203762	1	#N/A	CDS	NA	NA	NA	AT1G15120.1_1_5203762_CDS	AT1G15120.1	5203892	5203484	5203897	4	3	TTG	NCOG	166	TGGCAATGCATTGACAAATGTGT	CTTTCAACATGGCAGATGATGAA	dTIS	267.001	0.769231	0 -1	9	11	0.0452715	1	38
AT1G15120	protein_coding	Ubiquinol-cytochrome C reductase hinge protein	1:5203874	1	#N/A	CDS	NA	NA	NA	AT1G15120.2_1_5203874_CDS	AT1G15120.1	5203897	5202648	5203950	6	1	AAG	NCOG	424	GGTTGCACCAAAGCTGTTTGCGA		dTIS	156.276	0.708333	0	15	11	0.0606442	1	23
AT1G15120	protein_coding	Ubiquinol-cytochrome C reductase hinge protein	1:5202883	1	#N/A	5UTR	NA	NA	NA	AT1G15120.1_1_5202883_5UTR	AT1G15120.1	5203492	5203484	5203897	1	3	TTG	NCOG	-64	TTCTTCTTCCTTGCTTCTTCGAG	CTTTCAACATGGCAGATGATGAA	overlapping ORF	549.665	0.88	+1 0 -1	19	17	0.0440997	1	74
AT1G15130	protein_coding	Endosomal targeting BRO1-like domain-containing protein	1:5209848	-1	#N/A	dbTIS	TRUE	AT1G15130.1	AT1G15130.1	AT1G15130.1_1_5209848_aTIS	AT1G15130.1	5206217	5209848	5206217	1	1	ATG	COG	0	TTGAACCGCCATGGCTTCTTCTT		dbTIS	0		-1 0 +1	72	125	1.26528	0	2540
AT1G15130	protein_coding	Endosomal targeting BRO1-like domain-containing protein	1:5209517	-1	#N/A	CDS	NA	NA	NA	AT1G15130.1_1_5209517_CDS	AT1G15130.1	5209356	5209848	5206217	1	1	AAG	NCOG	331	CAAAAGCATAAAGCTACTCAGCA	TTGAACCGCCATGGCTTCTTCTT	dTIS	0		0 +1	6	3	0.139922	1	161
AT1G15140	protein_coding	FAD/NAD(P)-binding oxidoreductase	1:5212137	-1	#N/A	dbTIS	FALSE	AT1G15140.2;AT1G15140.3;AT1G15140.1	AT1G15140.1;AT1G15140.2;AT1G15140.3	AT1G15140.1_1_5212137_aTIS	AT1G15140.2	5210403	5212137	5210403	1	1	ATG	COG	0	ACTCTCCACCATGTCCACTCTTC		dbTIS	0		-1 0 +1	4	5	0.180491	0	887
AT1G15140	protein_coding	FAD/NAD(P)-binding oxidoreductase	1:5212103	-1	#N/A	CDS	NA	NA	NA	AT1G15140.2_1_5212103_CDS	AT1G15140.2	5211942	5212137	5210642	1	1	ATG	COG	34	TCTGTCACCCATGCGCACTTTAG	ACTCTCCACCATGTCCACTCTTC	dTIS	0		-1 0 +1	9	12	0.470219	1	161
AT1G15140	protein_coding	FAD/NAD(P)-binding oxidoreductase	1:5211977	-1	#N/A	CDS	NA	NA	NA	AT1G15140.3_1_5211977_CDS	AT1G15140.2	5211942	5212137	5210642	1	1	ACG	NCOG	160	GTTCGCCAGGACGCTTCCCTCTG	ACTCTCCACCATGTCCACTCTTC	dTIS	0		-1 0 +1	4	10	0.460619	1	35
AT1G15165	protein_coding	RING/FYVE/PHD zinc finger superfamily protein	1:5220067	-1	#N/A	dbTIS	FALSE	AT1G15165.1	AT1G15165.1	AT1G15165.1_1_5220067_aTIS		5217719	5220067	5217719	1	1	ATG	COG	0	GCCGTGTCCCATGCGCACTTTAG		dbTIS	0		-1 0 +1	3	4	3.36609	0	989
AT1G15170	protein_coding	MATE efflux family protein	1:5220690	1	#N/A	dbTIS	FALSE	AT1G15170.1	AT1G15170.1	AT1G15170.1_1_5220690_aTIS		5222756	5220690	5222756	1	1	ATG	COG	0	GCATTTAGCCATGGGAGACGCAG		dbTIS	3.21162	0.049101	+1 0 -1	27	43	-0.0948183	0	1445
AT1G15175	antisense_long_noncoding_rna	0	1:5223472	-1	#N/A	Intergenic	NA	NA	NA	AT1G15175.1_1_5223472_ntr		5223446	5222913	5224121	2	2	ATG	COG	NA	GTCATACCTCATGAGAAAATACT			0		-1 0 +1	2	12	0.915375	0	26
AT1G15180	protein_coding	MATE efflux family protein	1:5224452	1	#N/A	dbTIS	NA	AT1G15180.1	AT1G15180.1	AT1G15180.2_1_5224452_5UTR		5224847	5224916	5226494	1	2	ATG	COG	-356	GCTGTTCGCCATGGGAGACGCAG	TTACACAGCAATGTTCTGTCTTG	uORF	11.8897	0.163194	+1 0 -1	11	50	1.52038	2	287
AT1G15190	protein_coding	Fasciclin-like arabinogalactan family protein	1:5227275	1	#N/A	dbTIS	FALSE	AT1G15190.1	AT1G15190.1	AT1G15190.1_1_5227275_aTIS		5228021	5227275	5228021	1	1	ATG	COG	0	AATCACAACAATGGCGAAAATCT		dbTIS	0.609892	0.0120482	0 -1	2	4	3.8961	0	746
AT1G15200	protein_coding	protein-protein interaction regulator family protein	1:5231017	-1	#N/A	dbTIS	TRUE	AT1G15200.1;AT1G15200.2;AT1G15200.3;AT1G15200.4	AT1G15200.1;AT1G15200.2;AT1G15200.3;AT1G15200.4	AT1G15200.3_1_5231017_aTIS	AT1G15200.3	5228477	5231017	5228477	1	1	ATG	COG	0	AACGGCGACGATGGGAGACACCG		dbTIS	0		-1 0 +1	56	65	0.324199	0	1412
AT1G15200	protein_coding	protein-protein interaction regulator family protein	1:5230974	-1	#N/A	CDS	NA	NA	NA	AT1G15200.2_1_5230974_CDS	AT1G15200.3	5230670	5231017	5228477	1	1	ATG	COG	43	GAGCTACGGCATGAGATCGATGA	AACGGCGACGATGGGAGACACCG	dTIS	0		-1 0 +1	6	10	0.109043	1	149
AT1G15215	protein_coding	BEST Arabidopsis thaliana protein match is: sequence-specific DNA binding transcription factors	1:5238096	1	#N/A	dbTIS	TRUE	AT1G15215.3	AT1G15215.2;AT1G15215.3	AT1G15215.2_1_5238096_aTIS	AT1G15215.2	5239770	5238096	5239770	1	1	ATG	COG	0	GCGCTCGATAATGGCTGCTTCCG		dbTIS	9.85007	0.162162	+1 0 -1	10	23	1.56146	0	776
AT1G15220	protein_coding	CCMH	1:5241117	-1	#N/A	dbTIS	TRUE	AT1G15220.2;AT1G15220.1	AT1G15220.1;AT1G15220.2	AT1G15220.2_1_5241117_aTIS		5240471	5241117	5240471	2	2	ATG	COG	0	ACCCAGCGCAATGGAGAAAACAG		dbTIS	0		-1 0 +1	14	33	1.75765	0	479
AT1G15220	protein_coding	CCMH	1:5241296	-1	#N/A	5UTR	NA	NA	NA	AT1G15220.2_1_5241296_5UTR		5241053	5241117	5240471	1	2	TTG	NCOG	-55	GAGCTCCACGTTGAACGAACTAA	ACCCAGCGCAATGGAGAAAACAG	overlapping ORF	0		-1 0 +1	0	6	1.00242	1	119
AT1G15230	protein_coding	unknown protein	1:5243196	-1	#N/A	dbTIS	TRUE	AT1G15230.1	AT1G15230.1	AT1G15230.1_1_5243196_aTIS	AT1G15230.1	5242729	5243196	5242729	1	1	ATG	COG	0	CTCTGCATCTATGGAGGCTACGA		dbTIS	0		-1 0 +1	150	391	3.52889	0	467
AT1G15230	protein_coding	unknown protein	1:5243006	-1	#N/A	CDS	NA	NA	NA	AT1G15230.1_1_5243006_CDS	AT1G15230.1	5242935	5243196	5242729	1	1	ATC	NCOG	190	TGTTTAGCGGATCCTATTCCGGA	CTCTGCATCTATGGAGGCTACGA	dTIS	0		-1 0 +1	15	16	0.164767	1	71
AT1G15240	protein_coding	Phox-associated domain	1:5243799	1	#N/A	dbTIS	FALSE	AT1G15240.3	AT1G15240.1;AT1G15240.2;AT1G15240.3	AT1G15240.2_1_5243799_aTIS		5248604	5243799	5248604	1	1	ATG	COG	0	GGATTCAACTATGAGCACCCAGA		dbTIS	2.71918	0.0519099	+1 0 -1	5	9	0.311942	0	3062
AT1G15250	protein_coding	Zinc-binding ribosomal protein family protein	1:5249381	-1	#N/A	dbTIS	TRUE	AT1G15250.2;AT1G15250.1	AT1G15250.1	AT1G15250.1_1_5249381_aTIS	AT1G15250.1	5248825	5249381	5248825	1	1	ATG	COG	0	ATCTGCGGCAATGGGTAAAGGAA		dbTIS	0		-1 0 +1	14	19	0.365339	0	287
AT1G15250	protein_coding	Zinc-binding ribosomal protein family protein	1:5249259	-1	#N/A	CDS	NA	NA	NA	AT1G15250.1_1_5249259_CDS	AT1G15250.1	5248825	5249381	5248825	2	1	ACG	NCOG	48	CAAGTCACACACGCTCTGTGTGA	ATCTGCGGCAATGGGTAAAGGAA	dTIS	0		-1 0 +1	53	49	0.580963	0	239
AT1G15250	protein_coding	Zinc-binding ribosomal protein family protein	1:5248844	-1	#N/A	CDS	NA	NA	NA	AT1G15250.1_1_5248844_CDS	AT1G15250.1	5248710	5249381	5248825	4	1	CTG	NCOG	268	AGAAACAAAGCTGCAGCTTCGTC	ATCTGCGGCAATGGGTAAAGGAA	dTIS	0		-1 0 +1	12	26	0.231458	1	134
AT1G15250	protein_coding	Zinc-binding ribosomal protein family protein	1:5248963	-1	#N/A	CDS	NA	NA	NA	AT1G15250.1_1_5248963_CDS	AT1G15250.1	5248710	5249381	5248825	3	1	AAG	NCOG	238	TGCTTTAGAGAAGGTACGCAAGC	ATCTGCGGCAATGGGTAAAGGAA	dTIS	0		0 +1	31	16	0.0319123	1	164
AT1G15250	protein_coding	Zinc-binding ribosomal protein family protein	1:5249186	-1	#N/A	CDS	NA	NA	NA	AT1G15250.1_1_5249186_CDS	AT1G15250.1	5249048	5249381	5248825	2	1	CTG	NCOG	121	GCTTATCCAGCTGCCAGAAAGAG	ATCTGCGGCAATGGGTAAAGGAA	dTIS	0		-1 0 +1	13	13	0.0649777	1	32
AT1G15250	protein_coding	Zinc-binding ribosomal protein family protein	1:5249005	-1	#N/A	CDS	NA	NA	NA	AT1G15250.1_1_5249005_CDS	AT1G15250.1	5248710	5249381	5248825	3	1	ATC	NCOG	196	AGGATGAGGTATCTCCGTAATGT	ATCTGCGGCAATGGGTAAAGGAA	dTIS	0		0 +1	9	3	0.116538	1	206
AT1G15250	protein_coding	Zinc-binding ribosomal protein family protein	1:5249406	-1	#N/A	5UTR	NA	NA	NA	AT1G15250.1_1_5249406_5UTR	AT1G15250.1	5249300	5249381	5248825	1	1	TTG	NCOG	-25	AGAGCAAACTTTGATCATCCCCT	ATCTGCGGCAATGGGTAAAGGAA	overlapping ORF	0		-1 0 +1	8	7	0.116538	1	32
AT1G15270	protein_coding	Translation machinery associated TMA7	1:5252020	-1	#N/A	dbTIS	TRUE	AT1G15270.1	AT1G15270.1	AT1G15270.1_1_5252020_aTIS	AT1G15270.1	5250833	5252020	5250833	1	1	ATG	COG	0	CGAACCAATCATGTCTTCCAAGC		dbTIS	0		-1 0 +1	654	742	1.53789	0	194
AT1G15270	protein_coding	Translation machinery associated TMA7	1:5251883	-1	#N/A	CDS	NA	NA	NA	AT1G15270.1_1_5251883_CDS	AT1G15270.1	5250833	5252020	5250833	2	1	TTG	NCOG	33	GGCGAAACCTTTGAAGCAGCCTA	CGAACCAATCATGTCTTCCAAGC	dTIS	0		-1 0 +1	56	60	0.116205	0	161
AT1G15270	protein_coding	Translation machinery associated TMA7	1:5251867	-1	#N/A	CDS	NA	NA	NA	AT1G15270.1_1_5251867_CDS	AT1G15270.1	5251482	5252020	5250833	2	1	CTG	NCOG	49	CAGCCTAAAGCTGATAAGAAGGA	CGAACCAATCATGTCTTCCAAGC	dTIS	0		-1 0 +1	5	17	0.155009	1	32
AT1G15270	protein_coding	Translation machinery associated TMA7	1:5250861	-1	#N/A	CDS	NA	NA	NA	AT1G15270.1_1_5250861_CDS	AT1G15270.1	5250817	5252020	5250833	4	1	CTG	NCOG	166	TTTGGAGGTTCTGGACTTAAGAA	CGAACCAATCATGTCTTCCAAGC	dTIS	0		-1 0 +1	10	14	0.0789236	1	44
AT1G15270	protein_coding	Translation machinery associated TMA7	1:5252031	-1	#N/A	5UTR	NA	NA	NA	AT1G15270.1_1_5252031_5UTR	AT1G15270.1	5251880	5252020	5250833	1	1	ACG	NCOG	-11	CCCTAGCTCAACGAACCAATCAT	CGAACCAATCATGTCTTCCAAGC	overlapping ORF	0		-1 0 +1	15	16	0.0372912	2	47
AT1G15280	protein_coding	CASC3/Barentsz eIF4AIII binding	1:5252538	1	#N/A	dbTIS	TRUE	AT1G15280.1	AT1G15280.1;AT1G15280.2	AT1G15280.2_1_5252538_aTIS	AT1G15280.1	5256214	5252538	5256214	2	2	ATG	COG	0	AGAGAATTTCATGGCGACATCTG		dbTIS	13.7504	0.1843	+1 0 -1	36	79	1.03798	0	1757
AT1G15280	protein_coding	CASC3/Barentsz eIF4AIII binding	1:5252318	1	#N/A	5UTR	NA	NA	NA	AT1G15280.1_1_5252318_5UTR	AT1G15280.1	5252359	5252538	5256214	1	2	CTG	NCOG	-93		AGAGAATTTCATGGCGACATCTG	uORF	76.5697	0.619048	+1 0 -1	22	18	0.0749226	0	41
AT1G15290	protein_coding	Tetratricopeptide repeat (TPR)-like superfamily protein	1:5264814	-1	#N/A	dbTIS	FALSE	AT1G15290.2;AT1G15290.1	AT1G15290.1	AT1G15290.1_1_5264814_aTIS		5257327	5264814	5257327	2	2	ATG	COG	0	AGGGGGATCAATGGCACCGAGGT		dbTIS	0		0	1	2	0.0881057	0	4826
AT1G15330	protein_coding	Cystathionine beta-synthase (CBS) protein	1:5274368	1	#N/A	dbTIS	FALSE	AT1G15330.1	AT1G15330.1	AT1G15330.1_1_5274368_aTIS		5275499	5274368	5275499	1	1	ATG	COG	0	GTAGAACACTATGCAAGAAGAGA		dbTIS	3.05327	0.0576015	-1	4	2	0.0100725	0	1058
AT1G15340	protein_coding	methyl-CPG-binding domain 10 (MBD10)	1:5277474	-1	#N/A	dbTIS	TRUE	AT1G15340.2;AT1G15340.1	AT1G15340.1;AT1G15340.2	AT1G15340.1_1_5277474_aTIS	AT1G15340.1	5275895	5277474	5275895	1	1	ATG	COG	0	GAAGAAGAAGATGGAAAACACAG		dbTIS	0		-1 0 +1	20	27	0.1581	0	1154
AT1G15340	protein_coding	methyl-CPG-binding domain 10 (MBD10)	1:5276088	-1	#N/A	CDS	NA	NA	NA	AT1G15340.1_1_5276088_CDS	AT1G15340.1	5275999	5277474	5275895	2	1	AAG	NCOG	961	AATGACACTCAAGAATCTGATGA	GAAGAAGAAGATGGAAAACACAG	dTIS	0		-1 0	11	15	0.0653598	1	89
[truncated: 27,489 more rows]
