# Supplementary material for: To New Beginnings: Riboproteogenomics Discovery of N-Terminal Proteoforms in Arabidopsis Thaliana
Source: Front Plant Sci. 2022 Jan 6;12:778804. doi: 10.3389/fpls.2021.778804 (PMC8770321; doi:10.3389/fpls.2021.778804)
Supplement: Supplementary file 1 [file Data_Sheet_1.zip › Supplementary Dataset 2.XLSX]

## Sheet: DatasetS2
Supplementary Dataset S2. N-terminal peptide identifications Arabidopsis cell cultures. A total of 6,493 protein N-termini were identified by multiple Nt COFRADIC analyses. Nt peptides with varying C-terminal ends ('OtherPeps') were collapsed to a longest peptide variant representative of the protein N-termini. N-termini were assigned corresponding to dbTIS (annotated TAIR10/Araport11 protein N-t…
										TAIR10 matches					aTIS calling						PEPTIDE-TO-SPECTRAL MATCHES								TargetP 2.0				Plant PTM Viewer	NTerDB
Peptide	OtherPeps	TAIR10 Locus	Protein Description left-most	FirstAA	SecondAA	dbTIS	dTIS	cTP	mTP	Protein N-term (pos1/2)	dbTIS location	Matches(Position)	Position(s)	NME-compliant	TIS location(pos1/2)	Type	Start codon	Met position	ORF consequence	NME-compliant	Ac	13C2D3-Ac	Total	Trypsin #1	Trypsin #2	Chymo	GluC	AspN	Deviation	CleavageSite	Prediction	Protein	Nt peptides (na: NTA, nt: Nt-free)	Protein start positions
MISDLDPMAKEPVR	MISDLDPMAKEPVR	AT1G04410	Lactate/malate dehydrogenase family protein	M	I										1:1191288(pos1)	5UTR	AUA		7 AA N-terminal extension	1	1	1	2	2	0	0	0	0
ASTSGQQQALSR	ASTSGQQQALSR	AT2G25110	stromal cell-derived factor 2-like protein precursor (SDF2)	A	S										2:10684248(pos2)	5UTR	GUG		60 AA N-terminal extension (Willems et al., 2017)	1	2	0	2	1	1	0	0	0
MEETEKKR	MEETEKKR	AT2G29450	glutathione S-transferase tau 5 (GSTU5)	M	E										2:12625602(pos1)	5UTR	AUA		12 AA N-terminal extension	1	3	0	3	2	1	0	0	0
MEKKQTR	MEKKQTR	AT2G19760	profilin 1 (PRF1)	M	E										2:8518127(pos1)	5UTR	AUU		20 AA N-terminal extension	1	2	0	2	2	0	0	0	0
MSKVNKAPLSLSRLVEFMTGK	MSKVNKAPLSLSRLVEFMTGK;MSKVNKAPLSLSR	AT3G05590;AT5G27850	ribosomal protein L18 (RPL18)	M	S							AT3G05590.1(pos54);AT5G27850.1(pos54)	54		3:1622060(pos1)	dbTIS (Araport11)	AUG		AT3G05590.2 start in Araport11.	1	0	3	3	1	1	0	0	1						AT3G05590.1 pos54
SKVNKAPLSLSRLVEFMTGK	SKVNKAPLSLSRLVEFMTGK;SKVNKAPL;SKVNKAPLSLSR	AT3G05590;AT5G27850	ribosomal protein L18 (RPL18)	S	K							AT3G05590.1(pos55);AT5G27850.1(pos55)	55		3:1622060(pos2)	dbTIS (Araport11)	AUG		AT3G05590.2 start in Araport11	1	0	4	4	1	1	1	0	1						AT3G05590.1 pos54
AEEVAENVNAVPVSEDELYGFKR	AEEVAENVNAVPVSEDELYGFKR;AEEVAENVNAVPVSEDELY	AT3G27570	Sucrase/ferredoxin-like family protein	A	E							AT3G27570.1(pos41)	41		3:10216564(pos2)	dbTIS (Araport11)	AUG		AT3G27570.2 start in Araport11.	1	9	0	9	4	3	2	0	0	14	27	mTP	AT3G27570.1	na (AEEVAENVNAVPVSEDELYGFK - PMID 22223895)
ASQASLLLQKQLK	ASQASLLLQKQLK	AT5G59300	ubiquitin carrier protein 7 (UBC7)	A	S							AT5G59300.1(pos39)	39		5:23921193(pos2)	dbTIS (Araport11)	AUG		AT5G59300.1 start in Araport11.	1	2	0	2	0	0	0	0	2					na (ASQASLLLQK - PMID 22223895)
MDAKETSATDLKR	MDAKETSATDLKR;MDAKETSATDL	AT1G23820;AT1G23820	spermidine synthase 1 (SPDS1)	M	D				√			AT1G23820.1(pos45);AT1G23820.2(pos45)	45		1:8420410(pos1)	dbTIS (Araport11)	AUG		AT1G23820.1 start in Araport11.	1	11	0	11	6	3	2	0	0	1	44	mTP	AT1G23820.1	na (MDAKETSATDLKRPR - PMID 25728785,33216923,31951383)
MEQTFIMIKPDGVQR	MEQTFIMIKPDGVQR;MEQTFIMIKP	AT4G09320	NDPK1	M	E							AT4G09320.1(pos21)	21		4:5923484(pos1)	dbTIS (Araport11)	AUG		AT4G09320.1 start in Araport11.	1	133	0	133	39	89	0	0	5					na (MEQTFIMIKPDGVQR - PMID 22223895,25728785,26010716,26371235,29168982,31951383)
AYEKELDAAKKAASL	AYEKELDAAKKAASL	AT5G63980	SAL1	A	Y			√				AT5G63980.1(pos56)	56		5:25610002(pos2)	dbTIS (Araport11)	AUG		AT5G63980.1 start in Araport11.	1	1	1	2	0	0	2	0	0	0	56	cTP	AT5G63980.1	nt (AYEKELDAAKKAASLAAR - PMID 25728785,31951383)
GHQNAAVSENQNHD	GHQNAAVSENQNHD;GHQNAAVSENQNH	AT1G06570;AT1G06570	phytoene desaturation 1 (PDS1)	G	H							AT1G06570.1(pos30);AT1G06570.2(pos30)	30		1:2013459(pos2)	dbTIS (Araport11)	AUG		AT1G06570.1 start in Araport11.	1	1	9	10	0	0	0	0	10					nt (GHQNAAVSE - PMID 29168982)
MEATQKHMIQEGSSMFYHQPSSVKQM	MEATQKHMIQEGSSMFYHQPSSVKQM;MEATQKHMIQEGSSMF	AT1G50600	scarecrow-like 5 (SCL5)	M	E							AT1G50600.1(pos72)	72		1:18738978(pos1)	dbTIS (Araport11)	AUG		AT1G50600.3 start in Araport11.	1	6	0	6	0	0	4	0	2
VDNFSRM	VDNFSRM	AT3G45850	P-loop containing nucleoside triphosphate hydrolases superfamily protein	V	D										3:16860971(pos2)	dbTIS (Araport11)	AUG		AT3G45850.2 start in Araport11.	1	1	1	2	0	0	0	0	2
MKRIGDKE	MKRIGDKE	AT5G15030;AT5G15030	Paired amphipathic helix (PAH2) superfamily protein	M	K							AT5G15030.1(pos150);AT5G15030.2(pos186)	150;186		5:4867558(pos1)	dbTIS (Araport11)	AUG		AT5G15025.1 start in Araport11.	1	3	1	4	0	0	0	4	0
AANHPKDEAYLSAVIPKR	AANHPKDEAYLSAVIPKR;AANHPKDEAY	AT5G26830	Threonyl-tRNA synthetase	A	A		√					AT5G26830.1(pos35)	35		5:9437450(pos2)	dTIS (in-frame CDS)	AUG	Met34	33 AA N-terminal truncation	1	25	0	25	0	24	1	0	0	6	29	mTP	AT5G26830.1	na (AANHPKDEAYLSAVIPKR - PMID 25728785,26010716,31951383);nt (AANHPKDEAYLSAVIPKR - PMID 26010716);	AANHPKDEAYLSAVIPKR (NTA)
AASSEPKSLYDFTVKDAKGNDVD	AASSEPKSLYDFTVKDAKGNDVD;AASSEPKSLYDFTVKDAK;AASSEPKSLY;AASSEPKSLYDFTVK	AT4G11600	glutathione peroxidase 6 (GPX6)	A	A		√					AT4G11600.1(pos65)	65		4:7011141(pos 2)	dTIS (in-frame CDS)	AUG	Met64	63 AA N-terminal truncation	1	11	0	11	3	0	2	1	5	43	22	mTP	AT4G11600.1	na (AASSEPKSLYDFTVK - PMID 22223895);na (AASSEPKSLYD - PMID 31951383);na (AASSEPKSLYDFTVKD - PMID 31951383);
AFGNSNRQEIDEDLHSRQLAVY	AFGNSNRQEIDEDLHSRQLAVY;AFGNSNR;AFGNSNRQEIDEDLHSR;AFGNSNRQEI;AFGNSNRQEIDEDLHSRQL	AT2G30110	ubiquitin-activating enzyme 1 (UBA1)	W	F		√					AT2G30110.1(pos64)	64		2:12857183(pos2)	dTIS (in-frame CDS)	AUG	Met63	62 AA N-terminal truncation	1	1	14	15	1	8	4	0	2					na (AFGNSNRQEIDEDLHSR - PMID 25728785);	AFGNSNR (NTA and non-NTA)
AHTISHATLGLTQANSVDHPKISFSGKE	AHTISHATLGLTQANSVDHPKISFSGKE;AHTISHATL;AHTISHATLGLTQANSV	AT4G30920	Cytosol aminopeptidase family protein	A	H		√					AT4G30920.1(pos58)	58		4:15049136(pos2)	dTIS (in-frame CDS)	AUG	Met57	56 AA N-terminal truncation	1	12	1	13	0	0	4	2	7	6	64	cTP	AT4G30920.1	na (AHTISHATLGLTQAN - PMID 31951383);na (AHTISHATLGLTQANSVDHPKISFSGKE - PMID 31951383);nt (AHTISHATLGLTQAN - PMID 31951383);
AQKIGKSIR	AQKIGKSIR	AT2G23070;AT2G23070	Protein kinase superfamily protein	A	Q		√					AT2G23070.1(pos86)	86		2:9826619(pos2)	dTIS (in-frame CDS)	CUG	Leu85(CTG)->Met	84 AA N-terminal truncation	1	5	0	5	3	2	0	0	0	33	53	mTP	AT2G23070.1	na (AQKIGKSIR - PMID 25728785);	AQKIGKSIR (NTA)
ASEKEAALAATPSDSPTIFDKIISK	ASEKEAALAATPSDSPTIFDKIISK;ASEKEAALAATPS	AT3G56490	HIS triad family protein 3 (HIT3)	A	S		√					AT3G56490.1(pos20)	20		3:20941586(pos2)	dTIS (in-frame CDS)	AUG	Met19	18 AA N-terminal truncation	1	4	0	4	1	0	0	0	3					na (ASEKEAALAATPSD - PMID 31951383);na (ASEKEAALAATPSDSPTIFD - PMID 31951383);
ASIKVHGVPMSTATMRVLATLYEK	ASIKVHGVPMSTATMRVLATLYEK;ASIKVHGVPMSTATMR	AT2G47730	glutathione S-transferase phi 8 (GSTF8)	A	S		√	√				AT2G47730.1(pos50)	50		2:19558357(pos2)	dTIS (in-frame CDS)	AUG	Met49	48 AA N-terminal truncation	1	17	0	17	0	16	0	0	1	1	51	cTP	AT2G47730.1	na (ASIKVHGVPMSTATMR - PMID 25728785,26010716,26371235,29168982,33216923,31951383);na (ASIKVHGVPMSTATMRVLATLYE - PMID 26010716);nt (ASIKVHGVPMSTATMRVLATLYE - PMID 26010716);nt (ASIKVHGVPMSTATMR - PMID 26010716,26371235,29168982);	ASIKVHGVPMSTATMR (NTA)
ASSFNPEQARVPSALPLPAPPLTKF	ASSFNPEQARVPSALPLPAPPLTKF;ASSFNPEQAR	AT5G12040;AT5G12040	Nitrilase/cyanide hydratase and apolipoprotein N-acyltransferase family protein	A	S		√	√				AT5G12040.1(pos64);AT5G12040.2(pos64)	64		5:3885348(pos2)	dTIS (in-frame CDS)	AUG	Met63	62 AA N-terminal truncation	1	9	0	9	4	3	2	0	0	0	64	cTP	AT5G12040.1	na (ASSFNPEQAR - PMID 22223895,26371235,29168982,33216923);nt (ASSFNPEQAR - PMID 26371235,29168982);	ASSFNPEQAR (NTA)
TSSNITPRAMATQQLENA	TSSNITPRAMATQQLENA;TSSNITPR;TSSNITPRAMATQQLE	AT5G36700;AT5G36700	2-phosphoglycolate phosphatase 1 (PGLP1)	T	S		√					AT5G36700.1(pos55);AT5G36700.3(pos55)	55		5:14424271(2)	dTIS (in-frame CDS)	AUG	Met54	53 AA N-terminal truncation	1	7	0	7	1	2	0	2	2	10	65	cTP	AT5G36700.1	na (AT5G36700.1 - PMID 22223895,29168982);na (TSSNITPRAMATQQLE - PMID 29168982,31951383);nt (TSSNITPR - PMID 29168982);nt (TSSNITPRAMATQQLE - PMID 29168982);	AT5G36700.1 (NTA)
ATPIQASSSSTIGETS	ATPIQASSSSTIGETS;ATPIQASSSSTIGE	AT2G39080	NAD(P)-binding Rossmann-fold superfamily protein	A	T		√					AT2G39080.1(pos60)	60		2:16312301(pos2)	dTIS (in-frame CDS)	AUG	Met59	58 AA N-terminal truncation	1	3	0	3	0	0	0	2	1	6	66	luTP	AT2G39080.1	na (ATPIQASSSSTIGETSDGLK - PMID 22223895);na (ATPIQASSSSTIGETSD - PMID 31951383);
ATTNIGKEEKKRVEIY	ATTNIGKEEKKRVEIY;ATTNIGKEE;ATTNIGKE	AT5G24400	6-PHOSPHOGLUCONOLACTONASE 3	A	T		√	√				AT5G24400.1(pos71)	71		5:8331577(pos2)	dTIS (in-frame CDS)	AUG	Met70	69 AA N-terminal truncation	1	7	0	7	0	0	0	2	5	0	71	cTP	AT5G24400.1	na (ATTNIGKEE - PMID 26010716);nt (ATTNIGKEE - PMID 26010716,29168982);	ATTNIGKEEKKR (NTA)
ATTVNKTVR	ATTVNKTVR	AT4G08790	Nitrilase/cyanide hydratase and apolipoprotein N-acyltransferase family protein	A	T		√					AT4G08790.1(pos30)	30		4:5611034(pos 2)	dTIS (in-frame CDS)	AUG	Met29	28 AA N-terminal truncation	1	8	0	8	3	5	0	0	0	12	42	cTP	AT4G08790.1	na (ATTVNKTVR - PMID 25728785);	ATTVNKTVR (NTA)
GSSSVFGEQLQYPATRR	GSSSVFGEQLQYPATRR;GSSSVFGEQLQYPATR	AT1G76140;AT1G76140	Prolyl oligopeptidase family protein	G	S		√					AT1G76140.1(pos66);AT1G76140.2(pos66)	66		1:28571379(pos2)	dTIS (in-frame CDS)	AUG	Met65	64 AA N-terminal truncation	1	8	0	8	3	3	0	0	2	7	59	mTP	AT1G76140.1	na (GSSSVFGEQLQYPATR - PMID 22223895,25728785,29168982,31951383);na (GSSSVFGEQLQYPATRRDD - PMID 31951383);na (GSSSVFGEQLQYPATRRDDSVVD - PMID 31951383);na (GSSSVFGEQLQYPATRRD - PMID 31951383);nt (GSSSVFGEQLQYPATR - PMID 25728785,29168982,33216923,31951383);	GSSSVFGEQLQYPATR (NTA)
MDASNPNSSRKSNVSSF	MDASNPNSSRKSNVSSF;MDASNPNSSR	AT2G45330;AT2G45330	embryo defective 1067 (emb1067)	M	D		√					AT2G45330.1(pos33);AT2G45330.2(pos33)	33		2:18686436(pos1)	dTIS (in-frame CDS)	AUG	Met33	32 AA N-terminal truncation	1	2	0	2	1	0	1	0	0	10	23	mTP	AT2G45330.1	na (MDASNPNSSR - PMID 25728785);
MDATEQSLRQSLSEKSSSVEAQGNAVRAL	MDATEQSLRQSLSEKSSSVEAQGNAVRAL;MDATEQSLR	AT1G29880	glycyl-tRNA synthetase / glycine--tRNA ligase	M	D		√					AT1G29880.1(pos40)	40		1:10462706(pos15);1:10462664(pos1)	dTIS (in-frame CDS)	AUG	Met40	39 AA N-terminal truncation	1	21	0	21	7	10	4	0	0	18	22	mTP	AT1G29880.1	na (MDATEQSLR - PMID 22223895,25728785,26371235,29168982,31951383);nt (MDATEQSLR - PMID 26371235,29168982,33216923);	MDATEQSLR (NTA)
MDLMNDNSNNSQDGDHQNYR	MDLMNDNSNNSQDGDHQNYR;MDLMNDNSNNSQDGDHQNY	AT5G14540	FUNCTIONS IN: molecular_function unknown	M	D		√					AT5G14540.1(pos18)	18		5:4689573(pos1)	dTIS (in-frame CDS)	AUG	Met18	17 AA N-terminal truncation	1	9	0	9	0	6	3	0	0					na (MDLMNDNSNNSQDGDHQNYR - PMID 25728785,31951383);nt (MDLMNDNSNNSQDGDHQNYR - PMID 33216923);
MDSAQNQFNKR	MDSAQNQFNKR	AT1G49480	related to vernalization1 1 (RTV1)	M	D		√					AT1G49480.1(pos3)	3		1:18315454(pos1)	dTIS (in-frame CDS)	AUG	Met3	2 AA N-terminal truncation	1	6	0	6	5	1	0	0	0					na (MDSAQNQFNKR - PMID 25728785,26010716);nt (MDSAQNQFNKR - PMID 26010716);	MDSAQNQFNKR (NTA)
MDSSTTLNAAESSAGDGAGPR	MDSSTTLNAAESSAGDGAGPR	AT3G11710	lysyl-tRNA synthetase 1 (ATKRS-1)	M	D		√					AT3G11710.1(pos17)	17		3:3705565(pos1)	dTIS (in-frame CDS)	AUG	Met17	16 AA N-terminal truncation	1	6	0	6	4	2	0	0	0					na (MDSSTTLNAAESSAGDGAGPR - PMID 31951383);nt (MDSSTTLNAAESSAGDGAGPR - PMID 33216923);	MDSSTTLNAAESSAGDGAGPR (NTA)
MEASSSAQAKIADMREKL	MEASSSAQAKIADMREKL;MEASSSAQAKIA;MEASSSAQAKIADMR	AT3G27310	plant UBX domain-containing protein 1 (PUX1)	M	E		√					AT3G27310.1(pos22)	22		3:10089014(pos1)	dTIS (in-frame CDS)	AUG	Met22	21 AA N-terminal truncation	1	19	0	19	9	7	2	0	1					na (MEASSSAQAK - PMID 22223895);na (MEASSSAQAKIADMR - PMID 25728785,29168982);nt (MEASSSAQAKIADMR - PMID 29168982);	MEASSSAQAKIADMR (NTA)
MESPPEGYR	MESPPEGYR	AT3G10620	nudix hydrolase homolog 26 (NUDX26)	M	E		√	√				AT3G10620.1(pos56)	56		3:3320428(pos1)	dTIS (in-frame CDS)	AUG	Met56	55 AA N-terminal truncation	1	5	0	5	4	1	0	0	0	2	54	cTP	AT3G10620.1	na (MESPPEGYR - PMID 29168982,33216923);nt (MESPPEGYR - PMID 29168982);	MESPPEGYR (NTA)
MESQKPIF	MESQKPIF	AT5G27380	glutathione synthetase 2 (GSH2)	M	E		√	√				AT5G27380.1(pos62)	62		5:9670771(pos1)	dTIS (in-frame CDS)	AUG	Met62	61 AA N-terminal truncation	1	2	0	2	0	0	0	0	2	5	57	cTP	AT5G27380.1	na (MESQKPIFDLE - PMID 26010716);nt (MESQKPIFDLE - PMID 26010716);
METHKTKVCIVGSGPAAHTAAIYASR	METHKTKVCIVGSGPAAHTAAIYASR;METHKTKVCIVGSGPAAHTAAIY	AT2G17420	NADPH-dependent thioredoxin reductase A (NTRA)	M	E		√					AT2G17420.1(pos49)	49		2:7564501(pos1)	dTIS (in-frame CDS)	AUG	Met49	48 AA N-terminal truncation	1	11	0	11	0	8	3	0	0	14	35	mTP	AT2G17420.1	na (METHKTKVCIVGSGPAAHTAAIYASR - PMID 31951383)
METKPSQGLYPLHR	METKPSQGLYPLHR;METKPSQGLYPL	AT1G58280;AT1G58280;AT1G58280;AT1G58280	Phosphoglycerate mutase family protein	M	E		√					AT1G58280.1(pos43);AT1G58280.2(pos43);AT1G58280.3(pos28);AT1G58280.4(pos27)	43;28;27		1:21622189(pos1)	dTIS (in-frame CDS)	AUG	Met43	42/27/26 AA N-terminal truncation	1	10	0	10	0	9	1	0	0	7	36	cTP	AT1G58280.2	na (METKPSQGLYPL - PMID 26010716);na (METKPSQGLYPLHR - PMID 26010716);nt (METKPSQGLYPL - PMID 26010716);nt (METKPSQGLYPLHR - PMID 26010716);
MLVQLPR	MLVQLPR	AT5G61140;AT5G61140	U5 small nuclear ribonucleoprotein helicase	M	L		√					AT5G61140.1(pos72);AT5G61140.2(pos72)	72		5:24590212(pos1)	dTIS (in-frame CDS)	AUG	Met72	71 AA N-terminal truncation; no annotated TIS - misannotation?	1	1	3	4	2	2	0	0	0					na (MLVQLPR - PMID 29168982);nt (MLVQLPR - PMID 29168982);
SESEKKILTEEELER	SESEKKILTEEELER	AT1G14610	TWIN 2 (TWN2)	S	E		√		√			AT1G14610.1(pos46)	46		1:5014354(pos2)	dTIS (in-frame CDS)	AUG	Met45	44 AA N-terminal truncation	1	10	0	10	6	4	0	0	0	0	46	mTP	AT1G14610.1	na (SESEKKILTEEELER - PMID 25728785);	SESEKKILTEEELER (NTA)
SQTVVLRVAMTCE	SQTVVLRVAMTCE	AT1G66240	homolog of anti-oxidant 1 (ATX1)	S	Q		√					AT1G66240.1(pos32)	32		1:24687237(pos2)	dTIS (in-frame CDS)	AUG	Met31	30 AA N-terminal truncation	1	3	0	3	0	0	0	3	0					na (SQTVVLR - PMID 22223895,29168982);na (SQTVVLRVAMTCE - PMID 29168982,31951383);nt (SQTVVLR - PMID 29168982);nt (SQTVVLRVAMTCE - PMID 29168982);	SQTVVLR (NTA)
SSSTKKVLIPVAHGTEPFEAVVMI	SSSTKKVLIPVAHGTEPFEAVVMI;SSSTKKVLIPVAHGTEPFE	AT1G53280	Class I glutamine amidotransferase-like superfamily protein	S	S		√	√				AT1G53280.1(pos49)	49		1:19867200(pos2)	dTIS (in-frame CDS)	AUG	Met48	47 AA N-terminal truncation	1	5	0	5	0	0	0	2	3	2	47	cTP	AT1G53280.1	na (SSSTKKVLIPVAHGTEPFEAVVMIDVLR - PMID 25728785);
SSTSEADAESVLR	SSTSEADAESVLR	AT5G19150	pfkB-like carbohydrate kinase family protein	S	S		√		√			AT5G19150.1(pos46)	46		5:6428270(pos2)	dTIS (in-frame CDS)	AUG	Met45	44 AA N-terminal truncation	1	5	0	5	2	3	0	0	0	0	46	mTP	AT5G19150.1	na (SSTSEADAESVLR - PMID 22223895,26010716,26371235,29168982,33216923,31951383);nt (SSTSEADAESVLR - PMID 26010716,26371235,29168982,33216923);	SSTSEADAESVLR (NTA)
SSVEKTGSDSGAIENR	SSVEKTGSDSGAIENR	AT1G55805	BolA-like family protein	S	S		√					AT1G55805.1(pos53)	53		1:20859285(pos2)	dTIS (in-frame CDS)	AUG	Met52	51 AA N-terminal truncation	1	13	0	13	8	5	0	0	0	16	37	mTP	AT1G55805.1	na (SSVEKTGSDSGAIENR - PMID 25728785,29168982,33216923);nt (SSVEKTGSDSGAIENR - PMID 29168982);	SSVEKTGSDSGAIENR (NTA)
STTSKNQEEL	STTSKNQEEL	AT5G13050;AT5G13050	5-formyltetrahydrofolate cycloligase (5-FCL)	S	T		√	√				AT5G13050.1(pos44);AT5G13050.2(pos44)	44		5:4138585(pos2)	dTIS (in-frame CDS)	AUG	Met43	42 AA N-terminal truncation	1	3	1	4	0	0	0	0	4	0	44	cTP	AT5G13050.1	na (STTSKNQEELDSIFKQKR - PMID 31951383);	STTSKNQEELDSIFKQKR (NTA)
STVQNATPFNGVAPSTTVR	STVQNATPFNGVAPSTTVR	AT3G44310	nitrilase 1 (NIT1)	S	T		√					AT3G44310.1(pos8)	8		3:15986919(pos2)	dTIS (in-frame CDS)	AUG	Met7	6 AA N-terminal truncation	1	4	0	4	3	1	0	0	0					na (STVQNATPFNGVAPSTTVR - PMID 22223895,25588737,26371235,31951383);nt (STVQNATPFNGVAPSTTVR - PMID 25588737,26371235,33216923);	STVQNATPFNGVAPSTTVR (NTA)
TDSNDAGMDAVQRRLMFE	TDSNDAGMDAVQRRLMFE;TDSNDAGMDAVQR	AT5G16440	isopentenyl diphosphate isomerase 1 (IPP1)	T	D		√					AT5G16440.1(pos60)	60		5:5371939(pos2)	dTIS (in-frame CDS)	AUG	Met59	58 AA N-terminal truncation	1	30	0	30	19	10	0	1	0	6	54	cTP	AT5G16440.1	na (TDSNDAGMDAVQR - PMID 22223895,25728785,29168982,33216923);nt (TDSNDAGMDAVQR - PMID 29168982);	TDSNDAGMDAVQR (NTA)
TDTKDAGMDAVQRRLMFE	TDTKDAGMDAVQRRLMFE;TDTKDAGMDAVQR;TDTKDAGMDAVQRRL	AT3G02780	isopentenyl pyrophosphate:dimethylallyl pyrophosphate isomerase 2 (IPP2)	T	D		√	√				AT3G02780.1(pos53)	53		3:604495(pos2)	dTIS (in-frame CDS)	AUG	Met52	51 AA N-terminal truncation	1	18	0	18	10	6	1	1	0	0	53	cTP	AT3G02780.1	na (TDTKDAGMDAVQR - PMID 25728785,26010716,29168982,33216923);nt (TDTKDAGMDAVQR - PMID 26010716,29168982,33216923);	TDTKDAGMDAVQR (NTA)
TTQAESGSSQQSDSSKTVR	TTQAESGSSQQSDSSKTVR	AT5G03370	acylphosphatase family	T	T		√		√			AT5G03370.1(pos67)	67		5:826825(pos2)	dTIS (in-frame CDS)	AUG	Met66	65 AA N-terminal truncation	1	3	7	10	3	7	0	0	0	0	67	mTP	AT5G03370.1	na (TTQAESGSSQQSDSSKTVR - PMID 29168982);nt (TTQAESGSSQQSDSSKTVR - PMID 25728785,29168982);	TTQAESGSSQQSDSSKTVR (non-NTA)
TTVSTQNESTQKPVQVAKRLEKF	TTVSTQNESTQKPVQVAKRLEKF;TTVSTQNESTQKPVQVAKR;TTVSTQNESTQKPVQVAKRL	AT1G77670	Pyridoxal phosphate (PLP)-dependent transferases superfamily protein	T	T		√	√				AT1G77670.1(pos42)	42		1:29190781(pos2)	dTIS (in-frame CDS)	AUG	Met41	40 AA N-terminal truncation	1	10	0	10	3	4	3	0	0	0	42	cTP	AT1G77670.1	na (TTVSTQNESTQKPVQVAKR - PMID 29168982,33216923,31951383);nt (TTVSTQNE - PMID 29168982);nt (TTVSTQNESTQKPVQVAKR - PMID 29168982);	TTVSTQNESTQKPVQVAKR (NTA)
APSSVVRVYSTATSPSPSE	APSSVVRVYSTATSPSPSE;APSSVVRVY;APSSVVR	AT5G41970	Metal-dependent protein hydrolase	A	P		√					AT5G41970.1(pos29)	29		5:16791279(pos2)	dTIS (in-frame CDS)	AUG	Met28	27 AA N-terminal truncation	1	0	8	8	2	1	1	4	0	9	38	mTP	AT5G41970.1	nt (APSSVVRVYSTATSPSPSE - PMID 31951383);
ARSAVDETSDSGAF	ARSAVDETSDSGAF	AT4G19880;AT4G19880;AT4G19880	Glutathione S-transferase family protein	A	R		√	√				AT4G19880.1(pos33);AT4G19880.2(pos33);AT4G19880.3(pos33)	33		4:10786019(pos2)	dTIS (in-frame CDS)	AUG	Met32	31 AA N-terminal truncation	1	5	1	6	0	0	6	0	0	3	36	cTP	AT4G19880.2	nt (ARSAVDETSDSGAFQR - PMID 25728785);
ATYKVKFITPEGELEVECD	ATYKVKFITPEGELEVECD;ATYKVKFITPEGELEVEC;ATYKVKFITPE;ATYKVKFITPEGELE;ATYKVKFITPEGE	AT1G60950	FED A	A	T		√	√				AT1G60950.1(pos53)	53		1:22444718(pos2)	dTIS (in-frame CDS)	AUG	Met52	51 AA N-terminal truncation	1	0	31	31	0	0	0	25	6	0	53	cTP	AT1G60950.1	nt (ATYKVKFITPE - PMID 26371235,31951383);nt (ATYKVKFITPEGE - PMID 31951383);nt (ATYKVKFITPEGELE - PMID 31951383);	ATYKVK (non-NTA)
TQNPDPKPDPSQVLDDILCSEQR	TQNPDPKPDPSQVLDDILCSEQR;TQNPDPKPDPSQVLDDILCSE	AT5G67220	FMN-linked oxidoreductases superfamily protein	T	Q		√		√			AT5G67220.1(pos25)	25		5:26821857(pos2)	dTIS (in-frame CDS)	AUG	Met23	22 AA N-terminal truncation	1	0	4	4	1	1	0	2	0	0	25	mTP	AT5G67220.1	nt (TQNPDPKPDPSQVLDDILCSE - PMID 31951383);nt (TQNPDPKPDPSQVLDDILCSEQR - PMID 31951383);
MDPSKGIQEQR	MDPSKGIQEQR;MDPSKGIQE	AT3G47590	alpha/beta-Hydrolases superfamily protein	M	D		√					AT3G47590.1(pos50)	50		3:17537368(pos1)	dTIS (in-frame CDS)	AUG	Met50	49 AA N-terminal truncation	1	17	0	17	7	8	0	2	0						MDPSKGIQEQR (NTA)
TNPSPPPLSVAPLRG	TNPSPPPLSVAPLRG;TNPSPPPLSVAPLR	AT1G43900	Protein phosphatase 2C family protein	T	N		√					AT1G43900.1(pos62)	62		1:16654225(pos2)	dTIS (in-frame CDS)	CUG	Leu61(CTG)->Met	60 AA N-terminal truncation	1	1	3	4	3	0	0	0	1						MEMGPSDSER (NTA)
MESAKSKNPDSYQNILMMR	MESAKSKNPDSYQNILMMR;MESAKSKNP;MESAKSKNPDSYQNIL	AT3G60440	Phosphoglycerate mutase family protein	M	E		√					AT3G60440.1(pos24)	24		3:22337889(pos1)	dTIS (in-frame CDS)	AUG	Met24	23 AA N-terminal truncation	1	20	0	20	10	7	2	0	1						MESAKSKNPDSYQNILMMR (NTA)
MENNEATNGSKSSSNSFVFNKR	MENNEATNGSKSSSNSFVFNKR;MENNEATNGSKSSSNSF	AT1G52160	tRNAse Z3 (TRZ3)	M	E		√					AT1G52160.1(pos52)	52		1:19424266(pos1)	dTIS (in-frame CDS)	AUG	Met52	51 AA N-terminal truncation	1	4	0	4	3	0	1	0	0	8	44	mTP	AT1G52160.1
MLPSPSSSSAPTKRIDPSELKRVFQMF	MLPSPSSSSAPTKRIDPSELKRVFQMF;MLPSPSSSSAPTKR	AT2G43290	multicopy suppressors of snf4 deficiency in yeast 3 (MSS3)	M	L		√					AT2G43290.1(pos47)	47		2:17991817(pos1)	dTIS (in-frame CDS)	AUG	Met47	46 AA N-terminal truncation	1	4	0	4	2	1	0	0	1
MKSYRLSELSSSQV	MKSYRLSELSSSQV;MKSYRLSE	AT5G63890;AT5G63890	histidinol dehydrogenase (HDH)	M	K		√					AT5G63890.1(pos18);AT5G63890.2(pos32)	18;32		5:25567828(pos1)	dTIS (in-frame CDS)	AUG	Met18	17/31 AA N-terminal truncation	1	3	3	6	0	0	0	2	4	6	38	mTP	AT5G63890.2
TTEQALLSMEALPLGFR	TTEQALLSMEALPLGFR	AT1G33060;AT1G33060	NAC 014 (NAC014)	T	T		√					AT1G33060.1(pos13);AT1G33060.2(pos13)	13		1:11978460(pos2)	dTIS (in-frame CDS)	AUG	Met12	11 AA N-terminal truncation	1	2	0	2	2	0	0	0	0
MRDIKVKSDSKE	MRDIKVKSDSKE	AT1G36310	S-adenosyl-L-methionine-dependent methyltransferases superfamily protein	M	R		√					AT1G36310.1(pos29)	29		1:13669728(pos1)	dTIS (in-frame CDS)	AUG	Met29	28 AA N-terminal truncation	1	0	4	4	0	0	0	4	0
MEMGPSDSERY	MEMGPSDSERY;MEMGPSDSER	AT1G06560	NOL1/NOP2/sun family protein	M	E		√		√			AT1G06560.1(pos37)	37		1:2007768(pos1)	dTIS (in-frame CDS)	AUG	Met37	36 AA N-terminal truncation	1	3	0	3	0	1	2	0	0	4	33	mTP	AT1G06560.1
METPYPKLIDPSKTR	METPYPKLIDPSKTR	AT1G71180	6-phosphogluconate dehydrogenase family protein	M	E		√	√				AT1G71180.1(pos22)	22		1:26832398(pos1)	dTIS (in-frame CDS)	AUG	Met22	21 AA N-terminal truncation	1	3	0	3	3	0	0	0	0	4	18	cTP	AT1G71180.1
MNNLAMEEEDEGEIFLGESDVLR	MNNLAMEEEDEGEIFLGESDVLR	AT1G71840	transducin family protein / WD-40 repeat family protein	M	N		√					AT1G71840.1(pos10)	10		1:27022451(pos1)	dTIS (in-frame CDS)	AUG	Met10	9 AA N-terminal truncation	1	2	0	2	2	0	0	0	0
MEPPVKTATE	MEPPVKTATE	AT1G72210	basic helix-loop-helix (bHLH) DNA-binding superfamily protein	M	E		√					AT1G72210.1(pos180)	180		1:27181138(pos1)	dTIS (in-frame CDS)	AUG	Met18	179 AA N-terminal truncation	1	2	0	2	0	0	0	0	2
SQMYHKR	SQMYHKR	AT1G18540;AT1G74050;AT1G74060	Ribosomal protein L6 family protein	S	Q		√					AT1G18540.1(pos26);AT1G74050.1(pos26);AT1G74060.1(pos26)	26		1:27851227(pos2)	dTIS (in-frame CDS)	AGG	Arg25(AGG)->Met	24 AA N-terminal truncation	1	0	6	6	0	6	0	0	0
MRKLQLPLSQTQKVRFE	MRKLQLPLSQTQKVRFE	AT1G03360	ribosomal RNA processing 4 (RRP4)	M	R		√					AT1G03360.1(pos3)	3		1:824659(pos1)	dTIS (in-frame CDS)	AUG	Met3	2 AA N-terminal truncation	1	0	4	4	0	0	0	4	0
ILFDKYHPGYFGKVGMR	ILFDKYHPGYFGKVGMR;ILFDKYHPGYFGK	AT1G23290;AT1G70600;AT1G70600	RPL27AB	I	L							AT1G23290.1(pos43);AT1G70600.1(pos43)	43		1:8263130(pos2);1:26621485(pos2)	dTIS (in-frame CDS)	AGG		41 AA N-terminal truncation	0	0	5	5	1	4	0	0	0
MDNDFEKR	MDNDFEKR	AT2G45170	AUTOPHAGY 8E (ATG8E)	M	D		√					AT2G45170.1(pos9)	9		2:18624569(pos1)	dTIS (in-frame CDS)	AUG	Met9	8 AA N-terminal truncation	1	3	0	3	3	0	0	0	0
MNDGGAKPETLLR	MNDGGAKPETLLR	AT2G19640	ASH1-related protein 2 (ASHR2)	M	N		√					AT2G19640.1(pos2)	2		2:8491404(pos1)	dTIS (in-frame CDS)	AUA	Ile2(ATA)->Met	1 AA N-terminal truncation	1	4	0	4	4	0	0	0	0
KQFVIDVLHPGR	KQFVIDVLHPGR	AT3G04920;AT5G28060	Ribosomal protein S24e family protein	K	Q							AT3G04920.1(pos22);AT5G28060.1(pos22)	22		3:1361049(pos2)	dTIS (in-frame CDS)	AGG		20 AA N-terminal truncation	0	0	4	4	0	4	0	0	0
TSAGIMDHEEARRKNVGGKVL	TSAGIMDHEEARRKNVGGKVL;TSAGIMDHEE;TSAGIMDHEEAR;TSAGIMDHEEARR	AT1G07770;AT3G46040	ribosomal protein S15A (RPS15A)	T	S		√					AT1G07770.1(pos106);AT3G46040.1(pos106)	106		3:16915449(pos2)	dTIS (in-frame CDS)	ACG	Thr105(ACG)->Met	104 AA N-terminal truncation	1	0	7	7	0	5	1	1	0
MLARKYNQ	MLARKYNQ	AT2G36170	Ubiquitin supergroup	M	L		√					AT2G36170.1(pos84)	84		3:19506086(pos2)	dTIS (in-frame CDS)	AUG	Met84	83 AA N-terminal truncation	1	0	4	4	0	0	0	0	4
MEANDCQEEHKFTLDNYHVVEQVR	MEANDCQEEHKFTLDNYHVVEQVR;MEANDCQEEHKF	AT3G12200;AT3G12200	NIMA-related kinase 7 (Nek7)	M	E		√					AT3G12200.1(pos3);AT3G12200.2(pos3)	3		3:3890544(pos1)	dTIS (in-frame CDS)	AUG	Met3	2 AA N-terminal truncation	1	3	0	3	0	1	2	0	0
GIYAYGFEKPSAIQQRGIVPFCKGL	GIYAYGFEKPSAIQQRGIVPFCKGL;GIYAYGFEKPSAIQQR	AT1G54270;AT3G13920;AT3G13920;AT3G13920;AT3G13920	eif4a-2 (EIF4A-2)	G	I		√					AT1G54270.1(pos53);AT3G13920.1(pos53);AT3G13920.2(pos53);AT3G13920.3(pos43)	53;43		3:4593891(pos2)	dTIS (in-frame CDS)	AGG	Arg52(AGG)->Met	51/41 AA N-terminal truncation	1	0	10	10	4	5	0	0	1
VESEKTKHTCLR	VESEKTKHTCLR;VESEKTKHTCL	AT3G23100	homolog of human DNA ligase iv-binding protein XRCC4 (XRCC4)	V	E		√					AT3G23100.1(pos18)	18		3:8220769(pos2)	dTIS (in-frame CDS)	AUG	Met17	16 AA N-terminal truncation	1	3	3	6	0	5	1	0	0
MNLKKSRSE	MNLKKSRSE;MNLKKSR	AT4G22745	methyl-CPG-binding domain 1 (MBD1)	M	N		√					AT4G22745.1(pos7)	7		4:11948496(pos1)	dTIS (in-frame CDS)	AUG	Met7	6 AA N-terminal truncation	1	0	2	2	0	1	0	1	0
MEDHDDHLRRKF	MEDHDDHLRRKF;MEDHDDHLRR	AT4G37000	ACCELERATED CELL DEATH 2 (ACD2)	M	E		√					AT4G37000.1(pos41)	41	1	4:17442747(pos1)	dTIS (in-frame CDS)	AUG	Met41	40 AA N-terminal truncation	1	2	0	2	0	1	1	0	0
MKKSTGR	MKKSTGR	AT4G08500	MAPK/ERK kinase kinase 1 (MEKK1)	M	K		√					AT4G08500.1(pos8)	8		4:5407041(pos1)	dTIS (in-frame CDS)	AUG	Met8	7 AA N-terminal truncation	1	2	0	2	2	0	0	0	0
NVIHGSDSVESAR	NVIHGSDSVESAR	AT4G09320	NDPK1	N	V							AT4G09320.1(pos132)	132		4:5924247(pos2)	dTIS (in-frame CDS)	AGG		130 AA N-terminal truncation	0	0	2	2	0	2	0	0	0
SIIKEGLQVDPKKY	SIIKEGLQVDPKKY;SIIKEGLQV	AT4G13940;AT4G13940;AT4G13940;AT4G13940	MATERNAL EFFECT EMBRYO ARREST 58 (MEE58)	S	I		√					AT4G13940.1(pos179);AT4G13940.2(pos58);AT4G13940.3(pos134);AT4G13940.4(pos179)	179;58;134		4:8055462(pos2)	dTIS (in-frame CDS)	UUG	Leu57(TTG)->Met	56/132/177 AA N-terminal truncation	1	0	7	7	0	0	5	0	2
MKKAKND	MKKAKND	AT5G46210	cullin4 (CUL4)	M	K		√					AT5G46210.1(pos26)	26		5:18736578(pos1)	dTIS (in-frame CDS)	AUG	Met26	25 AA N-terminal truncation	1	2	1	3	0	0	0	3	0
MFSKTMEDKSNSSR	MFSKTMEDKSNSSR	AT5G66675	Protein of unknown function (DUF677)	M	F		√					AT5G66675.1(pos5)	5		5:26616559(pos1)	dTIS (in-frame CDS)	AUG	Met5	4 AA N-terminal truncation	1	2	0	2	2	0	0	0	0
MKSSKLECVDER	MKSSKLECVDER;MKSSKLE	AT5G11860	SCP1-like small phosphatase 5 (SSP5)	M	K		√					AT5G11860.1(pos45)	45		5:3823263(pos1)	dTIS (in-frame CDS)	AUG	Met45	44 AA N-terminal truncation	1	1	2	3	2	0	0	1	0
SSSRQKNTPFLFPRS	SSSRQKNTPFLFPRS	AT5G15870	glycosyl hydrolase family 81 protein	S	S		√					AT5G15870.1(pos46)	46		5:5184746(pos2)	dTIS (in-frame CDS)	AUG	Met45	44 AA N-terminal truncation	1	2	0	2	0	0	0	0	2
DQAKEETGPKTALNP	DQAKEETGPKTALNP	AT5G20080	FAD/NAD(P)-binding oxidoreductase	D	Q							AT5G20080.1(pos61)	61		5:6783097(pos2)	dTIS (in-frame CDS)	CUG		59 AA N-terminal truncation	0	0	5	5	0	0	0	0	5	26	35	mTP	AT5G20080.1
ARVKDSSGEYE	ARVKDSSGEYE;ARVKDSSGE;ARVKDSSGEY	AT1G36080;AT2G23710;AT4G09370;AT4G28960;AT5G44415	pseudogene, hypothetical protein, contains Pfam profile PF03384: Drosophila protein of unknown function, DUF287	A	R										1:13483143(pos2);2:10085907(pos2);4:5943640(pos2);4:14280528(pos2);5:17893946(pos2)	Intergenic	AUG		Pseudogene ORF (Willems et al., 2017)	1	2	6	8	0	0	4	4	0
SQVNGLPATRDE	SQVNGLPATRDE;SQVNGLPATR	AT1G44510	copia-like retrotransposon family, has a 0. P-value blast match to dbj|BAA78426.1| polyprotein (AtRE2-1) (Arabidopsis thaliana) (Ty1_Copia-element)	S	Q										1:16857835(pos2)	Intergenic	AUG		Pseudogene ORF (Willems et al., 2017)	1	7	0	7	2	2	0	1	2
SNLSSSSSGSTGPR	SNLSSSSSGSTGPR	AT4G18420	similar to unknown protein [Arabidopsis thaliana] (TAIR:AT3G42810.1)	S	N										4:10174960(pos2)	Intergenic	AUG		Pseudogene ORF (Willems et al., 2017)	1	2	0	2	0	2	0	0	0
PLSYSSPSSSEERS	PLSYSSPSSSEERS;PLSYSSPSSSEER	AT4G08602;AT5G27180	similar to unknown protein [Arabidopsis thaliana] (TAIR:AT4G07523.1)	P	L										4:5489901(pos2);5:9567176(pos2)	Intergenic	AUG		Pseudogene ORF (Willems et al., 2017)	1	0	7	7	4	1	0	0	2
AAIQILDQVDDSADSLIESMR	AAIQILDQVDDSADSLIESMR	AT5G20880	retrotransposon family	A	A										5:7083201(pos2)	Intergenic	AUG		Pseudogene ORF (Willems et al., 2017)	1	19	0	19	4	15	0	0	0
AKSPVEVKLIPIEATPENFA	AKSPVEVKLIPIEATPENFA	AT2G35820	ureidoglycolate hydrolases	A	K	√				AT2G35820.1	2:15050933	AT2G35820.1(pos2)	2	1							2	0	2	0	0	0	0	2					na (AKSPVEVNLIPIEATPETFAEYGQVIEASR - PMID 31951383)
AKSPVEVNLIPIEATPENFAEYGQVIEASR	AKSPVEVNLIPIEATPENFAEYGQVIEASR;AKSPVEVNLIPIEATPENFAEY	AT2G35830;AT2G35830	unknown protein	A	K	√				AT2G35830.1;AT2G35830.2	2:15052302	AT2G35830.1(pos2);AT2G35830.2(pos2)	2	1							4	0	4	1	1	2	0	0					na (AKSPVEVNLIPIEATPETFAEYGQVIEASR - PMID 31951383)
STNSYYSSASSSGFR	STNSYYSSASSSGFR	AT1G33450;AT4G04775;AT5G15690	similar to unknown protein [Arabidopsis thaliana] (TAIR:AT4G04780.2)	S	T	√				AT4G04775.1;AT5G15690.1	4:2431120	AT4G04775.1(pos2);AT5G15690.1(pos2)	2	1							2	0	2	1	1	0	0	0					na (STNSYYSSASSSGFR - PMID 22223895)
ATYKVKFITPEGEQEVECEE	ATYKVKFITPEGEQEVECEE;ATYKVKFITPE;ATYKVKFITPEGE;ATYKVKFITPEGEQE	AT1G10960	ferredoxin 1 (FD1)	A	T			√				AT1G10960.1(pos53)	53								0	9	9	0	0	0	1	8	0	53	cTP	AT1G10960.1	nt (ATYKVKFITPE - PMID 26371235,31951383)
IKNIVISFEEQKEESR	IKNIVISFEEQKEESR	ATCG01120	chloroplast ribosomal protein S15 (RPS15)	I	K	√				ATCG01120.1	Pt:123562	ATCG01120.1(pos2)	2	0							0	3	3	1	2	0	0	0
IQPQTYLNVADNSGAR	IQPQTYLNVADNSGAR	ATCG00780	ribosomal protein L14 (RPL14)	I	Q	√				ATCG00780.1	Pt:81064	ATCG00780.1(pos2)	2	0							0	3	3	2	1	0	0	0
NALAATNR	NALAATNR	AT3G03910;AT5G07440;AT5G18170;AT5G07440;AT5G07440	glutamate dehydrogenase 3 (GDH3)	N	A	√				AT3G03910.1;AT5G07440.1;AT5G18170.1;AT5G07440.2;AT5G07440.3	3:1006913	AT3G03910.1(pos2);AT5G07440.1(pos2);AT5G18170.1(pos2);AT5G07440.2(pos2);AT5G07440.3(pos2)	2	0							1	3	4	2	2	0	0	0
RTNPTTSNPEVSIREKKNL	RTNPTTSNPEVSIREKKNL;RTNPTTSNPE;RTNPTTSNPEVSIR	ATCG00480	ATP synthase subunit beta (PB)	R	T	√				ATCG00480.1	Pt:54156	ATCG00480.1(pos2)	2	0							10	0	10	0	3	4	3	0
AAAAAKAAVVLPRPVTFVTGNAKKLEE	AAAAAKAAVVLPRPVTFVTGNAKKLEE;AAAAAKAAVVLPRPVTF	AT4G13720	Inosine triphosphate pyrophosphatase family protein	A	A	√				AT4G13720.1	4:7968894	AT4G13720.1(pos2)	2	1							5	0	5	0	0	4	1	0
AAAAARPLVTIQTLDGDMST	AAAAARPLVTIQTLDGDMST;AAAAARPLVTIQTL;AAAAARPL	AT3G09630;AT3G09630	Ribosomal protein L4/L1 family	A	A	√				AT3G09630.1;AT3G09630.2	3:2953813	AT3G09630.1(pos2);AT3G09630.2(pos2)	2	1							14	0	14	0	0	2	0	12
AAAAKEILR	AAAAKEILR;AAAAKEIL	AT4G35490	mitochondrial ribosomal protein L11 (MRPL11)	A	A	√				AT4G35490.1	4:16855918	AT4G35490.1(pos2)	2	1							3	0	3	0	2	1	0	0	46	48	cTP	AT4G35490.1
AAAAVSSNPRTVEEIFKDY	AAAAVSSNPRTVEEIFKDY;AAAAVSSNPR;AAAAVSSNPRTVEEIFK;AAAAVSSNPRTVEEIF;AAAAVSSNPRTVEE	AT3G11200	alfin-like 2 (AL2)	A	A	√				AT3G11200.1	3:3510418	AT3G11200.1(pos2)	2	1							34	0	34	6	17	7	1	3
AAANAPIIMKEVL	AAANAPIIMKEVL;AAANAPIIMKE	AT3G11130	Clathrin, heavy chain	A	A	√				AT3G11130.1	3:3491667	AT3G11130.1(pos2)	2	1							7	0	7	0	0	4	3	0
AAANAPITMKEVL	AAANAPITMKEVL;AAANAPITMKE	AT3G08530	Clathrin, heavy chain	A	A	√				AT3G08530.1	3:2595411	AT3G08530.1(pos2)	2	1							3	0	3	0	0	2	1	0
AAAPQEERSPSL	AAAPQEERSPSL	AT4G32050	neurochondrin family protein	A	A	√				AT4G32050.1	4:15496620	AT4G32050.1(pos2)	2	1							2	0	2	0	0	0	0	2
AAASSVSSPPLCLAGR	AAASSVSSPPLCLAGR	AT3G04000	NAD(P)-binding Rossmann-fold superfamily protein	A	A	√				AT3G04000.1	3:1035500	AT3G04000.1(pos2)	2	1							2	0	2	0	2	0	0	0	46	48	cTP	AT3G04000.1
AAAVASGIAPTTAMV	AAAVASGIAPTTAMV	AT1G71770	poly(A)-binding protein 5 (PAB5)	A	A	√				AT1G71770.1	1:26993489	AT1G71770.1(pos2)	2	1							3	0	3	0	0	0	0	3	44	46	cTP	AT1G71770.1
AADELMPSHR	AADELMPSHR	AT1G06720	P-loop containing nucleoside triphosphate hydrolases superfamily protein	A	A	√				AT1G06720.1	1:2067281	AT1G06720.1(pos2)	2	1							0	7	7	0	7	0	0	0
AADNTGSKSSSAADSYVGSLISLTSKSEIR	AADNTGSKSSSAADSYVGSLISLTSKSEIR;AADNTGSKSSSAADSY;AADNTGSKSSSAADSYVGSLISLTSKSE;AADNTGSKSSSAAD;AADNTGSKSSSAADSYVGSLISL	AT1G26110;AT1G26110	decapping 5 (DCP5)	A	A	√				AT1G26110.1;AT1G26110.2	1:9027556	AT1G26110.1(pos2);AT1G26110.2(pos2)	2	1							11	0	11	0	3	3	5	0
AAEEATEFYLR	AAEEATEFYLR	AT1G02140	MAGO NASHI (MAGO)	A	A	√				AT1G02140.1	1:404401	AT1G02140.1(pos2)	2	1							19	0	19	13	6	0	0	0
AAEGEVIACHTVEDWTEKLKAANESKKL	AAEGEVIACHTVEDWTEKLKAANESKKL;AAEGEVIACHTVE	AT5G42980	thioredoxin 3 (TRX3)	A	A	√				AT5G42980.1	5:17242772	AT5G42980.1(pos2)	2	1							6	0	6	0	0	1	0	5
AAEKLRDLSQPIDVGVLDATVAAF	AAEKLRDLSQPIDVGVLDATVAAF	AT5G17020;AT5G17020	exportin 1A (XPO1A)	A	A	√				AT5G17020.1;AT5G17020.2	5:5594904	AT5G17020.1(pos2);AT5G17020.2(pos2)	2	1							7	0	7	0	0	7	0	0
AAEPKAATAEVVKM	AAEPKAATAEVVKM;AAEPKAATAE	AT1G64750;AT1G64750	deletion of SUV3 suppressor 1(I) (DSS1(I))	A	A	√				AT1G64750.1;AT1G64750.3	1:24053712	AT1G64750.1(pos2);AT1G64750.3(pos2)	2	1							2	0	2	0	0	0	1	1
AAEPKAAVEVVKV	AAEPKAAVEVVKV;AAEPKAAVE	AT5G45010	DSS1 homolog on chromosome V (DSS1(V))	A	A	√				AT5G45010.1	5:18168221	AT5G45010.1(pos2)	2	1							3	0	3	0	0	0	1	2
AAEPNPKNFPVLSYVLAR	AAEPNPKNFPVLSYVLAR;AAEPNPKNFPVLSY	AT3G11330	plant intracellular ras group-related LRR 9 (PIRL9)	A	A	√				AT3G11330.1	3:3554695	AT3G11330.1(pos2)	2	1							15	0	15	5	7	3	0	0
AAESSNPRTVEEIFKDF	AAESSNPRTVEEIFKDF;AAESSNPRTVEEIFK	AT5G05610	alfin-like 1 (AL1)	A	A	√				AT5G05610.1	5:1678942	AT5G05610.1(pos2)	2	1							4	0	4	0	0	3	0	1
AAFATAEACDSNAELISNGDLR	AAFATAEACDSNAELISNGDLR	AT5G56260	Ribonuclease E inhibitor RraA/Dimethylmenaquinone methyltransferase	A	A	√				AT5G56260.1	5:22776049	AT5G56260.1(pos2)	2	1							6	0	6	5	1	0	0	0
AAFEDRADENDEIAFKDGNTDISQQLMDR	AAFEDRADENDEIAFKDGNTDISQQLMDR;AAFEDRADE	AT4G23540	ARM repeat superfamily protein	A	A	√				AT4G23540.1	4:12286420	AT4G23540.1(pos2)	2	1							2	0	2	0	1	0	1	0
AAFPNLNSDAGLKKLDEHLLTR	AAFPNLNSDAGLKKLDEHLLTR;AAFPNLNSDAGLKKLD;AAFPNLNSDAGLKKLDE;AAFPNLNSD	AT1G30230;AT1G30230	Glutathione S-transferase, C-terminal-like	A	A	√				AT1G30230.1;AT1G30230.2	1:10639286	AT1G30230.1(pos2);AT1G30230.2(pos2)	2	1							17	0	17	0	5	0	12	0
AAFPNLNSGSGLKKLDEHLLTR	AAFPNLNSGSGLKKLDEHLLTR;AAFPNLNSGSGLKKLD;AAFPNLNSGSGLKKLDE;AAFPNLNSGSGL;AAFPNLNSGSGLKKL	AT2G18110	Translation elongation factor EF1B/ribosomal protein S6 family protein	A	A	√				AT2G18110.1	2:7872636	AT2G18110.1(pos2)	2	1							22	0	22	0	6	2	9	5
AAGGFLTRAFD	AAGGFLTRAFD;AAGGFLTRAF;AAGGFLTR	AT3G43300;AT3G43300	HOPM interactor 7 (ATMIN7)	A	A	√				AT3G43300.1;AT3G43300.2	3:15245034	AT3G43300.1(pos2);AT3G43300.2(pos2)	2	1							11	0	11	2	6	0	1	2
AAKIPGVIALFDVDGTLTAPRKE	AAKIPGVIALFDVDGTLTAPRKE;AAKIPGVIALFD;AAKIPGVIALFDVD;AAKIPGVIALF;AAKIPGVIALFDVDGTL;AAKIPGVIALFDVDGTLTAPR	AT2G45790	phosphomannomutase (PMM)	A	A	√				AT2G45790.1	2:18855876	AT2G45790.1(pos2)	2	1							57	0	57	1	18	11	24	3
AAKKVFGSAEASNLVTELRRSF	AAKKVFGSAEASNLVTELRRSF;AAKKVFGSAEASNLVTELR;AAKKVFGSAEASNLVTEL;AAKKVFGSAE	AT1G44170	aldehyde dehydrogenase 3H1 (ALDH3H1)	A	A	√				AT1G44170.1	1:16800031	AT1G44170.1(pos2)	2	1							6	0	6	2	1	1	1	1
AAKPGAATPTYSPKIVGR	AAKPGAATPTYSPKIVGR	AT4G27490	3'-5'-exoribonuclease family protein	A	A	√				AT4G27490.1	4:13739961	AT4G27490.1(pos2)	2	1							13	0	13	4	9	0	0	0
AAKRIGAGKSGGGDPNIL	AAKRIGAGKSGGGDPNIL;AAKRIGAGKSGGG	AT5G43970	translocase of outer membrane 22-V (TOM22-V)	A	A	√				AT5G43970.1	5:17692888	AT5G43970.1(pos2)	2	1							6	3	9	0	0	6	0	3
AAKTARSKATPTKENGVRVEEGLSLF	AAKTARSKATPTKENGVRVEEGLSLF;AAKTARSKATPTKE	AT5G49830;AT5G49830;AT5G49830	exocyst complex component 84B (EXO84B)	A	A	√				AT5G49830.1;AT5G49830.2;AT5G49830.3	5:20254766	AT5G49830.1(pos2);AT5G49830.2(pos2);AT5G49830.3(pos2)	2	1							5	0	5	0	0	1	4	0
AAKTMRKAEELVEKAMKGN	AAKTMRKAEELVEKAMKGN	AT1G17330	Metal-dependent phosphohydrolase	A	A	√				AT1G17330.1	1:5929966	AT1G17330.1(pos2)	2	1							3	0	3	0	0	0	0	3
AALSDKLADAYQNAR	AALSDKLADAYQNAR	AT1G55450;AT1G55450	S-adenosyl-L-methionine-dependent methyltransferases superfamily protein	A	A	√				AT1G55450.1;AT1G55450.2	1:20706825	AT1G55450.1(pos2);AT1G55450.2(pos2)	2	1							2	0	2	2	0	0	0	0
AALSEKEAEAYLDARPR	AALSEKEAEAYLDARPR;AALSEKEAEAYLDAR;AALSEKEAEAYL	AT3G54150	S-adenosyl-L-methionine-dependent methyltransferases superfamily protein	A	A	√				AT3G54150.1	3:20052742	AT3G54150.1(pos2)	2	1							8	0	8	4	3	0	0	1
AAMSDKEAMVDPFLVEALQNPR	AAMSDKEAMVDPFLVEALQNPR	AT5G05100	Single-stranded nucleic acid binding R3H protein	A	A	√				AT5G05100.1	5:1506940	AT5G05100.1(pos2)	2	1							4	0	4	2	2	0	0	0
AANGVATAGRQVSEKEADIQMML	AANGVATAGRQVSEKEADIQMML;AANGVATAGRQVSE;AANGVATAGR;AANGVATAGRQVSEKEA	AT3G04770;AT3G04770	40s ribosomal protein SA B (RPSAb)	A	A	√				AT3G04770.1;AT3G04770.2	3:1310846	AT3G04770.1(pos2);AT3G04770.2(pos2)	2	1							14	0	14	0	2	6	2	4
AAPAAATARAQALSLLAAANNHG	AAPAAATARAQALSLLAAANNHG;AAPAAATAR	AT1G27590	#N/A	A	A	√				AT1G27590.1	1:9592293	AT1G27590.1(pos2)	2	1							3	0	3	1	1	0	0	1
AAPAVEATVASALR	AAPAVEATVASALR;AAPAVEATVASAL	AT4G26860;AT4G26860	Predicted pyridoxal phosphate-dependent enzyme, YBL036C type	A	A	√				AT4G26860.1;AT4G26860.2	4:13504693	AT4G26860.1(pos2);AT4G26860.2(pos2)	2	1							5	0	5	4	0	1	0	0
AAPEDSKMSPANSFGAVVLGGTFDR	AAPEDSKMSPANSFGAVVLGGTFDR;AAPEDSKMSPANSF	AT2G18250	4-phosphopantetheine adenylyltransferase (COAD)	A	A	√				AT2G18250.1	2:7940025	AT2G18250.1(pos2)	2	1							16	0	16	7	7	2	0	0
AAPFALR	AAPFALR	AT3G12260	LYR family of Fe/S cluster biogenesis protein	A	A	√				AT3G12260.1	3:3910337	AT3G12260.1(pos2)	2	1							2	0	2	0	2	0	0	0
AAPIRFFE	AAPIRFFE	AT2G37760;AT2G37760;AT2G37760	NAD(P)-linked oxidoreductase superfamily protein	A	A	√				AT2G37760.1;AT2G37760.3;AT2G37760.5	2:15831995	AT2G37760.1(pos2);AT2G37760.3(pos2);AT2G37760.5(pos2)	2	1							4	0	4	0	0	0	4	0
AAPIVDAEYLKEITKARREL	AAPIVDAEYLKEITKARREL;AAPIVDAEYLKEITKAR;AAPIVDAEYLK	AT4G35000	ascorbate peroxidase 3 (APX3)	A	A	√				AT4G35000.1	4:16667541	AT4G35000.1(pos2)	2	1							22	0	22	10	11	1	0	0
AAPPASSSAREEFVYLAKLAEQAER	AAPPASSSAREEFVYLAKLAEQAER;AAPPASSSAREEFVY;AAPPASSSAREEF;AAPPASSSARE;AAPPASSSAREEFVYL;AAPPASSSAR;AAPPASSSAREE	AT1G35160;AT1G35160	GF14 protein phi chain (GF14 PHI)	A	A	√				AT1G35160.1;AT1G35160.2	1:12867264	AT1G35160.1(pos2);AT1G35160.2(pos2)	2	1							28	0	28	8	8	6	6	0
AAQGGDSYEEALAALSSLITKR	AAQGGDSYEEALAALSSLITKR;AAQGGDSYEEALAAL	AT5G05980;AT5G05980	DHFS-FPGS homolog B (DFB)	A	A	√		√		AT5G05980.2	5:1804177	AT5G05980.1(pos60);AT5G05980.2(pos2)	60;2	1							7	0	7	2	4	1	0	0	0	60	cTP	AT5G05980.1
AARNLEKMASIDAQL	AARNLEKMASIDAQL;AARNLEKMASI	AT2G42600;AT3G42628	phosphoenolpyruvate carboxylase 2 (PPC2)	A	A	√				AT2G42600.1;AT3G42628.1	2:17738679	AT2G42600.1(pos2);AT3G42628.1(pos2)	2	1							3	0	3	0	0	1	0	2
AASAEIDAEIQQQLTNEVKLFNR	AASAEIDAEIQQQLTNEVKLFNR;AASAEIDAEIQQQLTNEVKLF	AT2G37270	ribosomal protein 5B (RPS5B)	A	A	√				AT2G37270.1	2:15649042	AT2G37270.1(pos2)	2	1							103	0	103	7	81	15	0	0
AASATLMSMAHER	AASATLMSMAHER	AT5G08780	winged-helix DNA-binding transcription factor family protein	A	A	√				AT5G08780.1	5:2856782	AT5G08780.1(pos2)	2	1							2	0	2	0	2	0	0	0
AASEASINGSNRML	AASEASINGSNRML;AASEASINGSNR	AT3G53900;AT3G53900	uracil phosphoribosyltransferase (UPP)	A	A	√		√		AT3G53900.1	3:19958699	AT3G53900.2(pos67);AT3G53900.1(pos2)	67;2	1							5	4	9	5	2	2	0	0	0	67	cTP	AT3G53900.2
AASSAVTANYVLKPPPFALD	AASSAVTANYVLKPPPFALD;AASSAVTANY;AASSAVTANYVLKPPPFAL	AT4G25100	Fe superoxide dismutase 1 (FSD1)	A	A	√				AT4G25100.1	4:12886501	AT4G25100.1(pos2)	2	1							47	0	47	0	0	19	3	25
AASVDPLVVGRVIGDVLD	AASVDPLVVGRVIGDVLD;AASVDPLVVGR	AT1G18100	E12A11	A	A	√				AT1G18100.1	1:6230110	AT1G18100.1(pos2)	2	1							2	0	2	0	1	0	1	0
AASYEEERDIQKNY	AASYEEERDIQKNY;AASYEEER	AT3G18000	XIPOTL 1 (XPL1)	A	A	√				AT3G18000.1	3:6154578	AT3G18000.1(pos2)	2	1							8	0	8	1	1	4	0	2
AATAAASVVR	AATAAASVVR	AT3G01540;AT3G01540;AT3G01540;AT3G01540	DEAD box RNA helicase 1 (DRH1)	A	A	√				AT3G01540.2;AT3G01540.1;AT3G01540.3;AT3G01540.4	3:216142	AT3G01540.2(pos2);AT3G01540.1(pos2);AT3G01540.3(pos2);AT3G01540.4(pos2)	2	1							7	0	7	4	3	0	0	0
AATASSEASEGPVMGLINKRL	AATASSEASEGPVMGLINKRL;AATASSEASEGPVMGL;AATASSEASEGPVMGLINKR	AT1G27090	glycine-rich protein	A	A	√				AT1G27090.1	1:9406098	AT1G27090.1(pos2)	2	1							21	5	26	10	7	9	0	0
AATATEKLPQLKSAVDGLTEMSENEKSGF	AATATEKLPQLKSAVDGLTEMSENEKSGF;AATATEKLPQLKSAV;AATATEKLPQLK	AT5G17310	UDP-glucose pyrophosphorylase 2 (UGP2)	A	A	√				AT5G17310.2	5:5700845	AT5G17310.2(pos2)	2	1							28	0	28	1	0	23	0	4
AATLGRDQYVYMAKLAE	AATLGRDQYVYMAKLAE;AATLGRDQY	AT5G10450;AT5G10450;AT5G10450;AT5G10450	G-box regulating factor 6 (GRF6)	A	A	√				AT5G10450.1;AT5G10450.2;AT5G10450.3;AT5G10450.4	5:3286261	AT5G10450.1(pos2);AT5G10450.2(pos2);AT5G10450.3(pos2);AT5G10450.4(pos2)	2	1							19	0	19	0	0	1	18	0
AATMVKHE	AATMVKHE	AT3G12270	protein arginine methyltransferase 3 (PRMT3)	A	A	√				AT3G12270.1	3:3910642	AT3G12270.1(pos2)	2	1							10	0	10	0	0	0	10	0
AATSEHTILQFVSPSSTASATTSVLTAR	AATSEHTILQFVSPSSTASATTSVLTAR	AT2G39990	eukaryotic translation initiation factor 2 (EIF2)	A	A	√				AT2G39990.1	2:16699929	AT2G39990.1(pos2)	2	1							7	0	7	0	7	0	0	0
AATSEKQNTTKPPPSPSPLR	AATSEKQNTTKPPPSPSPLR	AT5G59290;AT5G59290	UDP-glucuronic acid decarboxylase 3 (UXS3)	A	A	√				AT5G59290.1	5:23917953	AT5G59290.2(pos17);AT5G59290.1(pos2)	17;2	1							9	0	9	4	5	0	0	0
AATTENLPQLKSAVDGLTEMSESEKSGF	AATTENLPQLKSAVDGLTEMSESEKSGF;AATTENLPQLKSAV	AT3G03250	UDP-GLUCOSE PYROPHOSPHORYLASE 1 (UGP1)	A	A	√				AT3G03250.1	3:754014	AT3G03250.1(pos2)	2	1							10	0	10	0	0	8	0	2
AATTGLETLV	AATTGLETLV	AT1G65700;AT1G65700	Small nuclear ribonucleoprotein family protein	A	A	√				AT1G65700.1;AT1G65700.3	1:24435870	AT1G65700.1(pos2);AT1G65700.3(pos2)	2	1							2	1	3	0	0	0	0	3
AATTTTAASINAEAGGGGGGAEDR	AATTTTAASINAEAGGGGGGAEDR;AATTTTAASINAE	AT5G50380	exocyst subunit exo70 family protein F1 (EXO70F1)	A	A	√				AT5G50380.1	5:20518433	AT5G50380.1(pos2)	2	1							7	0	7	5	0	0	2	0
AAVAAPMASKPRGSKAESFV	AAVAAPMASKPRGSKAESFV;AAVAAPMASKPR;AAVAAPMASKPRGSKAE	AT3G18190	TCP-1/cpn60 chaperonin family protein	A	A	√				AT3G18190.1	3:6232226	AT3G18190.1(pos2)	2	1							42	0	42	14	20	0	2	6
AAVEEVDDVGRTIEEETVCEKR	AAVEEVDDVGRTIEEETVCEKR;AAVEEVDDVGR	AT1G09290	unknown protein	A	A	√				AT1G09290.1	1:3003715	AT1G09290.1(pos2)	2	1							8	0	8	4	4	0	0	0
AAVGVDSR	AAVGVDSR	AT5G19990	regulatory particle triple-A ATPase 6A (RPT6A)	A	A	√				AT5G19990.1	5:6752144	AT5G19990.1(pos2)	2	1							7	0	7	1	6	0	0	0
AAVQQQQAMQKNTLYVGGLADEVNE	AAVQQQQAMQKNTLYVGGLADEVNE;AAVQQQQAMQKNTLY;AAVQQQQAMQKNTLYVGGLA;AAVQQQQAMQKNTLYVGGLADE	AT1G13690	ATPase E1 (ATE1)	A	A	√				AT1G13690.1	1:4693380	AT1G13690.1(pos2)	2	1							6	0	6	0	0	1	3	2
ACAEQPIKKR	ACAEQPIKKR	AT1G27750	nucleic acid binding	A	C	√				AT1G27750.1	1:9657425	AT1G27750.1(pos2)	2	1							2	0	2	1	1	0	0	0
ACIKGVGRSASVALAPDAPY	ACIKGVGRSASVALAPDAPY;ACIKGVGRSASVALAP;ACIKGVGR	AT3G63460;AT3G63460;AT3G63460	transducin family protein / WD-40 repeat family protein	A	C	√				AT3G63460.1;AT3G63460.2;AT3G63460.3	3:23437241	AT3G63460.1(pos2);AT3G63460.2(pos2);AT3G63460.3(pos2)	2	1							7	0	7	1	1	4	0	1
ACVNEPSPKLQKLDR	ACVNEPSPKLQKLDR;ACVNEPSPKLQKL	AT3G46940	DUTP-PYROPHOSPHATASE-LIKE 1 (DUT1)	A	C	√				AT3G46940.1	3:17288867	AT3G46940.1(pos2)	2	1							20	0	20	4	11	0	0	5
ADADDIQPIVCDNGTGMVKAGFAGDDAPR	ADADDIQPIVCDNGTGMVKAGFAGDDAPR;ADADDIQPIVCDNGTGMVKAGF	AT1G49240	actin 8 (ACT8)	A	D	√				AT1G49240.1	1:18216539	AT1G49240.1(pos2)	2	1							40	0	40	8	31	1	0	0
ADAETFAFQAEINQLL	ADAETFAFQAEINQLL	AT5G52640;AT5G56000;AT5G56010;AT5G56030;AT5G56030	heat shock protein 90.1 (HSP90.1)	A	D	√				AT5G56000.1;AT5G56010.1;AT5G56030.1;AT5G56030.2	5:22680067	AT5G52640.1(pos7);AT5G56000.1(pos2);AT5G56010.1(pos2);AT5G56030.1(pos2);AT5G56030.2(pos2)	7;2	1							6	0	6	0	0	6	0	0
ADAHLKQRGY	ADAHLKQRGY;ADAHLKQR	AT1G30845	unknown protein	A	D	√				AT1G30845.1	1:10979856	AT1G30845.1(pos2)	2	1							3	1	4	0	3	1	0	0
ADAVNAQTPSLSEQY	ADAVNAQTPSLSEQY;ADAVNAQTPSLSE	AT1G22450	cytochrome C oxidase 6B (COX6B)	A	D	√				AT1G22450.1	1:7925447	AT1G22450.1(pos2)	2	1							3	0	3	0	0	1	2	0
ADDEVVDPKKYLE	ADDEVVDPKKYLE;ADDEVVDPK	AT1G15120;AT1G15120	Ubiquinol-cytochrome C reductase hinge protein	A	D	√				AT1G15120.1	1:5203091	AT1G15120.1(pos2);AT1G15120.2(pos69)	2;69	1							10	0	10	1	0	0	9	0
ADDLANLCR	ADDLANLCR	AT3G02260	BIG (BIG)	A	D	√				AT3G02260.1	3:448489	AT3G02260.1(pos2)	2	1							3	0	3	2	1	0	0	0
ADEAKAKGNAAF	ADEAKAKGNAAF	AT1G62740	stress-inducible protein, putative	A	D	√				AT1G62740.1	1:23231026	AT1G62740.1(pos2)	2	1							2	0	2	0	0	2	0	0
ADEHKHEESSPNLDPAVEVVER	ADEHKHEESSPNLDPAVEVVER	AT4G11220	VIRB2-interacting protein 2 (BTI2)	A	D	√				AT4G11220.1	4:6839578	AT4G11220.1(pos2)	2	1							4	0	4	0	4	0	0	0
ADEIVPPATQLAAVSLENDGSTVQRAQF	ADEIVPPATQLAAVSLENDGSTVQRAQF;ADEIVPPATQL;ADEIVPPATQLAAVSLENDGSTVQR;ADEIVPPATQLAAVSLE	AT5G56680	SYNC1	A	D	√				AT5G56680.1	5:22936645	AT5G56680.1(pos2)	2	1							16	0	16	5	6	4	1	0
ADESQYSSDTYSNKR	ADESQYSSDTYSNKR;ADESQYSSDTY	AT2G25970	KH domain-containing protein	A	D	√				AT2G25970.1	2:11075604	AT2G25970.1(pos2)	2	1							25	0	25	5	19	1	0	0
ADFQTSTQR	ADFQTSTQR	AT5G27620	cyclin H	A	D	√				AT5G27620.1	5:9771762	AT5G27620.1(pos2)	2	1							6	0	6	3	3	0	0	0
ADGEDIQPLVCDNGTGMVKAGFAGDDAPR	ADGEDIQPLVCDNGTGMVKAGFAGDDAPR;ADGEDIQPLVCDNGTGMVKAGF;ADGEDIQPL;ADGEDIQPLVCD	AT2G37620;AT3G12110;AT3G46520;AT5G09810;AT5G59370	actin 1 (ACT1)	A	D	√				AT2G37620.1;AT3G12110.1;AT3G46520.1;AT5G09810.1;AT5G59370.1	2:15779761	AT2G37620.1(pos2);AT3G12110.1(pos2);AT3G46520.1(pos2);AT5G09810.1(pos2);AT5G59370.1(pos2)	2	1							74	0	74	13	53	7	1	0
ADGGAEPPAPPSSINAGEF	ADGGAEPPAPPSSINAGEF;ADGGAEPPAPPSSINAGE	AT2G45620	Nucleotidyltransferase family protein	A	D	√				AT2G45620.1	2:18792943	AT2G45620.1(pos2)	2	1							5	0	5	0	0	3	2	0
ADGHSFNNISLSGR	ADGHSFNNISLSGR	AT3G28730	high mobility group (HMG)	A	D	√				AT3G28730.1	3:10784954	AT3G28730.1(pos2)	2	1							4	0	4	0	4	0	0	0
ADGNASSRYVKLRKE	ADGNASSRYVKLRKE;ADGNASSRY	AT2G45010	PLAC8 family protein	A	D	√				AT2G45010.1	2:18568045	AT2G45010.1(pos2)	2	1							4	0	4	0	0	1	3	0
ADIAILVAEEYER	ADIAILVAEEYER	AT5G65207	unknown protein	A	D	√				AT5G65207.1	5:26052585	AT5G65207.1(pos2)	2	1							2	0	2	2	0	0	0	0
ADIVKQILAKPIQLSDQVVKAADE	ADIVKQILAKPIQLSDQVVKAADE	AT5G66200	armadillo repeat only 2 (ARO2)	A	D	√				AT5G66200.1	5:26455603	AT5G66200.1(pos2)	2	1							3	0	3	0	0	0	3	0
ADKDEAATR	ADKDEAATR	AT4G00355;AT4G00355;AT4G00355;AT4G00355	unknown protein	A	D	√				AT4G00355.4;AT4G00355.3;AT4G00355.1;AT4G00355.2	4:155207	AT4G00355.4(pos2);AT4G00355.3(pos2);AT4G00355.1(pos2);AT4G00355.2(pos2)	2	1							2	0	2	2	0	0	0	0
ADKKIRIGINGF	ADKKIRIGINGF	AT1G13440;AT1G13440;AT3G04120	glyceraldehyde-3-phosphate dehydrogenase C2 (GAPC2)	A	D	√				AT1G13440.1;AT1G13440.2;AT3G04120.1	1:4610494	AT1G13440.1(pos2);AT1G13440.2(pos2);AT3G04120.1(pos2)	2	1							20	0	20	0	0	20	0	0
ADKLTDDQITEYR	ADKLTDDQITEYR	AT2G41100;AT2G41100	TOUCH 3 (TCH3)	A	D	√				AT2G41100.1	2:17138131	AT2G41100.1(pos2);AT2G41100.3(pos56)	2;56	1							4	0	4	4	0	0	0	0
ADKSETTPPSIDGNVLVAKSL	ADKSETTPPSIDGNVLVAKSL	AT5G17380	Thiamine pyrophosphate dependent pyruvate decarboxylase family protein	A	D	√				AT5G17380.1	5:5726720	AT5G17380.1(pos2)	2	1							2	0	2	0	0	2	0	0
ADKYIVEEAEALAKR	ADKYIVEEAEALAKR	AT1G17760	CSTF77	A	D	√				AT1G17760.1	1:6116271	AT1G17760.1(pos2)	2	1							4	0	4	2	2	0	0	0
ADLDPEIAKTQEER	ADLDPEIAKTQEER	AT5G64270	splicing factor, putative	A	D	√				AT5G64270.1	5:25706909	AT5G64270.1(pos2)	2	1							6	0	6	3	3	0	0	0
ADLDVPPQVPQSKTRD	ADLDVPPQVPQSKTRD;ADLDVPPQVPQSKTR	AT5G19180	E1 C-terminal related 1 (ECR1)	A	D	√				AT5G19180.1	5:6453375	AT5G19180.1(pos2)	2	1							18	0	18	10	3	0	5	0
ADLKSTFLDVY	ADLKSTFLDVY;ADLKSTFLD	AT4G17190	farnesyl diphosphate synthase 2 (FPS2)	A	D	√				AT4G17190.1	4:9650865	AT4G17190.1(pos2)	2	1							7	0	7	0	0	3	4	0
ADLLPPLTAAQVDAKTKVDE	ADLLPPLTAAQVDAKTKVDE	AT3G20000	translocase of the outer mitochondrial membrane 40 (TOM40)	A	D	√				AT3G20000.1	3:6967685	AT3G20000.1(pos2)	2	1							6	0	6	0	0	0	6	0
ADLNGAYYGPSIPPPKKVSHSHGR	ADLNGAYYGPSIPPPKKVSHSHGR	AT5G06320	NDR1/HIN1-like 3 (NHL3)	A	D	√				AT5G06320.1	5:1931711	AT5G06320.1(pos2)	2	1							3	0	3	0	3	0	0	0
ADLSSVDEFLNQCKQSGDAAYGALR	ADLSSVDEFLNQCKQSGDAAYGALR;ADLSSVDEFLNQCKQSGDAAY	AT5G49810	methionine S-methyltransferase (MMT)	A	D	√				AT5G49810.1	5:20239418	AT5G49810.1(pos2)	2	1							11	0	11	2	4	5	0	0
ADNDSLDQFLAAAIDAAKKAGQIIR	ADNDSLDQFLAAAIDAAKKAGQIIR;ADNDSLDQFLAAAID	AT3G02870;AT3G02870	VTC4	A	D	√				AT3G02870.1;AT3G02870.2	3:629682	AT3G02870.1(pos2);AT3G02870.2(pos2)	2	1							15	0	15	1	12	0	2	0
ADNNSPPGSVEQKADQIVE	ADNNSPPGSVEQKADQIVE;ADNNSPPGSVE;ADNNSPPGSVEQKA	AT5G57020	myristoyl-CoA:protein N-myristoyltransferase (NMT1)	A	D	√				AT5G57020.1	5:23075451	AT5G57020.1(pos2)	2	1							4	0	4	0	0	0	3	1
ADPELEAIR	ADPELEAIR	AT1G29850;AT1G29850;AT1G29850	double-stranded DNA-binding family protein	A	D	√				AT1G29850.1;AT1G29850.2;AT1G29850.3	1:10447866	AT1G29850.1(pos2);AT1G29850.2(pos2);AT1G29850.3(pos2)	2	1							8	0	8	5	3	0	0	0
ADPRVAVVTGSNKGIGFE	ADPRVAVVTGSNKGIGFE;ADPRVAVVTGSNKGIGF	AT1G01800	NAD(P)-binding Rossmann-fold superfamily protein	A	D	√				AT1G01800.1	1:293396	AT1G01800.1(pos2)	2	1							5	0	5	0	0	3	2	0
ADQAMTDQDQGAVTLYSGTAITD	ADQAMTDQDQGAVTLYSGTAITD	AT3G16050	pyridoxine biosynthesis 1.2 (PDX1.2)	A	D	√				AT3G16050.1	3:5445065	AT3G16050.1(pos2)	2	1							3	0	3	0	0	0	3	0
ADQLTDDQISEFKEAF	ADQLTDDQISEFKEAF;ADQLTDDQISE;ADQLTDDQISEF	AT2G27030;AT2G27030;AT2G41110;AT3G43810;AT5G21274	calmodulin 5 (CAM5)	A	D	√				AT2G27030.1;AT2G27030.3;AT2G41110.2;AT3G43810.1;AT5G21274.1	2:11532069	AT2G27030.1(pos2);AT2G27030.3(pos2);AT2G41110.2(pos2);AT3G43810.1(pos2);AT5G21274.1(pos2)	2	1							139	0	139	0	0	42	97	0
ADQLTDEQISEFKEAF	ADQLTDEQISEFKEAF;ADQLTDEQISEF;ADQLTDEQISE	AT1G66410;AT1G66410;AT5G37780;AT5G37780	calmodulin 4 (CAM4)	A	D	√				AT1G66410.1;AT1G66410.2;AT5G37780.2;AT5G37780.3	1:24775785	AT1G66410.1(pos2);AT1G66410.2(pos2);AT5G37780.2(pos2);AT5G37780.3(pos2)	2	1							42	0	42	0	0	9	33	0
ADQSKNTPEIFELNNGTMQVKISNY	ADQSKNTPEIFELNNGTMQVKISNY;ADQSKNTPE	AT3G17940	Galactose mutarotase-like superfamily protein	A	D	√				AT3G17940.1	3:6145244	AT3G17940.1(pos2)	2	1							3	0	3	0	0	1	2	0
ADRLTRIAIVSSDRCKPKKCRQE	ADRLTRIAIVSSDRCKPKKCRQE	AT4G19210	RNAse l inhibitor protein 2 (RLI2)	A	D	√				AT4G19210.1	4:10501906	AT4G19210.1(pos2)	2	1							7	0	7	0	0	0	7	0
ADSAFRKIQIQRDDTTFD	ADSAFRKIQIQRDDTTFD;ADSAFRKIQIQRD	AT2G32520	alpha/beta-Hydrolases superfamily protein	A	D	√				AT2G32520.1	2:13807442	AT2G32520.1(pos2)	2	1							3	0	3	0	0	0	3	0
ADSDNDSGGHKDGGNASTREQDRF	ADSDNDSGGHKDGGNASTREQDRF	AT4G14540	nuclear factor Y, subunit B3 (NF-YB3)	A	D	√				AT4G14540.1	4:8344663	AT4G14540.1(pos2)	2	1							3	0	3	0	0	3	0	0
ADSEADKPLR	ADSEADKPLR	AT2G34690	ACCELERATED CELL DEATH 11 (ACD11)	A	D	√				AT2G34690.1	2:14630425	AT2G34690.1(pos2)	2	1							5	0	5	3	2	0	0	0
ADSRDDLAESLQNLF	ADSRDDLAESLQNLF	AT5G49550	CONTAINS InterPro DOMAIN/s: Biogenesis of lysosome-related organelles complex-1, subunit 2 (InterPro:IPR019269)	A	D	√				AT5G49550.1	5:20107156	AT5G49550.1(pos2)	2	1							2	0	2	0	0	2	0	0
ADSRNGNARAPPSGVPPKAGNTY	ADSRNGNARAPPSGVPPKAGNTY	AT4G10710	global transcription factor C (SPT16)	A	D	√				AT4G10710.1	4:6605450	AT4G10710.1(pos2)	2	1							4	0	4	0	0	4	0	0
ADSSSNQNRY	ADSSSNQNRY	AT3G07580	unknown protein	A	D	√				AT3G07580.1	3:2422661	AT3G07580.1(pos2)	2	1							2	0	2	0	0	2	0	0
ADTPSSPAGDGGESGGSVRE	ADTPSSPAGDGGESGGSVRE;ADTPSSPAGDGGESGGSVR	AT2G38880;AT2G38880;AT2G38880;AT2G38880;AT2G38880	nuclear factor Y, subunit B1 (NF-YB1)	A	D	√				AT2G38880.1;AT2G38880.3;AT2G38880.4;AT2G38880.7;AT2G38880.8	2:16238685	AT2G38880.1(pos2);AT2G38880.3(pos2);AT2G38880.4(pos2);AT2G38880.7(pos2);AT2G38880.8(pos2)	2	1							15	0	15	3	9	0	3	0
ADTVEEPQLQNGAAPAESE	ADTVEEPQLQNGAAPAESE	AT5G41950	Tetratricopeptide repeat (TPR)-like superfamily protein	A	D	√				AT5G41950.1	5:16785825	AT5G41950.1(pos2)	2	1							3	0	3	0	0	0	3	0
ADVENQQDSSFPVKRKSDLF	ADVENQQDSSFPVKRKSDLF;ADVENQQDSSFPVKR	AT1G12830	unknown protein	A	D	√				AT1G12830.1	1:4375053	AT1G12830.1(pos2)	2	1							14	0	14	2	9	3	0	0
ADVEPEVAAAGVPKKRTFKKFAFKGVDL	ADVEPEVAAAGVPKKRTFKKFAFKGVDL;ADVEPEVAAAGVPKKRTFKKFAFKGV;ADVEPEVAAAGVPKKRTF;ADVEPEVAAAGVPKKR	AT1G04270;AT1G04270;AT5G09510	cytosolic ribosomal protein S15 (RPS15)	A	D	√				AT1G04270.1;AT1G04270.2;AT5G09510.1	1:1142960	AT1G04270.1(pos2);AT1G04270.2(pos2);AT5G09510.1(pos2)	2	1							155	0	155	10	64	77	0	4
ADVKDSVITKYGIVGIGMMGR	ADVKDSVITKYGIVGIGMMGR	AT4G17370	Oxidoreductase family protein	A	D	√				AT4G17370.1	4:9706188	AT4G17370.1(pos2)	2	1							3	0	3	3	0	0	0	0
ADVKVQSESESSDSHPLVDY	ADVKVQSESESSDSHPLVDY;ADVKVQSE	AT1G47500	RNA-binding protein 47C' (RBP47C')	A	D	√				AT1G47500.1	1:17432682	AT1G47500.1(pos2)	2	1							5	0	5	0	0	1	4	0
ADVNLPPSDSVDNRLPE	ADVNLPPSDSVDNRLPE;ADVNLPPSDSVDNR	AT2G27100	SERRATE (SE)	A	D	√				AT2G27100.1	2:11572587	AT2G27100.1(pos2)	2	1							16	0	16	6	1	0	9	0
ADVQMADAETF	ADVQMADAETF	AT5G52640	heat shock protein 90.1 (HSP90.1)	A	D	√				AT5G52640.1	5:21352542	AT5G52640.1(pos2)	2	1							3	0	3	0	0	3	0	0
AEACGVR	AEACGVR	AT1G60710;AT1G60730;AT1G60730;AT1G60730;AT5G65440;AT5G65440;AT5G65440	ATB2	A	E	√				AT1G60710.1;AT1G60730.1;AT1G60730.2;AT1G60730.3	1:22356627	AT1G60710.1(pos2);AT1G60730.1(pos2);AT1G60730.2(pos2);AT1G60730.3(pos2);AT5G65440.1(pos87);AT5G65440.2(pos87);AT5G65440.3(pos128)	2;87;128	1							5	0	5	2	3	0	0	0
AEADDIQPIVCDNGTGMVKAGFAGDDAPR	AEADDIQPIVCDNGTGMVKAGFAGDDAPR	AT3G18780;AT3G18780	actin 2 (ACT2)	A	E	√				AT3G18780.1;AT3G18780.2	3:6475535	AT3G18780.1(pos2);AT3G18780.2(pos2)	2	1							9	0	9	1	8	0	0	0
AEAEDQQNF	AEAEDQQNF	AT3G04610	flowering locus KH domain (FLK)	A	E	√				AT3G04610.1	3:1254272	AT3G04610.1(pos2)	2	1							2	0	2	0	0	2	0	0
AEAMNSSEKK	AEAMNSSEKK	AT1G19880	Regulator of chromosome condensation (RCC1) family protein	A	E	√				AT1G19880.1	1:6903818	AT1G19880.1(pos2)	2	1							3	0	3	0	0	0	0	3
AEASDLLEWPKKDNRRF	AEASDLLEWPKKDNRRF	AT1G11840;AT1G11840;AT1G11840;AT1G11840;AT1G11840;AT1G11840	glyoxalase I homolog (GLX1)	A	E	√				AT1G11840.5;AT1G11840.2;AT1G11840.3;AT1G11840.1;AT1G11840.4	1:3996045	AT1G11840.5(pos2);AT1G11840.6(pos41);AT1G11840.2(pos2);AT1G11840.3(pos2);AT1G11840.1(pos2);AT1G11840.4(pos2)	2;41	1							3	0	3	0	0	3	0	0
AEATSALR	AEATSALR	AT1G10590;AT1G10590;AT1G10590	Nucleic acid-binding, OB-fold-like protein	A	E	√			√	AT1G10590.1;AT1G10590.2	1:3502991	AT1G10590.3(pos16);AT1G10590.1(pos2);AT1G10590.2(pos2)	16;2	1							5	0	5	1	4	0	0	0	0	16	mTP	AT1G10590.3
AEAVDEDSGVGR	AEAVDEDSGVGR	AT1G04300;AT1G04300;AT1G04300	TRAF-like superfamily protein	A	E	√				AT1G04300.1;AT1G04300.3;AT1G04300.4	1:1153895	AT1G04300.1(pos2);AT1G04300.3(pos2);AT1G04300.4(pos2)	2	1							4	0	4	3	1	0	0	0
AEDMAADEVTAPPR	AEDMAADEVTAPPR	AT5G63860	UVB-RESISTANCE 8 (UVR8)	A	E	√				AT5G63860.1	5:25558587	AT5G63860.1(pos2)	2	1							5	0	5	3	2	0	0	0
AEEAHKVTLNVYDLSQGLAR	AEEAHKVTLNVYDLSQGLAR	AT3G07090	PPPDE putative thiol peptidase family protein	A	E	√				AT3G07090.1	3:2244476	AT3G07090.1(pos2)	2	1							6	0	6	0	6	0	0	0
AEEAILGFLQNNEQITDSGQF	AEEAILGFLQNNEQITDSGQF;AEEAILGFLQNNEQIT	AT4G39280;AT4G39280	phenylalanyl-tRNA synthetase, putative / phenylalanine--tRNA ligase, putative	A	E	√				AT4G39280.1;AT4G39280.2	4:18284831	AT4G39280.1(pos2);AT4G39280.2(pos2)	2	1							7	0	7	0	0	4	0	3
AEEAKAKGNAAFSSG	AEEAKAKGNAAFSSG;AEEAKAKGNAAF	AT1G12270	stress-inducible protein, putative	A	E	√				AT1G12270.1	1:4172105	AT1G12270.1(pos2)	2	1							19	0	19	0	0	5	0	14
AEEAKSKGNAAFSSG	AEEAKSKGNAAFSSG	AT4G12400;AT4G12400	stress-inducible protein, putative	A	E	√				AT4G12400.1;AT4G12400.2	4:7341239	AT4G12400.1(pos2);AT4G12400.2(pos2)	2	1							5	0	5	0	0	0	0	5
AEEAQVDRSNGSDSSSPPIKLPPFITNLF	AEEAQVDRSNGSDSSSPPIKLPPFITNLF;AEEAQVDR	AT3G52230	unknown protein	A	E	√				AT3G52230.1	3:19371325	AT3G52230.1(pos2)	2	1							5	0	5	1	0	4	0	0
AEEEAKGLDYIPEIVL	AEEEAKGLDYIPEIVL;AEEEAKGL	AT1G80750	Ribosomal protein L30/L7 family protein	A	E	√				AT1G80750.1	1:30349052	AT1G80750.1(pos2)	2	1							5	0	5	0	0	2	0	3
AEEEFIYR	AEEEFIYR	AT4G01897	unknown protein	A	E	√				AT4G01897.1	4:821466	AT4G01897.1(pos2)	2	1							8	0	8	3	5	0	0	0
AEEHKHDESVIAPEPAVEVVER	AEEHKHDESVIAPEPAVEVVER	AT4G23630	VIRB2-interacting protein 1 (BTI1)	A	E	√				AT4G23630.1	4:12318070	AT4G23630.1(pos2)	2	1							9	0	9	0	9	0	0	0
AEEIKNVPEQEVPKVATEESSAEVTDRGLF	AEEIKNVPEQEVPKVATEESSAEVTDRGLF;AEEIKNVPEQEVPK;AEEIKNVPEQEVPKVATEESSAEVT;AEEIKNVPEQEVPKVATEESSAEVTDR	AT1G76180	EARLY RESPONSE TO DEHYDRATION 14 (ERD14)	A	E	√				AT1G76180.1	1:28587657	AT1G76180.1(pos2)	2	1							22	0	22	7	4	5	0	6
AEEQKIALESESPAKVTTPAPA	AEEQKIALESESPAKVTTPAPA	AT3G61260	Remorin family protein	A	E	√				AT3G61260.1	3:22676701	AT3G61260.1(pos2)	2	1							2	0	2	0	0	0	0	2
AEERSLNGEATGQD	AEERSLNGEATGQD;AEERSLNGEATGQ	AT1G06530	Tropomyosin-related	A	E	√				AT1G06530.1	1:2001625	AT1G06530.1(pos2)	2	1							4	0	4	0	0	0	0	4
AEESRVPSSVSVTVAH	AEESRVPSSVSVTVAH	AT5G66040	sulfurtransferase protein 16 (STR16)	A	E	√				AT5G66040.1	5:26410557	AT5G66040.1(pos2)	2	1							4	0	4	0	0	0	0	4
AEETPRYAVVTGANRGIGFE	AEETPRYAVVTGANRGIGFE;AEETPRYAVVTGANRGIGF	AT3G61220	NAD(P)-binding Rossmann-fold superfamily protein	A	E	√				AT3G61220.1	3:22663025	AT3G61220.1(pos2)	2	1							7	0	7	0	0	6	1	0
AEEVGLDLEELRQL	AEEVGLDLEELRQL;AEEVGLDLEELR	AT1G30070;AT1G30070	SGS domain-containing protein	A	E	√				AT1G30070.1;AT1G30070.2	1:10548072	AT1G30070.1(pos2);AT1G30070.2(pos2)	2	1							11	0	11	5	4	2	0	0
AEFGELEAQDGVR	AEFGELEAQDGVR;AEFGELEAQ	AT2G21630	Sec23/Sec24 protein transport family protein	A	E	√				AT2G21630.1	2:9250346	AT2G21630.1(pos2)	2	1							5	0	5	1	2	0	0	2
AEFVEADNAEAIIAR	AEFVEADNAEAIIAR	AT4G01710	CROOKED (CRK)	A	E	√				AT4G01710.1	4:735776	AT4G01710.1(pos2)	2	1							5	0	5	1	4	0	0	0
AEGKEATTSSLSQGLTPHQ	AEGKEATTSSLSQGLTPHQ;AEGKEATTSSL	AT1G43130	like COV 2 (LCV2)	A	E	√				AT1G43130.1	1:16231158	AT1G43130.1(pos2)	2	1							2	0	2	0	0	1	0	1
AEGKPDEQLFQLL	AEGKPDEQLFQLL	AT2G44360	unknown protein	A	E	√				AT2G44360.1	2:18321584	AT2G44360.1(pos2)	2	1							2	0	2	0	0	2	0	0
AEGLVLKGIMRAHT	AEGLVLKGIMRAHT;AEGLVLKGIMR	AT3G18130	receptor for activated C kinase 1C (RACK1C_AT)	A	E	√				AT3G18130.1	3:6212371	AT3G18130.1(pos2)	2	1							66	0	66	25	36	0	0	5
AEGLVLKGTMCAHT	AEGLVLKGTMCAHT	AT1G48630	receptor for activated C kinase 1B (RACK1B_AT)	A	E	√				AT1G48630.1	1:17983268	AT1G48630.1(pos2)	2	1							9	0	9	0	0	0	0	9
AEGLVLKGTMRAHT	AEGLVLKGTMRAHT;AEGLVLKGTMR	AT1G18080	ATARCA	A	E	√				AT1G18080.1	1:6222325	AT1G18080.1(pos2)	2	1							76	0	76	21	42	0	0	13
AEHLASIFGTEKDR	AEHLASIFGTEKDR;AEHLASIFGTEK	AT1G27650;AT5G42820	ATU2AF35A	A	E	√				AT1G27650.1;AT5G42820.1	1:9615152	AT1G27650.1(pos2);AT5G42820.1(pos2)	2	1							4	0	4	0	3	0	0	1
AEIKDEGSAKGYAFPLR	AEIKDEGSAKGYAFPLR;AEIKDEGSAKGY	AT2G18230	pyrophosphorylase 2 (PPa2)	A	E	√				AT2G18230.1	2:7933560	AT2G18230.1(pos2)	2	1							12	0	12	8	2	2	0	0
AEIQSNGR	AEIQSNGR	AT5G37370;AT5G37370;AT5G37370	ATSRL1	A	E	√				AT5G37370.1;AT5G37370.2;AT5G37370.3	5:14815988	AT5G37370.1(pos2);AT5G37370.2(pos2);AT5G37370.3(pos2)	2	1							2	0	2	1	1	0	0	0
AEKDATASGDDAIR	AEKDATASGDDAIR	AT1G03905	P-loop containing nucleoside triphosphate hydrolases superfamily protein	A	E	√				AT1G03905.1	1:993478	AT1G03905.1(pos2)	2	1							2	0	2	2	0	0	0	0
AEKKRVKYFIV	AEKKRVKYFIV	AT1G03210	Phenazine biosynthesis PhzC/PhzF protein	A	E	√				AT1G03210.1	1:782948	AT1G03210.1(pos2)	2	1							2	0	2	0	0	0	0	2
AEKLAPEKRH	AEKLAPEKRH;AEKLAPEKR	AT5G58740	HSP20-like chaperones superfamily protein	A	E	√				AT5G58740.1	5:23727528	AT5G58740.1(pos2)	2	1							4	0	4	1	0	0	0	3
AEKLEPVKVLYCGVCSLPAEYCEFGPDFAR	AEKLEPVKVLYCGVCSLPAEYCEFGPDFAR;AEKLEPVKVL;AEKLEPVKVLY	AT5G11900	Translation initiation factor SUI1 family protein	A	E	√				AT5G11900.1	5:3834154	AT5G11900.1(pos2)	2	1							7	0	7	0	2	5	0	0
AEKNASAVDGAIRVSGMQF	AEKNASAVDGAIRVSGMQF;AEKNASAVDGAIR	AT5G44110;AT5G44110;AT5G44110	POP1	A	E	√				AT5G44110.1;AT5G44110.2;AT5G44110.3	5:17755672	AT5G44110.1(pos2);AT5G44110.2(pos2);AT5G44110.3(pos2)	2	1							8	0	8	2	2	4	0	0
AEKPAQEQEQKRAMEPAVL	AEKPAQEQEQKRAMEPAVL;AEKPAQEQEQKR;AEKPAQEQE	AT2G29400	type one protein phosphatase 1 (TOPP1)	A	E	√				AT2G29400.1	2:12615283	AT2G29400.1(pos2)	2	1							15	0	15	2	11	0	1	1
AELKLSESRDL	AELKLSESRDL;AELKLSESR	AT5G67630	P-loop containing nucleoside triphosphate hydrolases superfamily protein	A	E	√				AT5G67630.1	5:26969306	AT5G67630.1(pos2)	2	1							13	0	13	1	6	1	0	5
AEMKSVGVVGAGQMGSGIAQLAATSGL	AEMKSVGVVGAGQMGSGIAQLAATSGL;AEMKSVGVVGAGQMGSGIAQL	AT3G15290	3-hydroxyacyl-CoA dehydrogenase family protein	A	E	√				AT3G15290.1	3:5145054	AT3G15290.1(pos2)	2	1							5	0	5	0	0	3	0	2
AEPEKKR	AEPEKKR	AT5G23720	PROPYZAMIDE-HYPERSENSITIVE 1 (PHS1)	A	E	√				AT5G23720.1	5:7998309	AT5G23720.1(pos2)	2	1							2	0	2	1	0	0	0	1
AEPKQSSLSEVKTNVIGSRKEEKESMF	AEPKQSSLSEVKTNVIGSRKEEKESMF;AEPKQSSLSE;AEPKQSSLSEVKTNVIGSR	AT1G17490	unknown protein	A	E	√				AT1G17490.1	1:6008669	AT1G17490.1(pos2)	2	1							10	0	10	5	2	2	1	0
AEPKTKVAEIR	AEPKTKVAEIR;AEPKTKVAE	AT5G27760	Hypoxia-responsive family protein	A	E	√				AT5G27760.1	5:9830396	AT5G27760.1(pos2)	2	1							6	0	6	2	3	0	1	0
AEQHNKEVIR	AEQHNKEVIR	AT3G19340	LOCATED IN: plasma membrane	A	E	√				AT3G19340.1	3:6704071	AT3G19340.1(pos2)	2	1							2	0	2	0	2	0	0	0
AEQTEKAFLKQPKVFL	AEQTEKAFLKQPKVFL;AEQTEKAF;AEQTEKAFLKQPKVF;AEQTEKAFL	AT3G48930;AT4G30800;AT5G23740	embryo defective 1080 (EMB1080)	A	E	√				AT3G48930.1;AT4G30800.1;AT5G23740.1	3:18142189	AT3G48930.1(pos2);AT4G30800.1(pos2);AT5G23740.1(pos2)	2	1							46	0	46	0	0	46	0	0
AEREDAAEVSLSVR	AEREDAAEVSLSVR	AT4G38980	unknown protein	A	E	√				AT4G38980.1	4:18167740	AT4G38980.1(pos2)	2	1							2	0	2	0	2	0	0	0
AESGGRRIGVAVDFSDCSKKAL	AESGGRRIGVAVDFSDCSKKAL	AT3G17020	Adenine nucleotide alpha hydrolases-like superfamily protein	A	E	√				AT3G17020.1	3:5804063	AT3G17020.1(pos2)	2	1							3	0	3	0	0	3	0	0
AESKVVVPESVLKK	AESKVVVPESVLKK;AESKVVVPESVL	AT2G44120;AT2G44120	Ribosomal protein L30/L7 family protein	A	E	√				AT2G44120.1	2:18250402	AT2G44120.2(pos7);AT2G44120.1(pos2)	7;2	1							5	0	5	3	0	2	0	0
AESQTAQRNQPQSSGSSGEKQALISLS	AESQTAQRNQPQSSGSSGEKQALISLS;AESQTAQRNQPQSSGSSGEKQAL	AT2G35040;AT2G35040	AICARFT/IMPCHase bienzyme family protein	A	E	√		√		AT2G35040.2	2:14768023	AT2G35040.1(pos53);AT2G35040.2(pos2)	53;2	1							0	10	10	0	0	7	0	3	1	52	cTP	AT2G35040.1
AESQTGGGGGGSHESGGDQSPRSLNVR	AESQTGGGGGGSHESGGDQSPRSLNVR;AESQTGGGGGGSHESGGDQSPRSL;AESQTGGGGGGSHESGGDQSPR	AT3G53340	nuclear factor Y, subunit B10 (NF-YB10)	A	E	√				AT3G53340.1	3:19775991	AT3G53340.1(pos2)	2	1							12	0	12	0	3	9	0	0
AESRSNRAAVQATNDDASASKL	AESRSNRAAVQATNDDASASKL	AT1G02100;AT1G02100	Leucine carboxyl methyltransferase	A	E	√				AT1G02100.1;AT1G02100.2	1:389876	AT1G02100.1(pos2);AT1G02100.2(pos2)	2	1							3	0	3	0	0	3	0	0
AESSEPPVVLLHRPPSLTFMDEILTR	AESSEPPVVLLHRPPSLTFMDEILTR	AT1G12550	D-isomer specific 2-hydroxyacid dehydrogenase family protein	A	E	√				AT1G12550.1	1:4274649	AT1G12550.1(pos2)	2	1							2	0	2	0	2	0	0	0
AESSKVVHVRNVGHEISEN	AESSKVVHVRNVGHEISEN;AESSKVVHVR	AT1G43190;AT1G43190	polypyrimidine tract-binding protein 3 (PTB3)	A	E	√				AT1G43190.1;AT1G43190.3	1:16278185	AT1G43190.1(pos2);AT1G43190.3(pos2)	2	1							19	0	19	0	11	0	0	8
AESSSPSPTEEIVR	AESSSPSPTEEIVR	AT3G21865	peroxin 22 (PEX22)	A	E	√				AT3G21865.1	3:7703218	AT3G21865.1(pos2)	2	1							3	0	3	1	2	0	0	0
AETANTDLEGIDGVR	AETANTDLEGIDGVR	AT3G23660;AT3G23660	Sec23/Sec24 protein transport family protein	A	E	√				AT3G23660.1;AT3G23660.2	3:8517729	AT3G23660.1(pos2);AT3G23660.2(pos2)	2	1							2	0	2	1	1	0	0	0
AETFKIR	AETFKIR	AT5G15770	glucose-6-phosphate acetyltransferase 1 (GNA1)	A	E	√				AT5G15770.1	5:5144542	AT5G15770.1(pos2)	2	1							2	0	2	1	1	0	0	0
AETIGSEVSSMSDKSAKIFVAGHR	AETIGSEVSSMSDKSAKIFVAGHR;AETIGSEVSSMS	AT1G73250	GDP-4-keto-6-deoxymannose-3,5-epimerase-4-reductase 1 (GER1)	A	E	√				AT1G73250.1	1:27546360	AT1G73250.1(pos2)	2	1							7	0	7	0	6	0	0	1
AETKKMIILKSS	AETKKMIILKSS	AT2G25700;AT1G20140	SKP1-like 3 (SK3)	A	E	√				AT2G25700.1;AT1G20140.1	2:10949551	AT2G25700.1(pos2);AT1G20140.1(pos2)	2	1							2	0	2	0	0	0	0	2
AETLKEDSIMIR	AETLKEDSIMIR	AT5G10960	Polynucleotidyl transferase, ribonuclease H-like superfamily protein	A	E	√				AT5G10960.1	5:3464581	AT5G10960.1(pos2)	2	1							2	0	2	1	1	0	0	0
AETSKQVNGDDAQDLHSLLSSPAR	AETSKQVNGDDAQDLHSLLSSPAR;AETSKQVNGDDAQDLHSLL;AETSKQVNG	AT1G60420	DC1 domain-containing protein	A	E	√				AT1G60420.1	1:22261978	AT1G60420.1(pos2)	2	1							14	0	14	0	10	1	0	3
AETVELPSR	AETVELPSR	AT5G47040	lon protease 2 (LON2)	A	E	√				AT5G47040.1	5:19098678	AT5G47040.1(pos2)	2	1							2	0	2	1	1	0	0	0
AEVEEIAHEEQNIEKR	AEVEEIAHEEQNIEKR	AT5G08420	RNA-binding KH domain-containing protein	A	E	√				AT5G08420.1	5:2713555	AT5G08420.1(pos2)	2	1							3	0	3	0	3	0	0	0
AEVSLGMLI	AEVSLGMLI	AT1G73177	BONSAI (BNS)	A	E	√				AT1G73177.1	1:27517352	AT1G73177.1(pos2)	2	1							3	0	3	0	0	0	0	3
AEVSMGSSSSSTDLSPEEERVF	AEVSMGSSSSSTDLSPEEERVF;AEVSMGSSSSSTDLSPEEER;AEVSMGSSSSST	AT2G40930	ubiquitin-specific protease 5 (UBP5)	A	E	√				AT2G40930.1	2:17082192	AT2G40930.1(pos2)	2	1							10	0	10	4	2	3	0	1
AFAGTTQKCMACD	AFAGTTQKCMACD;AFAGTTQK;AFAGTTQKCMAC	AT1G10200	WLIM1	A	F	√				AT1G10200.1	1:3347763	AT1G10200.1(pos2)	2	1							7	0	7	1	0	0	3	3
AFEALTGINGDLITR	AFEALTGINGDLITR;AFEALTGING	AT3G48090	enhanced disease susceptibility 1 (EDS1)	A	F	√				AT3G48090.1	3:17757692	AT3G48090.1(pos2)	2	1							5	0	5	2	2	0	0	1
AFEEFPPLIADQLHY	AFEEFPPLIADQLHY	AT5G42470	CONTAINS InterPro DOMAIN/s: Brain/reproductive organ-expressed protein (InterPro:IPR010358)	A	F	√				AT5G42470.1	5:16982365	AT5G42470.1(pos2)	2	1							5	2	7	0	0	7	0	0
AFEKIKVANPIVEMDGDEMTR	AFEKIKVANPIVEMDGDEMTR;AFEKIKVANPIVEM	AT1G65930	cytosolic NADP+-dependent isocitrate dehydrogenase (cICDH)	A	F	√				AT1G65930.1	1:24539088	AT1G65930.1(pos2)	2	1							75	0	75	16	54	0	0	5
AFPKVYFDMTIDGQPAGRIVME	AFPKVYFDMTIDGQPAGRIVME;AFPKVYF;AFPKVYFDMTIDGQPAGR	AT4G38740	rotamase CYP 1 (ROC1)	A	F	√				AT4G38740.1	4:18084138	AT4G38740.1(pos2)	2	1							29	0	29	10	14	0	4	1
AFVTTAEVCDANQELIRSGQL	AFVTTAEVCDANQELIRSGQL;AFVTTAEVCDANQELIR	AT5G16450	Ribonuclease E inhibitor RraA/Dimethylmenaquinone methyltransferase	A	F	√				AT5G16450.1	5:5374357	AT5G16450.1(pos2)	2	1							16	0	16	6	6	4	0	0
AFVTTAEVCDANQEMIR	AFVTTAEVCDANQEMIR	AT3G02770	Ribonuclease E inhibitor RraA/Dimethylmenaquinone methyltransferase	A	F	√				AT3G02770.1	3:601884	AT3G02770.1(pos2)	2	1							8	0	8	6	2	0	0	0
AGAASALFLLDIKGR	AGAASALFLLDIKGR;AGAASALFLL	AT1G10730;AT1G60780	Clathrin adaptor complexes medium subunit family protein	A	G	√				AT1G10730.1;AT1G60780.1	1:3565463	AT1G10730.1(pos2);AT1G60780.1(pos2)	2	1							8	0	8	0	6	0	0	2
AGAVSAVDQPLKIITGADDFGASLKD	AGAVSAVDQPLKIITGADDFGASLKD;AGAVSAVDQPLKIITGADDFGASLK;AGAVSAVDQPL	AT3G04880	DNA-DAMAGE-REPAIR/TOLERATION 2 (DRT102)	A	G	√				AT3G04880.1	3:1347363	AT3G04880.1(pos2)	2	1							7	0	7	0	1	3	3	0
AGEGEEDVPR	AGEGEEDVPR	AT1G54140	TATA binding protein associated factor 21kDa subunit (TAFII21)	A	G	√				AT1G54140.1	1:20214869	AT1G54140.1(pos2)	2	1							1	1	2	1	1	0	0	0
AGENSDNEPSSPASPSSAGF	AGENSDNEPSSPASPSSAGF	AT1G44900;AT1G44900	MINICHROMOSOME MAINTENANCE 2 (MCM2)	A	G	√				AT1G44900.1;AT1G44900.2	1:16970291	AT1G44900.1(pos2);AT1G44900.2(pos2)	2	1							0	2	2	0	0	2	0	0
AGEYSGSR	AGEYSGSR	AT1G42550	PLASTID MOVEMENT IMPAIRED1 (PMI1)	A	G	√				AT1G42550.1	1:15977131	AT1G42550.1(pos2)	2	1							2	0	2	1	1	0	0	0
AGFESYVVVHNIAKR	AGFESYVVVHNIAKR	AT4G15520	tRNA/rRNA methyltransferase (SpoU) family protein	A	G	√				AT4G15520.1	4:8862829	AT4G15520.1(pos2)	2	1							3	0	3	0	3	0	0	0
AGGQIEKLVKYKSTVK	AGGQIEKLVKYKSTVK	AT1G55750	BSD domain (BTF2-like transcription factors, Synapse-associated proteins and DOS2-like proteins)	A	G	√				AT1G55750.1	1:20845135	AT1G55750.1(pos2)	2	1							0	2	2	0	0	0	0	2
AGHKVAHATLKGPSVVKE	AGHKVAHATLKGPSVVKE;AGHKVAHATL	AT3G62400;AT2G47380	unknown protein	A	G	√				AT2G47380.1	2:19441694	AT2G47380.1(pos2)	2	1							0	4	4	0	0	3	1	0
AGIGPITQDWEPVVIRKKPANAAAKRDE	AGIGPITQDWEPVVIRKKPANAAAKRDE;AGIGPITQDWEPVVIR;AGIGPITQD	AT2G42680	multiprotein bridging factor 1A (MBF1A)	A	G	√				AT2G42680.1	2:17774972	AT2G42680.1(pos2)	2	1							6	0	6	1	0	0	5	0
AGIKVFGHPASTATR	AGIKVFGHPASTATR	AT1G02920;AT1G02930	glutathione S-transferase 7 (GSTF7)	A	G	√				AT1G02920.1;AT1G02930.1	1:659705	AT1G02920.1(pos2);AT1G02930.1(pos2)	2	1							16	7	23	0	23	0	0	0
AGILNKLRNLDAYPKINE	AGILNKLRNLDAYPKINE;AGILNKLRNL	AT1G36050;AT1G36050	Endoplasmic reticulum vesicle transporter protein	A	G	√				AT1G36050.1;AT1G36050.2	1:13450467	AT1G36050.1(pos2);AT1G36050.2(pos2)	2	1							5	0	5	0	0	0	3	2
AGIRLLPEEPETTPQQQARAAAAVTTTTT	AGIRLLPEEPETTPQQQARAAAAVTTTTT;AGIRLLPEEPE	AT1G66680	AR401	A	G	√				AT1G66680.1	1:24868888	AT1G66680.1(pos2)	2	1							2	5	7	0	0	0	4	3
AGKAAEAVAKTVTGF	AGKAAEAVAKTVTGF	AT4G22000	unknown protein	A	G	√				AT4G22000.1	4:11660202	AT4G22000.1(pos2)	2	1							5	0	5	0	0	5	0	0
AGKGEGPAIGIDLGTTYSCVGVWQHDRVE	AGKGEGPAIGIDLGTTYSCVGVWQHDRVE;AGKGEGPAIGI;AGKGEGPAIGID;AGKGEGPAIGIDLGTTY	AT1G56410;AT3G09440;AT3G12580;AT5G02490	EARLY-RESPONSIVE TO DEHYDRATION 2 (ERD2)	A	G	√				AT1G56410.1;AT3G09440.1;AT3G12580.1;AT5G02490.1	1:21117147	AT1G56410.1(pos2);AT3G09440.1(pos2);AT3G12580.1(pos2);AT5G02490.1(pos2)	2	1							21	0	21	0	0	13	6	2
AGKGGKGLVAAKTMAANK	AGKGGKGLVAAKTMAANK	AT3G54560	histone H2A 11 (HTA11)	A	G	√				AT3G54560.1	3:20196532	AT3G54560.1(pos2)	2	1							0	2	2	0	0	0	0	2
AGKQIGGDGGLPANLAGMTKSQLYD	AGKQIGGDGGLPANLAGMTKSQLYD;AGKQIGGDGGLPANLAGMTKSQLY	AT1G73840	ENHANCED SILENCING PHENOTYPE 1 (ESP1)	A	G	√				AT1G73840.1	1:27766328	AT1G73840.1(pos2)	2	1							2	0	2	0	0	1	1	0
AGLFDKQADLYLDAR	AGLFDKQADLYLDAR;AGLFDKQAD	AT5G10830	S-adenosyl-L-methionine-dependent methyltransferases superfamily protein	A	G	√				AT5G10830.1	5:3423731	AT5G10830.1(pos2)	2	1							7	0	7	6	0	0	1	0
AGMASDGTQYDPRQFD	AGMASDGTQYDPRQFD;AGMASDGTQY;AGMASDGTQYDPRQF;AGMASDGTQYDPR	AT1G72730	DEA(D/H)-box RNA helicase family protein	A	G	√				AT1G72730.1	1:27379593	AT1G72730.1(pos2)	2	1							17	0	17	4	4	4	5	0
AGPSTTSNAPKQR	AGPSTTSNAPKQR	AT5G23420;AT5G23420	high-mobility group box 6 (HMGB6)	A	G	√				AT5G23420.1;AT5G23420.2	5:7890111	AT5G23420.1(pos2);AT5G23420.2(pos2)	2	1							3	4	7	4	3	0	0	0
AGQEDEYDPILDNKR	AGQEDEYDPILDNKR	AT4G32180;AT4G32180	pantothenate kinase 2 (PANK2)	A	G	√				AT4G32180.1;AT4G32180.2	4:15543715	AT4G32180.1(pos2);AT4G32180.2(pos2)	2	1							5	0	5	2	3	0	0	0
AGQNPNMDQFEAYFKR	AGQNPNMDQFEAYFKR	AT1G20760	Calcium-binding EF hand family protein	A	G	√				AT1G20760.1	1:7209515	AT1G20760.1(pos2)	2	1							9	0	9	6	3	0	0	0
AGRNIEKMASI	AGRNIEKMASI	AT3G14940	phosphoenolpyruvate carboxylase 3 (PPC3)	A	G	√				AT3G14940.1	3:5025584	AT3G14940.1(pos2)	2	1							2	0	2	0	0	0	0	2
AGRYGSQVMTMTVTNTPSA	AGRYGSQVMTMTVTNTPSA	AT4G04910	N-ethylmaleimide sensitive factor (NSF)	A	G	√				AT4G04910.1	4:2495666	AT4G04910.1(pos2)	2	1							3	0	3	0	0	0	0	3
AGSAPEGTQFDARQF	AGSAPEGTQFDARQF;AGSAPEGTQF;AGSAPEGTQFDAR	AT3G13920;AT3G13920;AT3G13920	eukaryotic translation initiation factor 4A1 (EIF4A1)	A	G	√				AT3G13920.1;AT3G13920.2;AT3G13920.4	3:4594128	AT3G13920.1(pos2);AT3G13920.2(pos2);AT3G13920.4(pos2)	2	1							25	0	25	9	14	0	0	2
AGSAPEGTQFDTRQF	AGSAPEGTQFDTRQF;AGSAPEGTQF;AGSAPEGTQFDTR	AT1G54270;AT1G54270	eif4a-2 (EIF4A-2)	A	G	√				AT1G54270.1;AT1G54270.2	1:20260495	AT1G54270.1(pos2);AT1G54270.2(pos2)	2	1							32	2	34	5	14	10	0	5
AGSEAVEDKE	AGSEAVEDKE	AT1G69800;AT1G69800	Cystathionine beta-synthase (CBS) protein	A	G	√			√	AT1G69800.1	1:26276105	AT1G69800.2(pos31);AT1G69800.1(pos2)	31;2	1							2	0	2	0	0	0	2	0	3	28	mTP	AT1G69800.2
AGSVNGNHSAVGPGINYE	AGSVNGNHSAVGPGINYE	AT1G36160	acetyl-CoA carboxylase 1 (ACC1)	A	G	√				AT1G36160.1	1:13534196	AT1G36160.1(pos2)	2	1							2	0	2	0	0	0	2	0
AGTGVVAVYGEGAMTETKQKSPF	AGTGVVAVYGEGAMTETKQKSPF;AGTGVVAVYGE	AT2G38210;AT2G38230	putative PDX1-like protein 4 (PDX1L4)	A	G	√				AT2G38210.1;AT2G38230.1	2:16007198	AT2G38210.1(pos2);AT2G38230.1(pos2)	2	1							3	0	3	0	0	1	2	0
AGTNDSCPLVKNILLLDSEGKR	AGTNDSCPLVKNILLLDSEGKR;AGTNDSCPLVKNIL;AGTNDSCPLVKNILLLDSE	AT4G08520	SNARE-like superfamily protein	A	G	√				AT4G08520.1	4:5417887	AT4G08520.1(pos2)	2	1							22	0	22	5	15	1	1	0
AGTSGLLNAVKPKIQTI	AGTSGLLNAVKPKIQTI	AT2G40765	unknown protein	A	G	√				AT2G40765.1	2:17012301	AT2G40765.1(pos2)	2	1							0	4	4	0	0	0	0	4
AGVAFGSFDDSFSLASLR	AGVAFGSFDDSFSLASLR	AT3G16240	delta tonoplast integral protein (DELTA-TIP)	A	G	√				AT3G16240.1	3:5505534	AT3G16240.1(pos2)	2	1							0	4	4	0	4	0	0	0
AGVSLKCGDCGTLLKSVEE	AGVSLKCGDCGTLLKSVEE;AGVSLKCG;AGVSLKCGD	AT1G04850	ubiquitin-associated (UBA)/TS-N domain-containing protein	A	G	√				AT1G04850.1	1:1368706	AT1G04850.1(pos2)	2	1							6	3	9	0	0	0	5	4
AHEPSSPSSNLVSNPANLSASGL	AHEPSSPSSNLVSNPANLSASGL	AT3G46920	Protein kinase superfamily protein with octicosapeptide/Phox/Bem1p domain	A	H	√				AT3G46920.1	3:17284857	AT3G46920.1(pos2)	2	1							2	0	2	0	0	0	0	2
AHGGYAKRR	AHGGYAKRR;AHGGYAKR	AT5G43720	Protein of unknown function (DUF2361)	A	H	√				AT5G43720.1	5:17559238	AT5G43720.1(pos2)	2	1							1	5	6	0	5	0	0	1
AHMVRASSGLSYPE	AHMVRASSGLSYPE;AHMVRASSGL	AT5G27630	acyl-CoA binding protein 5 (ACBP5)	A	H	√				AT5G27630.1	5:9776101	AT5G27630.1(pos2)	2	1							3	0	3	0	0	1	2	0
AHTLGLTQPNSTEPHKISFTAKEI	AHTLGLTQPNSTEPHKISFTAKEI;AHTLGLTQPNSTEPHKISF;AHTLGLTQPNSTEPHKISFTAKE	AT2G24200;AT2G24200	Cytosol aminopeptidase family protein	A	H	√				AT2G24200.1;AT2G24200.3	2:10289450	AT2G24200.1(pos2);AT2G24200.3(pos2)	2	1							20	0	20	0	0	6	9	5
AHTSESVNPR	AHTSESVNPR	AT5G48230	acetoacetyl-CoA thiolase 2 (ACAT2)	A	H	√				AT5G48230.2	5:19555122	AT5G48230.2(pos2)	2	1							13	0	13	0	11	0	0	2
AIDNGKLQEEE	AIDNGKLQEEE	AT4G15570	MAGATAMA 3 (MAA3)	A	I	√				AT4G15570.1	4:8893043	AT4G15570.1(pos2)	2	1							1	1	2	0	0	0	2	0
AIIGDALRQAFMPKQE	AIIGDALRQAFMPKQE;AIIGDALRQAF	AT4G32750	unknown protein	A	I	√				AT4G32750.1	4:15798091	AT4G32750.1(pos2)	2	1							2	0	2	0	0	1	1	0
AIISEVEEESSSSRPMIFPFR	AIISEVEEESSSSRPMIFPFR;AIISEVEEESSSSR;AIISEVEEESSSSRPMIFPF	AT5G53400	BOBBER1 (BOB1)	A	I	√				AT5G53400.1	5:21661588	AT5G53400.1(pos2)	2	1							2	18	20	5	12	3	0	0
AIKEETEESCGSR	AIKEETEESCGSR	AT4G35780	ACT-like protein tyrosine kinase family protein	A	I	√				AT4G35780.1	4:16950405	AT4G35780.1(pos2)	2	1							0	2	2	1	1	0	0	0
AIPMPTRQLFIDGE	AIPMPTRQLFIDGE	AT1G74920;AT1G74920	aldehyde dehydrogenase 10A8 (ALDH10A8)	A	I	√				AT1G74920.1;AT1G74920.2	1:28142573	AT1G74920.1(pos2);AT1G74920.2(pos2)	2	1							2	0	2	0	0	0	2	0
AIQTQLPCDGDGVCMR	AIQTQLPCDGDGVCMR;AIQTQLPC	AT1G66040;AT1G66050	VARIANT IN METHYLATION 4 (VIM4)	A	I	√				AT1G66040.1;AT1G66050.1	1:24586681	AT1G66040.1(pos2);AT1G66050.1(pos2)	2	1							0	2	2	0	1	0	0	1
AISEEEAKLER	AISEEEAKLER	AT1G01920;AT1G01920	SET domain-containing protein	A	I	√				AT1G01920.1;AT1G01920.2	1:316204	AT1G01920.1(pos2);AT1G01920.2(pos2)	2	1							2	0	2	1	1	0	0	0
AISKDLYPSQEDLLYEEELLR	AISKDLYPSQEDLLYEEELLR	AT5G28740	Tetratricopeptide repeat (TPR)-like superfamily protein	A	I	√				AT5G28740.1	5:10780774	AT5G28740.1(pos2)	2	1							2	1	3	3	0	0	0	0
AISSFKHEHPLEKR	AISSFKHEHPLEKR;AISSFKHEHPLE	AT2G05630	ATG8D	A	I	√				AT2G05630.1	2:2084775	AT2G05630.1(pos2)	2	1							0	9	9	0	6	0	3	0
AIVYAVVAR	AIVYAVVAR	AT5G22360	vesicle-associated membrane protein 714 (VAMP714)	A	I	√				AT5G22360.1	5:7405654	AT5G22360.1(pos2)	2	1							0	2	2	1	1	0	0	0
AIYYKFKSAR	AIYYKFKSAR	AT4G17410;AT4G17410;AT5G47430;AT5G47430	DWNN domain, a CCHC-type zinc finger	A	I	√				AT4G17410.1;AT4G17410.2;AT5G47430.1;AT5G47430.3	4:9716360	AT4G17410.1(pos2);AT4G17410.2(pos2);AT5G47430.1(pos2);AT5G47430.3(pos2)	2	1							2	0	2	1	0	0	0	1
AKADKKPAEKKPAE	AKADKKPAEKKPAE;AKADKKPAE	AT5G22880	histone B2 (HTB2)	A	K	√				AT5G22880.1	5:7652567	AT5G22880.1(pos2)	2	1							0	4	4	0	0	0	4	0
AKDVEAVPGEGFQTR	AKDVEAVPGEGFQTR	AT3G53420	plasma membrane intrinsic protein 2A (PIP2A)	A	K	√				AT3G53420.1	3:19805454	AT3G53420.1(pos2)	2	1							1	2	3	2	1	0	0	0
AKENGFIGSIDQGTTSTRF	AKENGFIGSIDQGTTSTRF;AKENGFIGSIDQGTTSTR;AKENGFIGSI	AT1G80460;AT1G80460	nonhost resistance to P. s. phaseolicola 1 (NHO1)	A	K	√				AT1G80460.1;AT1G80460.2	1:30249055	AT1G80460.1(pos2);AT1G80460.2(pos2)	2	1							15	0	15	4	6	4	0	1
AKEPVRVLVTGAAGQIGY	AKEPVRVLVTGAAGQIGY;AKEPVRVL	AT5G43330;AT1G04410	Lactate/malate dehydrogenase family protein	A	K	√				AT5G43330.1;AT1G04410.1	5:17390552	AT5G43330.1(pos2);AT1G04410.1(pos2)	2	1							116	1	117	0	0	117	0	0
AKETVCVTGANGF	AKETVCVTGANGF	AT2G02400	NAD(P)-binding Rossmann-fold superfamily protein	A	K	√				AT2G02400.1	2:632449	AT2G02400.1(pos2)	2	1							2	0	2	0	0	2	0	0
AKFGEGDKR	AKFGEGDKR	AT3G12050;AT3G12050	Aha1 domain-containing protein	A	K	√				AT3G12050.1;AT3G12050.2	3:3839289	AT3G12050.1(pos2);AT3G12050.2(pos2)	2	1							4	0	4	1	3	0	0	0
AKGDDNVQR	AKGDDNVQR	AT2G28600	P-loop containing nucleoside triphosphate hydrolases superfamily protein	A	K	√				AT2G28600.1	2:12251845	AT2G28600.1(pos2)	2	1							0	4	4	1	3	0	0	0
AKHHPDLIMCR	AKHHPDLIMCR	AT1G07170	PHF5-like protein	A	K	√				AT1G07170.1	1:2200686	AT1G07170.1(pos2)	2	1							12	0	12	0	12	0	0	0
AKKIGVTMEVGN	AKKIGVTMEVGN;AKKIGVTME	AT4G29010	ABNORMAL INFLORESCENCE MERISTEM (AIM1)	A	K	√				AT4G29010.1	4:14302016	AT4G29010.1(pos2)	2	1							4	0	4	0	0	0	2	2
AKKKNPQVFM	AKKKNPQVFM	AT4G32420;AT4G32420	Cyclophilin-like peptidyl-prolyl cis-trans isomerase family protein	A	K	√				AT4G32420.1;AT4G32420.4	4:15652103	AT4G32420.1(pos2);AT4G32420.4(pos2)	2	1							1	1	2	0	0	0	0	2
AKKSLIYRE	AKKSLIYRE;AKKSLIYR	ATCG00330	chloroplast ribosomal protein S14 (RPS14)	A	K	√				ATCG00330.1	Pt:37240	ATCG00330.1(pos2)	2	1							0	6	6	2	2	0	2	0
AKKSVGDLNSVDLKGKKVF	AKKSVGDLNSVDLKGKKVF;AKKSVGD	AT1G56190;AT1G56190	Phosphoglycerate kinase family protein	A	K	√		√		AT1G56190.2	1:21028622	AT1G56190.1(pos75);AT1G56190.2(pos2)	75;2	1							0	4	4	0	0	2	2	0	0	75	cTP	AT1G56190.1
AKLAEEMNPEGSRY	AKLAEEMNPEGSRY;AKLAEEMNPEGSR	AT3G46200	nudix hydrolase homolog 9 (NUDT9)	A	K	√				AT3G46200.1	3:16969283	AT3G46200.1(pos2)	2	1							6	0	6	3	2	1	0	0
AKLFIKQAEQYAAAR	AKLFIKQAEQYAAAR;AKLFIKQAE	AT2G41380	S-adenosyl-L-methionine-dependent methyltransferases superfamily protein	A	K	√				AT2G41380.1	2:17251981	AT2G41380.1(pos2)	2	1							87	0	87	6	52	0	29	0
AKLTTDSPLCR	AKLTTDSPLCR;AKLTTDSPL	AT4G08320;AT4G08320	Tetratricopeptide repeat (TPR)-like superfamily protein	A	K	√				AT4G08320.1;AT4G08320.2	4:5252853	AT4G08320.1(pos2);AT4G08320.2(pos2)	2	1							2	4	6	4	1	1	0	0
AKNVGILAMDIYFPPTCVQQE	AKNVGILAMDIYFPPTCVQQE;AKNVGILAM;AKNVGILAMD	AT4G11820	HYDROXYMETHYLGLUTARYL-COA SYNTHASE (HMGS)	A	K	√				AT4G11820.2	4:7111901	AT4G11820.2(pos2)	2	1							9	0	9	0	0	0	5	4
AKPEEVSVPIFTSLEPVYGEGSLLQEATQR	AKPEEVSVPIFTSLEPVYGEGSLLQEATQR	AT3G06580	GALK	A	K	√				AT3G06580.1	3:2051867	AT3G06580.1(pos2)	2	1							5	0	5	3	2	0	0	0
AKPLGTTGEFFR	AKPLGTTGEFFR;AKPLGTTGE;AKPLGTTGEFF	AT1G14450;AT2G02510	NADH dehydrogenase (ubiquinone)s	A	K	√				AT1G14450.1;AT2G02510.1	1:4947558	AT1G14450.1(pos2);AT2G02510.1(pos2)	2	1							0	5	5	1	1	2	1	0
AKPNIDELNQILTSY	AKPNIDELNQILTSY	AT1G71150	unknown protein	A	K	√				AT1G71150.1	1:26827189	AT1G71150.1(pos2)	2	1							2	0	2	0	0	2	0	0
AKPVSIEVYNPNGKYR	AKPVSIEVYNPNGKYR;AKPVSIEVYNPNGKY	AT1G68010;AT1G68010	hydroxypyruvate reductase (HPR)	A	K	√				AT1G68010.1;AT1G68010.2	1:25493418	AT1G68010.1(pos2);AT1G68010.2(pos2)	2	1							7	0	7	2	4	1	0	0
AKRTKKVGIVGKY	AKRTKKVGIVGKY	AT3G60245	Zinc-binding ribosomal protein family protein	A	K	√				AT3G60245.1	3:22268803	AT3G60245.1(pos2)	2	1							0	18	18	0	0	18	0	0
AKSSFKISNPLEAR	AKSSFKISNPLEAR	AT4G21980;AT4G21980	AUTOPHAGY 8A (APG8A)	A	K	√				AT4G21980.1	4:11655913	AT4G21980.2(pos17);AT4G21980.1(pos2)	17;2	1							5	0	5	3	2	0	0	0
AKSSFKQEH	AKSSFKQEH;AKSSFKQE	AT4G16520	autophagy 8f (ATG8F)	A	K	√				AT4G16520.1	4:9308113	AT4G16520.1(pos2)	2	1							4	4	8	0	0	0	4	4
AKSVSTAASSLVQNLR	AKSVSTAASSLVQNLR	AT5G08060	unknown protein	A	K	√				AT5G08060.1	5:2580588	AT5G08060.1(pos2)	2	1							3	0	3	2	1	0	0	0
AKTALTPPASGSEVPRSGTPG	AKTALTPPASGSEVPRSGTPG;AKTALTPPASGSEVPR	AT1G48610;AT1G48610	AT hook motif-containing protein	A	K	√				AT1G48610.1;AT1G48610.2	1:17972798	AT1G48610.1(pos2);AT1G48610.2(pos2)	2	1							1	7	8	2	3	0	0	3
AKTLDKSKKRKL	AKTLDKSKKRKL	AT2G22090;AT2G22090	UBA1A	A	K	√				AT2G22090.1;AT2G22090.2	2:9390450	AT2G22090.1(pos2);AT2G22090.2(pos2)	2	1							0	2	2	0	0	2	0	0
ALAFDEFGRPFIILR	ALAFDEFGRPFIILR;ALAFDEFGRPF;ALAFDEFGR	AT1G24510;AT1G67760	TCP-1/cpn60 chaperonin family protein	A	L	√				AT1G24510.1;AT1G67760.1	1:8688101	AT1G24510.1(pos2);AT1G67760.1(pos2)	2	1							8	0	8	1	3	4	0	0
ALDPEQQQPISSVSR	ALDPEQQQPISSVSR	AT5G17010;AT5G17010;AT5G17010	Major facilitator superfamily protein	A	L	√				AT5G17010.1;AT5G17010.2;AT5G17010.4	5:5592332	AT5G17010.1(pos2);AT5G17010.2(pos2);AT5G17010.4(pos2)	2	1							2	0	2	2	0	0	0	0
ALDTYASSNPNDVHEDVLLKAR	ALDTYASSNPNDVHEDVLLKAR	AT5G58005	Cytochrome c oxidase, subunit Vib family protein	A	L	√				AT5G58005.1	5:23482234	AT5G58005.1(pos2)	2	1							6	0	6	0	6	0	0	0
ALEIEAR	ALEIEAR	AT1G73720	SUPPRESSORS OF MEC-8 AND UNC-52 1 (SMU1)	A	L	√				AT1G73720.1	1:27725059	AT1G73720.1(pos2)	2	1							4	0	4	1	0	0	0	3
ALKALDYDTLNENVKK	ALKALDYDTLNENVKK;ALKALDYDTLNE	AT1G23310;AT1G23310	glutamate:glyoxylate aminotransferase (GGT1)	A	L	√				AT1G23310.1;AT1G23310.2	1:8271329	AT1G23310.1(pos2);AT1G23310.2(pos2)	2	1							3	0	3	2	0	0	1	0
ALKEQLDKFNKQQVKCQSTL	ALKEQLDKFNKQQVKCQSTL	AT4G20330	Transcription initiation factor TFIIE, beta subunit	A	L	√				AT4G20330.1	4:10984039	AT4G20330.1(pos2)	2	1							2	0	2	0	0	2	0	0
ALKSSSADGKTR	ALKSSSADGKTR	AT1G26850;AT1G26850	S-adenosyl-L-methionine-dependent methyltransferases superfamily protein	A	L	√				AT1G26850.1;AT1G26850.3	1:9303432	AT1G26850.1(pos2);AT1G26850.3(pos2)	2	1							0	3	3	2	1	0	0	0	34	36	SP	AT1G26850.1
ALLKSFIDVGSDSHFPIQNLPY	ALLKSFIDVGSDSHFPIQNLPY;ALLKSFI	AT1G12050	fumarylacetoacetase, putative	A	L	√				AT1G12050.1	1:4072904	AT1G12050.1(pos2)	2	1							3	0	3	0	0	1	0	2
ALLVEKTSSGREYKVK	ALLVEKTSSGREYKVK;ALLVEKTSSGREY;ALLVEKTSSGR	AT3G23810;AT4G13940;AT4G13940;AT4G13940	S-adenosyl-l-homocysteine (SAH) hydrolase 2 (SAHH2)	A	L	√				AT3G23810.1;AT4G13940.1;AT4G13940.3;AT4G13940.4	3:8589671	AT3G23810.1(pos2);AT4G13940.1(pos2);AT4G13940.3(pos2);AT4G13940.4(pos2)	2	1							195	0	195	29	48	15	0	103
ALNLRQKQTE	ALNLRQKQTE	AT2G17980	ATSLY1	A	L	√				AT2G17980.1	2:7824352	AT2G17980.1(pos2)	2	1							2	0	2	0	0	0	2	0
ALNLSHQLGVLAGTPIKSGEMT	ALNLSHQLGVLAGTPIKSGEMT;ALNLSHQLGVLAGTPIKSGE	AT3G23920	beta-amylase 1 (BAM1)	A	L	√				AT3G23920.1	3:8641722	AT3G23920.1(pos2)	2	1							2	0	2	0	0	0	1	1	40	42	cTP	AT3G23920.1
ALNPQLLPNGMPVPFVNEMFVLVR	ALNPQLLPNGMPVPFVNEMFVLVR;ALNPQLLPNGMPVPF	AT5G11680	FUNCTIONS IN: molecular_function unknown	A	L	√				AT5G11680.1	5:3759463	AT5G11680.1(pos2)	2	1							6	0	6	0	2	4	0	0
ALPNQQTVDYPSFKLVIVGDGGTGKTTF	ALPNQQTVDYPSFKLVIVGDGGTGKTTF;ALPNQQTVDYPSF;ALPNQQTVDYPSFKL;ALPNQQTV;ALPNQQTVDYPSFK	AT5G20010;AT5G20020;AT5G55190	RAS-related nuclear protein-1 (RAN-1)	A	L	√				AT5G20010.1;AT5G20020.1;AT5G55190.1	5:6760364	AT5G20010.1(pos2);AT5G20020.1(pos2);AT5G55190.1(pos2)	2	1							19	0	19	3	0	13	0	3
ALPPSSPSPSSPSLQR	ALPPSSPSPSSPSLQR	AT1G67930	Golgi transport complex protein-related	A	L	√				AT1G67930.1	1:25477332	AT1G67930.1(pos2)	2	1							3	0	3	3	0	0	0	0
ALQNIGASNRDDAFYR	ALQNIGASNRDDAFYR;ALQNIGASNRD;ALQNIGASNR;ALQNIGASNRDDAFY	AT1G36730	Translation initiation factor IF2/IF5	A	L	√				AT1G36730.1	1:13900025	AT1G36730.1(pos2)	2	1							11	0	11	0	7	2	0	2
ALQNIGASNRNDAFY	ALQNIGASNRNDAFY;ALQNIGASNRN;ALQNIGASNRND;ALQNIGASNR	AT1G77840	Translation initiation factor IF2/IF5	A	L	√				AT1G77840.1	1:29269087	AT1G77840.1(pos2)	2	1							14	0	14	2	6	1	1	4
ALSASDLPAMYTLLANSMSGDETVR	ALSASDLPAMYTLLANSMSGDETVR;ALSASDLPAMYTLLANSMSGDE	AT3G08960	ARM repeat superfamily protein	A	L	√				AT3G08960.1	3:2736762	AT3G08960.1(pos2)	2	1							6	0	6	2	2	0	2	0
ALSMKPFRA	ALSMKPFRA;ALSMKPFR	AT2G43410;AT2G43410	FPA	A	L	√				AT2G43410.1;AT2G43410.2	2:18030989	AT2G43410.1(pos2);AT2G43410.2(pos2)	2	1							6	0	6	3	2	0	0	1
ALSMRKAIGVVKD	ALSMRKAIGVVKD;ALSMRKAIGVVK	AT4G32285	ENTH/ANTH/VHS superfamily protein	A	L	√				AT4G32285.1	4:15586003	AT4G32285.1(pos2)	2	1							2	0	2	0	0	0	1	1
ALTEDKSDSDGRR	ALTEDKSDSDGRR;ALTEDKSDSDGR	AT4G05060	PapD-like superfamily protein	A	L	√				AT4G05060.1	4:2592000	AT4G05060.1(pos2)	2	1							2	0	2	1	1	0	0	0
ALVAALEADLR	ALVAALEADLR	AT5G27970;AT5G27970	ARM repeat superfamily protein	A	L	√				AT5G27970.1;AT5G27970.2	5:10004720	AT5G27970.1(pos2);AT5G27970.2(pos2)	2	1							9	0	9	1	8	0	0	0
ALVGGVGDVPANQNSGEVESLARF	ALVGGVGDVPANQNSGEVESLARF;ALVGGVGDVPANQNSGEVESL;ALVGGVGDVPANQNSGEVE;ALVGGVGDVPANQNSGE;ALVGGVGDVPANQNSGEVESLAR	AT3G12490;AT3G12490	cystatin B (CYSB)	A	L	√				AT3G12490.1	3:3961777	AT3G12490.2(pos35);AT3G12490.1(pos2)	35;2	1							124	0	124	14	66	19	25	0	10	25	SP	AT3G12490.2
ALVLHTYKGNKSAEK	ALVLHTYKGNKSAEK;ALVLHTYKGNK;ALVLHTY;ALVLHTYKGNKSAE;ALVLHTYK	AT1G09640;AT1G09640	Translation elongation factor EF1B, gamma chain	A	L	√				AT1G09640.1;AT1G09640.2	1:3120162	AT1G09640.1(pos2);AT1G09640.2(pos2)	2	1							41	0	41	4	1	1	35	0
AMASLYRRSLPSPPAIDFSSAE	AMASLYRRSLPSPPAIDFSSAE;AMASLYR	AT5G44070	CADMIUM SENSITIVE 1 (CAD1)	A	M	√				AT5G44070.1	5:17734876	AT5G44070.1(pos2)	2	1							6	0	6	5	0	0	1	0
AMEITQFLLAAQSADAR	AMEITQFLLAAQSADAR	AT3G08943;AT3G08947;AT3G08943;AT3G08947	ARM repeat superfamily protein	A	M	√				AT3G08943.1;AT3G08947.1;AT3G08943.1;AT3G08947.1	3:2721911	AT3G08943.1(pos2);AT3G08947.1(pos2);AT3G08943.1(pos2);AT3G08947.1(pos2)	2	1							47	0	47	12	35	0	0	0
AMEVATPAPAPIPSER	AMEVATPAPAPIPSER	AT3G04620	Alba DNA/RNA-binding protein	A	M	√				AT3G04620.1	3:1256739	AT3G04620.1(pos2)	2	1							6	0	6	4	2	0	0	0
AMEVGEMSQPEATASLL	AMEVGEMSQPEATASLL	AT5G11980	conserved oligomeric Golgi complex component-related / COG complex component-related	A	M	√				AT5G11980.1	5:3872146	AT5G11980.1(pos2)	2	1							2	0	2	0	0	2	0	0
AMEVTQLLINAQSIDGTVR	AMEVTQLLINAQSIDGTVR;AMEVTQLLINAQSI	AT5G53480	ARM repeat superfamily protein	A	M	√				AT5G53480.1	5:21714016	AT5G53480.1(pos2)	2	1							38	0	38	8	25	0	0	5
AMGKYSRV	AMGKYSRV;AMGKYSR	AT1G29470;AT2G34300	S-adenosyl-L-methionine-dependent methyltransferases superfamily protein	A	M	√				AT1G29470.1;AT2G34300.1	1:10313369	AT1G29470.1(pos2);AT2G34300.1(pos2)	2	1							0	2	2	0	1	0	0	1
AMIEQRPKTKIVCTL	AMIEQRPKTKIVCTL;AMIEQRPKTK	AT5G56350	Pyruvate kinase family protein	A	M	√				AT5G56350.1	5:22822529	AT5G56350.1(pos2)	2	1							3	0	3	0	1	2	0	0
AMKASIKGKYDTDKTSGIGSLAF	AMKASIKGKYDTDKTSGIGSLAF;AMKASIKGKY	AT5G42960	unknown protein	A	M	√				AT5G42960.1	5:17235184	AT5G42960.1(pos2)	2	1							7	0	7	0	0	5	0	2
AMMHPPQPPQGSYHHPQTLEEVR	AMMHPPQPPQGSYHHPQTLEEVR;AMMHPPQPPQGSYHHPQTLEE	AT5G19350;AT5G19350	RNA-binding (RRM/RBD/RNP motifs) family protein	A	M	√				AT5G19350.1;AT5G19350.2	5:6518978	AT5G19350.1(pos2);AT5G19350.2(pos2)	2	1							5	0	5	0	3	0	2	0
AMPRATSGPAYPERFYAAASYVGLDGS	AMPRATSGPAYPERFYAAASYVGLDGS;AMPRATSGPAYPE;AMPRATSGPAYPERFYAAASYVGL;AMPRATSGPAYPERF	AT3G05420;AT3G05420	acyl-CoA binding protein 4 (ACBP4)	A	M	√				AT3G05420.1;AT3G05420.2	3:1561880	AT3G05420.1(pos2);AT3G05420.2(pos2)	2	1							4	0	4	0	0	1	1	2
AMQAGVGLSR	AMQAGVGLSR	AT1G27000	Protein of unknown function (DUF1664)	A	M	√				AT1G27000.1	1:9374068	AT1G27000.1(pos2)	2	1							2	0	2	0	2	0	0	0
AMQKAKEIVNSESVVVF	AMQKAKEIVNSESVVVF	AT5G40370	Glutaredoxin family protein	A	M	√				AT5G40370.1	5:16149052	AT5G40370.1(pos2)	2	1							2	0	2	0	0	2	0	0
AMSQVVNTYPLSNYSFGTKEPKLEK	AMSQVVNTYPLSNYSFGTKEPKLEK;AMSQVVNTYPL;AMSQVVNTYPLSNY;AMSQVVNTYPLSNYSFGTKEPKLE	AT4G25550	Cleavage/polyadenylation specificity factor, 25kDa subunit	A	M	√				AT4G25550.1	4:13048519	AT4G25550.1(pos2)	2	1							5	0	5	0	0	3	1	1
AMVDEPLYPIAVLIDELKNDDIQLR	AMVDEPLYPIAVLIDELKNDDIQLR;AMVDEPLYPIAVLIDE	AT1G25490	ROOTS CURL IN NPA (RCN1)	A	M	√				AT1G25490.1	1:8951700	AT1G25490.1(pos2)	2	1							9	0	9	0	1	0	8	0
ANAASGMAVHDDCKLKFMEL	ANAASGMAVHDDCKLKFMEL;ANAASGMAVH;ANAASGMAVHD;ANAASGMAVHDDCKLKFME;ANAASGMAVHDD;ANAASGMAVHDDCKL;ANAASGMAVHDDCKLK	AT3G46000;AT5G59880;AT5G59880	actin depolymerizing factor 2 (ADF2)	A	N	√				AT3G46000.1;AT5G59880.1;AT5G59880.2	3:16908822	AT3G46000.1(pos2);AT5G59880.1(pos2);AT5G59880.2(pos2)	2	1							69	0	69	1	0	13	11	44
ANAASGMAVHDDCKLRFLEL	ANAASGMAVHDDCKLRFLEL;ANAASGMAVHDDCKLR;ANAASGMAVH;ANAASGMAVHD;ANAASGMAVHDD;ANAASGMAVHDDCKL;ANAASGMAVHDDCKLRFLE;ANAASGMAVHDDCKLRFL;ANAASGMAVHDDCKLRF	AT3G46010;AT3G46010;AT5G59890	actin depolymerizing factor 1 (ADF1)	A	N	√				AT3G46010.1;AT5G59890.1	3:16910678	AT3G46010.1(pos2);AT3G46010.2(pos13);AT5G59890.1(pos2)	2;13	1							68	0	68	0	32	10	24	2
ANAENNSVSTR	ANAENNSVSTR	AT1G51030	unknown protein	A	N	√				AT1G51030.1	1:18915179	AT1G51030.1(pos2)	2	1							2	0	2	2	0	0	0	0
ANDAAACAER	ANDAAACAER	AT1G76970	Target of Myb protein 1	A	N	√				AT1G76970.1	1:28924854	AT1G76970.1(pos2)	2	1							4	0	4	3	1	0	0	0
ANFAKPENALKRA	ANFAKPENALKRA;ANFAKPE;ANFAKPENALKR	AT4G11420	eukaryotic translation initiation factor 3A (EIF3A)	A	N	√				AT4G11420.1	4:6952053	AT4G11420.1(pos2)	2	1							16	0	16	6	5	0	2	3
ANGADRLDLD	ANGADRLDLD	AT1G08200	UDP-D-apiose/UDP-D-xylose synthase 2 (AXS2)	A	N	√				AT1G08200.1	1:2576609	AT1G08200.1(pos2)	2	1							2	0	2	0	0	0	2	0
ANKIAMFLSE	ANKIAMFLSE	AT1G48200	unknown protein	A	N	√				AT1G48200.1	1:17797852	AT1G48200.1(pos2)	2	1							2	0	2	0	0	0	2	0
ANKLKVDELR	ANKLKVDELR;ANKLKVDE	AT4G02390	poly(ADP-ribose) polymerase (PP)	A	N	√				AT4G02390.1	4:1050104	AT4G02390.1(pos2)	2	1							4	0	4	2	1	0	1	0
ANLGGGAEAHARF	ANLGGGAEAHARF;ANLGGGAEAHAR	AT1G20960	embryo defective 1507 (emb1507)	A	N	√				AT1G20960.1	1:7309914	AT1G20960.1(pos2)	2	1							14	0	14	0	8	6	0	0
ANLPTVLVTGASGRTGQIVYKKLKEGS	ANLPTVLVTGASGRTGQIVYKKLKEGS;ANLPTVLVTGASGR	AT5G02240	NAD(P)-binding Rossmann-fold superfamily protein	A	N	√				AT5G02240.1	5:451502	AT5G02240.1(pos2)	2	1							22	0	22	13	5	0	0	4
ANLQVSGILEKFQMTGK	ANLQVSGILEKFQMTGK;ANLQVSGILE;ANLQVSGILEK;ANLQVSGILEKF	AT2G02560	cullin-associated and neddylation dissociated (CAND1)	A	N	√				AT2G02560.1	2:690345	AT2G02560.1(pos2)	2	1							5	0	5	0	0	2	2	1
ANLQVSGILEKMTGKDKDYRY	ANLQVSGILEKMTGKDKDYRY;ANLQVSGILEKMTGKDKDY;ANLQVSGILE;ANLQVSGILEK;ANLQVSGILEKMTGK	AT2G02560	cullin-associated and neddylation dissociated (CAND1)	A	N	√				AT2G02560.2	2:690345	AT2G02560.2(pos2)	2	1							20	0	20	1	0	10	0	9
ANNAAACAERATN	ANNAAACAERATN;ANNAAACAER	AT1G21380	Target of Myb protein 1	A	N	√				AT1G21380.1	1:7488032	AT1G21380.1(pos2)	2	1							5	0	5	2	2	0	0	1
ANNHHPKDE	ANNHHPKDE	AT1G17960	Threonyl-tRNA synthetase	A	N	√				AT1G17960.1	1:6183737	AT1G17960.1(pos2)	2	1							2	0	2	0	0	0	2	0
ANNPSQLLPSELIDR	ANNPSQLLPSELIDR;ANNPSQLLPSELI	AT5G48870	SUPERSENSITIVE TO ABA AND DROUGHT 1 (SAD1)	A	N	√				AT5G48870.1	5:19813407	AT5G48870.1(pos2)	2	1							26	0	26	4	20	0	0	2
ANNQASLLLQKQLKD	ANNQASLLLQKQLKD;ANNQASLLLQKQLK	AT3G55380;AT3G55380	ubiquitin-conjugating enzyme 14 (UBC14)	A	N	√				AT3G55380.1;AT3G55380.2	3:20531520	AT3G55380.1(pos2);AT3G55380.2(pos2)	2	1							6	0	6	0	0	0	4	2
ANPAPNLECRMY	ANPAPNLECRMY;ANPAPNLECR;ANPAPNLE	AT5G05470	eukaryotic translation initiation factor 2 alpha subunit (EIF2 ALPHA)	A	N	√				AT5G05470.1	5:1620579	AT5G05470.1(pos2)	2	1							8	0	8	2	3	2	1	0
ANPIQEILEKQVL	ANPIQEILEKQVL	AT2G18990	thioredoxin domain-containing protein 9 homolog (TXND9)	A	N	√				AT2G18990.1	2:8239932	AT2G18990.1(pos2)	2	1							9	0	9	0	0	9	0	0
ANPKVFFD	ANPKVFFD;ANPKVFF	AT3G22920;AT3G56070	Cyclophilin-like peptidyl-prolyl cis-trans isomerase family protein	A	N	√				AT3G22920.1;AT3G56070.1	3:8123411	AT3G22920.1(pos2);AT3G56070.1(pos2)	2	1							5	0	5	0	0	0	2	3
ANPTENLDANPQIR	ANPTENLDANPQIR	AT3G11070	Outer membrane OMP85 family protein	A	N	√				AT3G11070.1	3:3467801	AT3G11070.1(pos2)	2	1							2	0	2	1	1	0	0	0
ANQGAKKRKEE	ANQGAKKRKEE;ANQGAKKRK;ANQGAKKR;ANQGAKKRKE	AT2G23940	Protein of unknown function (DUF788)	A	N	√				AT2G23940.1	2:10184199	AT2G23940.1(pos2)	2	1							0	14	14	1	6	0	4	3
ANQSTETNQPSNMQTY	ANQSTETNQPSNMQTY	AT2G01470	SEC12P-like 2 protein (STL2P)	A	N	√				AT2G01470.1	2:214435	AT2G01470.1(pos2)	2	1							2	0	2	0	0	2	0	0
ANQVITGIKETAQSITGAAR	ANQVITGIKETAQSITGAAR	AT1G04260	CAMV movement protein interacting protein 7 (MPI7)	A	N	√				AT1G04260.1	1:1141297	AT1G04260.1(pos2)	2	1							2	0	2	2	0	0	0	0
ANRETDSSPEIRCVF	ANRETDSSPEIRCVF;ANRETDSSPEIR	AT4G00930	COP1-interacting protein 4.1 (CIP4.1)	A	N	√				AT4G00930.1	4:396558	AT4G00930.1(pos2)	2	1							8	0	8	0	5	3	0	0
ANRKLEKMASI	ANRKLEKMASI	AT1G53310	phosphoenolpyruvate carboxylase 1 (PPC1)	A	N	√				AT1G53310.1	1:19888070	AT1G53310.1(pos2)	2	1							2	0	2	0	0	0	0	2
ANRTDPLAKNIR	ANRTDPLAKNIR	AT2G40650	PRP38 family protein	A	N	√				AT2G40650.1	2:16965596	AT2G40650.1(pos2)	2	1							2	0	2	0	2	0	0	0
ANRYDPNPFAEEEEVNPFANAR	ANRYDPNPFAEEEEVNPFANAR;ANRYDPNPFAEEEE;ANRYDPNPFAEEEEVNPF	AT1G61250;AT1G61250	secretory carrier 3 (SC3)	A	N	√				AT1G61250.1;AT1G61250.2	1:22586035	AT1G61250.1(pos2);AT1G61250.2(pos2)	2	1							9	0	9	0	3	3	3	0
ANSESSSSPVNEEENSQR	ANSESSSSPVNEEENSQR	AT5G46790	PYR1-like 1 (PYL1)	A	N	√				AT5G46790.1	5:18984728	AT5G46790.1(pos2)	2	1							3	0	3	2	1	0	0	0
ANSGEGKVVCVTGASGY	ANSGEGKVVCVTGASGY	AT5G19440	NAD(P)-binding Rossmann-fold superfamily protein	A	N	√				AT5G19440.1	5:6556493	AT5G19440.1(pos2)	2	1							9	0	9	0	0	9	0	0
ANSGNYGKRPFRG	ANSGNYGKRPFRG;ANSGNYGKR	AT5G07310	Integrase-type DNA-binding superfamily protein	A	N	√				AT5G07310.1	5:2305684	AT5G07310.1(pos2)	2	1							3	0	3	2	0	0	0	1
ANSHTDDLDELLDSALDDFKDLNLSHQR	ANSHTDDLDELLDSALDDFKDLNLSHQR	AT3G03490	peroxin 19-1 (PEX19-1)	A	N	√				AT3G03490.1	3:831759	AT3G03490.1(pos2)	2	1							2	0	2	0	2	0	0	0
ANSQTVMAMIR	ANSQTVMAMIR	AT3G53970;AT3G53970	proteasome inhibitor-related	A	N	√				AT3G53970.1;AT3G53970.2	3:19985208	AT3G53970.1(pos2);AT3G53970.2(pos2)	2	1							20	0	20	9	11	0	0	0
ANSSAGSAADHRNKHL	ANSSAGSAADHRNKHL;ANSSAGSAADHR	AT5G42950	GYF domain-containing protein	A	N	√				AT5G42950.1	5:17224436	AT5G42950.1(pos2)	2	1							6	0	6	0	5	1	0	0
ANSSFKLEHPLER	ANSSFKLEHPLER	AT1G62040;AT1G62040	autophagy 8c (ATG8C)	A	N	√				AT1G62040.1	1:22933216	AT1G62040.2(pos16);AT1G62040.1(pos2)	16;2	1							5	0	5	0	5	0	0	0
ANTACFIIVGRN	ANTACFIIVGRN;ANTACFIIVGR	AT1G80500	SNARE-like superfamily protein	A	N	√				AT1G80500.1	1:30271195	AT1G80500.1(pos2)	2	1							5	0	5	2	0	0	0	3
ANTQLKSDAIMDMMKE	ANTQLKSDAIMDMMKE	AT5G42890	sterol carrier protein 2 (SCP2)	A	N	√				AT5G42890.1	5:17195910	AT5G42890.1(pos2)	2	1							5	0	5	0	0	0	5	0
ANVGNTSESTR	ANVGNTSESTR	AT1G51010	unknown protein	A	N	√				AT1G51010.1	1:18911597	AT1G51010.1(pos2)	2	1							3	0	3	3	0	0	0	0
ANVVGQLKR	ANVVGQLKR	AT2G31800	Integrin-linked protein kinase family	A	N	√				AT2G31800.1	2:13523646	AT2G31800.1(pos2)	2	1							2	0	2	1	1	0	0	0	48	50	mTP	AT2G31800.1
ANYLAQFQTIKNSCDR	ANYLAQFQTIKNSCDR;ANYLAQFQTIKNSC	AT5G54440	CLUB (CLUB)	A	N	√				AT5G54440.1	5:22100056	AT5G54440.1(pos2)	2	1							2	0	2	1	0	0	0	1
APALAVTR	APALAVTR	AT1G12000	Phosphofructokinase family protein	A	P	√				AT1G12000.1	1:4053727	AT1G12000.1(pos2)	2	1							0	4	4	2	1	0	0	1
APDASTALAAR	APDASTALAAR	AT3G04710;AT3G04710;AT3G04710	ankyrin repeat family protein	A	P	√				AT3G04710.1;AT3G04710.2	3:1278229	AT3G04710.3(pos226);AT3G04710.1(pos2);AT3G04710.2(pos2)	226;2	1							0	5	5	3	2	0	0	0
APHSLKKNYR	APHSLKKNYR	AT5G16750	TORMOZEMBRYO DEFECTIVE (TOZ)	A	P	√				AT5G16750.1	5:5509266	AT5G16750.1(pos2)	2	1							0	4	4	0	4	0	0	0
APIAVGDVVPDGTISFFDE	APIAVGDVVPDGTISFFDE;APIAVGDVVPDGTISF;APIAVGDVVPD	AT1G65980;AT1G65980	thioredoxin-dependent peroxidase 1 (TPX1)	A	P	√				AT1G65980.1;AT1G65980.2	1:24560753	AT1G65980.1(pos2);AT1G65980.2(pos2)	2	1							0	47	47	0	0	3	44	0
APIDPHSFTDSSHPLTTHVAL	APIDPHSFTDSSHPLTTHVAL;APIDPHSFTDSSHPL	AT5G13520	peptidase M1 family protein	A	P	√				AT5G13520.1	5:4344571	AT5G13520.1(pos2)	2	1							0	9	9	0	0	9	0	0
APITVGDVVPDGTISFFDE	APITVGDVVPDGTISFFDE;APITVGDVVPD	AT1G60740;AT1G65970	Thioredoxin superfamily protein	A	P	√				AT1G60740.1;AT1G65970.1	1:22361127	AT1G60740.1(pos2);AT1G65970.1(pos2)	2	1							0	6	6	0	0	0	6	0
APKKGVKVAAKKKTAE	APKKGVKVAAKKKTAE	AT2G47610	Ribosomal protein L7Ae/L30e/S12e/Gadd45 family protein	A	P	√				AT2G47610.1	2:19529854	AT2G47610.1(pos2)	2	1							13	0	13	0	0	0	13	0
APKKGVKVASKKKPEKVTNPLFERRPKQF	APKKGVKVASKKKPEKVTNPLFERRPKQF;APKKGVKVASKKKPE;APKKGVKVASKKKPEKVTNPL;APKKGVKVASKKKPEKVTNPLF	AT3G62870	Ribosomal protein L7Ae/L30e/S12e/Gadd45 family protein	A	P	√				AT3G62870.1	3:23244273	AT3G62870.1(pos2)	2	1							33	0	33	0	0	5	28	0
APKSKEKSKTSNSQPPPAIE	APKSKEKSKTSNSQPPPAIE	AT1G67680	SRP72 RNA-binding domain	A	P	√				AT1G67680.1	1:25368464	AT1G67680.1(pos2)	2	1							3	0	3	0	0	0	0	3
APNDPKKAVGGGGSGFF	APNDPKKAVGGGGSGFF	AT3G09300	OSBP(oxysterol binding protein)-related protein 3B (ORP3B)	A	P	√				AT3G09300.1	3:2858068	AT3G09300.1(pos2)	2	1							0	3	3	0	0	3	0	0
APSFIFVEDRPAPLDATSDPPSLFDGTTR	APSFIFVEDRPAPLDATSDPPSLFDGTTR;APSFIFVEDRPAPL;APSFIFVEDR	AT5G02790	Glutathione transferase L3 (GSTL3)	A	P	√				AT5G02790.1	5:632877	AT5G02790.1(pos2)	2	1							0	10	10	1	6	3	0	0
APVGPRSGDAIFSSIDRVNAE	APVGPRSGDAIFSSIDRVNAE;APVGPRSG	AT5G54750;AT5G54750	Transport protein particle (TRAPP) component	A	P	√				AT5G54750.1;AT5G54750.2	5:22242080	AT5G54750.1(pos2);AT5G54750.2(pos2)	2	1							0	4	4	0	0	0	2	2
AQAIGPR	AQAIGPR	AT4G27745	Yippee family putative zinc-binding protein	A	Q	√				AT4G27745.1	4:13840530	AT4G27745.1(pos2)	2	1							2	0	2	2	0	0	0	0
AQDSEKRF	AQDSEKRF	AT1G48950	C3HC zinc finger-like	A	Q	√				AT1G48950.1	1:18107063	AT1G48950.1(pos2)	2	1							2	0	2	0	0	2	0	0
AQEADGIR	AQEADGIR	AT2G26230	uricase / urate oxidase / nodulin 35, putative	A	Q	√				AT2G26230.1	2:11164956	AT2G26230.1(pos2)	2	1							5	0	5	4	1	0	0	0
AQEDVTAVATNGAGPVETHLVFTEF	AQEDVTAVATNGAGPVETHLVFTEF;AQEDVTAVATNGAGPVETHL;AQEDVTAVATNGAGPVE;AQEDVTAVATNGAGPVETHLVF	AT5G48480	Lactoylglutathione lyase / glyoxalase I family protein	A	Q	√				AT5G48480.1	5:19644814	AT5G48480.1(pos2)	2	1							13	0	13	0	0	12	1	0
AQEEVQKSA	AQEEVQKSA	AT1G72150	PATELLIN 1 (PATL1)	A	Q	√				AT1G72150.1	1:27148558	AT1G72150.1(pos2)	2	1							2	2	4	0	0	0	0	4
AQEGQNIDEPVVIGEEKGSVR	AQEGQNIDEPVVIGEEKGSVR	AT1G06550	ATP-dependent caseinolytic (Clp) protease/crotonase family protein	A	Q	√				AT1G06550.1	1:2006564	AT1G06550.1(pos2)	2	1							4	0	4	2	2	0	0	0
AQHLLHGTL	AQHLLHGTL	AT3G15730	phospholipase D alpha 1 (PLDALPHA1)	A	Q	√				AT3G15730.1	3:5330835	AT3G15730.1(pos2)	2	1							4	0	4	0	0	4	0	0
AQIPSLENAPLNLKSIR	AQIPSLENAPLNLKSIR;AQIPSLENAPL	AT3G54860;AT3G54860	ATVPS33	A	Q	√				AT3G54860.1;AT3G54860.2	3:20329841	AT3G54860.1(pos2);AT3G54860.2(pos2)	2	1							6	0	6	2	3	1	0	0
AQIQHQGQNANGGVAVPGAAAAE	AQIQHQGQNANGGVAVPGAAAAE	AT1G49760	poly(A) binding protein 8 (PAB8)	A	Q	√				AT1G49760.1	1:18416740	AT1G49760.1(pos2)	2	1							5	0	5	0	0	0	5	0
AQKLNLLNLAVPPVTHR	AQKLNLLNLAVPPVTHR	AT5G36890;AT5G36890	beta glucosidase 42 (BGLU42)	A	Q	√				AT5G36890.1;AT5G36890.2	5:14546090	AT5G36890.1(pos2);AT5G36890.2(pos2)	2	1							4	0	4	0	4	0	0	0
AQKPRTVICVGDIHGY	AQKPRTVICVGDIHGY;AQKPRTVICVG	AT3G09970	Calcineurin-like metallo-phosphoesterase superfamily protein	A	Q	√				AT3G09970.1	3:3063813	AT3G09970.1(pos2)	2	1							3	0	3	0	0	2	0	1
AQPLVKKDDDHDDELEYSPF	AQPLVKKDDDHDDELEYSPF;AQPLVKK	AT4G34450	coatomer gamma-2 subunit, putative / gamma-2 coat protein, putative / gamma-2 COP, putative	A	Q	√				AT4G34450.1	4:16471956	AT4G34450.1(pos2)	2	1							12	0	12	0	0	10	0	2
AQQEASPSPGAEVVGRAFVEQY	AQQEASPSPGAEVVGRAFVEQY;AQQEASPSPGAEVVGR;AQQEASPSPGAEVVGRAF	AT5G60980;AT5G60980	Nuclear transport factor 2 (NTF2) family protein with RNA binding (RRM-RBD-RNP motifs) domain	A	Q	√				AT5G60980.1;AT5G60980.2	5:24543988	AT5G60980.1(pos2);AT5G60980.2(pos2)	2	1							21	0	21	4	8	9	0	0
AQQGQGSMDPAALDDIIRRLL	AQQGQGSMDPAALDDIIRRLL;AQQGQGSMDPAALDDIIR;AQQGQGSMDPAALDDIIRR	AT5G59160	type one serine/threonine protein phosphatase 2 (TOPP2)	A	Q	√				AT5G59160.1	5:23879567	AT5G59160.1(pos2)	2	1							17	0	17	3	7	7	0	0
AQQGQGSMDPAVLDDIIRRLL	AQQGQGSMDPAVLDDIIRRLL;AQQGQGSMDPAVLDDIIR;AQQGQGSMDPAVLDDIIRR	AT3G46820	type one serine/threonine protein phosphatase 5 (TOPP5)	A	Q	√				AT3G46820.1	3:17243992	AT3G46820.1(pos2)	2	1							12	0	12	2	6	4	0	0
AQQKFLHQR	AQQKFLHQR	AT4G01220;AT4G01220	Nucleotide-diphospho-sugar transferase family protein	A	Q	√				AT4G01220.1;AT4G01220.2	4:515648	AT4G01220.1(pos2);AT4G01220.2(pos2)	2	1							2	1	3	0	3	0	0	0
AQQRQFQMEGGNNNTT	AQQRQFQMEGGNNNTT;AQQRQFQME	AT2G46780	RNA-binding (RRM/RBD/RNP motifs) family protein	A	Q	√				AT2G46780.1	2:19229516	AT2G46780.1(pos2)	2	1							2	0	2	0	0	0	1	1
AQQSLIYSFVAR	AQQSLIYSFVAR	AT1G04750;AT1G04750;AT2G33120;AT2G33120	vesicle-associated membrane protein 721 (VAMP721)	A	Q	√				AT1G04750.1;AT1G04750.2;AT2G33120.1;AT2G33120.2	1:1333426	AT1G04750.1(pos2);AT1G04750.2(pos2);AT2G33120.1(pos2);AT2G33120.2(pos2)	2	1							6	0	6	2	4	0	0	0
AQSSLVAAAGRSGRVIG	AQSSLVAAAGRSGRVIG;AQSSLVAAAGR	AT3G53930;AT3G53930	Protein kinase superfamily protein	A	Q	√				AT3G53930.1;AT3G53930.2	3:19966541	AT3G53930.1(pos2);AT3G53930.2(pos2)	2	1							4	0	4	0	3	0	0	1
AQTVVLKVGMSCQGCVGAVNR	AQTVVLKVGMSCQGCVGAVNR	AT3G56240	copper chaperone (CCH)	A	Q	√				AT3G56240.1	3:20864402	AT3G56240.1(pos2)	2	1							4	0	4	0	4	0	0	0
AQVQAPSSHSPPPPAVVND	AQVQAPSSHSPPPPAVVND;AQVQAPSSHSPPPPAVVN	AT2G23350	poly(A) binding protein 4 (PAB4)	A	Q	√				AT2G23350.1	2:9943209	AT2G23350.1(pos2)	2	1							16	0	16	0	0	0	6	10
ARIKVHELR	ARIKVHELR	AT3G55170;AT5G02610;AT5G02610	Ribosomal L29 family protein	A	R	√				AT3G55170.1;AT5G02610.1;AT5G02610.2	3:20454293	AT3G55170.1(pos2);AT5G02610.1(pos2);AT5G02610.2(pos2)	2	1							0	6	6	0	0	0	0	6
ARKFFVGGNWKCNGTAEE	ARKFFVGGNWKCNGTAEE	AT3G55440	triosephosphate isomerase (TPI)	A	R	√				AT3G55440.1	3:20553794	AT3G55440.1(pos2)	2	1							0	4	4	0	0	0	4	0
ARKGNPISVRL	ARKGNPISVRL	ATMG00090	RESISTANCE TO PSEUDOMONAS SYRINGAE 3 (RPS3)	A	R	√				ATMG00090.1	Mt:28733	ATMG00090.1(pos2)	2	1							0	2	2	0	0	2	0	0
ARKKIREY	ARKKIREY	AT1G09430;AT1G10670;AT1G10670;AT1G60810	ATP-citrate lyase A-3 (ACLA-3)	A	R	√				AT1G09430.1;AT1G10670.1;AT1G10670.3;AT1G60810.1	1:3042135	AT1G09430.1(pos2);AT1G10670.1(pos2);AT1G10670.3(pos2);AT1G60810.1(pos2)	2	1							0	4	4	0	0	2	0	2
ARKMLVDGEIDKVAADEANATHY	ARKMLVDGEIDKVAADEANATHY;ARKMLVDGEI;ARKMLVDGE	AT3G24170	glutathione-disulfide reductase (GR1)	A	R	√				AT3G24170.1	3:8734115	AT3G24170.1(pos2)	2	1							12	0	12	0	0	3	7	2
ARSPSKHGRDQTQDFQGFFND	ARSPSKHGRDQTQDFQGFFND;ARSPSKHGR;ARSPSKHGRDQTQD	AT1G56440;AT1G56440	Tetratricopeptide repeat (TPR)-like superfamily protein	A	R	√				AT1G56440.1;AT1G56440.2	1:21141482	AT1G56440.1(pos2);AT1G56440.2(pos2)	2	1							8	0	8	0	0	0	3	5
ARYDRAITVFSPDGHLFQVE	ARYDRAITVFSPDGHLFQVE	AT3G51260;AT3G51260;AT5G66140	20S proteasome alpha subunit PAD1 (PAD1)	A	R	√				AT3G51260.1;AT3G51260.2;AT5G66140.1	3:19031086	AT3G51260.1(pos2);AT3G51260.2(pos2);AT5G66140.1(pos2)	2	1							2	0	2	0	0	0	2	0
ASAAVASMVLDPKASPALMDLSTADEE	ASAAVASMVLDPKASPALMDLSTADEE;ASAAVASMVLDPKASPALMD;ASAAVASMVLDPKASPALMDLSTADE;ASAAVASMVL	AT5G58290	regulatory particle triple-A ATPase 3 (RPT3)	A	S	√				AT5G58290.1	5:23569155	AT5G58290.1(pos2)	2	1							9	0	9	0	0	0	8	1
ASADEKVVEEKASVISSLLDKAKGF	ASADEKVVEEKASVISSLLDKAKGF	AT2G46140	Late embryogenesis abundant protein	A	S	√				AT2G46140.1	2:18959163	AT2G46140.1(pos2)	2	1							2	0	2	0	0	2	0	0
ASANPETAKPTPATV	ASANPETAKPTPATV	AT1G18210	Calcium-binding EF-hand family protein	A	S	√				AT1G18210.1	1:6268785	AT1G18210.1(pos2)	2	1							3	0	3	0	0	0	0	3
ASASSSDGVAGRIQNASL	ASASSSDGVAGRIQNASL;ASASSSDGVAGR	AT3G15150	HIGH PLOIDY2 (HPY2)	A	S	√				AT3G15150.1	3:5104082	AT3G15150.1(pos2)	2	1							7	0	7	3	1	3	0	0
ASATSNNPASSSMSPR	ASATSNNPASSSMSPR	AT4G35890	winged-helix DNA-binding transcription factor family protein	A	S	√				AT4G35890.1	4:16997433	AT4G35890.1(pos2)	2	1							18	0	18	8	10	0	0	0
ASAVTASGKVEKGHQLYR	ASAVTASGKVEKGHQLYR	AT1G56090	Tetratricopeptide repeat (TPR)-like superfamily protein	A	S	√				AT1G56090.1	1:20979185	AT1G56090.1(pos2)	2	1							3	0	3	0	2	0	0	1
ASEANQLQQAQLAMVLGS	ASEANQLQQAQLAMVLGS;ASEANQLQQAQL	AT5G19820	embryo defective 2734 (emb2734)	A	S	√				AT5G19820.1	5:6701247	AT5G19820.1(pos2)	2	1							5	0	5	0	0	2	0	3
ASEARESPANNPGLSTNRDEATKGY	ASEARESPANNPGLSTNRDEATKGY;ASEARESPANNPGLSTNR	AT1G08110;AT1G08110;AT1G08110;AT1G08110	lactoylglutathione lyase family protein / glyoxalase I family protein	A	S	√		√		AT1G08110.1;AT1G08110.2;AT1G08110.3	1:2535702	AT1G08110.4(pos52);AT1G08110.1(pos2);AT1G08110.2(pos2);AT1G08110.3(pos2)	52;2	1							14	0	14	0	0	4	0	10	0	52	cTP	AT1G08110.4
ASEDESIEQKAAARKEALKAL	ASEDESIEQKAAARKEALKAL;ASEDESIEQKAAARKEAL;ASEDESIEQKAAAR	AT3G05070	CONTAINS InterPro DOMAIN/s: mRNA splicing factor, Cwf18 (InterPro:IPR013169)	A	S	√				AT3G05070.1	3:1416480	AT3G05070.1(pos2)	2	1							15	4	19	5	10	4	0	0
ASEDTLSSNPLLQNFD	ASEDTLSSNPLLQNFD;ASEDTLSSNPL;ASEDTLSSNPLLQNF	AT5G10540	Zincin-like metalloproteases family protein	A	S	√				AT5G10540.1	5:3328119	AT5G10540.1(pos2)	2	1							6	0	6	0	0	3	3	0
ASEDVKRTESAAVSTIVNLAEEAR	ASEDVKRTESAAVSTIVNLAEEAR	AT4G01100;AT4G01100	adenine nucleotide transporter 1 (ADNT1)	A	S	√				AT4G01100.1;AT4G01100.2	4:477411	AT4G01100.1(pos2);AT4G01100.2(pos2)	2	1							2	0	2	0	2	0	0	0
ASEKKLSNPMRDIKVQKL	ASEKKLSNPMRDIKVQKL;ASEKKLSNPMR	AT2G42740;AT3G58700	ribosomal protein large subunit 16A (RPL16A)	A	S	√				AT2G42740.1;AT3G58700.1	2:17791794	AT2G42740.1(pos2);AT3G58700.1(pos2)	2	1							58	0	58	7	17	14	0	20
ASEKPEDPMNNTAGIGTDEESIAQR	ASEKPEDPMNNTAGIGTDEESIAQR	AT2G04235	unknown protein	A	S	√				AT2G04235.1	2:1449414	AT2G04235.1(pos2)	2	1							2	0	2	1	1	0	0	0
ASENNGSRSDSESITAPKADSTVVEPR	ASENNGSRSDSESITAPKADSTVVEPR;ASENNGSRSDSESITAPKA	AT3G51160	MURUS 1 (MUR1)	A	S	√				AT3G51160.1	3:19008353	AT3G51160.1(pos2)	2	1							7	0	7	0	5	0	0	2
ASENPFRSILKALEKPDGGE	ASENPFRSILKALEKPDGGE	AT4G35830	aconitase 1 (ACO1)	A	S	√				AT4G35830.1	4:16977949	AT4G35830.1(pos2)	2	1							5	0	5	0	0	0	5	0
ASEPVNGGEGIDGAREKQIIKVY	ASEPVNGGEGIDGAREKQIIKVY;ASEPVNGGEGIDGAR;ASEPVNGGEGIDGARE;ASEPVNGGEGI	AT1G06230	global transcription factor group E4 (GTE4)	A	S	√				AT1G06230.1	1:1907626	AT1G06230.1(pos2)	2	1							10	0	10	3	2	2	2	1
ASEQLMSPASGGGR	ASEQLMSPASGGGR	AT3G16785	phospholipase D P1 (PLDP1)	A	S	√				AT3G16785.1	3:5711329	AT3G16785.1(pos2)	2	1							3	0	3	1	2	0	0	0
ASESDASSIATLSCAR	ASESDASSIATLSCAR;ASESDASSIATL	AT2G45240	methionine aminopeptidase 1A (MAP1A)	A	S	√				AT2G45240.1	2:18656059	AT2G45240.1(pos2)	2	1							12	0	12	2	9	1	0	0
ASESKSYAR	ASESKSYAR	AT1G09620	ATP binding	A	S	√				AT1G09620.1	1:3116455	AT1G09620.1(pos2)	2	1							11	0	11	2	9	0	0	0
ASFDEAPPGNAKAGEKIFR	ASFDEAPPGNAKAGEKIFR;ASFDEAPPGNAKAGEK;ASFDEAPPGNAKAGEKIF;ASFDEAPPGNAKAGE	AT1G22840;AT1G22840	CYTOCHROME C-1 (CYTC-1)	A	S	√				AT1G22840.1;AT1G22840.2	1:8079384	AT1G22840.1(pos2);AT1G22840.2(pos2)	2	1							163	0	163	39	66	30	28	0
ASFDEAPPGNPKAGEKIFR	ASFDEAPPGNPKAGEKIFR;ASFDEAPPGNPKAGEKIF;ASFDEAPPGNPKAGE	AT4G10040	cytochrome c-2 (CYTC-2)	A	S	√				AT4G10040.1	4:6277083	AT4G10040.1(pos2)	2	1							35	0	35	3	22	4	6	0
ASFEKFEPIFGEVVPER	ASFEKFEPIFGEVVPER	AT5G64010	unknown protein	A	S	√				AT5G64010.1	5:25620179	AT5G64010.1(pos2)	2	1							4	0	4	4	0	0	0	0
ASFLQRLV	ASFLQRLV	AT5G25450;AT5G25450	Cytochrome bd ubiquinol oxidase, 14kDa subunit	A	S	√				AT5G25450.1;AT5G25450.2	5:8857036	AT5G25450.1(pos2);AT5G25450.2(pos2)	2	1							2	0	2	0	0	0	0	2
ASFTKTVLIPIAHGTEPLE	ASFTKTVLIPIAHGTEPLE	AT3G14990	Class I glutamine amidotransferase-like superfamily protein	A	S	√				AT3G14990.1	3:5047510	AT3G14990.1(pos2)	2	1							2	0	2	0	0	0	2	0
ASGAVADHQIEAVSGKR	ASGAVADHQIEAVSGKR	AT5G14220;AT5G14220	HEMG2	A	S	√				AT5G14220.1;AT5G14220.2	5:4587369	AT5G14220.1(pos2);AT5G14220.2(pos2)	2	1							2	0	2	0	2	0	0	0
ASGDQSKKRKQHY	ASGDQSKKRKQHY;ASGDQSKKR;ASGDQSKK	AT5G12410	THUMP domain-containing protein	A	S	√				AT5G12410.1	5:4023950	AT5G12410.1(pos2)	2	1							9	5	14	7	4	3	0	0
ASGDVEYRCF	ASGDVEYRCF;ASGDVEYR	AT2G21660;AT2G21660	cold, circadian rhythm, and rna binding 2 (CCR2)	A	S	√				AT2G21660.1;AT2G21660.2	2:9266316	AT2G21660.1(pos2);AT2G21660.2(pos2)	2	1							15	0	15	2	8	5	0	0
ASGGGEADKSLEIGSGTADPKIGGTGSR	ASGGGEADKSLEIGSGTADPKIGGTGSR	AT3G63260;AT3G63260	ATMRK1	A	S	√				AT3G63260.1;AT3G63260.2	3:23374747	AT3G63260.1(pos2);AT3G63260.2(pos2)	2	1							2	0	2	2	0	0	0	0
ASGGKDSDRTLGYMTRKDTE	ASGGKDSDRTLGYMTRKDTE;ASGGKDSDRTLGYMTRKD	AT5G41770	crooked neck protein, putative / cell cycle protein, putative	A	S	√				AT5G41770.1	5:16718021	AT5G41770.1(pos2)	2	1							3	0	3	0	0	0	3	0
ASGIVEGGGSLSDVYSSAKR	ASGIVEGGGSLSDVYSSAKR;ASGIVEGGGSLS	AT2G36900;AT2G36900	membrin 11 (MEMB11)	A	S	√				AT2G36900.1;AT2G36900.2	2:15492587	AT2G36900.1(pos2);AT2G36900.2(pos2)	2	1							8	0	8	4	3	0	0	1
ASGLSEIGSTKMFDGYNKR	ASGLSEIGSTKMFDGYNKR;ASGLSEIGSTKMFDGY;ASGLSEIGSTKMF;ASGLSEIGSTK	AT2G41530	S-formylglutathione hydrolase (SFGH)	A	S	√				AT2G41530.1	2:17325430	AT2G41530.1(pos2)	2	1							29	0	29	13	8	5	0	3
ASGREEFVYMAKLAEQAER	ASGREEFVYMAKLAEQAER;ASGREEFVYMAK	AT1G78300	general regulatory factor 2 (GRF2)	A	S	√				AT1G78300.1	1:29461883	AT1G78300.1(pos2)	2	1							4	0	4	2	2	0	0	0
ASGSLKSLISSAVGR	ASGSLKSLISSAVGR	AT5G44710	CONTAINS InterPro DOMAIN/s: Ribosomal protein S27/S33, mitochondrial (InterPro:IPR013219)	A	S	√				AT5G44710.1	5:18041621	AT5G44710.1(pos2)	2	1							8	0	8	1	7	0	0	0
ASGSSGRVNSGSKGF	ASGSSGRVNSGSKGF	AT4G28300	Protein of unknown function (DUF1421)	A	S	√				AT4G28300.1	4:14014860	AT4G28300.1(pos2)	2	1							2	0	2	0	0	0	0	2
ASHIVGYPRMGPKRELKF	ASHIVGYPRMGPKRELKF;ASHIVGYPRMGPKRE;ASHIVGYPR	AT3G03780;AT5G17920	methionine synthase 2 (MS2)	A	S	√				AT3G03780.1;AT5G17920.1	3:957602	AT3G03780.1(pos2);AT5G17920.1(pos2)	2	1							50	0	50	0	46	3	1	0
ASILSKKQKKNE	ASILSKKQKKNE	AT2G17250	EMBRYO DEFECTIVE 2762 (EMB2762)	A	S	√				AT2G17250.1	2:7499573	AT2G17250.1(pos2)	2	1							2	0	2	0	0	0	2	0
ASISNEPERENR	ASISNEPERENR;ASISNEPERE	AT2G30060	Pleckstrin homology (PH) domain superfamily protein	A	S	√				AT2G30060.1	2:12827035	AT2G30060.1(pos2)	2	1							7	0	7	0	1	0	4	2
ASITNYVR	ASITNYVR	AT1G06200	Peptidase S24/S26A/S26B/S26C family protein	A	S	√				AT1G06200.1	1:1896852	AT1G06200.1(pos2)	2	1							3	0	3	1	2	0	0	0
ASKLIQVQSKACE	ASKLIQVQSKACE	AT4G29480	Mitochondrial ATP synthase subunit G protein	A	S	√				AT4G29480.1	4:14487257	AT4G29480.1(pos2)	2	1							2	0	2	0	0	0	2	0
ASKLLQLKSKACE	ASKLLQLKSKACE	AT4G26210	Mitochondrial ATP synthase subunit G protein	A	S	√				AT4G26210.1	4:13282370	AT4G26210.1(pos2)	2	1							2	0	2	0	0	0	2	0
ASKRILKELKDLQKDPPTSCSAGPVAEDMF	ASKRILKELKDLQKDPPTSCSAGPVAEDMF;ASKRILKELK	AT1G64230;AT4G27960;AT5G41700;AT4G27960;AT5G53300;AT5G41700;AT5G53300;AT5G41700;AT5G53300;AT5G53300;AT5G41700	ubiquitin-conjugating enzyme 28 (UBC28)	A	S	√				AT1G64230.1;AT5G41700.3;AT4G27960.1;AT5G53300.1;AT5G41700.2;AT5G53300.2;AT5G41700.1;AT5G53300.3;AT5G53300.4;AT5G41700.5	1:23833792	AT1G64230.1(pos2);AT4G27960.2(pos32);AT5G41700.3(pos2);AT4G27960.1(pos2);AT5G53300.1(pos2);AT5G41700.2(pos2);AT5G53300.2(pos2);AT5G41700.1(pos2);AT5G53300.3(pos2);AT5G53300.4(pos2);AT5G41700.5(pos2)	2;32	1							7	0	7	0	0	3	0	4	14	18	SP	AT4G27960.2
ASKRINKELRDL	ASKRINKELRDL;ASKRINKELR	AT5G56150	ubiquitin-conjugating enzyme 30 (UBC30)	A	S	√				AT5G56150.1	5:22729756	AT5G56150.1(pos2)	2	1							2	0	2	0	0	1	0	1
ASKSGSGGLREPPNEQAVL	ASKSGSGGLREPPNEQAVL;ASKSGSGGLREPPNE;ASKSGSGGLR	AT3G22480	prefoldin 2 (PDF2)	A	S	√				AT3G22480.1	3:7969080	AT3G22480.1(pos2)	2	1							17	0	17	5	3	5	4	0
ASKSKQHLR	ASKSKQHLR	AT2G17720	2-oxoglutarate (2OG) and Fe(II)-dependent oxygenase superfamily protein	A	S	√				AT2G17720.1	2:7697513	AT2G17720.1(pos2)	2	1							0	2	2	0	2	0	0	0
ASLFKEQAKLSAYR	ASLFKEQAKLSAYR	AT5G44200	CAP-binding protein 20 (CBP20)	A	S	√				AT5G44200.1	5:17803875	AT5G44200.1(pos2)	2	1							5	0	5	2	2	0	0	1
ASLGHIARESS	ASLGHIARESS;ASLGHIAR;ASLGHIARE	AT2G32090	Lactoylglutathione lyase / glyoxalase I family protein	A	S	√				AT2G32090.1	2:13644500	AT2G32090.1(pos2)	2	1							6	0	6	0	3	0	1	2
ASLKVPSNVPLPEDDAEQLHKAF	ASLKVPSNVPLPEDDAEQLHKAF;ASLKVPSNVPLPE;ASLKVPSNVPLPED;ASLKVPSNVPLPEDDAE	AT5G65020	annexin 2 (ANNAT2)	A	S	√				AT5G65020.1	5:25973915	AT5G65020.1(pos2)	2	1							10	0	10	0	0	5	1	4
ASLLDKAKDFVADKLTAIPKPE	ASLLDKAKDFVADKLTAIPKPE;ASLLDKAKDFVADKL;ASLLDKAKD;ASLLDKAKDFVAD	AT1G01470	LATE EMBRYOGENESIS ABUNDANT 14 (LEA14)	A	S	√				AT1G01470.1	1:172826	AT1G01470.1(pos2)	2	1							12	0	12	0	0	1	11	0
ASMAGPDHLFNLR	ASMAGPDHLFNLR;ASMAGPDHLF	AT1G30630	Coatomer epsilon subunit	A	S	√				AT1G30630.1	1:10860173	AT1G30630.1(pos2)	2	1							24	0	24	0	16	8	0	0
ASMMQPQIILLKEGT	ASMMQPQIILLKEGT;ASMMQPQIILLKE	AT3G11830;AT3G11830	TCP-1/cpn60 chaperonin family protein	A	S	√				AT3G11830.1;AT3G11830.2	3:3732734	AT3G11830.1(pos2);AT3G11830.2(pos2)	2	1							6	0	6	0	0	0	2	4
ASMSSGDESLR	ASMSSGDESLR	AT1G16020;AT1G16020	Protein of unknown function (DUF1712)	A	S	√				AT1G16020.1;AT1G16020.2	1:5498633	AT1G16020.1(pos2);AT1G16020.2(pos2)	2	1							2	0	2	2	0	0	0	0
ASMTEKEAMVDPFLVEALQNPR	ASMTEKEAMVDPFLVEALQNPR	AT3G10770;AT3G10770	Single-stranded nucleic acid binding R3H protein	A	S	√				AT3G10770.1;AT3G10770.2	3:3374026	AT3G10770.1(pos2);AT3G10770.2(pos2)	2	1							4	0	4	3	1	0	0	0
ASNGDKGLIVSFGE	ASNGDKGLIVSFGE	AT2G31390	pfkB-like carbohydrate kinase family protein	A	S	√				AT2G31390.1	2:13386116	AT2G31390.1(pos2)	2	1							2	0	2	0	0	0	2	0
ASNIIMFE	ASNIIMFE	AT3G59600	NRPB8B	A	S	√				AT3G59600.1	3:22016629	AT3G59600.1(pos2)	2	1							4	0	4	0	0	0	0	4
ASNLPMSPQLEQIHGEIR	ASNLPMSPQLEQIHGEIR;ASNLPMSPQLE	AT3G17440;AT3G17440	novel plant snare 13 (NPSN13)	A	S	√				AT3G17440.1;AT3G17440.2	3:5972290	AT3G17440.1(pos2);AT3G17440.2(pos2)	2	1							3	0	3	0	1	0	2	0
ASNNHFMNSRSNLSTNS	ASNNHFMNSRSNLSTNS;ASNNHFMNSR	AT3G03050	cellulose synthase-like D3 (CSLD3)	A	S	√				AT3G03050.1	3:687873	AT3G03050.1(pos2)	2	1							5	0	5	0	3	0	0	2
ASNSEAGGSADYETLMSTSDVELLKR	ASNSEAGGSADYETLMSTSDVELLKR	AT5G49010;AT5G49010	SYNTHETIC LETHALITY WITH DPB11-1 5 (SLD5)	A	S	√				AT5G49010.1;AT5G49010.2	5:19866464	AT5G49010.1(pos2);AT5G49010.2(pos2)	2	1							2	0	2	2	0	0	0	0
ASNSEKNPLLS	ASNSEKNPLLS	AT4G35450;AT4G35450	ankyrin repeat-containing protein 2 (AKR2)	A	S	√				AT4G35450.1;AT4G35450.5	4:16839862	AT4G35450.1(pos2);AT4G35450.5(pos2)	2	1							2	0	2	0	0	0	0	2
ASPAGETAAVVEGGDGQQQR	ASPAGETAAVVEGGDGQQQR	AT5G08500	Transmembrane CLPTM1 family protein	A	S	√				AT5G08500.1	5:2748261	AT5G08500.1(pos2)	2	1							2	0	2	1	1	0	0	0
ASPIPVGVTKEQAFSMAQTEMEYR	ASPIPVGVTKEQAFSMAQTEMEYR;ASPIPVGVTKEQAF;ASPIPVGVTKE	AT2G29530;AT2G29530	TIM10	A	S	√				AT2G29530.1;AT2G29530.3	2:12642243	AT2G29530.1(pos2);AT2G29530.3(pos2)	2	1							33	0	33	10	11	9	3	0
ASQLDLIGGDYIAGISINPPTNSR	ASQLDLIGGDYIAGISINPPTNSR	AT4G04040	maternal effect embryo arrest 51 (MEE51)	A	S	√				AT4G04040.1	4:1939250	AT4G04040.1(pos2)	2	1							4	0	4	2	2	0	0	0
ASQTNQTVVD	ASQTNQTVVD;ASQTNQTVV	AT2G21640	unknown protein	A	S	√				AT2G21640.1	2:9254985	AT2G21640.1(pos2)	2	1							3	0	3	0	0	0	1	2
ASQTPNLECRMYEAKYPEV	ASQTPNLECRMYEAKYPEV;ASQTPNLECRMY;ASQTPNLECR	AT2G40290;AT2G40290;AT2G40290	Eukaryotic translation initiation factor 2 subunit 1	A	S	√				AT2G40290.1;AT2G40290.2;AT2G40290.3	2:16830889	AT2G40290.1(pos2);AT2G40290.2(pos2);AT2G40290.3(pos2)	2	1							16	0	16	2	5	8	0	1
ASQVRSVKVGNLSSGATEH	ASQVRSVKVGNLSSGATEH;ASQVRSVKVGNLSSGATE	AT5G16840;AT5G16840	binding partner of acd11 1 (BPA1)	A	S	√				AT5G16840.1;AT5G16840.2	5:5536042	AT5G16840.1(pos2);AT5G16840.2(pos2)	2	1							4	0	4	0	0	0	1	3
ASRDQVKASHIL	ASRDQVKASHIL	AT2G18040	peptidylprolyl cis/trans isomerase, NIMA-interacting 1 (PIN1AT)	A	S	√				AT2G18040.1	2:7842346	AT2G18040.1(pos2)	2	1							8	0	8	0	0	8	0	0
ASRIAKDVTELIGNTPLVY	ASRIAKDVTELIGNTPLVY;ASRIAKDVTELIGNTPL	AT4G14880	O-acetylserine (thiol) lyase (OAS-TL) isoform A1 (OASA1)	A	S	√				AT4G14880.1	4:8520050	AT4G14880.1(pos2)	2	1							29	0	29	0	0	29	0	0
ASSAPQGSVDPLTGKDPAKALTAVASGFFE	ASSAPQGSVDPLTGKDPAKALTAVASGFFE;ASSAPQGSVDPLTGKDPAKAL;ASSAPQGSV	AT1G20430	unknown protein	A	S	√				AT1G20430.1	1:7083821	AT1G20430.1(pos2)	2	1							6	0	6	0	0	3	2	1
ASSDFDGILL	ASSDFDGILL	AT3G09820	adenosine kinase 1 (ADK1)	A	S	√				AT3G09820.1	3:3012122	AT3G09820.1(pos2)	2	1							2	0	2	0	0	2	0	0
ASSDKQTSPKPPPSPSPLR	ASSDKQTSPKPPPSPSPLR;ASSDKQTSPKPPPSPSPL	AT3G46440	UDP-XYL synthase 5 (UXS5)	A	S	√				AT3G46440.1	3:17091611	AT3G46440.1(pos2)	2	1							15	0	15	3	7	5	0	0
ASSEVSMKGNRGG	ASSEVSMKGNRGG;ASSEVSMKGNR	AT5G62000;AT5G62000	auxin response factor 2 (ARF2)	A	S	√				AT5G62000.1;AT5G62000.4	5:24910859	AT5G62000.1(pos2);AT5G62000.4(pos2)	2	1							3	0	3	1	0	0	0	2
ASSGSADEDFQSR	ASSGSADEDFQSR	AT5G13310	unknown protein	A	S	√				AT5G13310.1	5:4263561	AT5G13310.1(pos2)	2	1							3	0	3	1	2	0	0	0
ASSLAQSRISNLQNHLSPLE	ASSLAQSRISNLQNHLSPLE;ASSLAQSR	AT1G50510	indigoidine synthase A family protein	A	S	√				AT1G50510.1	1:18716578	AT1G50510.1(pos2)	2	1							6	0	6	1	3	0	2	0	47	49	cTP	AT1G50510.1
ASSNEYEEGPGERESGYDPNMVPDSVKSF	ASSNEYEEGPGERESGYDPNMVPDSVKSF;ASSNEYEEGPGER	AT5G25754	RNA polymerase I-associated factor PAF67	A	S	√				AT5G25754.1	5:8953564	AT5G25754.1(pos2)	2	1							12	0	12	6	3	3	0	0
ASSPGNTNPHNPPPFD	ASSPGNTNPHNPPPFD;ASSPGNTNPHNPPPF	AT3G13290	varicose-related (VCR)	A	S	√				AT3G13290.1	3:4297529	AT3G13290.1(pos2)	2	1							17	0	17	0	0	0	6	11
ASSSADNLTDKNIVFRKLKSKSE	ASSSADNLTDKNIVFRKLKSKSE;ASSSADNLTDKNIVFR;ASSSADNLTDKNIVF	AT4G17890;AT4G17890	ARF-GAP domain 8 (AGD8)	A	S	√				AT4G17890.1;AT4G17890.2	4:9937121	AT4G17890.1(pos2);AT4G17890.2(pos2)	2	1							8	0	8	2	4	1	1	0
ASSSDHTAKIIDGKAIAHTIRSE	ASSSDHTAKIIDGKAIAHTIRSE;ASSSDHTAKIIDGKAIAHTIR	AT3G12290	Amino acid dehydrogenase family protein	A	S	√				AT3G12290.1	3:3919591	AT3G12290.1(pos2)	2	1							9	0	9	0	7	0	2	0
ASSSDPSKPVMERKKKGAPIKF	ASSSDPSKPVMERKKKGAPIKF;ASSSDPSKPVME;ASSSDPSKPVMER	AT1G68680	unknown protein	A	S	√				AT1G68680.1	1:25785627	AT1G68680.1(pos2)	2	1							10	0	10	1	2	6	1	0
ASSSEKTPLIPS	ASSSEKTPLIPS	AT2G17390	ankyrin repeat-containing 2B (AKR2B)	A	S	√				AT2G17390.1	2:7555870	AT2G17390.1(pos2)	2	1							2	0	2	0	0	0	0	2
ASSSKALIESIGSLDKDSY	ASSSKALIESIGSLDKDSY;ASSSKALIESIGSL	AT4G17830;AT4G17830	Peptidase M20/M25/M40 family protein	A	S	√				AT4G17830.1;AT4G17830.2	4:9915916	AT4G17830.1(pos2);AT4G17830.2(pos2)	2	1							6	0	6	0	0	2	0	4
ASSSLSNLMLAIHE	ASSSLSNLMLAIHE	AT1G15130	Endosomal targeting BRO1-like domain-containing protein	A	S	√				AT1G15130.1	1:5209848	AT1G15130.1(pos2)	2	1							3	0	3	0	0	0	3	0
ASSSPTQLAHVPIPPEPGGRSPTQE	ASSSPTQLAHVPIPPEPGGRSPTQE;ASSSPTQLAHVPIPPEPGGR	AT2G25910;AT2G25910	3'-5' exonuclease domain-containing protein / K homology domain-containing protein / KH domain-containing protein	A	S	√				AT2G25910.1;AT2G25910.2	2:11051997	AT2G25910.1(pos2);AT2G25910.2(pos2)	2	1							8	0	8	0	5	0	3	0
ASSSSRGEMEKMGI	ASSSSRGEMEKMGI	AT5G23290	prefoldin 5 (PFD5)	A	S	√				AT5G23290.1	5:7846144	AT5G23290.1(pos2)	2	1							2	0	2	0	0	0	0	2
ASSSTSLKR	ASSSTSLKR	AT1G61010	cleavage and polyadenylation specificity factor 73-I (CPSF73-I)	A	S	√				AT1G61010.1	1:22477660	AT1G61010.1(pos2)	2	1							2	0	2	0	2	0	0	0
ASSTALICDTE	ASSTALICDTE;ASSTALIC	AT5G42740	Sugar isomerase (SIS) family protein	A	S	√				AT5G42740.1	5:17136080	AT5G42740.1(pos2)	2	1							2	0	2	0	0	0	1	1
ASSTPKTLMDFFQPAKR	ASSTPKTLMDFFQPAKR	AT3G18630	uracil dna glycosylase (UNG)	A	S	√				AT3G18630.1	3:6413002	AT3G18630.1(pos2)	2	1							11	0	11	8	3	0	0	0	53	55	cTP	AT3G18630.1
ASTEGLMPITRAFLASYY	ASTEGLMPITRAFLASYY;ASTEGLMPITR;ASTEGLMPITRAF	AT5G01010;AT5G01010;AT5G01010;AT5G01010	CONTAINS InterPro DOMAIN/s: GOLD (InterPro:IPR009038)	A	S	√				AT5G01010.1;AT5G01010.2;AT5G01010.3;AT5G01010.4	3.62778	AT5G01010.1(pos2);AT5G01010.2(pos2);AT5G01010.3(pos2);AT5G01010.4(pos2)	2	1							11	0	11	5	1	2	0	3
ASTKVQR	ASTKVQR	AT2G18740;AT2G18740;AT4G30330	Small nuclear ribonucleoprotein family protein	A	S	√				AT2G18740.1;AT2G18740.2;AT4G30330.1	2:8123334	AT2G18740.1(pos2);AT2G18740.2(pos2);AT4G30330.1(pos2)	2	1							2	0	2	2	0	0	0	0
ASTVGLAPGLSRKLKKVL	ASTVGLAPGLSRKLKKVL;ASTVGLAPGLSRKL;ASTVGLAPGLSR	AT1G31780	CONTAINS InterPro DOMAIN/s: Conserved oligomeric complex COG6 (InterPro:IPR010490)	A	S	√				AT1G31780.1	1:11391341	AT1G31780.1(pos2)	2	1							8	0	8	1	3	2	0	2
ASVGIAPNPGAR	ASVGIAPNPGAR	AT5G26751	shaggy-related kinase 11 (SK 11)	A	S	√				AT5G26751.1	5:9401839	AT5G26751.1(pos2)	2	1							3	0	3	1	1	0	0	1
ASVNPFDLLDDDAEDPSQIVASKPLK	ASVNPFDLLDDDAEDPSQIVASKPLK;ASVNPFDLLDDDAEDPSQIVASKPL	AT4G17520	Hyaluronan / mRNA binding family	A	S	√				AT4G17520.1	4:9771496	AT4G17520.1(pos2)	2	1							14	0	14	4	0	10	0	0
ASVQQNGQRFGVSEPISMGGPTE	ASVQQNGQRFGVSEPISMGGPTE;ASVQQNGQR	AT1G17980	poly(A) polymerase 1 (PAPS1)	A	S	√				AT1G17980.1	1:6191418	AT1G17980.1(pos2)	2	1							2	0	2	1	0	0	1	0
ASVYIPVQNSEEEVR	ASVYIPVQNSEEEVR	AT2G06210;AT2G06210	EARLY FLOWERING 8 (ELF8)	A	S	√				AT2G06210.1;AT2G06210.1	2:2436588	AT2G06210.1(pos2);AT2G06210.1(pos2)	2	1							4	0	4	2	2	0	0	0
ASYATLLEKTR	ASYATLLEKTR	AT3G27670	RESURRECTION1 (RST1)	A	S	√				AT3G27670.1	3:10245338	AT3G27670.1(pos2)	2	1							2	0	2	1	1	0	0	0
ASYTPKNILITGAAGF	ASYTPKNILITGAAGF	AT1G78570	rhamnose biosynthesis 1 (RHM1)	A	S	√				AT1G78570.1	1:29550110	AT1G78570.1(pos2)	2	1							6	0	6	0	0	6	0	0
ATAADVDAEIQQALTNEVKLFNR	ATAADVDAEIQQALTNEVKLFNR;ATAADVDAEIQQALTNEVKLF;ATAADVDAEIQQAL;ATAADVDAEIQQALTNEVKL	AT3G11940	ribosomal protein 5A (RPS5A)	A	T	√				AT3G11940.1	3:3779354	AT3G11940.1(pos2)	2	1							161	0	161	5	81	75	0	0
ATALKKNR	ATALKKNR	AT1G23290	RPL27AB	A	T	√				AT1G23290.1	1:8263007	AT1G23290.1(pos2)	2	1							0	23	23	5	18	0	0	0
ATAMAEDTSFEGDQLASMTTDDIGR	ATAMAEDTSFEGDQLASMTTDDIGR	AT1G09100	26S proteasome AAA-ATPase subunit RPT5B (RPT5B)	A	T	√				AT1G09100.1	1:2939258	AT1G09100.1(pos2)	2	1							10	0	10	5	5	0	0	0
ATAMEEPRKL	ATAMEEPRKL	AT5G45760;AT5G45760	Transducin/WD40 repeat-like superfamily protein	A	T	√				AT5G45760.1;AT5G45760.2	5:18561121	AT5G45760.1(pos2);AT5G45760.2(pos2)	2	1							3	0	3	0	0	3	0	0
ATANIRDGVVSDQFDYE	ATANIRDGVVSDQFDYE	AT3G21000	Gag-Pol-related retrotransposon family protein	A	T	√				AT3G21000.1	3:7363921	AT3G21000.1(pos2)	2	1							2	0	2	0	0	0	2	0
ATASESSSSKRWLPLESNP	ATASESSSSKRWLPLESNP;ATASESSSSKR	AT4G17510	ubiquitin C-terminal hydrolase 3 (UCH3)	A	T	√				AT4G17510.1	4:9768648	AT4G17510.1(pos2)	2	1							19	0	19	9	8	0	0	2
ATASVAFKSRE	ATASVAFKSRE;ATASVAFKSR	AT1G65660;AT4G37120	SWELLMAP 1 (SMP1)	A	T	√				AT1G65660.1;AT4G37120.1	1:24421231	AT1G65660.1(pos2);AT4G37120.1(pos2)	2	1							6	0	6	2	3	0	0	1
ATATATSERFELAKHCSSR	ATATATSERFELAKHCSSR;ATATATSER	AT4G37460	SUPPRESSOR OF RPS4-RLD 1 (SRFR1)	A	T	√				AT4G37460.1	4:17615534	AT4G37460.1(pos2)	2	1							4	0	4	1	3	0	0	0
ATAVVMNGELKKQPRPGKGGY	ATAVVMNGELKKQPRPGKGGY;ATAVVMNGELKKQPR;ATAVVMNGE	AT5G50320	ELONGATA 3 (ELO3)	A	T	√				AT5G50320.1	5:20484811	AT5G50320.1(pos2)	2	1							26	0	26	14	7	4	1	0
ATAYQPMKPGKAGLEEPLEQIHKIRITL	ATAYQPMKPGKAGLEEPLEQIHKIRITL;ATAYQPMKPGKAGLEEPLE;ATAYQPMKPGKAGLEEPLEQIHK;ATAYQPMKPGK	AT3G45030	Ribosomal protein S10p/S20e family protein	A	T	√				AT3G45030.1	3:16472312	AT3G45030.1(pos2)	2	1							43	0	43	2	0	13	28	0
ATDDVNEPLPAAAELPATEAEKQPHKLER	ATDDVNEPLPAAAELPATEAEKQPHKLER;ATDDVNEPLPAAAELPATEAEKQPHKL;ATDDVNEPLPAAAELPATE	AT5G35620;AT5G35620	LOSS OF SUSCEPTIBILITY TO POTYVIRUS 1 (LSP1)	A	T	√				AT5G35620.1;AT5G35620.2	5:13826331	AT5G35620.1(pos2);AT5G35620.2(pos2)	2	1							18	0	18	0	15	1	2	0
ATDEEIKNEFKRSGF	ATDEEIKNEFKRSGF;ATDEEIKNE;ATDEEIKNEFKR	AT1G67630	DNA polymerase alpha 2 (POLA2)	A	T	√				AT1G67630.1	1:25348287	AT1G67630.1(pos2)	2	1							8	0	8	4	2	1	1	0
ATDFKSLPVIDISRLL	ATDFKSLPVIDISRLL;ATDFKSLPVIDISRL;ATDFKSLPVIDISR	AT3G50210	2-oxoglutarate (2OG) and Fe(II)-dependent oxygenase superfamily protein	A	T	√				AT3G50210.1	3:18616229	AT3G50210.1(pos2)	2	1							5	0	5	2	1	2	0	0
ATEAAPMDEKAKRMRDLLSSFY	ATEAAPMDEKAKRMRDLLSSFY;ATEAAPMDEKAKR	AT4G02030;AT4G02030	Vps51/Vps67 family (components of vesicular transport) protein	A	T	√				AT4G02030.1;AT4G02030.2	4:892262	AT4G02030.1(pos2);AT4G02030.2(pos2)	2	1							18	0	18	5	10	3	0	0
ATEDVQDPR	ATEDVQDPR	AT1G27450;AT1G27450;AT1G27450	adenine phosphoribosyl transferase 1 (APT1)	A	T	√				AT1G27450.2	1:9532421	AT1G27450.1(pos62);AT1G27450.3(pos78);AT1G27450.2(pos2)	62;78;2	1							22	0	22	11	11	0	0	0	18	60	cTP	AT1G27450.3
ATEGVVPSAQDIAAEFVR	ATEGVVPSAQDIAAEFVR;ATEGVVPSAQ;ATEGVVPSAQDIAAEF	AT1G69250;AT1G69250	Nuclear transport factor 2 (NTF2) family protein with RNA binding (RRM-RBD-RNP motifs) domain	A	T	√				AT1G69250.1;AT1G69250.2	1:26033163	AT1G69250.1(pos2);AT1G69250.2(pos2)	2	1							48	0	48	6	24	16	0	2
ATEHSGLEDQESQPSQVAPGFVGAIEEQY	ATEHSGLEDQESQPSQVAPGFVGAIEEQY;ATEHSGLE	AT5G09270	unknown protein	A	T	√				AT5G09270.1	5:2879680	AT5G09270.1(pos2)	2	1							3	0	3	0	0	2	0	1
ATEKNTLDSEATF	ATEKNTLDSEATF;ATEKNTL	AT1G09810	evolutionarily conserved C-terminal region 11 (ECT11)	A	T	√				AT1G09810.1	1:3183354	AT1G09810.1(pos2)	2	1							2	0	2	0	0	1	0	1
ATEKSKILVIGGTGY	ATEKSKILVIGGTGY	AT1G75280	NmrA-like negative transcriptional regulator family protein	A	T	√				AT1G75280.1	1:28252030	AT1G75280.1(pos2)	2	1							3	0	3	0	0	3	0	0
ATENLTDKNVVFRKLKSKSE	ATENLTDKNVVFRKLKSKSE;ATENLTDKNVVFR	AT5G46750	ARF-GAP domain 9 (AGD9)	A	T	√				AT5G46750.1	5:18971817	AT5G46750.1(pos2)	2	1							2	0	2	1	0	0	1	0
ATENPIRISGSNE	ATENPIRISGSNE;ATENPIR	AT4G25880;AT4G25880;AT4G25880	pumilio 6 (PUM6)	A	T	√				AT4G25880.1;AT4G25880.2;AT4G25880.3	4:13155518	AT4G25880.1(pos2);AT4G25880.2(pos2);AT4G25880.3(pos2)	2	1							3	0	3	0	1	0	2	0
ATESSSPSSVR	ATESSSPSSVR	AT1G54210;AT1G54210	AUTOPHAGY 12 A (ATG12A)	A	T	√				AT1G54210.1;AT1G54210.2	1:20241278	AT1G54210.1(pos2);AT1G54210.2(pos2)	2	1							3	0	3	1	2	0	0	0
ATETNENLINSFIEITSSSREEANF	ATETNENLINSFIEITSSSREEANF;ATETNENLINSFIEITSSSR	AT4G15410	serine/threonine protein phosphatase 2A 55 kDa regulatory subunit B prime gamma (PUX5)	A	T	√				AT4G15410.1	4:8814868	AT4G15410.1(pos2)	2	1							22	0	22	6	11	5	0	0
ATETQIRIGVMGCA	ATETQIRIGVMGCA;ATETQIR	AT4G09670	Oxidoreductase family protein	A	T	√				AT4G09670.1	4:6109049	AT4G09670.1(pos2)	2	1							6	0	6	0	1	0	0	5
ATGGAAADLEDVQTVDLMSELLRR	ATGGAAADLEDVQTVDLMSELLRR;ATGGAAADLE;ATGGAAADLEDVQTVDLMSELLR;ATGGAAADLEDVQTVDLMSELL	AT5G63400;AT5G63400	adenylate kinase 1 (ADK1)	A	T	√				AT5G63400.1;AT5G63400.2	5:25394817	AT5G63400.1(pos2);AT5G63400.2(pos2)	2	1							75	0	75	39	32	1	3	0
ATGKTSSAANLFTGSTRFD	ATGKTSSAANLFTGSTRFD;ATGKTSSAANLFTGSTRF;ATGKTSSAANLFTGSTR;ATGKTSSAANLF	AT1G71860;AT1G71860;AT1G71860	protein tyrosine phosphatase 1 (PTP1)	A	T	√				AT1G71860.2;AT1G71860.1;AT1G71860.3	1:27026866	AT1G71860.2(pos2);AT1G71860.1(pos2);AT1G71860.3(pos2)	2	1							28	0	28	7	16	1	2	2
ATGKTVKDVSPHDFVKAY	ATGKTVKDVSPHDFVKAY;ATGKTVK	AT3G02080;AT5G15520	Ribosomal protein S19e family protein	A	T	√				AT3G02080.1;AT5G15520.1	3:365161	AT3G02080.1(pos2);AT5G15520.1(pos2)	2	1							16	0	16	0	0	16	0	0
ATGKTVKDVSPHEFVKAY	ATGKTVKDVSPHEFVKAY;ATGKTVK;ATGKTVKDVSPHEF	AT5G61170	Ribosomal protein S19e family protein	A	T	√				AT5G61170.1	5:24611158	AT5G61170.1(pos2)	2	1							14	1	15	0	0	13	0	2
ATGKVVVEKVGGR	ATGKVVVEKVGGR	AT2G35035;AT2G35035	urease accessory protein D (URED)	A	T	√				AT2G35035.1;AT2G35035.2	2:14765045	AT2G35035.1(pos2);AT2G35035.2(pos2)	2	1							2	0	2	1	1	0	0	0
ATGPVVHPQPVRG	ATGPVVHPQPVRG;ATGPVVHPQPVR	AT3G11520	CYCLIN B1	A	T	√				AT3G11520.1	3:3627139	AT3G11520.1(pos2)	2	1							2	0	2	0	1	0	0	1
ATGQLFSRNTQALFYNYKQLPIQRMLD	ATGQLFSRNTQALFYNYKQLPIQRMLD;ATGQLFSR	AT3G06650	ATP-citrate lyase B-1 (ACLB-1)	A	T	√				AT3G06650.1	3:2082633	AT3G06650.1(pos2)	2	1							2	0	2	0	1	0	1	0
ATGTATEKPKIVWNEGRHRFET	ATGTATEKPKIVWNEGRHRFET	AT1G21770	Acyl-CoA N-acyltransferases (NAT) superfamily protein	A	T	√				AT1G21770.1	1:7652249	AT1G21770.1(pos2)	2	1							2	0	2	0	0	0	0	2
ATHQQTQPPSDFPALADE	ATHQQTQPPSDFPALADE	AT5G62810	peroxin 14 (PEX14)	A	T	√				AT5G62810.1	5:25220323	AT5G62810.1(pos2)	2	1							2	0	2	0	0	0	2	0
ATIPMDIVNDIFLR	ATIPMDIVNDIFLR	AT4G12560	CONSTITUTIVE EXPRESSER OF PR GENES 30 (CPR30)	A	T	√				AT4G12560.1	4:7441815	AT4G12560.1(pos2)	2	1							2	0	2	1	1	0	0	0
ATITVVKARQIFDSRGNPTVEV	ATITVVKARQIFDSRGNPTVEV;ATITVVKARQIFD;ATITVVKARQIF;ATITVVKARQIFDSRGNPTVE;ATITVVKAR	AT2G36530	LOW EXPRESSION OF OSMOTICALLY RESPONSIVE GENES 2 (LOS2)	A	T	√				AT2G36530.1	2:15323786	AT2G36530.1(pos2)	2	1							174	0	174	30	71	1	61	11
ATIVASKEFTGNPRRQLAKLF	ATIVASKEFTGNPRRQLAKLF;ATIVASKEFTGNPR;ATIVASKE;ATIVASKEF	AT1G66530	Arginyl-tRNA synthetase, class Ic	A	T	√				AT1G66530.1	1:24822277	AT1G66530.1(pos2)	2	1							48	0	48	17	23	3	2	3
ATKRSVGTLKEADLKGKSVF	ATKRSVGTLKEADLKGKSVF;ATKRSVGTLKE;ATKRSVGTLKEADL;ATKRSVGTLKEA	AT1G79550;AT1G79550	phosphoglycerate kinase (PGK)	A	T	√				AT1G79550.1;AT1G79550.2	1:29926295	AT1G79550.1(pos2);AT1G79550.2(pos2)	2	1							162	0	162	0	0	67	25	70
ATLKVSDSVPAPSDDAEQLRTAF	ATLKVSDSVPAPSDDAEQLRTAF;ATLKVSDSVPAPSDDAEQLR;ATLKVSDSVPAPSDDAEQL;ATLKVSDSVPAPSDDAE;ATLKVSDSVPAPSDD	AT1G35720	annexin 1 (ANNAT1)	A	T	√				AT1G35720.1	1:13225304	AT1G35720.1(pos2)	2	1							139	0	139	28	86	19	6	0
ATMARSFLQAISKDE	ATMARSFLQAISKDE;ATMARSFLQAISK	AT1G10840	translation initiation factor 3 subunit H1 (TIF3H1)	A	T	√				AT1G10840.1	1:3610299	AT1G10840.1(pos2)	2	1							14	0	14	0	0	0	9	5
ATMKSLIGLINKIQR	ATMKSLIGLINKIQR	AT1G14830	DYNAMIN-like 1C (DL1C)	A	T	√				AT1G14830.1	1:5111470	AT1G14830.1(pos2)	2	1							5	0	5	0	5	0	0	0
ATMSKAQR	ATMSKAQR	AT3G56750	unknown protein	A	T	√				AT3G56750.1	3:21020192	AT3G56750.1(pos2)	2	1							0	2	2	0	2	0	0	0	37	39	SP	AT3G56750.1
ATNADPAPTKKPR	ATNADPAPTKKPR	AT4G23800;AT4G23800	HMG (high mobility group) box protein	A	T	√				AT4G23800.1;AT4G23800.2	4:12390228	AT4G23800.1(pos2);AT4G23800.2(pos2)	2	1							2	0	2	1	1	0	0	0
ATNGEKVTATVVNGGGLSTGENPKKIV	ATNGEKVTATVVNGGGLSTGENPKKIV	AT5G02770	unknown protein	A	T	√				AT5G02770.1	5:629168	AT5G02770.1(pos2)	2	1							5	0	5	0	0	0	0	5
ATNGSASSAQLSQKEADVR	ATNGSASSAQLSQKEADVR;ATNGSASSAQLSQKE;ATNGSASSAQLSQKEA;ATNGSASSAQL	AT1G72370;AT1G72370	40s ribosomal protein SA (P40)	A	T	√				AT1G72370.1;AT1G72370.2	1:27244842	AT1G72370.1(pos2);AT1G72370.2(pos2)	2	1							96	0	96	19	45	4	24	4
ATNIGMMDSAYFVGR	ATNIGMMDSAYFVGR;ATNIGMM	AT3G47690;AT5G62500;AT5G67270	microtubule end binding protein EB1A (EB1A)	A	T	√				AT3G47690.1;AT5G62500.1;AT5G67270.1	3:17581353	AT3G47690.1(pos2);AT5G62500.1(pos2);AT5G67270.1(pos2)	2	1							9	0	9	6	2	0	0	1
ATNPKVYFDMTVGGKSAGRIVME	ATNPKVYFDMTVGGKSAGRIVME;ATNPKVYFDMTVGGK;ATNPKVYFD;ATNPKVYF;ATNPKVY;ATNPKVYFDMTVGGKSAGR	AT2G16600;AT2G16600	rotamase CYP 3 (ROC3)	A	T	√				AT2G16600.1;AT2G16600.2	2:7200862	AT2G16600.1(pos2);AT2G16600.2(pos2)	2	1							241	0	241	90	136	1	9	5
ATPEEVAYEKFLER	ATPEEVAYEKFLER	AT1G05970;AT1G05970	RNA-binding (RRM/RBD/RNP motifs) family protein	A	T	√				AT1G05970.1;AT1G05970.2	1:1816991	AT1G05970.1(pos2);AT1G05970.2(pos2)	2	1							2	0	2	2	0	0	0	0
ATPFIAGVAVAATALAGR	ATPFIAGVAVAATALAGR	AT2G35795	Chaperone DnaJ-domain superfamily protein	A	T	√				AT2G35795.1	2:15042321	AT2G35795.1(pos2)	2	1							4	0	4	0	4	0	0	0	60	62	cTP	AT2G35795.1
ATPGASSARDEFVYMAKLAEQAER	ATPGASSARDEFVYMAKLAEQAER;ATPGASSARDEF;ATPGASSARDE;ATPGASSAR	AT4G09000;AT4G09000	general regulatory factor 1 (GRF1)	A	T	√				AT4G09000.1;AT4G09000.2	4:5775387	AT4G09000.1(pos2);AT4G09000.2(pos2)	2	1							27	0	27	1	9	6	11	0
ATPMVEDTSSFEEDQLASMSTEDITR	ATPMVEDTSSFEEDQLASMSTEDITR	AT3G05530	regulatory particle triple-A ATPase 5A (RPT5A)	A	T	√				AT3G05530.1	3:1603540	AT3G05530.1(pos2)	2	1							8	0	8	5	3	0	0	0
ATPPTLPVTNQQAVQSQPPINTPAFRTF	ATPPTLPVTNQQAVQSQPPINTPAFRTF;ATPPTLPVTNQQAVQSQPPINTPAFR	AT3G56110;AT3G56110	prenylated RAB acceptor 1.B1 (PRA1.B1)	A	T	√				AT3G56110.1;AT3G56110.2	3:20822857	AT3G56110.1(pos2);AT3G56110.2(pos2)	2	1							6	0	6	2	3	1	0	0
ATPTQEAIDTFMTITGSSNAVAVR	ATPTQEAIDTFMTITGSSNAVAVR;ATPTQEAIDTF	AT4G23040	Ubiquitin-like superfamily protein	A	T	√				AT4G23040.1	4:12078622	AT4G23040.1(pos2)	2	1							5	0	5	1	3	1	0	0
ATPYPGATQVGSYFVGQYYQVLQQQP	ATPYPGATQVGSYFVGQYYQVLQQQP;ATPYPGATQVGSYF;ATPYPGATQVGSY	AT5G43960	Nuclear transport factor 2 (NTF2) family protein with RNA binding (RRM-RBD-RNP motifs) domain	A	T	√				AT5G43960.1	5:17691653	AT5G43960.1(pos2)	2	1							4	0	4	0	0	2	0	2
ATQERPSSAKSEPRDASSSL	ATQERPSSAKSEPRDASSSL;ATQERPSSAKSEPR	AT5G11600	unknown protein	A	T	√				AT5G11600.1	5:3735015	AT5G11600.1(pos2)	2	1							5	0	5	0	1	1	0	3
ATQGEATFSAAATTTSSYPTGGVGGKLKR	ATQGEATFSAAATTTSSYPTGGVGGKLKR	AT5G20200	nucleoporin-related	A	T	√				AT5G20200.1	5:6816776	AT5G20200.1(pos2)	2	1							2	0	2	0	2	0	0	0
ATQGQVITCKAAVAYEPNKPLVIE	ATQGQVITCKAAVAYEPNKPLVIE;ATQGQVITCKAAVAY;ATQGQVITCKAAVAYEPNKPL	AT5G43940	sensitive to hot temperatures 5 (HOT5)	A	T	√				AT5G43940.1	5:17684265	AT5G43940.1(pos2)	2	1							20	0	20	0	0	3	11	6
ATQISKKRKFVADGVFYAE	ATQISKKRKFVADGVFYAE;ATQISKKRKF;ATQISKKRKFVAD;ATQISKKR;ATQISKKRKFVA	AT2G31610;AT5G35530	Ribosomal protein S3 family protein	A	T	√				AT2G31610.1;AT5G35530.1	2:13450384	AT2G31610.1(pos2);AT5G35530.1(pos2)	2	1							42	0	42	3	15	3	16	5
ATQPAKESVQCFGR	ATQPAKESVQCFGR;ATQPAKESVQCF	AT3G04230	Ribosomal protein S5 domain 2-like superfamily protein	A	T	√				AT3G04230.1	3:1113609	AT3G04230.1(pos2)	2	1							11	0	11	1	7	3	0	0
ATQPATESVQCFGR	ATQPATESVQCFGR;ATQPATESVQCF	AT2G09990;AT5G18380;AT5G18380;AT5G18380	Ribosomal protein S5 domain 2-like superfamily protein	A	T	√				AT2G09990.1;AT5G18380.1;AT5G18380.2;AT5G18380.3	2:3781442	AT2G09990.1(pos2);AT5G18380.1(pos2);AT5G18380.2(pos2);AT5G18380.3(pos2)	2	1							23	0	23	4	14	5	0	0
ATQTVEDSSR	ATQTVEDSSR	ATCG00710	photosystem II reaction center protein H (PSBH)	A	T	√				ATCG00710.1	Pt:74485	ATCG00710.1(pos2)	2	1							0	2	2	1	1	0	0	0
ATRLQFENNCEVGVF	ATRLQFENNCEVGVF	AT3G55620	embryo defective 1624 (emb1624)	A	T	√				AT3G55620.1	3:20634581	AT3G55620.1(pos2)	2	1							8	0	8	0	0	8	0	0
ATSDSEFNSDLLLAHKLPETR	ATSDSEFNSDLLLAHKLPETR	AT1G76150	enoyl-CoA hydratase 2 (ECH2)	A	T	√				AT1G76150.1	1:28577637	AT1G76150.1(pos2)	2	1							2	0	2	0	2	0	0	0
ATSEAEYESDPEELNRSL	ATSEAEYESDPEELNRSL;ATSEAEYESDPEELNR	AT1G15280;AT1G15280	CASC3/Barentsz eIF4AIII binding	A	T	√				AT1G15280.1;AT1G15280.2	1:5252538	AT1G15280.1(pos2);AT1G15280.2(pos2)	2	1							11	0	11	2	5	4	0	0
ATSKKMITRE	ATSKKMITRE;ATSKKMITR	AT1G61150;;AT1G61150;AT1G61150;AT1G61150	LisH and RanBPM domains containing protein	A	T	√				AT1G61150.2;AT1G61150.4;AT1G61150.6	1:22542979	AT1G61150.1(pos19);AT1G61150.2(pos2);AT1G61150.4(pos2);AT1G61150.6(pos2)	19;2	1							4	0	4	1	2	0	1	0
ATSMIQRMFKQGTKIVCVGRNYAAHAKE	ATSMIQRMFKQGTKIVCVGRNYAAHAKE	AT4G15940	Fumarylacetoacetate (FAA) hydrolase family	A	T	√				AT4G15940.1	4:9038361	AT4G15940.1(pos2)	2	1							2	0	2	0	0	0	2	0	22	24	mTP	AT4G15940.1
ATSRLQLEG	ATSRLQLEG;ATSRLQLE	AT3G10220	tubulin folding cofactor B	A	T	√				AT3G10220.1	3:3161977	AT3G10220.1(pos2)	2	1							2	0	2	0	0	0	1	1
ATSSAASVDMEDIQTVDLMSELLR	ATSSAASVDMEDIQTVDLMSELLR;ATSSAASVDME	AT5G50370	Adenylate kinase family protein	A	T	√				AT5G50370.1	5:20510631	AT5G50370.1(pos2)	2	1							20	0	20	13	2	0	2	3
ATTANGNSKKRD	ATTANGNSKKRD;ATTANGNSKKR	AT2G47300	ribonuclease Ps	A	T	√				AT2G47300.2	2:19418733	AT2G47300.2(pos2)	2	1							3	0	3	0	1	0	1	1
ATTEDTPASAGPR	ATTEDTPASAGPR	AT3G06480	DEAD box RNA helicase family protein	A	T	√				AT3G06480.1	3:1989666	AT3G06480.1(pos2)	2	1							3	0	3	1	2	0	0	0
ATTGAAATTEIGNPEYKQPRSIF	ATTGAAATTEIGNPEYKQPRSIF;ATTGAAATTEIGNPEYKQPR	AT1G01930	zinc finger protein-related	A	T	√				AT1G01930.1	1:322809	AT1G01930.1(pos2)	2	1							10	0	10	4	4	0	0	2
ATTGTAAVATGTSTVKRKPVFVKVE	ATTGTAAVATGTSTVKRKPVFVKVE;ATTGTAAVATGTSTVKR;ATTGTAAVATGTSTVKRKPVF	AT4G28440	Nucleic acid-binding, OB-fold-like protein	A	T	√				AT4G28440.1	4:14060054	AT4G28440.1(pos2)	2	1							90	0	90	43	35	1	11	0	71	73	cTP	AT4G28440.1
ATTRKLVVEVV	ATTRKLVVEVV	AT5G17980	C2 calcium/lipid-binding plant phosphoribosyltransferase family protein	A	T	√				AT5G17980.1	5:5953596	AT5G17980.1(pos2)	2	1							3	0	3	0	0	0	0	3
ATTTLNDSVTTTLASEPQR	ATTTLNDSVTTTLASEPQR;ATTTLNDSVTTTL	AT2G16370	thymidylate synthase 1 (THY-1)	A	T	√				AT2G16370.1	2:7084333	AT2G16370.1(pos2)	2	1							11	0	11	7	3	1	0	0
ATTTTEATKTSSTNGEDQKQSQNLR	ATTTTEATKTSSTNGEDQKQSQNLR	AT4G34050;AT4G34050	caffeoyl coenzyme A O-methyltransferase 1 (CCoAOMT1)	A	T	√				AT4G34050.1;AT4G34050.2	4:16310844	AT4G34050.1(pos2);AT4G34050.2(pos2)	2	1							3	0	3	3	0	0	0	0
ATTTTTQGQQTAIDSAVLDDIIRRLTE	ATTTTTQGQQTAIDSAVLDDIIRRLTE;ATTTTTQGQQTAIDSAVLDDIIR;ATTTTTQGQQTAIDSAVLDDIIRR;ATTTTTQGQQTAI	AT2G39840	type one serine/threonine protein phosphatase 4 (TOPP4)	A	T	√				AT2G39840.1	2:16627430	AT2G39840.1(pos2)	2	1							11	0	11	3	6	0	1	1
ATVAPPADQATDLLQKL	ATVAPPADQATDLLQKL;ATVAPPADQATD	AT3G13460;AT3G13460	evolutionarily conserved C-terminal region 2 (ECT2)	A	T	√				AT3G13460.1;AT3G13460.3	3:4388220	AT3G13460.1(pos2);AT3G13460.3(pos2)	2	1							6	0	6	0	0	5	1	0
ATVPEIKIMR	ATVPEIKIMR	AT3G48530	SNF1-related protein kinase regulatory subunit gamma 1 (KING1)	A	T	√				AT3G48530.1	3:17987559	AT3G48530.1(pos2)	2	1							5	0	5	4	1	0	0	0
ATYKPKNILITGAAGF	ATYKPKNILITGAAGF	AT3G14790	rhamnose biosynthesis 3 (RHM3)	A	T	√				AT3G14790.1	3:4964791	AT3G14790.1(pos2)	2	1							2	0	2	0	0	2	0	0
AVAENAGVKV	AVAENAGVKV	AT3G49390	CTC-interacting domain 10 (CID10)	A	V	√				AT3G49390.1	3:18317658	AT3G49390.1(pos2)	2	1							1	2	3	0	0	0	0	3
AVDLLSENSNMSPR	AVDLLSENSNMSPR	AT1G67050	unknown protein	A	V	√				AT1G67050.1	1:25029656	AT1G67050.1(pos2)	2	1							2	0	2	2	0	0	0	0
AVDSLETEIDTAVR	AVDSLETEIDTAVR	AT5G54390	HAL2-like (HL)	A	V	√				AT5G54390.1	5:22086133	AT5G54390.1(pos2)	2	1							1	3	4	3	1	0	0	0
AVEDTPKSVVTEEAKPNSIENPIDR	AVEDTPKSVVTEEAKPNSIENPIDR	AT4G18040	eukaryotic translation initiation factor 4E (EIF4E)	A	V	√				AT4G18040.1	4:10018151	AT4G18040.1(pos2)	2	1							0	4	4	1	3	0	0	0
AVEKSNTTVGGVEILKPRTDNREY	AVEKSNTTVGGVEILKPRTDNREY;AVEKSNTTVGGVEILKPR;AVEKSNTTVGGVEILKPRT	AT2G41790	Insulinase (Peptidase family M16) family protein	A	V	√				AT2G41790.1	2:17436110	AT2G41790.1(pos2)	2	1							0	15	15	4	6	1	0	4
AVEMASQSQVLVEEKSSVR	AVEMASQSQVLVEEKSSVR	AT5G65940;AT5G65940;AT5G65940	beta-hydroxyisobutyryl-CoA hydrolase 1 (CHY1)	A	V	√				AT5G65940.1;AT5G65940.2;AT5G65940.3	5:26379161	AT5G65940.1(pos2);AT5G65940.2(pos2);AT5G65940.3(pos2)	2	1							48	0	48	45	3	0	0	0
AVGKNKRISKGRKGGKKKAV	AVGKNKRISKGRKGGKKKAV;AVGKNKR	AT3G04840;AT4G34670	Ribosomal protein S3Ae	A	V	√				AT3G04840.1;AT4G34670.1	3:1329751	AT3G04840.1(pos2);AT4G34670.1(pos2)	2	1							0	10	10	1	8	0	0	1
AVKHGVDGDGSEIESRTL	AVKHGVDGDGSEIESRTL;AVKHGVDG;AVKHGVDGDGSEIESR;AVKHGVDGDGSE	AT1G20480	AMP-dependent synthetase and ligase family protein	A	V	√				AT1G20480.1	1:7097073	AT1G20480.1(pos2)	2	1							7	15	22	0	11	8	2	1
AVLSSADRASNE	AVLSSADRASNE;AVLSSADR	AT3G51840	acyl-CoA oxidase 4 (ACX4)	A	V	√				AT3G51840.1	3:19229008	AT3G51840.1(pos2)	2	1							4	5	9	3	1	0	5	0
AVPLLTKKVVKKRSAKFIRPQSD	AVPLLTKKVVKKRSAKFIRPQSD;AVPLLTKKVVKKRSAKFIRPQS;AVPLLTKK;AVPLLTKKVVK	AT4G18100;AT5G46430	Ribosomal protein L32e	A	V	√				AT4G18100.1;AT5G46430.1	4:10036475	AT4G18100.1(pos2);AT5G46430.1(pos2)	2	1							0	8	8	3	2	0	1	2
AVPRGGNGLNEEE	AVPRGGNGLNEEE	AT3G09890;AT3G09890	Ankyrin repeat family protein	A	V	√				AT3G09890.1;AT3G09890.2	3:3032678	AT3G09890.1(pos2);AT3G09890.2(pos2)	2	1							1	1	2	0	0	0	0	2
AVQPTRIGLAGLAVMGQNLALNIAE	AVQPTRIGLAGLAVMGQNLALNIAE;AVQPTRIGL	AT3G02360;AT3G02360	6-phosphogluconate dehydrogenase family protein	A	V	√				AT3G02360.2;AT3G02360.1	3:482498	AT3G02360.2(pos2);AT3G02360.1(pos2)	2	1							4	0	4	0	0	2	2	0
AVSLLSKLR	AVSLLSKLR	AT5G44730	Haloacid dehalogenase-like hydrolase (HAD) superfamily protein	A	V	√				AT5G44730.1	5:18046519	AT5G44730.1(pos2)	2	1							2	0	2	1	1	0	0	0
AVTDTESPHLGE	AVTDTESPHLGE	AT5G55230;AT5G55230	microtubule-associated proteins 65-1 (MAP65-1)	A	V	√				AT5G55230.1;AT5G55230.2	5:22402716	AT5G55230.1(pos2);AT5G55230.2(pos2)	2	1							1	5	6	0	0	0	6	0
AVTEAENPLLGEITCGTLL	AVTEAENPLLGEITCGTLL	AT4G26760	microtubule-associated protein 65-2 (MAP65-2)	A	V	√				AT4G26760.1	4:13481300	AT4G26760.1(pos2)	2	1							0	2	2	0	0	2	0	0
AVTEEEKKR	AVTEEEKKR	AT5G02270;AT5G02270	non-intrinsic ABC protein 9 (NAP9)	A	V	√				AT5G02270.1;AT5G02270.2	5:469041	AT5G02270.1(pos2);AT5G02270.2(pos2)	2	1							4	5	9	1	8	0	0	0
AVTFSDLHTEEGVKSVEEHLAGKTY	AVTFSDLHTEEGVKSVEEHLAGKTY;AVTFSDLHTE;AVTFSDLHTEE	AT5G19510	Translation elongation factor EF1B/ribosomal protein S6 family protein	A	V	√				AT5G19510.1	5:6583137	AT5G19510.1(pos2)	2	1							22	28	50	0	0	2	48	0
AVTFSDLHTER	AVTFSDLHTER;AVTFSDLHTE	AT5G12110	Glutathione S-transferase, C-terminal-like	A	V	√				AT5G12110.1	5:3914483	AT5G12110.1(pos2)	2	1							34	11	45	0	45	0	0	0
AVVASAPGKVL	AVVASAPGKVL	AT1G31910;AT1G31910	GHMP kinase family protein	A	V	√				AT1G31910.1;AT1G31910.2	1:11459050	AT1G31910.1(pos2);AT1G31910.2(pos2)	2	1							3	0	3	0	0	3	0	0
AVVETGAAATAA	AVVETGAAATAA	AT1G32790;AT1G32790	CTC-interacting domain 11 (CID11)	A	V	√				AT1G32790.1;AT1G32790.2	1:11877188	AT1G32790.1(pos2);AT1G32790.2(pos2)	2	1							0	2	2	0	0	0	0	2
AYEPMKPTKAGLEAPLEQIHK	AYEPMKPTKAGLEAPLEQIHK;AYEPMKPTKAGLEAPLE	AT3G47370	Ribosomal protein S10p/S20e family protein	A	Y	√				AT3G47370.1	3:17454437	AT3G47370.1(pos2)	2	1							10	0	10	1	0	0	9	0
AYGGPSMNPPALSGAVPGSANLKQVKLER	AYGGPSMNPPALSGAVPGSANLKQVKLER	AT3G04680	CLP-similar protein 3 (CLPS3)	A	Y	√				AT3G04680.1	3:1272415	AT3G04680.1(pos2)	2	1							3	0	3	2	1	0	0	0
AYKSLNSITKS	AYKSLNSITKS	AT5G23050	acyl-activating enzyme 17 (AAE17)	A	Y	√				AT5G23050.1	5:7735399	AT5G23050.1(pos2)	2	1							2	1	3	0	0	0	0	3
AYVSMGEAHR	AYVSMGEAHR	AT2G19560	ENHANCED ETHYLENE RESPONSE 5 (EER5)	A	Y	√				AT2G19560.1	2:8469069	AT2G19560.1(pos2)	2	1							3	0	3	0	3	0	0	0
CGILAVLGCIDNSQAKRSRIIE	CGILAVLGCIDNSQAKRSRIIE;CGILAVLGCIDNSQAKR	AT5G65010;AT5G65010	asparagine synthetase 2 (ASN2)	C	G	√				AT5G65010.1;AT5G65010.2	5:25969224	AT5G65010.1(pos2);AT5G65010.2(pos2)	2	1							0	5	5	1	3	0	1	0
CGILAVLGCVDNSQAKRSRIIE	CGILAVLGCVDNSQAKRSRIIE;CGILAVLGCVDNSQAKR	AT5G10240;AT5G10240	asparagine synthetase 3 (ASN3)	C	G	√				AT5G10240.1;AT5G10240.2	5:3216418	AT5G10240.1(pos2);AT5G10240.2(pos2)	2	1							0	8	8	3	4	0	1	0
CTLEKRGDLF	CTLEKRGDLF	AT4G14430;AT4G14440	indole-3-butyric acid response 10 (IBR10)	C	T	√				AT4G14430.1;AT4G14440.1	4:8305632	AT4G14430.1(pos2);AT4G14440.1(pos2)	2	1							3	0	3	0	0	3	0	0
GAAENNLEMEGTLEIGMEYR	GAAENNLEMEGTLEIGMEYR	AT4G38510;AT4G38510;AT4G38510;AT4G38510;AT4G38510	ATPase, V1 complex, subunit B protein	G	A	√				AT4G38510.1;AT4G38510.2;AT4G38510.3;AT4G38510.4	4:18014789	AT4G38510.5(pos9);AT4G38510.1(pos2);AT4G38510.2(pos2);AT4G38510.3(pos2);AT4G38510.4(pos2)	9;2	1							8	0	8	8	0	0	0	0
GAETNGVAEKVDDLLEAARY	GAETNGVAEKVDDLLEAARY;GAETNGVAEKV;GAETNGVAEKVDDLLEAAR	AT5G12320	ankyrin repeat family protein	G	A	√				AT5G12320.1	5:3982762	AT5G12320.1(pos2)	2	1							4	16	20	9	9	1	0	1
GAFRFHQYQVVGRALPTEK	GAFRFHQYQVVGRALPTEK	AT2G34480	Ribosomal protein L18ae/LX family protein	G	A	√				AT2G34480.1	2:14534161	AT2G34480.1(pos2)	2	1							0	6	6	0	0	0	0	6
GAGGRMPVPTSSKKSET	GAGGRMPVPTSSKKSET;GAGGRMPVPTSSKKSE	AT3G12120	fatty acid desaturase 2 (FAD2)	G	A	√				AT3G12120.1	3:3861743	AT3G12120.1(pos2)	2	1							0	2	2	0	0	0	1	1
GAGREVSVSLDGVRDKNLMQL	GAGREVSVSLDGVRDKNLMQL	AT5G11340	Acyl-CoA N-acyltransferases (NAT) superfamily protein	G	A	√				AT5G11340.1	5:3619226	AT5G11340.1(pos2)	2	1							0	7	7	0	0	7	0	0
GANSIPTDATIDLDEQISQLMQCKPL	GANSIPTDATIDLDEQISQLMQCKPL;GANSIPTDATIDLDE;GANSIPTDATIDLDEQISQL	AT2G42500;AT2G42500;AT2G42500	protein phosphatase 2A-3 (PP2A-3)	G	A	√				AT2G42500.1;AT2G42500.2;AT2G42500.3	2:17701226	AT2G42500.1(pos2);AT2G42500.2(pos2);AT2G42500.3(pos2)	2	1							0	6	6	0	0	5	1	0
GAPEKSQSNTNSMQRVKVYHLNE	GAPEKSQSNTNSMQRVKVYHLNE;GAPEKSQSNTNSMQR	AT3G06670;AT3G06670	binding	G	A	√				AT3G06670.1;AT3G06670.2	3:2113136	AT3G06670.1(pos2);AT3G06670.2(pos2)	2	1							0	5	5	3	1	0	0	1
GAPLVCHGHSRPVV	GAPLVCHGHSRPVV;GAPLVCHGHSR	AT1G15470	Transducin/WD40 repeat-like superfamily protein	G	A	√				AT1G15470.1	1:5315838	AT1G15470.1(pos2)	2	1							0	2	2	0	1	0	0	1
GAQKKGGAAARVSEDAE	GAQKKGGAAARVSEDAE;GAQKKGGAAAR;GAQKKGGAAARVSE	AT2G34970	Trimeric LpxA-like enzyme	G	A	√				AT2G34970.1	2:14746340	AT2G34970.1(pos2)	2	1							0	14	14	3	2	0	5	4
GAQKKPAAAKVRE	GAQKKPAAAKVRE	AT4G18300	Trimeric LpxA-like enzyme	G	A	√				AT4G18300.1	4:10118852	AT4G18300.1(pos2)	2	1							0	3	3	0	0	0	2	1
GASKLSGMQKQVLSLYR	GASKLSGMQKQVLSLYR	AT2G39725	LYR family of Fe/S cluster biogenesis protein	G	A	√				AT2G39725.1	2:16570070	AT2G39725.1(pos2)	2	1							0	16	16	9	7	0	0	0
GASRKLQGEI	GASRKLQGEI;GASRKLQGE	AT5G18230;AT5G18230	transcription regulator NOT2/NOT3/NOT5 family protein	G	A	√				AT5G18230.1;AT5G18230.2	5:6027031	AT5G18230.1(pos2);AT5G18230.2(pos2)	2	1							3	1	4	0	0	0	1	3
GASSSTDDKESSEKR	GASSSTDDKESSEKR	AT5G39590	TLD-domain containing nucleolar protein	G	A	√				AT5G39590.1	5:15851483	AT5G39590.1(pos2)	2	1							0	3	3	2	1	0	0	0
GAYKYVSE	GAYKYVSE	AT4G16720;AT4G17390	Ribosomal protein L23/L15e family protein	G	A	√				AT4G16720.1;AT4G17390.1	4:9401315	AT4G16720.1(pos2);AT4G17390.1(pos2)	2	1							0	3	3	0	0	0	3	0
GDAIDLSGDGGVLKKIVR	GDAIDLSGDGGVLKKIVR	AT3G55520	FKBP-like peptidyl-prolyl cis-trans isomerase family protein	G	D	√				AT3G55520.1	3:20594177	AT3G55520.1(pos2)	2	1							9	0	9	6	3	0	0	0
GDEIVPPANQLAADNLENDGSTVQKAQF	GDEIVPPANQLAADNLENDGSTVQKAQF;GDEIVPPANQLAADNLE	AT1G70980	SYNC3	G	D	√				AT1G70980.1	1:26762339	AT1G70980.1(pos2)	2	1							7	0	7	0	0	4	3	0
GDEKPVIVMANRE	GDEKPVIVMANRE;GDEKPVIVMANR	AT2G20120	CONTINUOUS VASCULAR RING (COV1)	G	D	√				AT2G20120.1	2:8689321	AT2G20120.1(pos2)	2	1							5	0	5	2	0	0	3	0
GDGTEFVVRS	GDGTEFVVRS;GDGTEFVVR	AT2G16640	multimeric translocon complex in the outer envelope membrane 132 (TOC132)	G	D	√				AT2G16640.1	2:7215109	AT2G16640.1(pos2)	2	1							0	3	3	1	1	0	0	1
GDLENLLLEAAGR	GDLENLLLEAAGR	AT1G61040	vernalization independence 5 (VIP5)	G	D	√				AT1G61040.1	1:22483817	AT1G61040.1(pos2)	2	1							5	8	13	7	6	0	0	0
GDNLMDKVTAFGER	GDNLMDKVTAFGER;GDNLMDKVTAF	AT5G16880;AT5G16880	Target of Myb protein 1	G	D	√				AT5G16880.1;AT5G16880.3	5:5549658	AT5G16880.1(pos2);AT5G16880.3(pos2)	2	1							11	0	11	6	4	1	0	0
GDPLERLGSQASMATESVMKE	GDPLERLGSQASMATESVMKE	AT3G03380	DegP protease 7 (DegP7)	G	D	√				AT3G03380.1	3:799720	AT3G03380.1(pos2)	2	1							4	0	4	0	0	0	0	4
GDSDNAIPFSRKRTALKE	GDSDNAIPFSRKRTALKE;GDSDNAIPFSR	AT3G15970	NUP50 (Nucleoporin 50 kDa) protein	G	D	√				AT3G15970.1	3:5410379	AT3G15970.1(pos2)	2	1							2	0	2	1	0	0	1	0
GDSENVQQPSKKRGALKQLSR	GDSENVQQPSKKRGALKQLSR;GDSENVQQPSKKR;GDSENVQQPSKKRGALKQL;GDSENVQQPSKKRGAL	AT1G52380	NUP50 (Nucleoporin 50 kDa) protein	G	D	√				AT1G52380.1	1:19509979	AT1G52380.1(pos2)	2	1							27	1	28	4	15	7	0	2
GDSGDPFLRNPNAAVQAR	GDSGDPFLRNPNAAVQAR;GDSGDPFLR	AT3G50670;AT3G50670	U1 small nuclear ribonucleoprotein-70K (U1-70K)	G	D	√				AT3G50670.1;AT3G50670.2	3:18829492	AT3G50670.1(pos2);AT3G50670.2(pos2)	2	1							8	0	8	1	7	0	0	0
GDSGKLEATIDRLLNEEKQMRL	GDSGKLEATIDRLLNEEKQMRL;GDSGKLEATI;GDSGKLEATIDR	AT5G09900;AT5G09900	EMBRYO DEFECTIVE 2107 (EMB2107)	G	D	√				AT5G09900.1;AT5G09900.3	5:3092434	AT5G09900.1(pos2);AT5G09900.3(pos2)	2	1							28	0	28	5	9	10	0	4
GDSQYSFSLTTFSPSGKLVQIE	GDSQYSFSLTTFSPSGKLVQIE	AT1G16470;AT1G79210	proteasome subunit PAB1 (PAB1)	G	D	√				AT1G16470.1;AT1G79210.1	1:5623122	AT1G16470.1(pos2);AT1G79210.1(pos2)	2	1							2	0	2	0	0	0	2	0
GDTALEKTAEELRHEIDELHR	GDTALEKTAEELRHEIDELHR;GDTALEKTAEELR	AT1G15200;AT1G15200;AT1G15200;AT1G15200	protein-protein interaction regulator family protein	G	D	√				AT1G15200.1;AT1G15200.2;AT1G15200.3;AT1G15200.4	1:5231017	AT1G15200.1(pos2);AT1G15200.2(pos2);AT1G15200.3(pos2);AT1G15200.4(pos2)	2	1							2	0	2	1	1	0	0	0
GDTEKCNSDMIQR	GDTEKCNSDMIQR	AT4G38900;AT4G38900	Basic-leucine zipper (bZIP) transcription factor family protein	G	D	√				AT4G38900.1;AT4G38900.2	4:18141520	AT4G38900.1(pos2);AT4G38900.2(pos2)	2	1							3	0	3	2	1	0	0	0
GEAPAFFVDHLENGYTNGFGVKSEPKNR	GEAPAFFVDHLENGYTNGFGVKSEPKNR	AT3G57550;AT3G57550	guanylate kinase (AGK2)	G	E	√				AT3G57550.1;AT3G57550.2	3:21307269	AT3G57550.1(pos2);AT3G57550.2(pos2)	2	1							2	0	2	0	2	0	0	0
GEAPAQIPTSFGHELR	GEAPAQIPTSFGHELR	AT5G08565;AT5G08565	Transcription initiation Spt4-like protein	G	E	√				AT5G08565.1;AT5G08565.2	5:2775964	AT5G08565.1(pos2);AT5G08565.2(pos2)	2	1							2	0	2	0	2	0	0	0
GEAVKDGREE	GEAVKDGREE;GEAVKDGR	AT4G14716	acireductone dioxygenase 1 (ARD1)	G	E	√				AT4G14716.1	4:8431867	AT4G14716.1(pos2)	2	1							10	5	15	7	4	0	4	0
GEDAISGNLKNLTIDTR	GEDAISGNLKNLTIDTR	AT5G51830	pfkB-like carbohydrate kinase family protein	G	E	√				AT5G51830.1	5:21069709	AT5G51830.1(pos2)	2	1							9	0	9	5	4	0	0	0
GEDTKATIEPTANKTTSLEKPSE	GEDTKATIEPTANKTTSLEKPSE;GEDTKATIEPTANKTTSLE	AT4G26630	DEK domain-containing chromatin associated protein	G	E	√				AT4G26630.1	4:13434877	AT4G26630.1(pos2)	2	1							0	3	3	0	0	0	3	0
GEESEIAMASADR	GEESEIAMASADR	AT5G37630	EMBRYO DEFECTIVE 2656 (EMB2656)	G	E	√				AT5G37630.1	5:14947407	AT5G37630.1(pos2)	2	1							2	0	2	2	0	0	0	0
GEEVQMSDYDVSGDGDR	GEEVQMSDYDVSGDGDR	AT3G46640;AT3G46640	PHYTOCLOCK 1 (PCL1)	G	E	√				AT3G46640.1;AT3G46640.3	3:17183248	AT3G46640.1(pos2);AT3G46640.3(pos2)	2	1							2	0	2	1	1	0	0	0
GEMIVSMDQDIR	GEMIVSMDQDIR	AT5G10710;AT5G10710;AT5G10710	INVOLVED IN: chromosome segregation, cell division	G	E	√				AT5G10710.3;AT5G10710.2;AT5G10710.1	5:3379619	AT5G10710.3(pos2);AT5G10710.2(pos2);AT5G10710.1(pos2)	2	1							2	0	2	2	0	0	0	0
GEVVKDGREE	GEVVKDGREE;GEVVKDGR	AT4G14710;AT4G14710;AT4G14710;AT4G14710	ATARD2	G	E	√				AT4G14710.1;AT4G14710.2;AT4G14710.3;AT4G14710.4	4:8426360	AT4G14710.1(pos2);AT4G14710.2(pos2);AT4G14710.3(pos2);AT4G14710.4(pos2)	2	1							10	0	10	3	5	0	2	0
GFKRYVEIGRVALVNYGE	GFKRYVEIGRVALVNYGE	AT4G27090	Ribosomal protein L14	G	F	√				AT4G27090.1	4:13595187	AT4G27090.1(pos2)	2	1							0	6	6	0	0	0	0	6
GFTKDQLLDRLQE	GFTKDQLLDRLQE;GFTKDQLLDR	AT1G44835;AT1G44835	YbaK/aminoacyl-tRNA synthetase-associated domain	G	F	√				AT1G44835.1;AT1G44835.2	1:16939909	AT1G44835.1(pos2);AT1G44835.2(pos2)	2	1							0	4	4	1	2	0	1	0
GGEADSRQPLTAEGVAVAVNVR	GGEADSRQPLTAEGVAVAVNVR;GGEADSRQPLTAE	AT2G17190	ubiquitin family protein	G	G	√				AT2G17190.1	2:7481361	AT2G17190.1(pos2)	2	1							0	10	10	0	9	0	1	0
GGEGDSSQPQSGEGEAVAVNIR	GGEGDSSQPQSGEGEAVAVNIR	AT2G17200	DSK2	G	G	√				AT2G17200.1	2:7485090	AT2G17200.1(pos2)	2	1							0	9	9	6	3	0	0	0
GGEGEDLEPLFDYR	GGEGEDLEPLFDYR	AT1G68185	Ubiquitin-like superfamily protein	G	G	√				AT1G68185.1	1:25556542	AT1G68185.1(pos2)	2	1							1	2	3	3	0	0	0	0
GGFRFHQYQVVGRALPTEN	GGFRFHQYQVVGRALPTEN	AT3G14600	Ribosomal protein L18ae/LX family protein	G	G	√				AT3G14600.1	3:4910773	AT3G14600.1(pos2)	2	1							0	2	2	0	0	0	0	2
GGGAIDEELTEDEKR	GGGAIDEELTEDEKR	AT5G18540;AT5G18540	unknown protein	G	G	√				AT5G18540.1;AT5G18540.2	5:6153924	AT5G18540.1(pos2);AT5G18540.2(pos2)	2	1							0	2	2	1	1	0	0	0
GGGDHGHGAEGGDFR	GGGDHGHGAEGGDFR	AT4G00585	unknown protein	G	G	√				AT4G00585.1	4:252284	AT4G00585.1(pos2)	2	1							0	2	2	0	2	0	0	0
GGGKDKHHDEQEKGF	GGGKDKHHDEQEKGF;GGGKDKHHDE;GGGKDKHHDEQE	AT4G19200	proline-rich family protein	G	G	√				AT4G19200.1	4:10499277	AT4G19200.1(pos2)	2	1							0	7	7	0	0	3	4	0
GGGNAQKSAMARAKNLE	GGGNAQKSAMARAKNLE;GGGNAQKSAMAR	AT2G23090	Uncharacterised protein family SERF	G	G	√				AT2G23090.1	2:9830274	AT2G23090.1(pos2)	2	1							0	67	67	17	34	0	16	0
GGHEGFSNQR	GGHEGFSNQR	AT1G05940	cationic amino acid transporter 9 (CAT9)	G	G	√				AT1G05940.1	1:1803942	AT1G05940.1(pos2)	2	1							1	1	2	0	2	0	0	0
GGLAMEEMPLSVLFEQAR	GGLAMEEMPLSVLFEQAR;GGLAMEEMPLSVLF	AT5G53000	2A phosphatase associated protein of 46 kD (TAP46)	G	G	√				AT5G53000.1	5:21487869	AT5G53000.1(pos2)	2	1							5	14	19	13	5	1	0	0
GGPAYDCLTNPLGAVR	GGPAYDCLTNPLGAVR	AT2G40550	E2F target gene 1 (ETG1)	G	G	√				AT2G40550.1	2:16934927	AT2G40550.1(pos2)	2	1							2	0	2	1	1	0	0	0
GHVNLPASKR	GHVNLPASKR	AT4G00740	S-adenosyl-L-methionine-dependent methyltransferases superfamily protein	G	H	√				AT4G00740.1	4:310298	AT4G00740.1(pos2)	2	1							0	9	9	0	9	0	0	0
GIFNGLPVPSDKTYLREE	GIFNGLPVPSDKTYLREE;GIFNGLPVPSDKTYLR;GIFNGLPVPS	AT3G10380	subunit of exocyst complex 8 (SEC8)	G	I	√				AT3G10380.1	3:3228356	AT3G10380.1(pos2)	2	1							0	6	6	1	1	0	3	1
GIKGLTKLLA	GIKGLTKLLA	AT5G26680;AT5G26680	5'-3' exonuclease family protein	G	I	√				AT5G26680.1;AT5G26680.2	5:9315458	AT5G26680.1(pos2);AT5G26680.2(pos2)	2	1							0	2	2	0	0	0	0	2
GIPDAAQDLSTEMEVDAFR	GIPDAAQDLSTEMEVDAFR;GIPDAAQDLSTEMEVDAF;GIPDAAQDLSTE	AT1G60080	3'-5'-exoribonuclease family protein	G	I	√				AT1G60080.1	1:22154339	AT1G60080.1(pos2)	2	1							0	9	9	4	2	2	1	0
GITGSLTPDQLDFF	GITGSLTPDQLDFF	AT2G01490	phytanoyl-CoA dioxygenase (PhyH) family protein	G	I	√				AT2G01490.1	2:221316	AT2G01490.1(pos2)	2	1							0	2	2	0	0	2	0	0
GKARGVNNGVNESSLGY	GKARGVNNGVNESSLGY;GKARGVNNGVNE	AT3G02180;AT3G02180	SPIRAL1-like3 (SP1L3)	G	K	√				AT3G02180.1;AT3G02180.3	3:404989	AT3G02180.1(pos2);AT3G02180.3(pos2)	2	1							0	10	10	0	0	5	5	0
GKARGVNSGGGESSLGY	GKARGVNSGGGESSLGY;GKARGVNSGGGE	AT5G15600	SPIRAL1-like4 (SP1L4)	G	K	√				AT5G15600.1	5:5078405	AT5G15600.1(pos2)	2	1							0	3	3	0	0	1	2	0
GKARTVGVGMDYSPTSKL	GKARTVGVGMDYSPTSKL;GKARTVGVGM	AT3G03270;AT3G03270	Adenine nucleotide alpha hydrolases-like superfamily protein	G	K	√				AT3G03270.1;AT3G03270.2	3:763075	AT3G03270.1(pos2);AT3G03270.2(pos2)	2	1							0	5	5	0	0	3	0	2
GKDGLSDDQVSSMKEAF	GKDGLSDDQVSSMKEAF;GKDGLSDDQVSSMKE	AT1G12310	Calcium-binding EF-hand family protein	G	K	√				AT1G12310.1	1:4187946	AT1G12310.1(pos2)	2	1							0	8	8	0	0	2	6	0
GKDTIADIITSIR	GKDTIADIITSIR	ATCG00770	ribosomal protein S8 (RPS8)	G	K	√				ATCG00770.1	Pt:80472	ATCG00770.1(pos2)	2	1							0	3	3	1	2	0	0	0
GKETPAEKSLNLIR	GKETPAEKSLNLIR	AT2G01120;AT2G01120;AT2G01120;AT2G01120	origin recognition complex subunit 4 (ORC4)	G	K	√				AT2G01120.1;AT2G01120.2;AT2G01120.1;AT2G01120.2	2:85444	AT2G01120.1(pos2);AT2G01120.2(pos2);AT2G01120.1(pos2);AT2G01120.2(pos2)	2	1							0	3	3	2	1	0	0	0
GKGTGSFGKR	GKGTGSFGKR	AT1G15250;AT3G16080	Zinc-binding ribosomal protein family protein	G	K	√				AT1G15250.1;AT3G16080.1	1:5249381	AT1G15250.1(pos2);AT3G16080.1(pos2)	2	1							0	32	32	8	24	0	0	0
GKKAKKKARAPTKE	GKKAKKKARAPTKE	AT1G04860	ubiquitin-specific protease 2 (UBP2)	G	K	√				AT1G04860.1	1:1372290	AT1G04860.1(pos2)	2	1							0	2	2	0	0	0	2	0
GKKKFIDKKKAATFE	GKKKFIDKKKAATFE;GKKKFIDKKKAATF	AT3G49990	unknown protein	G	K	√				AT3G49990.1	3:18534000	AT3G49990.1(pos2)	2	1							0	6	6	0	0	3	3	0
GKKKGKAIIVGGSIAGL	GKKKGKAIIVGGSIAGL	AT5G11330;AT5G11330	FAD/NAD(P)-binding oxidoreductase family protein	G	K	√				AT5G11330.1;AT5G11330.2	5:3618861	AT5G11330.1(pos2);AT5G11330.2(pos2)	2	1							0	4	4	0	0	4	0	0
GKKKGNKAAAST	GKKKGNKAAAST	AT2G31740	S-adenosyl-L-methionine-dependent methyltransferases superfamily protein	G	K	√				AT2G31740.1	2:13495009	AT2G31740.1(pos2)	2	1							0	2	2	0	0	0	0	2
GKKKKRATE	GKKKKRATE	AT1G30970	suppressor of FRIGIDA4 (SUF4)	G	K	√				AT1G30970.1	1:11043593	AT1G30970.1(pos2)	2	1							0	2	2	0	0	0	2	0
GKKKSDE	GKKKSDE	AT3G54540	general control non-repressible 4 (GCN4)	G	K	√				AT3G54540.1	3:20190393	AT3G54540.1(pos2)	2	1							0	2	2	0	0	0	2	0
GKKNKRSQDESE	GKKNKRSQDESE;GKKNKRSQDE;GKKNKRSQ	AT5G19300	CONTAINS InterPro DOMAIN/s: Nucleic acid-binding, OB-fold-like (InterPro:IPR016027), Protein of unknown function DUF171 (InterPro:IPR003750)	G	K	√				AT5G19300.1	5:6495593	AT5G19300.1(pos2)	2	1							0	10	10	0	0	0	7	3
GKKQHSKDRMF	GKKQHSKDRMF;GKKQHSKD;GKKQHSK	AT5G67530	plant U-box 49 (PUB49)	G	K	√				AT5G67530.1	5:26941260	AT5G67530.1(pos2)	2	1							0	3	3	0	0	1	1	1
GKNDFLTPKAIANRIKAKGL	GKNDFLTPKAIANRIKAKGL;GKNDFLTPKAIANR	AT1G55460	DNA/RNA-binding protein Kin17, conserved region	G	K	√				AT1G55460.1	1:20707567	AT1G55460.1(pos2)	2	1							0	3	3	1	1	1	0	0
GKNEKTSLGRAL	GKNEKTSLGRAL;GKNEKTSLGR	AT2G27200	P-loop containing nucleoside triphosphate hydrolases superfamily protein	G	K	√				AT2G27200.1	2:11625449	AT2G27200.1(pos2)	2	1							0	3	3	1	1	1	0	0
GKNKRERKDGEE	GKNKRERKDGEE;GKNKRERK	AT2G21440	RNA-binding (RRM/RBD/RNP motifs) family protein	G	K	√				AT2G21440.1	2:9179065	AT2G21440.1(pos2)	2	1							0	2	2	0	0	0	1	1
GKNQAYKAMQRSRVGSSSAQP	GKNQAYKAMQRSRVGSSSAQP;GKNQAYKAMQR	AT3G59800	unknown protein	G	K	√				AT3G59800.1	3:22096174	AT3G59800.1(pos2)	2	1							0	9	9	4	2	0	0	3
GKPKGDAAR	GKPKGDAAR	AT5G58410	HEAT/U-box domain-containing protein	G	K	√				AT5G58410.1	5:23609663	AT5G58410.1(pos2)	2	1							0	4	4	1	3	0	0	0
GKQKQQTISR	GKQKQQTISR	AT4G25540	homolog of DNA mismatch repair protein MSH3 (MSH3)	G	K	√				AT4G25540.1	4:13048115	AT4G25540.1(pos2)	2	1							0	2	2	1	1	0	0	0
GKSEKTSLGRSL	GKSEKTSLGRSL;GKSEKTSLGR	AT1G08410	P-loop containing nucleoside triphosphate hydrolases superfamily protein	G	K	√				AT1G08410.1	1:2646307	AT1G08410.1(pos2)	2	1							0	5	5	1	1	3	0	0
GKVHGSLARAGKVRGQTPKVAKQD	GKVHGSLARAGKVRGQTPKVAKQD;GKVHGSLAR	AT2G19750	Ribosomal protein S30 family protein	G	K	√				AT2G19750.1	2:8515037	AT2G19750.1(pos2)	2	1							0	27	27	0	26	0	1	0
GKVKGKHRLDKYYRLAKE	GKVKGKHRLDKYYRLAKE;GKVKGKHRLDKY;GKVKGKHRLD;GKVKGKHRL	AT4G25730	FtsJ-like methyltransferase family protein	G	K	√				AT4G25730.1	4:13106718	AT4G25730.1(pos2)	2	1							0	8	8	0	0	2	3	3
GKYQVMKRASEV	GKYQVMKRASEV;GKYQVMKRASE;GKYQVMKR	AT5G64440	fatty acid amide hydrolase (FAAH)	G	K	√				AT5G64440.1	5:25766229	AT5G64440.1(pos2)	2	1							0	8	8	2	1	0	2	3
GLEDAGDLVLHIVLSKIGPENTAR	GLEDAGDLVLHIVLSKIGPENTAR	AT1G06110	SKP1/ASK-interacting protein 16 (SKIP16)	G	L	√				AT1G06110.1	1:1854938	AT1G06110.1(pos2)	2	1							0	2	2	0	2	0	0	0
GLHPISDANEHNPF	GLHPISDANEHNPF	AT5G19290	alpha/beta-Hydrolases superfamily protein	G	L	√				AT5G19290.1	5:6494113	AT5G19290.1(pos2)	2	1							0	2	2	0	0	2	0	0
GLKEEFEEHAEKVNTLTELPSNE	GLKEEFEEHAEKVNTLTELPSNE	AT1G31812	acyl-CoA-binding protein 6 (ACBP6)	G	L	√				AT1G31812.1	1:11412099	AT1G31812.1(pos2)	2	1							0	3	3	0	0	0	0	3
GLSFAKLFSR	GLSFAKLFSR	AT1G10630;AT1G23490	ADP-ribosylation factor A1F (ARFA1F)	G	L	√				AT1G10630.1;AT1G23490.1	1:3514230	AT1G10630.1(pos2);AT1G23490.1(pos2)	2	1							4	3	7	3	4	0	0	0
GLSFGKLFSR	GLSFGKLFSR	AT2G47170	ARF1A1C	G	L	√				AT2G47170.1	2:19367264	AT2G47170.1(pos2)	2	1							1	1	2	2	0	0	0	0
GLSLGEQHFIKGGIAQDLR	GLSLGEQHFIKGGIAQDLR	AT3G07750	3'-5'-exoribonuclease family protein	G	L	√				AT3G07750.1	3:2473486	AT3G07750.1(pos2)	2	1							0	5	5	0	5	0	0	0
GLVTDEVRARAEKY	GLVTDEVRARAEKY	AT1G56580	SMALLER WITH VARIABLE BRANCHES (SVB)	G	L	√				AT1G56580.1	1:21198902	AT1G56580.1(pos2)	2	1							0	2	2	0	0	2	0	0
GMASMSSGTESLR	GMASMSSGTESLR	AT1G80910	Protein of unknown function (DUF1712)	G	M	√				AT1G80910.1	1:30401143	AT1G80910.1(pos2)	2	1							1	4	5	4	1	0	0	0
GMGSNGELKYEISQNAY	GMGSNGELKYEISQNAY	AT5G55940	embryo defective 2731 (emb2731)	G	M	√				AT5G55940.1	5:22657894	AT5G55940.1(pos2)	2	1							0	2	2	0	0	2	0	0
GNESKSNLGGGGIRAKMEHYVY	GNESKSNLGGGGIRAKMEHYVY;GNESKSNLGGGGIR;GNESKSNLGGGGIRAKMEHY	AT1G80890	unknown protein	G	N	√				AT1G80890.1	1:30397211	AT1G80890.1(pos2)	2	1							0	9	9	1	3	5	0	0
GNESKTSALESEQKALLLR	GNESKTSALESEQKALLLR;GNESKTSALESEQKAL	AT5G57120	FUNCTIONS IN: molecular_function unknown	G	N	√				AT5G57120.1	5:23124400	AT5G57120.1(pos2)	2	1							0	6	6	2	2	2	0	0
GNTDKLMNQIFDLKF	GNTDKLMNQIFDLKF;GNTDKLMNQIFD	AT1G73030	VPS46.2	G	N	√				AT1G73030.1	1:27473938	AT1G73030.1(pos2)	2	1							1	3	4	0	0	3	1	0
GNTSDDDKILSYEDVVLR	GNTSDDDKILSYEDVVLR	AT5G60190	Cysteine proteinases superfamily protein	G	N	√				AT5G60190.1	5:24235319	AT5G60190.1(pos2)	2	1							0	4	4	4	0	0	0	0
GQESFIYSFVAR	GQESFIYSFVAR	AT4G15780;AT4G15780	vesicle-associated membrane protein 724 (VAMP724)	G	Q	√				AT4G15780.1;AT4G15780.1	4:8981697	AT4G15780.1(pos2);AT4G15780.1(pos2)	2	1							0	2	2	1	1	0	0	0
GQGPSGGLNRQG	GQGPSGGLNRQG;GQGPSGGLNR	AT2G20140;AT4G29040	AAA-type ATPase family protein	G	Q	√				AT2G20140.1;AT4G29040.1	2:8692736	AT2G20140.1(pos2);AT4G29040.1(pos2)	2	1							0	3	3	1	1	0	0	1
GQIQYSDKYFDDTFEYR	GQIQYSDKYFDDTFEYR;GQIQYSDKYFDDTFE	AT2G27970	CDK-subunit 2 (CKS2)	G	Q	√				AT2G27970.1	2:11913112	AT2G27970.1(pos2)	2	1							0	3	3	0	2	0	1	0
GQIQYSEKYFDDTFEYR	GQIQYSEKYFDDTFEYR	AT2G27960	cyclin-dependent kinase-subunit 1 (CKS1)	G	Q	√				AT2G27960.1	2:11911543	AT2G27960.1(pos2)	2	1							0	5	5	5	0	0	0	0
GQKINPLGFR	GQKINPLGFR;GQKINPLGF	ATCG00800	RESISTANCE TO PSEUDOMONAS SYRINGAE 3 (RPS3)	G	Q	√				ATCG00800.1	Pt:83482	ATCG00800.1(pos2)	2	1							0	6	6	1	2	3	0	0
GRGNSCGGGQSSLDY	GRGNSCGGGQSSLDY;GRGNSCGGGQSSLD;GRGNSCGGGQSSL	AT2G03680;AT2G03680	SPIRAL1 (SPR1)	G	R	√				AT2G03680.1;AT2G03680.2	2:1121398	AT2G03680.1(pos2);AT2G03680.2(pos2)	2	1							0	22	22	0	0	9	4	9
GRKEPSSRGGD	GRKEPSSRGGD	AT1G76820;AT1G76820	eukaryotic translation initiation factor 2 (eIF-2) family protein	G	R	√				AT1G76820.1;AT1G76820.1	1:28837796	AT1G76820.1(pos2);AT1G76820.1(pos2)	2	1							0	3	3	0	0	0	0	3
GRKKKSRASTTEEDEIEMDNAGPSSETSLY	GRKKKSRASTTEEDEIEMDNAGPSSETSLY;GRKKKSRASTTEEDE;GRKKKSRASTTE	AT5G06910	J-domain protein 6 (ATJ6)	G	R	√				AT5G06910.1	5:2140598	AT5G06910.1(pos2)	2	1							0	3	3	0	0	1	2	0
GRKKPSARGGDAEQQPPASSL	GRKKPSARGGDAEQQPPASSL;GRKKPSARGG	AT1G76810	eukaryotic translation initiation factor 2 (eIF-2) family protein	G	R	√				AT1G76810.1	1:28836310	AT1G76810.1(pos2)	2	1							0	6	6	0	0	2	0	4
GRPPSNGGPAFR	GRPPSNGGPAFR;GRPPSNGGPAF	AT3G18380;AT3G18380;AT3G18380	sequence-specific DNA binding transcription factors	G	R	√				AT3G18380.1;AT3G18380.2;AT3G18380.3	3:6313181	AT3G18380.1(pos2);AT3G18380.2(pos2);AT3G18380.3(pos2)	2	1							0	3	3	0	2	1	0	0
GRSKCFMDISIGGE	GRSKCFMDISIGGE;GRSKCFM	AT2G15790	SQUINT (SQN)	G	R	√				AT2G15790.1	2:6880743	AT2G15790.1(pos2)	2	1							0	6	6	0	0	0	1	5
GRVRTKTVKKSSRQVIE	GRVRTKTVKKSSRQVIE	AT2G04390;AT2G05220;AT3G10610;AT5G04800	Ribosomal S17 family protein	G	R	√				AT2G04390.1;AT2G05220.1;AT3G10610.1;AT5G04800.1	2:1527911	AT2G04390.1(pos2);AT2G05220.1(pos2);AT3G10610.1(pos2);AT5G04800.1(pos2)	2	1							0	3	3	0	0	0	3	0
GSADLVDDR	GSADLVDDR	AT3G12640	RNA binding (RRM/RBD/RNP motifs) family protein	G	S	√				AT3G12640.1	3:4014455	AT3G12640.1(pos2)	2	1							4	2	6	3	3	0	0	0
GSDRDGAPPENTKRE	GSDRDGAPPENTKRE;GSDRDGAPPENTKR	AT5G53800	unknown protein	G	S	√				AT5G53800.1	5:21848180	AT5G53800.1(pos2)	2	1							0	10	10	0	8	0	2	0
GSEGPKAITIHVTGF	GSEGPKAITIHVTGF	AT1G23440;AT1G23440	Peptidase C15, pyroglutamyl peptidase I-like	G	S	√				AT1G23440.1;AT1G23440.2	1:8321940	AT1G23440.1(pos2);AT1G23440.2(pos2)	2	1							2	0	2	0	0	2	0	0
GSHGKGKR	GSHGKGKR	AT1G03910;AT1G03910	EXPRESSED IN: 25 plant structures	G	S	√				AT1G03910.1;AT1G03910.2	1:996432	AT1G03910.1(pos2);AT1G03910.2(pos2)	2	1							0	2	2	0	2	0	0	0
GSKHNPPGNNR	GSKHNPPGNNR	AT4G18030	S-adenosyl-L-methionine-dependent methyltransferases superfamily protein	G	S	√				AT4G18030.1	4:10015267	AT4G18030.1(pos2)	2	1							0	2	2	0	2	0	0	0	35	37	SP	AT4G18030.1
GSKKRSNDDSTELVE	GSKKRSNDDSTELVE	AT5G64420	DNA polymerase V family	G	S	√				AT5G64420.1	5:25756416	AT5G64420.1(pos2)	2	1							1	1	2	0	0	0	2	0
GSKNKKQRKGESIEE	GSKNKKQRKGESIEE;GSKNKKQRKGE	AT3G01160	FUNCTIONS IN: molecular_function unknown	G	S	√				AT3G01160.1	3:57449	AT3G01160.1(pos2)	2	1							1	2	3	0	0	0	3	0
GSKSVVDMIEAASR	GSKSVVDMIEAASR	AT4G26510	uridine kinase-like 4 (UKL4)	G	S	√				AT4G26510.1	4:13384503	AT4G26510.1(pos2)	2	1							5	0	5	3	2	0	0	0
GSLKEGQGRDMEEGESEEPLLMAQNQRF	GSLKEGQGRDMEEGESEEPLLMAQNQRF;GSLKEGQGRDMEEGESEEPLLMAQNQR;GSLKEGQGR	AT3G23580	ribonucleotide reductase 2A (RNR2A)	G	S	√				AT3G23580.1	3:8460261	AT3G23580.1(pos2)	2	1							7	0	7	1	5	1	0	0
GSPKKNENKGFF	GSPKKNENKGFF	AT5G59420	OSBP(oxysterol binding protein)-related protein 3C (ORP3C)	G	S	√				AT5G59420.1	5:23961731	AT5G59420.1(pos2)	2	1							3	0	3	0	0	3	0	0
GSRQGPPKHQNKF	GSRQGPPKHQNKF	AT3G02220	unknown protein	G	S	√				AT3G02220.1	3:413536	AT3G02220.1(pos2)	2	1							8	0	8	0	0	8	0	0
GSRSRNDNFQSGDGASPGKIFIGGLHKD	GSRSRNDNFQSGDGASPGKIFIGGLHKD;GSRSRNDNFQSGDGASPGKIF	AT3G13224;AT3G13224	RNA-binding (RRM/RBD/RNP motifs) family protein	G	S	√				AT3G13224.1;AT3G13224.2	3:4254848	AT3G13224.1(pos2);AT3G13224.2(pos2)	2	1							7	0	7	0	0	5	2	0
GSSMEEKVVAVIMVGGPTKGTR	GSSMEEKVVAVIMVGGPTKGTR	AT1G74910;AT1G74910	ADP-glucose pyrophosphorylase family protein	G	S	√				AT1G74910.1;AT1G74910.3	1:28138456	AT1G74910.1(pos2);AT1G74910.3(pos2)	2	1							4	0	4	4	0	0	0	0
GSSSSPSPNDAVLESARPF	GSSSSPSPNDAVLESARPF;GSSSSPSPNDAVLESAR	AT3G19990	unknown protein	G	S	√				AT3G19990.1	3:6965671	AT3G19990.1(pos2)	2	1							4	0	4	2	0	2	0	0
GSTPTDLPGEDVADNR	GSTPTDLPGEDVADNR	AT5G11670	NADP-malic enzyme 2 (NADP-ME2)	G	S	√				AT5G11670.1	5:3754456	AT5G11670.1(pos2)	2	1							19	0	19	5	14	0	0	0
GSVDAANGSGKKPTVIF	GSVDAANGSGKKPTVIF	AT5G26667;AT5G26667	PYR6	G	S	√				AT5G26667.1;AT5G26667.2	5:9276659	AT5G26667.1(pos2);AT5G26667.2(pos2)	2	1							5	0	5	0	0	5	0	0
GSVKRKSVEESS	GSVKRKSVEESS	AT1G59760	RNA helicase, ATP-dependent, SK12/DOB1 protein	G	S	√				AT1G59760.1	1:21990110	AT1G59760.1(pos2)	2	1							3	0	3	0	0	0	0	3
GSYVEQAR	GSYVEQAR	AT5G16060	Cytochrome c oxidase biogenesis protein Cmc1-like	G	S	√				AT5G16060.1	5:5246161	AT5G16060.1(pos2)	2	1							2	0	2	1	1	0	0	0
GTETVVHDQAR	GTETVVHDQAR	AT2G43190;AT2G43190;AT2G43190	ribonuclease P family protein	G	T	√				AT2G43190.1;AT2G43190.2;AT2G43190.4	2:17956220	AT2G43190.1(pos2);AT2G43190.2(pos2);AT2G43190.4(pos2)	2	1							1	1	2	0	2	0	0	0
GTIDMDPKLNDLSQILPRVL	GTIDMDPKLNDLSQILPRVL;GTIDMDPKLNDLSQILPR	AT5G38200	Class I glutamine amidotransferase-like superfamily protein	G	T	√				AT5G38200.1	5:15256383	AT5G38200.1(pos2)	2	1							4	0	4	2	0	2	0	0
GTNDLDIEEGTLEIGMEYR	GTNDLDIEEGTLEIGMEYR	AT1G76030	ATPase, V1 complex, subunit B protein	G	T	√				AT1G76030.1	1:28534134	AT1G76030.1(pos2)	2	1							0	6	6	5	1	0	0	0
GTSSCGDHEKQR	GTSSCGDHEKQR	AT1G09280	CONTAINS InterPro DOMAIN/s: Rhodanese-like (InterPro:IPR001763), Serine hydrolase (InterPro:IPR005645)	G	T	√				AT1G09280.1	1:3001253	AT1G09280.1(pos2)	2	1							1	1	2	0	2	0	0	0
GTSSDPIQDGSDEQQKR	GTSSDPIQDGSDEQQKR	AT1G12910	ANTHOCYANIN11 (ATAN11)	G	T	√				AT1G12910.1	1:4396154	AT1G12910.1(pos2)	2	1							1	5	6	2	4	0	0	0
GTTNGTDYGAYTYKELER	GTTNGTDYGAYTYKELER	AT5G28840	GDP-D-mannose 3',5'-epimerase (GME)	G	T	√				AT5G28840.1	5:10864024	AT5G28840.1(pos2)	2	1							4	0	4	3	1	0	0	0
GTVIEGKLR	GTVIEGKLR	AT5G37830	oxoprolinase 1 (OXP1)	G	T	√				AT5G37830.1	5:15060525	AT5G37830.1(pos2)	2	1							2	0	2	0	2	0	0	0
GVDPFKTTETLEADKETNGGVPVKDKLTF	GVDPFKTTETLEADKETNGGVPVKDKLTF;GVDPFKTTE	AT5G13010	embryo defective 3011 (EMB3011)	G	V	√				AT5G13010.1	5:4122747	AT5G13010.1(pos2)	2	1							0	4	4	0	0	3	1	0
GVDYYKVLQVDR	GVDYYKVLQVDR	AT2G20560;AT3G08910;AT4G28480;AT4G28480	DNAJ heat shock family protein	G	V	√				AT2G20560.1;AT3G08910.1;AT4G28480.1;AT4G28480.2	2:8849815	AT2G20560.1(pos2);AT3G08910.1(pos2);AT4G28480.1(pos2);AT4G28480.2(pos2)	2	1							0	4	4	3	1	0	0	0
GVEIQSPQEQSSYTVEQLVALNPFNPEILP	GVEIQSPQEQSSYTVEQLVALNPFNPEILP;GVEIQSPQEQSSY	AT4G33250	eukaryotic translation initiation factor 3K (EIF3K)	G	V	√				AT4G33250.1	4:16040617	AT4G33250.1(pos2)	2	1							0	3	3	0	0	1	0	2
GVEKQVIRPGNGPKPAPGQTVTVHCTGFGK	GVEKQVIRPGNGPKPAPGQTVTVHCTGFGK;GVEKQVIRPGNGPKPAPGQTVTVHCTGF	AT5G64350	FK506-binding protein 12 (FKBP12)	G	V	√				AT5G64350.1	5:25735990	AT5G64350.1(pos2)	2	1							0	14	14	0	0	3	0	11
GVFSFVCKSKGGEWTAKQHEG	GVFSFVCKSKGGEWTAKQHEG;GVFSFVCK;GVFSFVCKSKGGE	AT5G57290;AT5G57290;AT5G57290	60S acidic ribosomal protein family	G	V	√				AT5G57290.1;AT5G57290.2;AT5G57290.3	5:23207835	AT5G57290.1(pos2);AT5G57290.2(pos2);AT5G57290.3(pos2)	2	1							0	30	30	1	0	0	24	5
GVKQALRSIDAFPRAE	GVKQALRSIDAFPRAE	AT3G22290	Endoplasmic reticulum vesicle transporter protein	G	V	√				AT3G22290.1	3:7882082	AT3G22290.1(pos2)	2	1							0	2	2	0	0	0	2	0
GVTKKPDLNDPVLR	GVTKKPDLNDPVLR	ATCG00730	photosynthetic electron transfer D (PETD)	G	V	√				ATCG00730.1	Pt:76481	ATCG00730.1(pos2)	2	1							0	2	2	1	1	0	0	0
GVVLIDGSTVRSFVDDE	GVVLIDGSTVRSFVDDE;GVVLIDGSTVR	AT2G44310	Calcium-binding EF-hand family protein	G	V	√				AT2G44310.1	2:18309285	AT2G44310.1(pos2)	2	1							4	31	35	18	16	0	1	0
GYGKHNR	GYGKHNR	AT5G10070;AT5G10070	RNase L inhibitor protein-related	G	Y	√				AT5G10070.1;AT5G10070.2	5:3150324	AT5G10070.1(pos2);AT5G10070.2(pos2)	2	1							0	4	4	0	4	0	0	0
MDAIDSVVDPLRDFAKDSIRL	MDAIDSVVDPLRDFAKDSIRL;MDAIDSVVDPLRDFAKD;MDAIDSVVDPLR;MDAIDSVVDPLRDFAKDSIR	AT4G24920	secE/sec61-gamma protein transport protein	M	D	√				AT4G24920.1	4:12820665	AT4G24920.1(pos1)	1	1							9	0	9	1	4	1	3	0
MDAILPVPVDGFR	MDAILPVPVDGFR	AT3G46600	GRAS family transcription factor	M	D	√				AT3G46600.1	3:17158048	AT3G46600.1(pos1)	1	1							2	0	2	2	0	0	0	0
MDAIRKQLDVL	MDAIRKQLDVL;MDAIRKQLD;MDAIRKQL	AT3G03340	unfertilized embryo sac 6 (UNE6)	M	D	√				AT3G03340.1	3:786439	AT3G03340.1(pos1)	1	1							3	0	3	0	0	2	1	0
MDAKIGQFFDSVGTFF	MDAKIGQFFDSVGTFF;MDAKIGQFF;MDAKIGQFFDSVGTF	AT3G57090	BIGYIN	M	D	√				AT3G57090.1	3:21128627	AT3G57090.1(pos1)	1	1							3	0	3	0	0	3	0	0
MDALIAQLQR	MDALIAQLQR	AT3G29350;AT3G29350	histidine-containing phosphotransmitter 2 (AHP2)	M	D	√				AT3G29350.1;AT3G29350.2	3:11265408	AT3G29350.1(pos1);AT3G29350.2(pos1)	1	1							16	0	16	10	6	0	0	0
MDAPKEIFLKNY	MDAPKEIFLKNY;MDAPKEIFLK;MDAPKEIF	AT1G63770;AT1G63770;AT1G63770;AT1G63770;AT1G63770	Peptidase M1 family protein	M	D	√				AT1G63770.4	1:23663476	AT1G63770.1(pos93);AT1G63770.2(pos93);AT1G63770.3(pos93);AT1G63770.5(pos93);AT1G63770.4(pos1)	93;1	1							5	0	5	1	0	4	0	0	14	79	cTP	AT1G63770.5
MDAQAKKKAMF	MDAQAKKKAMF	AT3G02860;AT3G02860	zinc ion binding	M	D	√				AT3G02860.1;AT3G02860.2	3:627157	AT3G02860.1(pos1);AT3G02860.2(pos1)	1	1							3	0	3	0	0	3	0	0
MDASMMAGLDGLPEEDKAKMASMIDQLQLR	MDASMMAGLDGLPEEDKAKMASMIDQLQLR	AT3G46560	TIM9	M	D	√				AT3G46560.1	3:17138632	AT3G46560.1(pos1)	1	1							33	0	33	18	15	0	0	0
MDASQEQQHETVEEMLAR	MDASQEQQHETVEEMLAR;MDASQEQQHETVEEML	AT3G62940;AT3G62940	Cysteine proteinases superfamily protein	M	D	√				AT3G62940.1	3:23264197	AT3G62940.2(pos17);AT3G62940.1(pos1)	17;1	1							12	0	12	0	11	1	0	0
MDCETLIESAIR	MDCETLIESAIR	AT5G04520	Protein of unknown function DUF455	M	D	√				AT5G04520.1	5:1291063	AT5G04520.1(pos1)	1	1							3	0	3	2	1	0	0	0
MDDELLELQR	MDDELLELQR	AT3G46220;AT3G46220;AT3G46220	unknown protein	M	D	√				AT3G46220.1;AT3G46220.2;AT3G46220.3	3:16979174	AT3G46220.1(pos1);AT3G46220.2(pos1);AT3G46220.3(pos1)	1	1							3	0	3	1	2	0	0	0
MDDEVVQR	MDDEVVQR	AT2G01460;AT2G01460	P-loop containing nucleoside triphosphate hydrolases superfamily protein	M	D	√				AT2G01460.1;AT2G01460.2	2:206136	AT2G01460.1(pos1);AT2G01460.2(pos1)	1	1							2	0	2	2	0	0	0	0
MDDFTGLLAR	MDDFTGLLAR	AT4G12770;AT4G12770;AT4G12780;AT4G12780	Chaperone DnaJ-domain superfamily protein	M	D	√				AT4G12770.1;AT4G12770.2;AT4G12780.1;AT4G12780.2	4:7511408	AT4G12770.1(pos1);AT4G12770.2(pos1);AT4G12780.1(pos1);AT4G12780.2(pos1)	1	1							5	0	5	4	1	0	0	0
MDDIDSSDGAAAAR	MDDIDSSDGAAAAR	AT5G35980;AT5G35980	yeast YAK1-related gene 1 (YAK1)	M	D	√				AT5G35980.1;AT5G35980.2	5:14128551	AT5G35980.1(pos1);AT5G35980.2(pos1)	1	1							3	0	3	2	1	0	0	0
MDDLHGSNAR	MDDLHGSNAR	AT1G51600	ZIM-LIKE 2 (ZML2)	M	D	√				AT1G51600.1	1:19133176	AT1G51600.1(pos1)	1	1							2	0	2	0	2	0	0	0
MDDLSLEKIEISGPTLASLIQR	MDDLSLEKIEISGPTLASLIQR	AT3G08780;AT3G08780	unknown protein	M	D	√				AT3G08780.1;AT3G08780.2	3:2667452	AT3G08780.1(pos1);AT3G08780.2(pos1)	1	1							5	0	5	1	4	0	0	0
MDDQEFR	MDDQEFR	AT5G12240;AT5G12240	unknown protein	M	D	√				AT5G12240.1;AT5G12240.2	5:3960777	AT5G12240.1(pos1);AT5G12240.2(pos1)	1	1							2	0	2	2	0	0	0	0
MDDTTYKPKNILITGAAGFIASHVANR	MDDTTYKPKNILITGAAGFIASHVANR;MDDTTYKPKNILITGAAGF	AT1G53500	MUCILAGE-MODIFIED 4 (MUM4)	M	D	√				AT1G53500.1	1:19969239	AT1G53500.1(pos1)	1	1							3	0	3	0	1	2	0	0
MDDVAGLQEAAGARF	MDDVAGLQEAAGARF;MDDVAGLQEAAGAR;MDDVAGLQE	AT3G15220	Protein kinase superfamily protein	M	D	√				AT3G15220.1	3:5131752	AT3G15220.1(pos1)	1	1							4	0	4	1	2	1	0	0
MDDVAGLQEAAGTRF	MDDVAGLQEAAGTRF;MDDVAGLQE;MDDVAGLQEAAGTR	AT1G53165;AT1G53165	ATMAP4K ALPHA1	M	D	√				AT1G53165.1;AT1G53165.3	1:19814386	AT1G53165.1(pos1);AT1G53165.3(pos1)	1	1							7	0	7	3	2	1	1	0
MDEALTNASAIGDQRQKIEQYKL	MDEALTNASAIGDQRQKIEQYKL;MDEALTNASAIGDQR;MDEALTNASAIGDQRQKIEQY	AT5G42970	CONSTITUTIVE PHOTOMORPHOGENIC 8 (COP8)	M	D	√				AT5G42970.1	5:17240649	AT5G42970.1(pos1)	1	1							34	0	34	9	15	10	0	0
MDEEAENLR	MDEEAENLR	AT4G02485	2-oxoglutarate (2OG) and Fe(II)-dependent oxygenase superfamily protein	M	D	√				AT4G02485.1	4:1092695	AT4G02485.1(pos1)	1	1							4	0	4	2	2	0	0	0
MDEEYEVIVLGTGLK	MDEEYEVIVLGTGLK	AT2G44100;AT2G44100;AT3G59920	guanosine nucleotide diphosphate dissociation inhibitor 1 (GDI1)	M	D	√				AT2G44100.1;AT2G44100.2;AT3G59920.1	2:18241804	AT2G44100.1(pos1);AT2G44100.2(pos1);AT3G59920.1(pos1)	1	1							2	0	2	2	0	0	0	0
MDEFGVLTER	MDEFGVLTER	AT1G21660	Chaperone DnaJ-domain superfamily protein	M	D	√				AT1G21660.1	1:7605924	AT1G21660.1(pos1)	1	1							2	0	2	2	0	0	0	0
MDEGDGRDQMDQF	MDEGDGRDQMDQF	AT5G55670;AT5G55670	RNA-binding (RRM/RBD/RNP motifs) family protein	M	D	√				AT5G55670.1;AT5G55670.2	5:22546801	AT5G55670.1(pos1);AT5G55670.2(pos1)	1	1							2	0	2	0	0	2	0	0
MDENNAAKLTGIR	MDENNAAKLTGIR	AT5G20810;AT5G20810	SAUR-like auxin-responsive protein family	M	D	√				AT5G20810.1;AT5G20810.2	5:7044791	AT5G20810.1(pos1);AT5G20810.2(pos1)	1	1							2	0	2	1	1	0	0	0
MDESGGDSGSVATPVQQR	MDESGGDSGSVATPVQQR	AT4G39220	ATRER1A	M	D	√				AT4G39220.1	4:18264280	AT4G39220.1(pos1)	1	1							4	0	4	2	2	0	0	0
MDESLTPNPKQKPASTTTR	MDESLTPNPKQKPASTTTR	AT2G32590	LOCATED IN: chloroplast	M	D	√				AT2G32590.1	2:13833209	AT2G32590.1(pos1)	1	1							2	0	2	1	1	0	0	0
MDETLLDDIIR	MDETLLDDIIR	AT4G11240	TOPP7	M	D	√				AT4G11240.1	4:6847333	AT4G11240.1(pos1)	1	1							5	0	5	4	1	0	0	0
MDEVMTAADVGSLGGGNR	MDEVMTAADVGSLGGGNR	AT3G21610	Acid phosphatase/vanadium-dependent haloperoxidase-related protein	M	D	√				AT3G21610.1	3:7610601	AT3G21610.1(pos1)	1	1							2	0	2	1	1	0	0	0
MDEVSTVNENENR	MDEVSTVNENENR	AT1G65470;AT1G65470	FASCIATA 1 (FAS1)	M	D	√				AT1G65470.1;AT1G65470.2	1:24323879	AT1G65470.1(pos1);AT1G65470.2(pos1)	1	1							3	0	3	2	1	0	0	0
MDEVVVEVEKTKR	MDEVVVEVEKTKR	AT3G24315	AtSec20	M	D	√				AT3G24315.1	3:8822445	AT3G24315.1(pos1)	1	1							2	0	2	2	0	0	0	0
MDEYQDMER	MDEYQDMER	AT1G17070	GC-rich sequence DNA-binding factor-like protein with Tuftelin interacting domain	M	D	√				AT1G17070.1	1:5837653	AT1G17070.1(pos1)	1	1							6	0	6	6	0	0	0	0
MDFAAKKFINNPNDVVTE	MDFAAKKFINNPNDVVTE;MDFAAKKF	AT3G17770	Dihydroxyacetone kinase	M	D	√				AT3G17770.1	3:6085957	AT3G17770.1(pos1)	1	1							3	0	3	0	0	1	2	0
MDFDLNGGNKRVF	MDFDLNGGNKRVF;MDFDLNGGNKR	AT5G51980;AT5G51980	Transducin/WD40 repeat-like superfamily protein	M	D	√				AT5G51980.1;AT5G51980.2	5:21115902	AT5G51980.1(pos1);AT5G51980.2(pos1)	1	1							5	0	5	3	1	1	0	0
MDFDSEYAFR	MDFDSEYAFR	AT5G60250	zinc finger (C3HC4-type RING finger) family protein	M	D	√				AT5G60250.1	5:24252226	AT5G60250.1(pos1)	1	1							5	0	5	2	3	0	0	0
MDFHSLPR	MDFHSLPR	AT3G03130	unknown protein	M	D	√				AT3G03130.1	3:723564	AT3G03130.1(pos1)	1	1							2	0	2	0	2	0	0	0
MDFMKVFDQTVR	MDFMKVFDQTVR	AT5G11710	ENTH/VHS family protein	M	D	√				AT5G11710.1	5:3772981	AT5G11710.1(pos1)	1	1							14	0	14	12	2	0	0	0
MDGATYQRFPKIKIRE	MDGATYQRFPKIKIRE;MDGATYQR	AT2G15430	NRPB3	M	D	√				AT2G15430.1	2:6733661	AT2G15430.1(pos1)	1	1							11	0	11	3	7	0	1	0
MDGDELTEQETALYDR	MDGDELTEQETALYDR	AT5G50580;AT5G50580	SUMO-activating enzyme 1B (SAE1B)	M	D	√				AT5G50580.1;AT5G50580.2	5:20585500	AT5G50580.1(pos1);AT5G50580.2(pos1)	1	1							5	0	5	2	3	0	0	0
MDGDGLGRLIGSE	MDGDGLGRLIGSE;MDGDGLGR	AT3G16940	calmodulin binding	M	D	√				AT3G16940.1	3:5781959	AT3G16940.1(pos1)	1	1							2	0	2	1	0	0	1	0
MDGEELTEQETALYDR	MDGEELTEQETALYDR;MDGEELTEQETALY	AT4G24940	SUMO-activating enzyme 1A (SAE1A)	M	D	√				AT4G24940.1	4:12823651	AT4G24940.1(pos1)	1	1							14	0	14	7	5	0	0	2
MDGEGEGSGIR	MDGEGEGSGIR	AT4G19190	zinc knuckle (CCHC-type) family protein	M	D	√				AT4G19190.1	4:10493323	AT4G19190.1(pos1)	1	1							2	0	2	2	0	0	0	0
MDGGAEGSQQPHLILANKLF	MDGGAEGSQQPHLILANKLF;MDGGAEGSQQPHLIL	AT4G24820	26S proteasome, regulatory subunit Rpn7	M	D	√				AT4G24820.1	4:12792599	AT4G24820.1(pos1)	1	1							20	0	20	0	0	20	0	0
MDGGGETTATATMEGR	MDGGGETTATATMEGR	AT2G32460	myb domain protein 101 (MYB101)	M	D	√				AT2G32460.1	2:13784363	AT2G32460.1(pos1)	1	1							2	0	2	2	0	0	0	0
MDGHDSEDTKQSTADMTAFVQNLLQQMQTR	MDGHDSEDTKQSTADMTAFVQNLLQQMQTR;MDGHDSEDTKQSTADMTAF	AT4G15802	heat shock factor binding protein (HSBP)	M	D	√				AT4G15802.1	4:8988339	AT4G15802.1(pos1)	1	1							16	0	16	0	6	10	0	0
MDGIKYAVFTDKSIR	MDGIKYAVFTDKSIR	ATCG00840	ribosomal protein L23.1 (RPL23.1)	M	D	√				ATCG00840.1	Pt:86143	ATCG00840.1(pos1)	1	1							0	4	4	4	0	0	0	0
MDGVGESSTQNEVEEKPVIVR	MDGVGESSTQNEVEEKPVIVR	AT2G30280	RNA-directed DNA methylation 4 (RDM4)	M	D	√				AT2G30280.1	2:12911860	AT2G30280.1(pos1)	1	1							14	0	14	3	11	0	0	0
MDGVTYQRFPTVKIRE	MDGVTYQRFPTVKIRE;MDGVTYQR	AT2G15400;AT2G15400	NRPE3B	M	D	√				AT2G15400.1;AT2G15400.2	2:6713022	AT2G15400.1(pos1);AT2G15400.2(pos1)	1	1							6	0	6	2	3	0	1	0
MDGYEATR	MDGYEATR	AT2G47430;AT3G51950;AT3G51950	CYTOKININ-INDEPENDENT 1 (CKI1)	M	D	√				AT3G51950.1;AT3G51950.2	3:19280407	AT2G47430.1(pos1056);AT3G51950.1(pos1);AT3G51950.2(pos1)	1056;1	1							3	0	3	2	1	0	0	0
MDHAADAHRTDLMTITRF	MDHAADAHRTDLMTITRF;MDHAADAHR;MDHAADAHRTDL;MDHAADAHRTD;MDHAADAHRTDLMTITR	AT1G43670	Inositol monophosphatase family protein	M	D	√				AT1G43670.1	1:16468184	AT1G43670.1(pos1)	1	1							53	0	53	0	35	5	13	0
MDHIAAAEEQIVSERL	MDHIAAAEEQIVSERL;MDHIAAAEEQIVSER	AT2G31725	Eukaryotic protein of unknown function (DUF842)	M	D	√				AT2G31725.1	2:13487391	AT2G31725.1(pos1)	1	1							9	0	9	0	7	2	0	0
MDHIAAAEEQIVTER	MDHIAAAEEQIVTER	AT1G05730	Eukaryotic protein of unknown function (DUF842)	M	D	√				AT1G05730.1	1:1719107	AT1G05730.1(pos1)	1	1							7	0	7	0	7	0	0	0
MDHLVETNSVPSR	MDHLVETNSVPSR	AT3G07690	6-phosphogluconate dehydrogenase family protein	M	D	√				AT3G07690.1	3:2457232	AT3G07690.1(pos2)	2	1							3	0	3	0	3	0	0	0
MDHPEDESHSEKQDDEEALAR	MDHPEDESHSEKQDDEEALAR	AT2G39260	binding	M	D	√				AT2G39260.1	2:16399588	AT2G39260.1(pos1)	1	1							3	0	3	0	3	0	0	0
MDHQNYQYQNPFER	MDHQNYQYQNPFER	AT4G06634;AT4G06634	zinc finger (C2H2 type) family protein	M	D	√				AT4G06634.1;AT4G06634.3	4:3766439	AT4G06634.1(pos1);AT4G06634.3(pos1)	1	1							3	0	3	0	3	0	0	0
MDHSAKTTQNRVL	MDHSAKTTQNRVL;MDHSAKTTQNR	AT3G63130	RAN GTPase activating protein 1 (RANGAP1)	M	D	√				AT3G63130.1	3:23325108	AT3G63130.1(pos1)	1	1							24	0	24	0	19	5	0	0
MDHVYKGQLQAYALQHNLELPVYANER	MDHVYKGQLQAYALQHNLELPVYANER	AT3G62800;AT3G62800	double-stranded-RNA-binding protein 4 (DRB4)	M	D	√				AT3G62800.1;AT3G62800.3	3:23227163	AT3G62800.1(pos1);AT3G62800.3(pos1)	1	1							2	0	2	0	2	0	0	0
MDIDGEDVSR	MDIDGEDVSR	AT5G15550;AT5G15550	Transducin/WD40 repeat-like superfamily protein	M	D	√				AT5G15550.1;AT5G15550.2	5:5062003	AT5G15550.1(pos1);AT5G15550.2(pos1)	1	1							10	0	10	6	4	0	0	0
MDIEQKQAEIIDQLVKR	MDIEQKQAEIIDQLVKR;MDIEQKQAEII	AT1G02090;AT1G02090;AT1G02090	FUSCA 5 (FUS5)	M	D	√				AT1G02090.1;AT1G02090.2;AT1G02090.3	1:389568	AT1G02090.1(pos1);AT1G02090.2(pos1);AT1G02090.3(pos1)	1	1							22	0	22	8	13	0	0	1
MDILFAQIQADLR	MDILFAQIQADLR	AT3G01780	TPLATE	M	D	√				AT3G01780.1	3:279171	AT3G01780.1(pos1)	1	1							2	0	2	2	0	0	0	0
MDIPEKMEMDQLNQGSSSSLTNKR	MDIPEKMEMDQLNQGSSSSLTNKR	AT5G52890;AT5G52890	AT hook motif-containing protein	M	D	√				AT5G52890.1;AT5G52890.2	5:21446197	AT5G52890.1(pos1);AT5G52890.2(pos1)	1	1							3	0	3	2	1	0	0	0
MDKARHQQLFQHSMEPGYRNE	MDKARHQQLFQHSMEPGYRNE;MDKARHQQLF	AT1G79570	Protein kinase superfamily protein with octicosapeptide/Phox/Bem1p domain	M	D	√				AT1G79570.1	1:29937540	AT1G79570.1(pos1)	1	1							3	0	3	0	0	2	1	0
MDKASITEGKPIR	MDKASITEGKPIR	AT1G22440	Zinc-binding alcohol dehydrogenase family protein	M	D	√				AT1G22440.1	1:7922560	AT1G22440.1(pos1)	1	1							5	0	5	3	2	0	0	0
MDKEKSPAPPPSGGLPPPSGRY	MDKEKSPAPPPSGGLPPPSGRY;MDKEKSPAPPPSGGLPPPSGR	AT1G06070	Basic-leucine zipper (bZIP) transcription factor family protein	M	D	√				AT1G06070.1	1:1837116	AT1G06070.1(pos1)	1	1							9	0	9	6	2	1	0	0
MDKFSYNSYPDSAESSPR	MDKFSYNSYPDSAESSPR;MDKFSYNSYPDSAE	AT5G09620	Octicosapeptide/Phox/Bem1p family protein	M	D	√				AT5G09620.1	5:2985352	AT5G09620.1(pos1)	1	1							13	0	13	3	7	0	3	0
MDKGAPPSIFVNDGSFMER	MDKGAPPSIFVNDGSFMER	AT3G52120;AT3G52120	SWAP (Suppressor-of-White-APricot)/surp domain-containing protein / D111/G-patch domain-containing protein	M	D	√				AT3G52120.1;AT3G52120.2	3:19329243	AT3G52120.1(pos1);AT3G52120.2(pos1)	1	1							3	0	3	3	0	0	0	0
MDKGKAVMGTGR	MDKGKAVMGTGR	AT5G10780;AT5G10780	CONTAINS InterPro DOMAIN/s: Uncharacterised conserved protein UCP017207, transmembrane protein 85 (InterPro:IPR016687), Protein of unknown function DUF1077 (InterPro:IPR009445)	M	D	√				AT5G10780.1;AT5G10780.2	5:3408422	AT5G10780.1(pos1);AT5G10780.2(pos1)	1	1							5	0	5	3	2	0	0	0
MDKSSALE	MDKSSALE	AT1G50500;AT1G50500	HEAT-INTOLERANT 1 (HIT1)	M	D	√				AT1G50500.1;AT1G50500.2	1:18715597	AT1G50500.1(pos1);AT1G50500.2(pos1)	1	1							2	0	2	0	0	0	2	0
MDKSSLVSDFLSFLNASPTAFHAVDESKR	MDKSSLVSDFLSFLNASPTAFHAVDESKR;MDKSSLVSDFLSF;MDKSSLVSDFLSFLNASPTAFHAVDE	AT5G60160	Zn-dependent exopeptidases superfamily protein	M	D	√				AT5G60160.1	5:24226783	AT5G60160.1(pos1)	1	1							5	0	5	0	2	2	1	0
MDKSSTMLVHYDKGTPAVANE	MDKSSTMLVHYDKGTPAVANE;MDKSSTMLVHYD	AT4G31480;AT4G31490	Coatomer, beta subunit	M	D	√				AT4G31480.1;AT4G31490.1	4:15264145	AT4G31480.1(pos1);AT4G31490.1(pos1)	1	1							6	0	6	0	0	0	6	0
MDKSVVIR	MDKSVVIR	AT1G79190	ARM repeat superfamily protein	M	D	√				AT1G79190.1	1:29788639	AT1G79190.1(pos1)	1	1							4	0	4	3	1	0	0	0
MDKYDVVKDLGAGNFGVAR	MDKYDVVKDLGAGNFGVAR;MDKYDVVKDLGAGNF	AT5G08590	SNF1-related protein kinase 2.1 (SNRK2.1)	M	D	√				AT5G08590.1	5:2783537	AT5G08590.1(pos1)	1	1							6	0	6	4	1	1	0	0
MDKYELVKDIGAGNFGVAR	MDKYELVKDIGAGNFGVAR;MDKYELVKDIGAGNF	AT1G10940;AT1G10940;AT1G60940	SNF1-related protein kinase 2.4 (SNRK2.4)	M	D	√				AT1G10940.1;AT1G10940.2;AT1G60940.1	1:3658170	AT1G10940.1(pos1);AT1G10940.2(pos1);AT1G60940.1(pos1)	1	1							21	0	21	11	6	4	0	0
MDKYEVVKDLGAGNFGVAR	MDKYEVVKDLGAGNFGVAR	AT5G63650	SNF1-related protein kinase 2.5 (SNRK2.5)	M	D	√				AT5G63650.1	5:25483495	AT5G63650.1(pos1)	1	1							2	0	2	2	0	0	0	0
MDKYQRVEKPKADTPIAE	MDKYQRVEKPKADTPIAE;MDKYQRVE	AT1G20220	Alba DNA/RNA-binding protein	M	D	√				AT1G20220.1	1:7007285	AT1G20220.1(pos1)	1	1							4	0	4	0	0	0	4	0
MDKYQRVVKPKADTPIDANE	MDKYQRVVKPKADTPIDANE	AT1G76010	Alba DNA/RNA-binding protein	M	D	√				AT1G76010.1	1:28530488	AT1G76010.1(pos1)	1	1							3	0	3	0	0	0	3	0
MDLASNLGGKIDKSDVLTAVEK	MDLASNLGGKIDKSDVLTAVEK;MDLASNLGGKIDKSDVLTAVE	AT5G13710	sterol methyltransferase 1 (SMT1)	M	D	√				AT5G13710.1	5:4426866	AT5G13710.1(pos1)	1	1							5	0	5	2	0	0	3	0
MDLDDFR	MDLDDFR	AT5G09850	Transcription elongation factor (TFIIS) family protein	M	D	√				AT5G09850.1	5:3065221	AT5G09850.1(pos1)	1	1							2	0	2	1	1	0	0	0
MDLDGPLDFENEDPLVNPPTIIEKR	MDLDGPLDFENEDPLVNPPTIIEKR;MDLDGPLDFE	AT2G28130	unknown protein	M	D	√				AT2G28130.1	2:11988823	AT2G28130.1(pos1)	1	1							2	0	2	0	1	0	1	0
MDLDMNGGNKR	MDLDMNGGNKR	AT4G25440	zinc finger WD40 repeat protein 1 (ZFWD1)	M	D	√				AT4G25440.1	4:13009381	AT4G25440.1(pos1)	1	1							2	0	2	1	1	0	0	0
MDLEAEIRAL	MDLEAEIRAL;MDLEAEIR	AT1G18070;AT1G18070	Translation elongation factor EF1A/initiation factor IF2gamma family protein	M	D	√				AT1G18070.1;AT1G18070.3	1:6218211	AT1G18070.1(pos1);AT1G18070.3(pos1)	1	1							10	0	10	5	4	1	0	0
MDLEFAVNGER	MDLEFAVNGER	AT2G27150	abscisic aldehyde oxidase 3 (AAO3)	M	D	√				AT2G27150.1	2:11601952	AT2G27150.1(pos1)	1	1							3	0	3	2	1	0	0	0
MDLEFGR	MDLEFGR	AT5G12030	heat shock protein 17.6A (HSP17.6A)	M	D	√				AT5G12030.1	5:3884684	AT5G12030.1(pos1)	1	1							5	0	5	2	3	0	0	0
MDLETENR	MDLETENR	AT4G33690	unknown protein	M	D	√				AT4G33690.1	4:16175198	AT4G33690.1(pos1)	1	1							3	0	3	1	2	0	0	0
MDLHSLALILR	MDLHSLALILR	AT2G31660	SUPER SENSITIVE TO ABA AND DROUGHT2 (SAD2)	M	D	√				AT2G31660.1	2:13464519	AT2G31660.1(pos1)	1	1							3	0	3	0	3	0	0	0
MDLIAGESSKVLR	MDLIAGESSKVLR	AT5G56730	Insulinase (Peptidase family M16) protein	M	D	√				AT5G56730.1	5:22952576	AT5G56730.1(pos1)	1	1							4	0	4	2	2	0	0	0
MDLIQSYEEE	MDLIQSYEEE	AT1G10580	Transducin/WD40 repeat-like superfamily protein	M	D	√				AT1G10580.1	1:3493665	AT1G10580.1(pos1)	1	1							2	0	2	0	0	0	2	0
MDLISHQPNKNPNSSTQLTPPSSSR	MDLISHQPNKNPNSSTQLTPPSSSR	AT5G28490	LIGHT-DEPENDENT SHORT HYPOCOTYLS 1 (LSH1)	M	D	√				AT5G28490.1	5:10455113	AT5G28490.1(pos1)	1	1							2	0	2	0	2	0	0	0
MDLLKTPSSTVGLSETFAR	MDLLKTPSSTVGLSETFAR;MDLLKTPSSTVGLSETF	AT4G02610	Aldolase-type TIM barrel family protein	M	D	√				AT4G02610.1	4:1147662	AT4G02610.1(pos1)	1	1							13	0	13	8	3	2	0	0
MDLMQMDKR	MDLMQMDKR	AT4G35470	plant intracellular ras group-related LRR 4 (PIRL4)	M	D	√				AT4G35470.1	4:16846531	AT4G35470.1(pos1)	1	1							2	0	2	2	0	0	0	0
MDLNASPQPEEDDEPFKR	MDLNASPQPEEDDEPFKR	AT5G01290	mRNA capping enzyme family protein	M	D	√				AT5G01290.1	5:117520	AT5G01290.1(pos1)	1	1							2	0	2	2	0	0	0	0
MDLNLDENENLKAR	MDLNLDENENLKAR	AT2G14680;AT2G14680	maternal effect embryo arrest 13 (MEE13)	M	D	√				AT2G14680.1;AT2G14680.2	2:6278256	AT2G14680.1(pos1);AT2G14680.2(pos1)	1	1							2	0	2	2	0	0	0	0
MDLPSLALIVGAAAFSPNPDER	MDLPSLALIVGAAAFSPNPDER;MDLPSLALIVGAAAF	AT3G59020;AT3G59020	ARM repeat superfamily protein	M	D	√				AT3G59020.1;AT3G59020.2	3:21817418	AT3G59020.1(pos1);AT3G59020.2(pos1)	1	1							8	0	8	1	6	1	0	0
MDLQENLVSDAGDDHMVDIVVEPHSNR	MDLQENLVSDAGDDHMVDIVVEPHSNR	AT4G15090	FAR-RED IMPAIRED RESPONSE 1 (FAR1)	M	D	√				AT4G15090.1	4:8614806	AT4G15090.1(pos1)	1	1							2	0	2	0	2	0	0	0
MDLSDIRNNNNDTAAVATGGGAR	MDLSDIRNNNNDTAAVATGGGAR;MDLSDIR	AT1G58100;AT1G58100	TCP family transcription factor	M	D	√				AT1G58100.1;AT1G58100.2	1:21513885	AT1G58100.1(pos1);AT1G58100.2(pos1)	1	1							5	0	5	3	2	0	0	0
MDLSPVKEALAAKSF	MDLSPVKEALAAKSF;MDLSPVKE	AT4G14110	CONSTITUTIVE PHOTOMORPHOGENIC 9 (COP9)	M	D	√				AT4G14110.1	4:8134867	AT4G14110.1(pos1)	1	1							4	0	4	0	0	3	1	0
MDMDMDTSPSYFDPEALSVRDQF	MDMDMDTSPSYFDPEALSVRDQF;MDMDMDTSPSYFDPEALSVR;MDMDMDTSPSYFDPE	AT3G14120;AT3G14120;AT3G14120	FUNCTIONS IN: molecular_function unknown	M	D	√				AT3G14120.1;AT3G14120.2;AT3G14120.3	3:4677993	AT3G14120.1(pos1);AT3G14120.2(pos1);AT3G14120.3(pos1)	1	1							5	0	5	3	0	1	1	0
MDMMKKRKLDE	MDMMKKRKLDE;MDMMKKR	AT3G15010	RNA-binding (RRM/RBD/RNP motifs) family protein	M	D	√				AT3G15010.1	3:5052844	AT3G15010.1(pos1)	1	1							11	0	11	3	7	0	1	0
MDNEGIGLYPLHR	MDNEGIGLYPLHR;MDNEGIGLYPL	AT2G17280	Phosphoglycerate mutase family protein	M	D	√				AT2G17280.1	2:7513274	AT2G17280.1(pos1)	1	1							16	0	16	0	12	4	0	0
MDNETKATTFSKSTGLPR	MDNETKATTFSKSTGLPR	AT5G24840	tRNA (guanine-N-7) methyltransferase	M	D	√				AT5G24840.1	5:8534652	AT5G24840.1(pos1)	1	1							7	0	7	6	1	0	0	0
MDNITFPSQGSLSSSNQTFDSQSAAR	MDNITFPSQGSLSSSNQTFDSQSAAR	AT1G15350;AT1G15350	unknown protein	M	D	√				AT1G15350.3	1:5279056	AT1G15350.1(pos47);AT1G15350.3(pos1)	47;1	1							5	0	5	3	2	0	0	0
MDNIVDSLNKAYEKF	MDNIVDSLNKAYEKF	AT1G11760	MED32	M	D	√				AT1G11760.1	1:3972811	AT1G11760.1(pos1)	1	1							3	0	3	0	0	3	0	0
MDNKNDQDIDVR	MDNKNDQDIDVR	AT5G22480	ZPR1 zinc-finger domain protein	M	D	√				AT5G22480.1	5:7456168	AT5G22480.1(pos1)	1	1							14	0	14	5	9	0	0	0
MDNSAPDSLSRSETAVTY	MDNSAPDSLSRSETAVTY;MDNSAPDSLSRSE;MDNSAPDSLSR	AT5G24520	TRANSPARENT TESTA GLABRA 1 (TTG1)	M	D	√				AT5G24520.1	5:8372733	AT5G24520.1(pos1)	1	1							6	0	6	2	1	1	2	0
MDPAGASVASAIGGEGEKFAVGNIY	MDPAGASVASAIGGEGEKFAVGNIY;MDPAGASVASAIGGEGE;MDPAGASVASAIGGEGEKF	AT1G24050	RNA-processing, Lsm domain	M	D	√				AT1G24050.1	1:8507057	AT1G24050.1(pos1)	1	1							27	0	27	0	0	24	3	0
MDPAPEPVTYVCGDCGQENTLKSGDVIQCR	MDPAPEPVTYVCGDCGQENTLKSGDVIQCR;MDPAPEPVTYVCGDCGQE;MDPAPEPVTY	AT5G41010	NRPB12	M	D	√				AT5G41010.1	5:16424050	AT5G41010.1(pos1)	1	1							8	0	8	1	2	3	2	0
MDPASSSSSNQR	MDPASSSSSNQR	AT5G58190;AT5G58190	evolutionarily conserved C-terminal region 10 (ECT10)	M	D	√				AT5G58190.1;AT5G58190.2	5:23546434	AT5G58190.1(pos1);AT5G58190.2(pos1)	1	1							4	0	4	2	2	0	0	0
MDPATNSPIMPIDLPIMHD	MDPATNSPIMPIDLPIMHD	AT3G50500;AT3G50500	SNF1-related protein kinase 2.2 (SNRK2.2)	M	D	√				AT3G50500.1;AT3G50500.2	3:18743904	AT3G50500.1(pos1);AT3G50500.2(pos1)	1	1							2	0	2	0	0	0	2	0
MDPDAVAKAFVEHYYSTF	MDPDAVAKAFVEHYYSTF;MDPDAVAKAF;MDPDAVAKAFVEHY;MDPDAVAKAFVE;MDPDAVAK;MDPDAVAKAFVEHYY	AT1G27310	nuclear transport factor 2A (NTF2A)	M	D	√				AT1G27310.1	1:9485790	AT1G27310.1(pos1)	1	1							41	0	41	1	0	22	15	3
MDPDAVKSTLSNLAFGNVMAAAAR	MDPDAVKSTLSNLAFGNVMAAAAR;MDPDAVKSTL	AT3G50960	phosducin-like protein 3 homolog (PLP3a)	M	D	√				AT3G50960.1	3:18940226	AT3G50960.1(pos1)	1	1							3	0	3	2	0	1	0	0
MDPDTVKSTLSNLAFGNVLAAAAR	MDPDTVKSTLSNLAFGNVLAAAAR;MDPDTVKSTL;MDPDTVKSTLSNLAFGNVL	AT5G66410	phosducin-like protein 3 homolog (PLP3b)	M	D	√				AT5G66410.1	5:26519909	AT5G66410.1(pos1)	1	1							24	0	24	2	20	2	0	0
MDPEAVKEFIR	MDPEAVKEFIR	AT3G62080;AT3G62080	SNF7 family protein	M	D	√				AT3G62080.1	3:22986383	AT3G62080.2(pos40);AT3G62080.1(pos1)	40;1	1							3	0	3	3	0	0	0	0
MDPESIMAA	MDPESIMAA	AT4G32330;AT4G32330;AT4G32330	TPX2 (targeting protein for Xklp2) protein family	M	D	√				AT4G32330.1;AT4G32330.2;AT4G32330.3	4:15609801	AT4G32330.1(pos1);AT4G32330.2(pos1);AT4G32330.3(pos1)	1	1							2	0	2	0	0	0	0	2
MDPGDPTSILFTKIR	MDPGDPTSILFTKIR	AT3G21100	RNA-binding (RRM/RBD/RNP motifs) family protein	M	D	√				AT3G21100.2	3:7399162	AT3G21100.2(pos1)	1	1							2	0	2	2	0	0	0	0
MDPGTLNSVINR	MDPGTLNSVINR	AT5G43380;AT5G43380;AT5G43380	type one serine/threonine protein phosphatase 6 (TOPP6)	M	D	√				AT5G43380.1;AT5G43380.2;AT5G43380.3	5:17421826	AT5G43380.1(pos1);AT5G43380.2(pos1);AT5G43380.3(pos1)	1	1							2	0	2	2	0	0	0	0
MDPKSSDVDTVEPEVMDADLSLKR	MDPKSSDVDTVEPEVMDADLSLKR;MDPKSSDVDTVEPE	AT1G03710	Cystatin/monellin superfamily protein	M	D	√				AT1G03710.1	1:923492	AT1G03710.1(pos1)	1	1							5	0	5	2	1	0	2	0
MDPLSVLKEFTIR	MDPLSVLKEFTIR;MDPLSVLKEF;MDPLSVLKE	AT3G22590	PLANT HOMOLOGOUS TO PARAFIBROMIN (PHP)	M	D	√				AT3G22590.1	3:8003999	AT3G22590.1(pos1)	1	1							13	0	13	4	6	2	1	0
MDPMDIVGKSKE	MDPMDIVGKSKE	AT5G08190;AT5G08190;AT5G23090;AT5G23090;AT5G23090	nuclear factor Y, subunit B12 (NF-YB12)	M	D	√				AT5G08190.1;AT5G08190.2;AT5G23090.1;AT5G23090.3;AT5G23090.4	5:2636204	AT5G08190.1(pos1);AT5G08190.2(pos1);AT5G23090.1(pos1);AT5G23090.3(pos1);AT5G23090.4(pos1)	1	1							3	0	3	0	0	0	3	0
MDPMESSSEQDIVEESQKLVDSLDKLR	MDPMESSSEQDIVEESQKLVDSLDKLR;MDPMESSSEQDIVEESQKLVDSLDKL	AT4G21800	quatre-quart2 (QQT2)	M	D	√				AT4G21800.1	4:11573289	AT4G21800.1(pos1)	1	1							13	0	13	6	6	1	0	0
MDPNNQIQAPVENYANPR	MDPNNQIQAPVENYANPR;MDPNNQIQAPVENY	AT1G09330	unknown protein	M	D	√				AT1G09330.1	1:3014903	AT1G09330.1(pos1)	1	1							7	0	7	2	3	2	0	0
MDPNSTVSGDGQATAAIEHRSF	MDPNSTVSGDGQATAAIEHRSF;MDPNSTVSGDGQATAAIEHR	AT3G01640	glucuronokinase G (GLCAK)	M	D	√				AT3G01640.1	3:239418	AT3G01640.1(pos1)	1	1							11	0	11	0	5	6	0	0
MDPQLTEVSQQFERF	MDPQLTEVSQQFERF;MDPQLTEVSQQFER;MDPQLTEVSQQF	AT1G64520	regulatory particle non-ATPase 12A (RPN12a)	M	D	√				AT1G64520.1	1:23956459	AT1G64520.1(pos1)	1	1							24	0	24	8	12	4	0	0
MDPQTQNTSLQRLQNVE	MDPQTQNTSLQRLQNVE;MDPQTQNTSL;MDPQTQNTSLQR	AT3G01435	Expressed protein	M	D	√				AT3G01435.1	3:167984	AT3G01435.1(pos1)	1	1							7	0	7	2	1	1	3	0
MDPRQFEHTVVADNDIHSIVMSY	MDPRQFEHTVVADNDIHSIVMSY;MDPRQFE	AT1G06060	LisH and RanBPM domains containing protein	M	D	√				AT1G06060.1	1:1833071	AT1G06060.1(pos1)	1	1							2	0	2	0	0	1	1	0
MDPSEYFAGGNPSDQQNQKR	MDPSEYFAGGNPSDQQNQKR	AT3G18690	MAP kinase substrate 1 (MKS1)	M	D	√				AT3G18690.1	3:6430423	AT3G18690.1(pos1)	1	1							2	0	2	2	0	0	0	0
MDPSMANNPELLQFLAQEKER	MDPSMANNPELLQFLAQEKER;MDPSMANNPE;MDPSMANNPELLQFL;MDPSMANNPELLQF	AT5G50810	translocase inner membrane subunit 8 (TIM8)	M	D	√				AT5G50810.1	5:20676505	AT5G50810.1(pos1)	1	1							54	0	54	11	40	2	1	0
MDPTQISHLAL	MDPTQISHLAL;MDPTQISHL	AT1G60440	pantothenate kinase 1 (PANK1)	M	D	√				AT1G60440.1	1:22269070	AT1G60440.1(pos1)	1	1							3	0	3	0	0	2	0	1
MDPTQNTSAGIGGSNGTIRYQTN	MDPTQNTSAGIGGSNGTIRYQTN;MDPTQNTSAGIGGSNGTIR	AT1G26665;AT1G26665	Mediator complex, subunit Med10	M	D	√				AT1G26665.1;AT1G26665.2	1:9214510	AT1G26665.1(pos1);AT1G26665.2(pos1)	1	1							5	0	5	2	2	0	0	1
MDPTSSSSSALR	MDPTSSSSSALR	AT4G35987	S-adenosyl-L-methionine-dependent methyltransferases superfamily protein	M	D	√				AT4G35987.1	4:17035121	AT4G35987.1(pos1)	1	1							5	0	5	4	1	0	0	0
MDPYGTETVIEDE	MDPYGTETVIEDE;MDPYGTETVIE	AT5G40490	RNA-binding (RRM/RBD/RNP motifs) family protein	M	D	√				AT5G40490.1	5:16225483	AT5G40490.1(pos1)	1	1							3	0	3	0	0	0	2	1
MDQAELSIEQVLKR	MDQAELSIEQVLKR;MDQAELSIEQVLK	AT3G42050	vacuolar ATP synthase subunit H family protein	M	D	√				AT3G42050.1	3:14232228	AT3G42050.1(pos1)	1	1							11	0	11	7	4	0	0	0
MDQAKGYEHVRY	MDQAKGYEHVRY;MDQAKGYEHVR;MDQAKGYE	AT2G35050	Protein kinase superfamily protein with octicosapeptide/Phox/Bem1p domain	M	D	√				AT2G35050.1	2:14769708	AT2G35050.1(pos1)	1	1							4	0	4	0	2	1	1	0
MDQEAFLR	MDQEAFLR	AT1G59920;AT1G59930;AT5G35120	MADS-box family protein	M	D	√				AT1G59920.1;AT1G59930.1;AT5G35120.1	1:22059822	AT1G59920.1(pos1);AT1G59930.1(pos1);AT5G35120.1(pos1)	1	1							2	0	2	2	0	0	0	0
MDQEQTPHSPTR	MDQEQTPHSPTR	AT3G03660;AT3G03660	WUSCHEL related homeobox 11 (WOX11)	M	D	√				AT3G03660.1;AT3G03660.2	3:892162	AT3G03660.1(pos1);AT3G03660.2(pos1)	1	1							12	0	12	1	11	0	0	0
MDQFKGEPRLPKFAVPKRYD	MDQFKGEPRLPKFAVPKRYD;MDQFKGEPR;MDQFKGEPRLPKF;MDQFKGEPRLPKFAVPKRY	AT4G33090	aminopeptidase M1 (APM1)	M	D	√				AT4G33090.1	4:15970418	AT4G33090.1(pos1)	1	1							27	0	27	8	7	9	3	0
MDQLASLAE	MDQLASLAE	AT4G20400	JUMONJI 14 (JMJ14)	M	D	√				AT4G20400.1	4:11009004	AT4G20400.1(pos1)	1	1							2	0	2	0	0	0	2	0
MDQQDHGQSGAMNY	MDQQDHGQSGAMNY	AT1G08970	nuclear factor Y, subunit C9 (NF-YC9)	M	D	√				AT1G08970.1	1:2883144	AT1G08970.1(pos1)	1	1							2	0	2	0	0	2	0	0
MDQQGQSSAMNYGSNPY	MDQQGQSSAMNYGSNPY;MDQQGQSSAMNY	AT1G54830;AT1G54830;AT1G54830	nuclear factor Y, subunit C3 (NF-YC3)	M	D	√				AT1G54830.2;AT1G54830.1;AT1G54830.3	1:20451672	AT1G54830.2(pos1);AT1G54830.1(pos1);AT1G54830.3(pos1)	1	1							2	0	2	0	0	2	0	0
MDQTAEEKMVR	MDQTAEEKMVR	AT2G43720	Eukaryotic protein of unknown function (DUF842)	M	D	√				AT2G43720.1	2:18123293	AT2G43720.1(pos1)	1	1							11	0	11	9	2	0	0	0
MDQYEKVEKIGEGTYGVVY	MDQYEKVEKIGEGTYGVVY;MDQYEKVEKIGEGTY;MDQYEKVEK	AT3G48750	cell division control 2 (CDC2)	M	D	√				AT3G48750.1	3:18072238	AT3G48750.1(pos1)	1	1							3	0	3	1	0	2	0	0
MDRYQRVAKPKPESPINE	MDRYQRVAKPKPESPINE	AT3G07030	Alba DNA/RNA-binding protein	M	D	√				AT3G07030.1	3:2225254	AT3G07030.1(pos1)	1	1							2	0	2	0	0	0	2	0
MDSAFVDR	MDSAFVDR	AT4G19410;AT4G19400	Pectinacetylesterase family protein	M	D	√				AT4G19400.1	4:10581909	AT4G19410.2(pos370);AT4G19400.1(pos1)	370;1	1							8	0	8	7	1	0	0	0
MDSDFGIPRELSPLQQL	MDSDFGIPRELSPLQQL;MDSDFGIPRELSPL;MDSDFGIPR	AT1G20950;AT1G76550	Phosphofructokinase family protein	M	D	√				AT1G20950.1;AT1G76550.1	1:7301336	AT1G20950.1(pos1);AT1G76550.1(pos1)	1	1							20	0	20	9	7	4	0	0
MDSDMEISLDRLPIKR	MDSDMEISLDRLPIKR;MDSDMEISLDR	AT5G20170	RNA polymerase II transcription mediators	M	D	√				AT5G20170.1	5:6810729	AT5G20170.1(pos1)	1	1							4	0	4	3	1	0	0	0
MDSDTLSGLLENVAKKFPDRRAL	MDSDTLSGLLENVAKKFPDRRAL;MDSDTLSGLLE;MDSDTLSGLLENVAKKFPDR;MDSDTLSGLLENVAK	AT3G48990	AMP-dependent synthetase and ligase family protein	M	D	√				AT3G48990.1	3:18161294	AT3G48990.1(pos1)	1	1							34	0	34	5	8	18	3	0
MDSEIAFDYSPR	MDSEIAFDYSPR	AT1G19190	alpha/beta-Hydrolases superfamily protein	M	D	√				AT1G19190.1	1:6623876	AT1G19190.1(pos1)	1	1							2	0	2	2	0	0	0	0
MDSEIAVDCSPLLKIYKSGR	MDSEIAVDCSPLLKIYKSGR	AT3G48690	CXE12	M	D	√				AT3G48690.1	3:18038160	AT3G48690.1(pos1)	1	1							4	0	4	2	2	0	0	0
MDSGDIEEAGGNGEEEFR	MDSGDIEEAGGNGEEEFR	AT1G30450	cation-chloride co-transporter 1 (CCC1)	M	D	√				AT1G30450.1	1:10762905	AT1G30450.1(pos1)	1	1							2	0	2	1	1	0	0	0
MDSGEQKSKR	MDSGEQKSKR	AT4G25180	RNA polymerase III RPC4	M	D	√				AT4G25180.1	4:12913907	AT4G25180.1(pos1)	1	1							4	0	4	2	2	0	0	0
MDSHPSLMGR	MDSHPSLMGR	AT4G19490	VPS54	M	D	√				AT4G19490.1	4:10616017	AT4G19490.1(pos1)	1	1							2	0	2	0	2	0	0	0
MDSHSSHLNAANR	MDSHSSHLNAANR;MDSHSSHL	AT3G54610	histone acetyltransferase of the GNAT family 1 (HAG1)	M	D	√				AT3G54610.1	3:20213593	AT3G54610.1(pos1)	1	1							6	0	6	0	5	1	0	0
MDSIQQR	MDSIQQR	AT3G45850;AT3G45850	P-loop containing nucleoside triphosphate hydrolases superfamily protein	M	D	√				AT3G45850.1;AT3G45850.2	3:16860950	AT3G45850.1(pos1);AT3G45850.2(pos1)	1	1							2	0	2	0	2	0	0	0
MDSMEAPSLPFQSPSR	MDSMEAPSLPFQSPSR	AT4G37020;AT4G37020	BEST Arabidopsis thaliana protein match is: eukaryotic initiation factor 4A-III (TAIR:AT3G19760.1)	M	D	√				AT4G37020.1;AT4G37020.2	4:17445778	AT4G37020.1(pos1);AT4G37020.2(pos1)	1	1							9	0	9	5	4	0	0	0
MDSMIKDVDPSVLLANGF	MDSMIKDVDPSVLLANGF	AT3G55540	nuclear transport factor 2 (NTF2) family protein	M	D	√				AT3G55540.1	3:20598218	AT3G55540.1(pos1)	1	1							2	0	2	0	0	2	0	0
MDSQIKHAVVVKVMGR	MDSQIKHAVVVKVMGR;MDSQIKHAVVVK	AT3G10090;AT5G64140	Nucleic acid-binding, OB-fold-like protein	M	D	√				AT3G10090.1;AT5G64140.1	3:3109154	AT3G10090.1(pos1);AT5G64140.1(pos1)	1	1							72	0	72	1	71	0	0	0
MDSQLNPSKR	MDSQLNPSKR	AT2G48100;AT2G48100	Exonuclease family protein	M	D	√				AT2G48100.1;AT2G48100.4	2:19671245	AT2G48100.1(pos1);AT2G48100.4(pos1)	1	1							2	0	2	1	1	0	0	0
MDSRDSLSSDAVRD	MDSRDSLSSDAVRD	AT5G35430	Tetratricopeptide repeat (TPR)-like superfamily protein	M	D	√				AT5G35430.1	5:13662077	AT5G35430.1(pos1)	1	1							4	0	4	0	0	0	4	0
MDSRTKGKTVME	MDSRTKGKTVME	AT3G06860	multifunctional protein 2 (MFP2)	M	D	√				AT3G06860.1	3:2161926	AT3G06860.1(pos1)	1	1							9	0	9	0	0	0	9	0
MDSSANINKALTETR	MDSSANINKALTETR	AT5G05450	P-loop containing nucleoside triphosphate hydrolases superfamily protein	M	D	√				AT5G05450.1	5:1612077	AT5G05450.1(pos1)	1	1							6	0	6	5	1	0	0	0
MDSSSTKSKISHSRKTNKKSNKKHE	MDSSSTKSKISHSRKTNKKSNKKHE;MDSSSTKSKISHSR	AT3G24440	VERNALIZATION 5 (VRN5)	M	D	√				AT3G24440.1	3:8878171	AT3G24440.1(pos1)	1	1							3	0	3	0	1	0	2	0
MDSTAATKR	MDSTAATKR	AT5G48650	Nuclear transport factor 2 (NTF2) family protein with RNA binding (RRM-RBD-RNP motifs) domain	M	D	√				AT5G48650.1	5:19727279	AT5G48650.1(pos1)	1	1							4	0	4	3	1	0	0	0
MDSTKLSELKVFI	MDSTKLSELKVFI;MDSTKLSE;MDSTKLSELKVF	AT4G22670	HSP70-interacting protein 1 (HIP1)	M	D	√				AT4G22670.1	4:11918236	AT4G22670.1(pos1)	1	1							7	0	7	0	0	1	5	1
MDSVEEEGVVR	MDSVEEEGVVR	AT3G07610;AT3G07610;AT3G07610	increase in bonsai methylation 1 (IBM1)	M	D	√				AT3G07610.1;AT3G07610.2;AT3G07610.3	3:2426148	AT3G07610.1(pos1);AT3G07610.2(pos1);AT3G07610.3(pos1)	1	1							2	0	2	2	0	0	0	0
MDSVFSNVARAPE	MDSVFSNVARAPE;MDSVFSNVAR	AT5G19550	aspartate aminotransferase 2 (ASP2)	M	D	√				AT5G19550.1	5:6598201	AT5G19550.1(pos1)	1	1							70	0	70	38	30	0	0	2
MDSVSGYAAGAGQPR	MDSVSGYAAGAGQPR	AT4G31430;AT4G31430	unknown protein	M	D	√				AT4G31430.1;AT4G31430.2	4:15248510	AT4G31430.1(pos1);AT4G31430.2(pos1)	1	1							3	0	3	2	1	0	0	0
MDTEFLR	MDTEFLR	AT5G17770	NADH:cytochrome B5 reductase 1 (CBR)	M	D	√				AT5G17770.1	5:5866495	AT5G17770.1(pos1)	1	1							2	1	3	1	2	0	0	0
MDTELNSPPHDDGGDTTTAFR	MDTELNSPPHDDGGDTTTAFR;MDTELNSPPHDDGGDTTTAF	AT3G56720;AT3G56720;AT3G56720	unknown protein	M	D	√				AT3G56720.1;AT3G56720.2;AT3G56720.3	3:21011354	AT3G56720.1(pos1);AT3G56720.2(pos1);AT3G56720.3(pos1)	1	1							3	0	3	0	2	1	0	0
MDTEMETEQIYQVDVGNLL	MDTEMETEQIYQVDVGNLL;MDTEMETEQIYQV	AT2G37990	ribosome biogenesis regulatory protein (RRS1) family protein	M	D	√				AT2G37990.1	2:15900713	AT2G37990.1(pos1)	1	1							5	0	5	0	0	3	0	2
MDTETEFDR	MDTETEFDR	AT3G27080	translocase of outer membrane 20 kDa subunit 3 (TOM20-3)	M	D	√				AT3G27080.1	3:9986560	AT3G27080.1(pos1)	1	1							4	0	4	3	1	0	0	0
MDTGGNSLASGPDGVKRKVCY	MDTGGNSLASGPDGVKRKVCY;MDTGGNSLASGPDGVKR	AT4G38130;AT4G38130	histone deacetylase 1 (HD1)	M	D	√				AT4G38130.1;AT4G38130.2	4:17899057	AT4G38130.1(pos1);AT4G38130.2(pos1)	1	1							9	0	9	3	4	2	0	0
MDTKIGSIDACNPTNHD	MDTKIGSIDACNPTNHD;MDTKIGSID	AT5G54960	pyruvate decarboxylase-2 (PDC2)	M	D	√				AT5G54960.1	5:22312681	AT5G54960.1(pos1)	1	1							2	0	2	0	0	0	2	0
MDTKIGSIDD	MDTKIGSIDD;MDTKIGSID	AT4G33070	Thiamine pyrophosphate dependent pyruvate decarboxylase family protein	M	D	√				AT4G33070.1	4:15954676	AT4G33070.1(pos1)	1	1							4	0	4	0	0	0	3	1
MDTLIAQLQR	MDTLIAQLQR	AT5G39340	histidine-containing phosphotransmitter 3 (AHP3)	M	D	√				AT5G39340.1	5:15748941	AT5G39340.1(pos1)	1	1							5	0	5	2	3	0	0	0
MDTPPTSR	MDTPPTSR	AT5G15640	Mitochondrial substrate carrier family protein	M	D	√				AT5G15640.1	5:5087590	AT5G15640.1(pos1)	1	1							3	0	3	0	3	0	0	0
MDTSSPAAFVNGALLR	MDTSSPAAFVNGALLR	AT4G18590	Nucleic acid-binding, OB-fold-like protein	M	D	√				AT4G18590.1	4:10236524	AT4G18590.1(pos1)	1	1							8	0	8	3	5	0	0	0
MDTSSPSAFVNGALLR	MDTSSPSAFVNGALLR	AT3G52630	Nucleic acid-binding, OB-fold-like protein	M	D	√				AT3G52630.1	3:19514184	AT3G52630.1(pos1)	1	1							6	0	6	3	3	0	0	0
MDTVNDSFSPGSSRPSPATLSR	MDTVNDSFSPGSSRPSPATLSR;MDTVNDSFSPGSSRPSPATL;MDTVNDSFSPGSSR	AT3G58630	sequence-specific DNA binding transcription factors	M	D	√				AT3G58630.1	3:21685771	AT3G58630.1(pos1)	1	1							4	0	4	1	2	1	0	0
MDVFISEEYINR	MDVFISEEYINR	AT1G12805	nucleotide binding	M	D	√				AT1G12805.1	1:4366728	AT1G12805.1(pos1)	1	1							2	0	2	2	0	0	0	0
MDVIKTQQISARTIEKVVVHPL	MDVIKTQQISARTIEKVVVHPL;MDVIKTQQISAR;MDVIKTQQISARTIE	AT5G05780;AT5G05780	RP non-ATPase subunit 8A (RPN8A)	M	D	√				AT5G05780.1;AT5G05780.2	5:1735862	AT5G05780.1(pos1);AT5G05780.2(pos1)	1	1							31	0	31	17	12	1	1	0
MDVLANPGPLKDIVLYDQEK	MDVLANPGPLKDIVLYDQEK;MDVLANPGPLKD	AT2G04865	Aminotransferase-like, plant mobile domain family protein	M	D	√				AT2G04865.1	2:1712149	AT2G04865.1(pos1)	1	1							2	0	2	1	0	0	1	0
MDVPEETR	MDVPEETR	AT5G46280	MINICHROMOSOME MAINTENANCE 3 (MCM3)	M	D	√				AT5G46280.1	5:18773606	AT5G46280.1(pos1)	1	1							6	0	6	1	5	0	0	0
MDVSKVVSFSR	MDVSKVVSFSR	AT1G28320	DEG15	M	D	√				AT1G28320.1	1:9924347	AT1G28320.1(pos1)	1	1							3	0	3	3	0	0	0	0
MDYLKTVAPTQILSER	MDYLKTVAPTQILSER;MDYLKTVAPTQILSE	AT5G43500	actin-related protein 9 (ARP9)	M	D	√				AT5G43500.2	5:17469991	AT5G43500.2(pos1)	1	1							8	0	8	5	2	0	1	0
MDYNPNLPPLGGGGVSMR	MDYNPNLPPLGGGGVSMR	AT1G59870	PENETRATION 3 (PEN3)	M	D	√				AT1G59870.1	1:22034661	AT1G59870.1(pos1)	1	1							5	0	5	4	1	0	0	0
MDYQNKLVLAPMVR	MDYQNKLVLAPMVR	AT3G49640	Aldolase-type TIM barrel family protein	M	D	√				AT3G49640.1	3:18402809	AT3G49640.1(pos1)	1	1							6	0	6	4	2	0	0	0
MDYQQKPPQSSDPSPSPPDRPPGIR	MDYQQKPPQSSDPSPSPPDRPPGIR	AT3G52860	unknown protein	M	D	√				AT3G52860.1	3:19592741	AT3G52860.1(pos1)	1	1							4	0	4	0	4	0	0	0
MDYRPSDSSGTDDDLPPSHQGRY	MDYRPSDSSGTDDDLPPSHQGRY;MDYRPSDSSGTDDDLPPSHQGR	AT5G13020	Emsy N Terminus (ENT)/ plant Tudor-like domains-containing protein	M	D	√				AT5G13020.1	5:4132089	AT5G13020.1(pos1)	1	1							16	0	16	0	2	14	0	0
MDYSLAAVKMLCSQLR	MDYSLAAVKMLCSQLR	AT1G08390	unknown protein	M	D	√				AT1G08390.1	1:2642220	AT1G08390.1(pos1)	1	1							2	0	2	2	0	0	0	0
MEAAKKQSVTNQLLAVKSASGKTF	MEAAKKQSVTNQLLAVKSASGKTF;MEAAKKQSVTNQL	AT3G23490	cyanase (CYN)	M	E	√				AT3G23490.1	3:8424415	AT3G23490.1(pos1)	1	1							9	0	9	0	0	9	0	0
MEAALGLLR	MEAALGLLR	AT1G71790	Subunits of heterodimeric actin filament capping protein Capz superfamily	M	E	√				AT1G71790.1	1:26996869	AT1G71790.1(pos1)	1	1							8	0	8	7	1	0	0	0
MEADESGISLPSGPDGR	MEADESGISLPSGPDGR	AT5G63110	histone deacetylase 6 (HDA6)	M	E	√				AT5G63110.1	5:25318227	AT5G63110.1(pos1)	1	1							5	0	5	2	3	0	0	0
MEADTKTDSRTL	MEADTKTDSRTL;MEADTKTDSR	AT1G63810	CONTAINS InterPro DOMAIN/s: Nrap protein (InterPro:IPR005554)	M	E	√				AT1G63810.1	1:23675542	AT1G63810.1(pos1)	1	1							8	0	8	6	0	2	0	0
MEAESSTPQER	MEAESSTPQER	AT5G11510;AT5G11510	myb domain protein 3r-4 (MYB3R-4)	M	E	√				AT5G11510.1;AT5G11510.2	5:3680452	AT5G11510.1(pos1);AT5G11510.2(pos1)	1	1							2	0	2	2	0	0	0	0
MEAFGGFVM	MEAFGGFVM	AT5G44635	MINICHROMOSOME MAINTENANCE 6 (MCM6)	M	E	√				AT5G44635.1	5:18010542	AT5G44635.1(pos1)	1	1							2	0	2	0	0	0	0	2
MEAGGAYNPRTVEEVF	MEAGGAYNPRTVEEVF;MEAGGAYNPR	AT5G26210	alfin-like 4 (AL4)	M	E	√				AT5G26210.1	5:9160221	AT5G26210.1(pos1)	1	1							14	0	14	5	8	1	0	0
MEAGKTPPTTTTTTEKKTEQVK	MEAGKTPPTTTTTTEKKTEQVK	AT2G23120	Late embryogenesis abundant protein, group 6	M	E	√				AT2G23120.1	2:9842102	AT2G23120.1(pos1)	1	1							3	0	3	0	0	0	0	3
MEAIDELSQLSDSMR	MEAIDELSQLSDSMR;MEAIDELSQL	AT1G59610	dynamin-like 3 (DL3)	M	E	√				AT1G59610.1	1:21893413	AT1G59610.1(pos1)	1	1							11	0	11	5	3	3	0	0
MEAKFFR	MEAKFFR	AT2G18400	ribosomal protein L6 family protein	M	E	√				AT2G18400.1	2:7989973	AT2G18400.1(pos1)	1	1							5	6	11	5	6	0	0	0
MEAKNKKAVASRL	MEAKNKKAVASRL	AT2G44270;AT2G44270	repressor of lrx1 (ROL5)	M	E	√				AT2G44270.1;AT2G44270.2	2:18300153	AT2G44270.1(pos1);AT2G44270.2(pos1)	1	1							6	0	6	0	0	6	0	0
MEAKPKRRIVTENG	MEAKPKRRIVTENG;MEAKPKR	AT3G56640	exocyst complex component sec15A (SEC15A)	M	E	√				AT3G56640.1	3:20981964	AT3G56640.1(pos2)	2	1							2	0	2	1	0	0	0	1
MEAKSSNR	MEAKSSNR	AT4G01880	methyltransferases	M	E	√				AT4G01880.1	4:812882	AT4G01880.1(pos1)	1	1							2	0	2	2	0	0	0	0
MEALIHHFTLLS	MEALIHHFTLLS;MEALIHHF	AT1G60870	maternal effect embryo arrest 9 (MEE9)	M	E	√				AT1G60870.1	1:22409712	AT1G60870.1(pos1)	1	1							4	0	4	0	0	2	0	2
MEALPEDEEYSFR	MEALPEDEEYSFR	AT2G21620;AT2G21620	RD2	M	E	√				AT2G21620.1;AT2G21620.2	2:9248749	AT2G21620.1(pos1);AT2G21620.2(pos1)	1	1							5	0	5	2	3	0	0	0
MEALVCRKLG	MEALVCRKLG;MEALVCR	AT3G56460	GroES-like zinc-binding alcohol dehydrogenase family protein	M	E	√				AT3G56460.1	3:20934425	AT3G56460.1(pos1)	1	1							12	0	12	3	5	0	0	4
MEANAAVDGTGNPIPTSAVLTASAKHIGIR	MEANAAVDGTGNPIPTSAVLTASAKHIGIR	AT3G06310;AT3G06310	Cox19-like CHCH family protein	M	E	√				AT3G06310.1;AT3G06310.2	3:1914174	AT3G06310.1(pos1);AT3G06310.2(pos1)	1	1							5	0	5	0	5	0	0	0
MEASAGLVAGSYR	MEASAGLVAGSYR	AT4G32410	cellulose synthase 1 (CESA1)	M	E	√				AT4G32410.1	4:15646388	AT4G32410.1(pos1)	1	1							5	0	5	2	3	0	0	0
MEASSSQPSDSSDQTASKFLSDLPSR	MEASSSQPSDSSDQTASKFLSDLPSR;MEASSSQPSDSSDQTASKF	AT5G63460;AT5G63460;AT5G63460;AT5G63460	SAP domain-containing protein	M	E	√				AT5G63460.1;AT5G63460.2;AT5G63460.3;AT5G63460.4	5:25415399	AT5G63460.1(pos1);AT5G63460.2(pos1);AT5G63460.3(pos1);AT5G63460.4(pos1)	1	1							5	0	5	3	0	2	0	0
MEATKERVGLL	MEATKERVGLL;MEATKER	AT1G15230	unknown protein	M	E	√				AT1G15230.1	1:5243196	AT1G15230.1(pos1)	1	1							10	0	10	4	2	1	0	3
MEAVTAIKPLIR	MEAVTAIKPLIR	AT3G27890	NADPH:quinone oxidoreductase (NQR)	M	E	√				AT3G27890.1	3:10351938	AT3G27890.1(pos1)	1	1							8	0	8	5	3	0	0	0
MECNKDEAKR	MECNKDEAKR	AT5G53150	DNAJ heat shock N-terminal domain-containing protein	M	E	√				AT5G53150.1	5:21554935	AT5G53150.1(pos1)	1	1							3	0	3	2	1	0	0	0
MECVFGLVGNGFAIVAA	MECVFGLVGNGFAIVAA	AT3G22630;AT4G14800;AT4G14800	20S proteasome beta subunit D1 (PBD1)	M	E	√				AT3G22630.1;AT4G14800.1;AT4G14800.2	3:8010774	AT3G22630.1(pos1);AT4G14800.1(pos1);AT4G14800.2(pos1)	1	1							3	0	3	0	0	0	0	3
MEDAAAPNSGSEFNPGAR	MEDAAAPNSGSEFNPGAR	AT3G03420	Ku70-binding family protein	M	E	√				AT3G03420.1	3:812527	AT3G03420.1(pos1)	1	1							5	0	5	2	3	0	0	0
MEDDDERKLPEADIANPLHNR	MEDDDERKLPEADIANPLHNR;MEDDDERKLPEADIANPL	AT2G45540;AT2G45540	WD-40 repeat family protein / beige-related	M	E	√				AT2G45540.1;AT2G45540.2	2:18772229	AT2G45540.1(pos1);AT2G45540.2(pos1)	1	1							2	0	2	0	1	1	0	0
MEDDDQQKAADLVQELVLR	MEDDDQQKAADLVQELVLR	AT5G06680	spindle pole body component 98 (SPC98)	M	E	√				AT5G06680.1	5:2056741	AT5G06680.1(pos1)	1	1							4	0	4	3	1	0	0	0
MEDDGKSSPKLPIPGKRNILITSALPY	MEDDGKSSPKLPIPGKRNILITSALPY;MEDDGKSSPKLPIPGKRNIL	AT4G13780	methionine--tRNA ligase, putative / methionyl-tRNA synthetase, putative / MetRS, putative	M	E	√				AT4G13780.1	4:7998433	AT4G13780.1(pos1)	1	1							8	0	8	0	0	8	0	0
MEDEEGIGLILAR	MEDEEGIGLILAR	;AT2G16070	#N/A	M	E	√				AT2G16070.2	2:6985356	AT2G16070.2(pos1)	1	1							3	0	3	2	1	0	0	0
MEDEIELKTAPADFRFPTTNQTR	MEDEIELKTAPADFRFPTTNQTR;MEDEIELKTAPADFR	AT4G28060;AT5G57815	Cytochrome c oxidase, subunit Vib family protein	M	E	√				AT4G28060.1;AT5G57815.1	4:13945602	AT4G28060.1(pos1);AT5G57815.1(pos1)	1	1							9	0	9	6	3	0	0	0
MEDELEGLRAHFPVSF	MEDELEGLRAHFPVSF;MEDELEGLR	AT2G20330	Transducin/WD40 repeat-like superfamily protein	M	E	√				AT2G20330.1	2:8775518	AT2G20330.1(pos1)	1	1							7	0	7	4	1	2	0	0
MEDIEDLLAGGVGGAPPGFR	MEDIEDLLAGGVGGAPPGFR	AT1G72090	Methylthiotransferase	M	E	√				AT1G72090.1	1:27123617	AT1G72090.1(pos1)	1	1							2	0	2	2	0	0	0	0
MEDIHNLDIEKSDR	MEDIHNLDIEKSDR	AT1G75510	Transcription initiation factor IIF, beta subunit	M	E	√				AT1G75510.1	1:28348629	AT1G75510.1(pos1)	1	1							4	0	4	0	4	0	0	0
MEDKSPTLLISEDLSR	MEDKSPTLLISEDLSR	AT5G11580	Regulator of chromosome condensation (RCC1) family protein	M	E	√				AT5G11580.1	5:3718913	AT5G11580.1(pos1)	1	1							8	0	8	6	2	0	0	0
MEDLDPTYIQAPEHR	MEDLDPTYIQAPEHR	AT3G19010;AT3G19010;AT3G19010	2-oxoglutarate (2OG) and Fe(II)-dependent oxygenase superfamily protein	M	E	√				AT3G19010.1;AT3G19010.2;AT3G19010.3	3:6557862	AT3G19010.1(pos1);AT3G19010.2(pos1);AT3G19010.3(pos1)	1	1							2	0	2	0	2	0	0	0
MEDPDIKRCKL	MEDPDIKRCKL;MEDPDIKR	AT2G39940	CORONATINE INSENSITIVE 1 (COI1)	M	E	√				AT2G39940.1	2:16675486	AT2G39940.1(pos1)	1	1							5	0	5	2	1	2	0	0
MEDSEKRKQML	MEDSEKRKQML	AT4G24500;AT4G24500	hydroxyproline-rich glycoprotein family protein	M	E	√				AT4G24500.1;AT4G24500.2	4:12658732	AT4G24500.1(pos1);AT4G24500.2(pos1)	1	1							3	0	3	0	0	3	0	0
MEDSGVNPMDSPSKGSDFGVY	MEDSGVNPMDSPSKGSDFGVY	AT2G04350;AT2G04350	long-chain acyl-CoA synthetase 8 (LACS8)	M	E	√				AT2G04350.1;AT2G04350.2	2:1516086	AT2G04350.1(pos1);AT2G04350.2(pos1)	1	1							2	0	2	0	0	2	0	0
MEDSNSTASNVAR	MEDSNSTASNVAR	AT3G05040	HASTY (HST)	M	E	√				AT3G05040.1	3:1408095	AT3G05040.1(pos1)	1	1							4	0	4	3	1	0	0	0
MEDSPQGLKR	MEDSPQGLKR	AT2G47980	sister-chromatid cohesion protein 3 (SCC3)	M	E	√				AT2G47980.1	2:19631423	AT2G47980.1(pos1)	1	1							5	0	5	2	3	0	0	0
MEDSVVDDVIKR	MEDSVVDDVIKR	AT1G64040	type one serine/threonine protein phosphatase 3 (TOPP3)	M	E	√				AT1G64040.1	1:23760274	AT1G64040.1(pos1)	1	1							6	0	6	4	2	0	0	0
MEDVKGKE	MEDVKGKE;MEDVKGK	AT1G69510	cAMP-regulated phosphoprotein 19-related protein	M	E	√				AT1G69510.1	1:26126779	AT1G69510.1(pos1)	1	1							5	0	5	2	0	0	3	0
MEDVLTENPPPSRF	MEDVLTENPPPSRF;MEDVLTENPPPSR	AT3G25545	unknown protein	M	E	√				AT3G25545.1	3:9277637	AT3G25545.1(pos1)	1	1							19	0	19	10	7	2	0	0
MEEAKGPVKHVLLASFK	MEEAKGPVKHVLLASFK;MEEAKGPVK;MEEAKGPVKHVLL;MEEAKGPVKHVLLASF;MEEAKGPVKHVL	AT3G17210	heat stable protein 1 (HS1)	M	E	√				AT3G17210.1	3:5882318	AT3G17210.1(pos1)	1	1							42	0	42	1	0	21	0	20
MEEAKVEAK	MEEAKVEAK	AT5G28050	Cytidine/deoxycytidylate deaminase family protein	M	E	√				AT5G28050.1	5:10045755	AT5G28050.1(pos1)	1	1							2	0	2	0	0	0	0	2
MEEALEMAR	MEEALEMAR	AT2G20190	CLIP-associated protein (CLASP)	M	E	√				AT2G20190.1	2:8718813	AT2G20190.1(pos1)	1	1							11	0	11	6	5	0	0	0
MEEAVVTR	MEEAVVTR	AT1G55530	RING/U-box superfamily protein	M	E	√				AT1G55530.1	1:20730527	AT1G55530.1(pos1)	1	1							2	0	2	2	0	0	0	0
MEECLLHGR	MEECLLHGR	AT1G52570	phospholipase D alpha 2 (PLDALPHA2)	M	E	√				AT1G52570.1	1:19586551	AT1G52570.1(pos1)	1	1							2	0	2	0	2	0	0	0
MEEDEPMGGGESEPEQRKSGTPRLY	MEEDEPMGGGESEPEQRKSGTPRLY;MEEDEPMGGGESEPEQR	AT5G48600;AT5G48600	structural maintenance of chromosome 3 (SMC3)	M	E	√				AT5G48600.1;AT5G48600.2	5:19701908	AT5G48600.1(pos1);AT5G48600.2(pos1)	1	1							11	0	11	10	0	1	0	0
MEEDKQMHEEKSSLVKEEPVRGEEPEIEKL	MEEDKQMHEEKSSLVKEEPVRGEEPEIEKL;MEEDKQMHEEKSSLVK;MEEDKQMHEEK	AT2G15860;AT2G15860	unknown protein	M	E	√				AT2G15860.1;AT2G15860.2	2:6909282	AT2G15860.1(pos1);AT2G15860.2(pos1)	1	1							4	0	4	3	0	1	0	0
MEEDLIKR	MEEDLIKR	AT4G34490	cyclase associated protein 1 (CAP1)	M	E	√				AT4G34490.1	4:16487355	AT4G34490.1(pos1)	1	1							7	0	7	2	5	0	0	0
MEEDYQQPRF	MEEDYQQPRF;MEEDYQQPR	AT4G18950	Integrin-linked protein kinase family	M	E	√				AT4G18950.1	4:10375685	AT4G18950.1(pos1)	1	1							9	0	9	4	3	2	0	0
MEEEKAAAYYDELTR	MEEEKAAAYYDELTR;MEEEKAAAYY	AT3G48120	unknown protein	M	E	√				AT3G48120.1	3:17772137	AT3G48120.1(pos1)	1	1							5	0	5	4	0	0	0	1
MEEEKVR	MEEEKVR	AT1G13030	sphere organelles protein-related	M	E	√				AT1G13030.1	1:4447278	AT1G13030.1(pos1)	1	1							2	0	2	1	1	0	0	0
MEEENAVEILQR	MEEENAVEILQR	AT5G06970	CONTAINS InterPro DOMAIN/s: Munc13 homology 1 (InterPro:IPR014770), Protein of unknown function DUF810 (InterPro:IPR008528), Mammalian uncoordinated homology 13, domain 2 (InterPro:IPR014772)	M	E	√				AT5G06970.1	5:2166004	AT5G06970.1(pos1)	1	1							3	0	3	2	1	0	0	0
MEEENEVVKTFAELGVR	MEEENEVVKTFAELGVR	AT5G60990	DEA(D/H)-box RNA helicase family protein	M	E	√				AT5G60990.1	5:24549148	AT5G60990.1(pos1)	1	1							5	0	5	5	0	0	0	0
MEEENVTSSPSTPVHRL	MEEENVTSSPSTPVHRL;MEEENVTSSPSTPVHR	AT1G62430	CDP-diacylglycerol synthase 1 (CDS1)	M	E	√				AT1G62430.1	1:23108923	AT1G62430.1(pos1)	1	1							3	0	3	0	1	2	0	0
MEEETHDGSLDLQEIR	MEEETHDGSLDLQEIR	AT3G23910;AT3G24255	BEST Arabidopsis thaliana protein match is: RNA-directed DNA polymerase (reverse transcriptase)-related family protein (TAIR:AT3G24255.2)	M	E	√				AT3G23910.1;AT3G24255.2	3:8639344	AT3G23910.1(pos1);AT3G24255.2(pos1)	1	1							2	0	2	0	2	0	0	0
MEEEYESR	MEEEYESR	AT3G48880	RNI-like superfamily protein	M	E	√				AT3G48880.1	3:18127873	AT3G48880.1(pos1)	1	1							2	0	2	2	0	0	0	0
MEEFLDKLPQMDLMR	MEEFLDKLPQMDLMR	AT2G28520	vacuolar proton ATPase A1 (VHA-A1)	M	E	√				AT2G28520.1	2:12210026	AT2G28520.1(pos1)	1	1							4	0	4	2	2	0	0	0
MEEGGYAFEVNNGRPTASEFGTTAR	MEEGGYAFEVNNGRPTASEFGTTAR	AT2G01750;AT2G01750	microtubule-associated proteins 70-3 (MAP70-3)	M	E	√				AT2G01750.1;AT2G01750.2	2:328351	AT2G01750.1(pos1);AT2G01750.2(pos1)	1	1							4	0	4	0	4	0	0	0
MEEGLKIQSLVIYPIKSCR	MEEGLKIQSLVIYPIKSCR;MEEGLKIQSL	AT5G44720;AT5G44720	Molybdenum cofactor sulfurase family protein	M	E	√				AT5G44720.1;AT5G44720.2	5:18043086	AT5G44720.1(pos1);AT5G44720.2(pos1)	1	1							5	0	5	2	2	1	0	0
MEEIRKEI	MEEIRKEI	AT5G04420	Galactose oxidase/kelch repeat superfamily protein	M	E	√				AT5G04420.1	5:1249455	AT5G04420.1(pos1)	1	1							2	0	2	0	0	0	0	2
MEEITDGVNNMNLATDSQKKNR	MEEITDGVNNMNLATDSQKKNR	AT2G34160	Alba DNA/RNA-binding protein	M	E	√				AT2G34160.1	2:14426283	AT2G34160.1(pos1)	1	1							18	0	18	8	10	0	0	0
MEEITEGVNNMNLAVDTQKKNR	MEEITEGVNNMNLAVDTQKKNR;MEEITEGVNNMNLAV	AT1G29250	Alba DNA/RNA-binding protein	M	E	√				AT1G29250.1	1:10224592	AT1G29250.1(pos1)	1	1							51	0	51	19	27	0	0	5
MEEKLSR	MEEKLSR	AT5G38040	UDP-Glycosyltransferase superfamily protein	M	E	√				AT5G38040.1	5:15185077	AT5G38040.1(pos1)	1	1							4	0	4	2	2	0	0	0
MEEKNGSSEVEIGEK	MEEKNGSSEVEIGEK	AT2G16405	Transducin/WD40 repeat-like superfamily protein	M	E	√				AT2G16405.1	2:7108787	AT2G16405.1(pos1)	1	1							2	0	2	0	0	0	0	2
MEEKSSGGGVRLHVGGLGESVGR	MEEKSSGGGVRLHVGGLGESVGR;MEEKSSGGGVR	AT5G58130	REPRESSOR OF SILENCING 3 (ROS3)	M	E	√				AT5G58130.1	5:23523766	AT5G58130.1(pos1)	1	1							7	0	7	3	1	0	0	3
MEELAHPYVPRDL	MEELAHPYVPRDL;MEELAHPY;MEELAHPYVPR	AT1G20050	HYDRA1 (HYD1)	M	E	√				AT1G20050.1	1:6949160	AT1G20050.1(pos1)	1	1							8	0	8	0	5	2	0	1
MEELDFSSKTTTSR	MEELDFSSKTTTSR	AT1G68360	C2H2 and C2HC zinc fingers superfamily protein	M	E	√				AT1G68360.1	1:25622412	AT1G68360.1(pos1)	1	1							4	0	4	3	1	0	0	0
MEELVGLLR	MEELVGLLR	AT1G70810	Calcium-dependent lipid-binding (CaLB domain) family protein	M	E	√				AT1G70810.1	1:26704207	AT1G70810.1(pos1)	1	1							3	0	3	3	0	0	0	0
MEENEEEEELRPTALYTVGGS	MEENEEEEELRPTALYTVGGS;MEENEEEEELRPTALY	AT4G09200;AT4G09310;AT4G09250	SPla/RYanodine receptor (SPRY) domain-containing protein	M	E	√				AT4G09200.1;AT4G09310.1;AT4G09250.1	4:5859380	AT4G09200.1(pos1);AT4G09310.1(pos1);AT4G09250.1(pos1)	1	1							4	0	4	0	0	2	0	2
MEEPREESEAVRDCSEPMEEAGKGSGL	MEEPREESEAVRDCSEPMEEAGKGSGL;MEEPREESEAVR	AT3G54760;AT3G54760	dentin sialophosphoprotein-related	M	E	√				AT3G54760.1;AT3G54760.2	3:20272037	AT3G54760.1(pos1);AT3G54760.2(pos1)	1	1							7	0	7	0	2	4	0	1
MEEQFGGSDER	MEEQFGGSDER	AT5G64180	unknown protein	M	E	√				AT5G64180.1	5:25677163	AT5G64180.1(pos1)	1	1							3	0	3	2	1	0	0	0
MEEQFILR	MEEQFILR	AT1G55300;AT1G55300	TBP-associated factor 7 (TAF7)	M	E	√				AT1G55300.1;AT1G55300.2	1:20629490	AT1G55300.1(pos1);AT1G55300.2(pos1)	1	1							5	0	5	3	2	0	0	0
MEESKQNYDLTPLIAPNLDR	MEESKQNYDLTPLIAPNLDR;MEESKQNY	AT3G57290	eukaryotic translation initiation factor 3E (EIF3E)	M	E	√				AT3G57290.1	3:21199073	AT3G57290.1(pos1)	1	1							21	0	21	2	14	3	0	2
MEESQELALTQLR	MEESQELALTQLR	AT1G14820	Sec14p-like phosphatidylinositol transfer family protein	M	E	√				AT1G14820.3	1:5106793	AT1G14820.3(pos1)	1	1							4	0	4	4	0	0	0	0
MEESRESPAEHGYY	MEESRESPAEHGYY;MEESRESPAEHGY	AT5G08170	EMBRYO DEFECTIVE 1873 (EMB1873)	M	E	√				AT5G08170.1	5:2631047	AT5G08170.1(pos1)	1	1							5	0	5	0	0	5	0	0
MEETTIPFKSLHSR	MEETTIPFKSLHSR	AT5G56130	TEX1	M	E	√				AT5G56130.1	5:22725065	AT5G56130.1(pos1)	1	1							3	0	3	0	3	0	0	0
MEEVCEGKEFSFPR	MEEVCEGKEFSFPR;MEEVCEGKEF	AT4G10320	tRNA synthetase class I (I, L, M and V) family protein	M	E	√				AT4G10320.1	4:6404509	AT4G10320.1(pos1)	1	1							9	0	9	4	4	1	0	0
MEEVKGQR	MEEVKGQR	AT1G55340;AT1G55340	Protein of unknown function (DUF1639)	M	E	√				AT1G55340.1;AT1G55340.2	1:20652605	AT1G55340.1(pos1);AT1G55340.2(pos1)	1	1							4	0	4	3	1	0	0	0
MEEVQKR	MEEVQKR	AT4G09520	Cofactor-independent phosphoglycerate mutase	M	E	√				AT4G09520.1	4:6026751	AT4G09520.1(pos1)	1	1							12	0	12	5	7	0	0	0
MEEVQPPVTPPIEPNGKR	MEEVQPPVTPPIEPNGKR	AT3G12280;AT3G12280	retinoblastoma-related 1 (RBR1)	M	E	√				AT3G12280.1;AT3G12280.2	3:3918433	AT3G12280.1(pos1);AT3G12280.2(pos1)	1	1							8	0	8	5	3	0	0	0
MEEVSSEMEVEVQNR	MEEVSSEMEVEVQNR	AT2G47790	Transducin/WD40 repeat-like superfamily protein	M	E	√				AT2G47790.1	2:19572946	AT2G47790.1(pos1)	1	1							14	0	14	14	0	0	0	0
MEEYPEELR	MEEYPEELR	AT5G65950	FUNCTIONS IN: molecular_function unknown	M	E	√				AT5G65950.1	5:26380290	AT5G65950.1(pos1)	1	1							5	0	5	3	2	0	0	0
MEFATSKGEEILKDEQVSK	MEFATSKGEEILKDEQVSK;MEFATSKGEEILK	AT5G66985	unknown protein	M	E	√				AT5G66985.1	5:26743412	AT5G66985.1(pos1)	1	1							3	0	3	1	0	0	0	2
MEFEKIKVINPVVEMDGDEMTR	MEFEKIKVINPVVEMDGDEMTR	AT1G54340	isocitrate dehydrogenase (ICDH)	M	E	√				AT1G54340.1	1:20283520	AT1G54340.1(pos1)	1	1							5	0	5	5	0	0	0	0
MEFNKEEATR	MEFNKEEATR	AT2G25560	DNAJ heat shock N-terminal domain-containing protein	M	E	√				AT2G25560.1	2:10881790	AT2G25560.1(pos1)	1	1							3	0	3	2	1	0	0	0
MEFSSQDDDFGGDDSAANATR	MEFSSQDDDFGGDDSAANATR	AT3G54170	FKBP12 interacting protein 37 (FIP37)	M	E	√				AT3G54170.1	3:20056848	AT3G54170.1(pos1)	1	1							5	0	5	3	2	0	0	0
MEFSTADFER	MEFSTADFER	AT1G27390	translocase outer membrane 20-2 (TOM20-2)	M	E	√				AT1G27390.1	1:9514912	AT1G27390.1(pos1)	1	1							5	0	5	2	3	0	0	0
MEFSTSKRPATTATAAESVHFR	MEFSTSKRPATTATAAESVHFR;MEFSTSKR	AT1G51580	RNA-binding KH domain-containing protein	M	E	√				AT1G51580.1	1:19125612	AT1G51580.1(pos1)	1	1							4	0	4	1	3	0	0	0
MEFTAEQLSQYNGTDESKPIYVAIKGR	MEFTAEQLSQYNGTDESKPIYVAIKGR;MEFTAEQLSQY	AT2G24940	membrane-associated progesterone binding protein 2 (MAPR2)	M	E	√				AT2G24940.1	2:10609447	AT2G24940.1(pos1)	1	1							21	0	21	14	5	2	0	0
MEFVVEEGKLVNE	MEFVVEEGKLVNE	AT3G18940	clast3-related	M	E	√				AT3G18940.1	3:6529050	AT3G18940.1(pos1)	1	1							5	0	5	0	0	0	0	5
MEFWGVAVTPKNATKVTPEE	MEFWGVAVTPKNATKVTPEE	AT5G22650;AT5G22650	histone deacetylase 2B (HD2B)	M	E	√				AT5G22650.1;AT5G22650.2	5:7534120	AT5G22650.1(pos1);AT5G22650.2(pos1)	1	1							7	0	7	0	0	0	0	7
MEFWGVEVKNGKPLHL	MEFWGVEVKNGKPLHL	AT5G03740	histone deacetylase 2C (HD2C)	M	E	√				AT5G03740.1	5:981994	AT5G03740.1(pos1)	1	1							7	0	7	0	0	0	0	7
MEGAADQTTKALSELAMDSSTTL	MEGAADQTTKALSELAMDSSTTL;MEGAADQTTK;MEGAADQTTKALSE	AT3G11710	lysyl-tRNA synthetase 1 (ATKRS-1)	M	E	√				AT3G11710.1	3:3705613	AT3G11710.1(pos1)	1	1							33	0	33	3	0	28	2	0
MEGAEEAGAEIAVDSKDLQQQSKAFDKL	MEGAEEAGAEIAVDSKDLQQQSKAFDKL;MEGAEEAGAEIAV;MEGAEEAGAEIAVDSKDLQQQSKAF	AT3G06610	DNA-binding enhancer protein-related	M	E	√				AT3G06610.1	3:2060837	AT3G06610.1(pos1)	1	1							11	0	11	0	0	8	0	3
MEGDMVAKVKR	MEGDMVAKVKR	AT2G30580	DREB2A-interacting protein 2 (DRIP2)	M	E	√				AT2G30580.1	2:13026444	AT2G30580.1(pos1)	1	1							2	0	2	2	0	0	0	0
MEGDQETNVYTLVAR	MEGDQETNVYTLVAR	AT2G19080	metaxin-related	M	E	√				AT2G19080.1	2:8262818	AT2G19080.1(pos1)	1	1							2	0	2	1	1	0	0	0
MEGEEKNDYRNEEEDFNTPQQL	MEGEEKNDYRNEEEDFNTPQQL;MEGEEKNDYR	AT3G13940	DNA binding	M	E	√				AT3G13940.1	3:4602412	AT3G13940.1(pos1)	1	1							3	0	3	1	0	2	0	0
MEGEKLIEDR	MEGEKLIEDR;MEGEKLIE	AT4G16444	FUNCTIONS IN: molecular_function unknown	M	E	√				AT4G16444.1	4:9276056	AT4G16444.1(pos1)	1	1							0	2	2	0	1	0	0	1
MEGFLTDQQR	MEGFLTDQQR	AT4G24800	MA3 domain-containing protein	M	E	√				AT4G24800.1	4:12782463	AT4G24800.1(pos1)	1	1							5	0	5	3	2	0	0	0
MEGGAALYNPRTVEEVFK	MEGGAALYNPRTVEEVFK;MEGGAALYNPR	AT3G42790	alfin-like 3 (AL3)	M	E	√				AT3G42790.1	3:14879618	AT3G42790.1(pos1)	1	1							14	0	14	8	5	0	0	1
MEGGGGSSGGGAGGVVPESAIEAVNQTLAY	MEGGGGSSGGGAGGVVPESAIEAVNQTLAY	AT5G25080	Sas10/Utp3/C1D family	M	E	√				AT5G25080.1	5:8643782	AT5G25080.1(pos1)	1	1							2	0	2	0	0	2	0	0
MEGGGRGPNQTILSEIEHMPEAPR	MEGGGRGPNQTILSEIEHMPEAPR	AT1G43700	VIRE2-interacting protein 1 (VIP1)	M	E	√				AT1G43700.1	1:16484352	AT1G43700.1(pos1)	1	1							2	0	2	0	2	0	0	0
MEGGTAHYSPR	MEGGTAHYSPR	AT5G20510	alfin-like 5 (AL5)	M	E	√				AT5G20510.1	5:6942846	AT5G20510.1(pos1)	1	1							4	0	4	0	4	0	0	0
MEGIDHLADER	MEGIDHLADER;MEGIDHLADE;MEGIDHLA	AT4G16760;AT4G16760	acyl-CoA oxidase 1 (ACX1)	M	E	√				AT4G16760.1;AT4G16760.2	4:9428689	AT4G16760.1(pos1);AT4G16760.2(pos1)	1	1							10	0	10	0	8	0	1	1
MEGIESGSKQGKR	MEGIESGSKQGKR	AT5G22140	FAD/NAD(P)-binding oxidoreductase family protein	M	E	√				AT5G22140.1	5:7341657	AT5G22140.1(pos1)	1	1							7	0	7	3	4	0	0	0
MEGIIVR	MEGIIVR	AT1G50670	OTU-like cysteine protease family protein	M	E	√				AT1G50670.1	1:18776552	AT1G50670.1(pos1)	1	1							7	0	7	4	3	0	0	0
MEGIQHPIPRTVEEVFSDF	MEGIQHPIPRTVEEVFSDF;MEGIQHPIPRTVEEVFS;MEGIQHPIPRTVEEVF;MEGIQHPIPR	AT1G14510	alfin-like 7 (AL7)	M	E	√				AT1G14510.1	1:4964154	AT1G14510.1(pos1)	1	1							12	0	12	0	7	4	0	1
MEGITHPIPRTVEEVFSDF	MEGITHPIPRTVEEVFSDF;MEGITHPIPRTVEEVFS;MEGITHPIPR;MEGITHPIPRTVEEVF	AT2G02470;AT2G02470	alfin-like 6 (AL6)	M	E	√				AT2G02470.1;AT2G02470.2	2:652837	AT2G02470.1(pos1);AT2G02470.2(pos1)	1	1							25	0	25	0	13	11	0	1
MEGKEEDVR	MEGKEEDVR	AT1G01620;AT2G45960;AT2G45960;AT2G45960;AT3G61430;AT4G00430;AT4G00430	plasma membrane intrinsic protein 1C (PIP1C)	M	E	√				AT1G01620.1;AT2G45960.1;AT2G45960.2;AT2G45960.3;AT3G61430.1;AT4G00430.1;AT4G00430.2	1:227176	AT1G01620.1(pos1);AT2G45960.1(pos1);AT2G45960.2(pos1);AT2G45960.3(pos1);AT3G61430.1(pos1);AT4G00430.1(pos1);AT4G00430.2(pos1)	1	1							7	0	7	2	5	0	0	0
MEGKVAKPR	MEGKVAKPR	AT5G22760	PHD finger family protein	M	E	√				AT5G22760.1	5:7571635	AT5G22760.1(pos1)	1	1							2	0	2	2	0	0	0	0
MEGMLSSGDQQRL	MEGMLSSGDQQRL;MEGMLSSGDQQR	AT1G14570;AT1G14570	UBX domain-containing protein	M	E	√				AT1G14570.1;AT1G14570.3	1:4983770	AT1G14570.1(pos1);AT1G14570.3(pos1)	1	1							8	0	8	3	3	2	0	0
MEGNFEEQNKLPELKL	MEGNFEEQNKLPELKL	AT3G18524	MUTS homolog 2 (MSH2)	M	E	√				AT3G18524.1	3:6372409	AT3G18524.1(pos1)	1	1							2	0	2	0	0	0	0	2
MEGNQAGSSLDSLIASFNKR	MEGNQAGSSLDSLIASFNKR;MEGNQAGSSLDSLIASF;MEGNQAGSSL	AT3G60660	unknown protein	M	E	√				AT3G60660.1	3:22421481	AT3G60660.1(pos1)	1	1							7	0	7	4	0	2	0	1
MEGQGCCGGGGGKTEMIPTEEALR	MEGQGCCGGGGGKTEMIPTEEALR	AT5G20990	B73	M	E	√				AT5G20990.1	5:7133397	AT5G20990.1(pos1)	1	1							5	0	5	1	4	0	0	0
MEGSGGDSGSMATPVQKKVHE	MEGSGGDSGSMATPVQKKVHE	AT2G21600	endoplasmatic reticulum retrieval protein 1B (RER1B)	M	E	√				AT2G21600.1	2:9243550	AT2G21600.1(pos1)	1	1							2	0	2	0	0	0	2	0
MEGSSSAIARKTWELENNILPVEPT	MEGSSSAIARKTWELENNILPVEPT;MEGSSSAIAR	AT1G22920;AT1G22920	COP9 signalosome 5A (CSN5A)	M	E	√				AT1G22920.1;AT1G22920.2	1:8111895	AT1G22920.1(pos1);AT1G22920.2(pos1)	1	1							27	0	27	10	16	0	0	1
MEGSSSSSSLISKSDAELEEMLDR	MEGSSSSSSLISKSDAELEEMLDR	AT2G26780	ARM repeat superfamily protein	M	E	√				AT2G26780.1	2:11410125	AT2G26780.1(pos1)	1	1							6	0	6	3	3	0	0	0
MEGSSSTIAR	MEGSSSTIAR	AT1G71230	COP9-signalosome 5B (CSN5B)	M	E	√				AT1G71230.1	1:26852560	AT1G71230.1(pos1)	1	1							6	0	6	3	3	0	0	0
MEGTGVVAVY	MEGTGVVAVY	AT5G01410	REDUCED SUGAR RESPONSE 4 (RSR4)	M	E	√				AT5G01410.1	5:173505	AT5G01410.1(pos1)	1	1							3	0	3	0	0	3	0	0
MEGTVFTPCLEGMKHVKS	MEGTVFTPCLEGMKHVKS	AT2G33470	glycolipid transfer protein 1 (GLTP1)	M	E	√				AT2G33470.1	2:14177950	AT2G33470.1(pos1)	1	1							2	0	2	0	0	0	0	2
MEGVELELER	MEGVELELER	AT1G23220	Dynein light chain type 1 family protein	M	E	√				AT1G23220.1	1:8242614	AT1G23220.1(pos1)	1	1							4	0	4	4	0	0	0	0
MEGVGLRAVGSHCSLSEM	MEGVGLRAVGSHCSLSEM;MEGVGLR	AT1G35580;AT1G35580	cytosolic invertase 1 (CINV1)	M	E	√				AT1G35580.1;AT1G35580.3	1:13124808	AT1G35580.1(pos1);AT1G35580.3(pos1)	1	1							10	0	10	3	3	0	0	4
MEHQDLTDSRKDPLCISQL	MEHQDLTDSRKDPLCISQL;MEHQDLTDSR	AT1G22730	MA3 domain-containing protein	M	E	√				AT1G22730.1	1:8046511	AT1G22730.1(pos1)	1	1							9	0	9	0	7	2	0	0
MEHQNAVKEALNALYHHPDDTVR	MEHQNAVKEALNALYHHPDDTVR	AT5G62600	ARM repeat superfamily protein	M	E	√				AT5G62600.1	5:25132473	AT5G62600.1(pos1)	1	1							4	0	4	0	4	0	0	0
MEHRKVRGNGI	MEHRKVRGNGI	AT2G26740	soluble epoxide hydrolase (SEH)	M	E	√				AT2G26740.1	2:11394257	AT2G26740.1(pos1)	1	1							2	0	2	0	0	0	0	2
MEIATDTAKQMRDEELF	MEIATDTAKQMRDEELF;MEIATDTAKQMR	AT2G03430	Ankyrin repeat family protein	M	E	√				AT2G03430.1	2:1037536	AT2G03430.1(pos1)	1	1							39	0	39	26	10	3	0	0
MEIATVVKANGGCEADR	MEIATVVKANGGCEADR	AT3G02570	MATERNAL EFFECT EMBRYO ARREST 31 (MEE31)	M	E	√				AT3G02570.1	3:545478	AT3G02570.1(pos1)	1	1							2	0	2	2	0	0	0	0
MEIDEEEPMVFLDR	MEIDEEEPMVFLDR	AT2G36740	SWC2	M	E	√				AT2G36740.1	2:15409430	AT2G36740.1(pos1)	1	1							2	0	2	2	0	0	0	0
MEIDKAIGESDDKRLKTKY	MEIDKAIGESDDKRLKTKY;MEIDKAIGESDDKR	AT5G03430	phosphoadenosine phosphosulfate (PAPS) reductase family protein	M	E	√				AT5G03430.1	5:852867	AT5G03430.1(pos1)	1	1							10	0	10	6	2	2	0	0
MEIDSEKIHER	MEIDSEKIHER	AT2G42120;AT2G42120	DNA polymerase delta small subunit (POLD2)	M	E	√				AT2G42120.1;AT2G42120.2	2:17565965	AT2G42120.1(pos1);AT2G42120.2(pos1)	1	1							5	0	5	0	5	0	0	0
MEIEEASR	MEIEEASR	AT3G52190	phosphate transporter traffic facilitator1 (PHF1)	M	E	√				AT3G52190.1	3:19356910	AT3G52190.1(pos1)	1	1							3	0	3	2	1	0	0	0
MEIFQKAKAVR	MEIFQKAKAVR	AT1G59710	FUNCTIONS IN: molecular_function unknown	M	E	√				AT1G59710.1	1:21938623	AT1G59710.1(pos1)	1	1							2	0	2	2	0	0	0	0
MEIGEIEIAKQR	MEIGEIEIAKQR	AT1G73380	unknown protein	M	E	√				AT1G73380.1	1:27589100	AT1G73380.1(pos1)	1	1							5	0	5	5	0	0	0	0
MEIKPGLSALVTGGASGIGRAL	MEIKPGLSALVTGGASGIGRAL;MEIKPGLSALVTGGASGIGR	AT1G49670;AT1G49670	NQR	M	E	√				AT1G49670.1;AT1G49670.2	1:18386021	AT1G49670.1(pos1);AT1G49670.2(pos1)	1	1							3	10	13	7	5	1	0	0
MEILPIPAESFKVGFIGAGKMAESIAR	MEILPIPAESFKVGFIGAGKMAESIAR;MEILPIPAESFKVGF;MEILPIPAESF	AT5G14800;AT5G14800	pyrroline-5- carboxylate (P5C) reductase (P5CR)	M	E	√				AT5G14800.1;AT5G14800.2	5:4787618	AT5G14800.1(pos1);AT5G14800.2(pos1)	1	1							3	0	3	0	1	2	0	0
MEIPSLNKQQEFTLASVT	MEIPSLNKQQEFTLASVT;MEIPSLNKQQEF;MEIPSLNKQQE	AT5G49020;AT5G49020	protein arginine methyltransferase 4A (PRMT4A)	M	E	√				AT5G49020.1;AT5G49020.2	5:19871341	AT5G49020.1(pos1);AT5G49020.2(pos1)	1	1							7	0	7	0	0	3	3	1
MEITNVTEY	MEITNVTEY	AT3G14415;AT3G14415;AT3G14420;AT3G14420	Aldolase-type TIM barrel family protein	M	E	√				AT3G14415.1;AT3G14415.2;AT3G14420.1;AT3G14420.3	3:4818667	AT3G14415.1(pos1);AT3G14415.2(pos1);AT3G14420.1(pos1);AT3G14420.3(pos1)	1	1							2	0	2	0	0	0	0	2
MEKATER	MEKATER	AT1G04710	peroxisomal 3-ketoacyl-CoA thiolase 4 (PKT4)	M	E	√				AT1G04710.1	1:1321941	AT1G04710.1(pos1)	1	1							3	0	3	1	2	0	0	0
MEKEDELQKLNGQVSAPR	MEKEDELQKLNGQVSAPR;MEKEDELQKL	AT3G58470	nucleic acid binding	M	E	√				AT3G58470.1	3:21628507	AT3G58470.1(pos1)	1	1							17	0	17	10	6	1	0	0
MEKEELNKLNHL	MEKEELNKLNHL	AT3G26560	ATP-dependent RNA helicase, putative	M	E	√				AT3G26560.1	3:9753719	AT3G26560.1(pos1)	1	1							2	0	2	0	0	2	0	0
MEKESHEENNHTISGDLTAKR	MEKESHEENNHTISGDLTAKR;MEKESHEENNHTISG	AT5G54930;AT5G54930	AT hook motif-containing protein	M	E	√				AT5G54930.1;AT5G54930.2	5:22306839	AT5G54930.1(pos1);AT5G54930.2(pos1)	1	1							3	0	3	0	2	0	0	1
MEKFSYNSYPDSTDSSPR	MEKFSYNSYPDSTDSSPR	AT5G64430	Octicosapeptide/Phox/Bem1p family protein	M	E	√				AT5G64430.1	5:25764081	AT5G64430.1(pos1)	1	1							6	0	6	3	3	0	0	0
MEKGKGRKEEVVTREY	MEKGKGRKEEVVTREY;MEKGKGR	AT2G19740	Ribosomal protein L31e family protein	M	E	√				AT2G19740.1	2:8513577	AT2G19740.1(pos1)	1	1							18	0	18	2	10	6	0	0
MEKKENGL	MEKKENGL	AT4G36940	nicotinate phosphoribosyltransferase 1 (NAPRT1)	M	E	√				AT4G36940.1	4:17416938	AT4G36940.1(pos1)	1	1							2	0	2	0	0	0	0	2
MEKKKVATPLVCHGHSRPVV	MEKKKVATPLVCHGHSRPVV	AT3G15610	Transducin/WD40 repeat-like superfamily protein	M	E	√				AT3G15610.1	3:5292796	AT3G15610.1(pos1)	1	1							2	0	2	0	0	0	0	2
MEKKKVTIPQVCHGHSRPVVDLF	MEKKKVTIPQVCHGHSRPVVDLF;MEKKKVTIPQVCHGHSRPVV	AT1G52730	Transducin/WD40 repeat-like superfamily protein	M	E	√				AT1G52730.1	1:19642866	AT1G52730.1(pos1)	1	1							3	0	3	0	0	1	0	2
MEKKLPR	MEKKLPR	AT4G05530	indole-3-butyric acid response 1 (IBR1)	M	E	√				AT4G05530.1	4:2816462	AT4G05530.1(pos1)	1	1							17	8	25	7	18	0	0	0
MEKNASTSSLK	MEKNASTSSLK	AT4G17260	Lactate/malate dehydrogenase family protein	M	E	√				AT4G17260.1	4:9674057	AT4G17260.1(pos1)	1	1							2	0	2	0	0	0	0	2
MEKNMKFPVVDLSKL	MEKNMKFPVVDLSKL;MEKNMKFPVVDLSK;MEKNMKFPVV	AT1G62380	ACC oxidase 2 (ACO2)	M	E	√				AT1G62380.1	1:23082340	AT1G62380.1(pos1)	1	1							12	0	12	1	0	10	0	1
MEKNSFKLSNPLEMR	MEKNSFKLSNPLEMR	AT4G04620	autophagy 8b (ATG8B)	M	E	√				AT4G04620.1	4:2329926	AT4G04620.1(pos1)	1	1							4	0	4	3	1	0	0	0
MEKNTPVRKPHMSTA	MEKNTPVRKPHMSTA;MEKNTPVR	AT1G35780	unknown protein	M	E	√				AT1G35780.1	1:13280113	AT1G35780.1(pos1)	1	1							18	0	18	5	10	0	0	3
MEKPGHETDIAGSRR	MEKPGHETDIAGSRR;MEKPGHET;MEKPGHETDIAGSR;MEKPGHE	AT4G19350	embryo defective 3006 (EMB3006)	M	E	√				AT4G19350.1	4:10563676	AT4G19350.1(pos1)	1	1							7	0	7	0	4	0	2	1
MEKPKFKTVQEVVAAGEGIPERYLQPPAV	MEKPKFKTVQEVVAAGEGIPERYLQPPAV;MEKPKFKTVQE	AT5G20550	2-oxoglutarate (2OG) and Fe(II)-dependent oxygenase superfamily protein	M	E	√				AT5G20550.1	5:6953856	AT5G20550.1(pos1)	1	1							6	0	6	0	0	0	3	3
MEKPKFKTVQEVVAAGEGLPERY	MEKPKFKTVQEVVAAGEGLPERY;MEKPKFKTVQE	AT5G20400	2-oxoglutarate (2OG) and Fe(II)-dependent oxygenase superfamily protein	M	E	√				AT5G20400.1	5:6894871	AT5G20400.1(pos1)	1	1							9	0	9	0	0	9	0	0
MEKPNPR	MEKPNPR	AT4G09570	calcium-dependent protein kinase 4 (CPK4)	M	E	√				AT4G09570.1	4:6049560	AT4G09570.1(pos1)	1	1							5	0	5	0	5	0	0	0
MEKSGYGR	MEKSGYGR	AT4G05160	AMP-dependent synthetase and ligase family protein	M	E	√				AT4G05160.1	4:2664451	AT4G05160.1(pos1)	1	1							16	0	16	8	6	0	0	2
MEKSTSPATR	MEKSTSPATR	AT1G01730	unknown protein	M	E	√				AT1G01730.1	1:271002	AT1G01730.1(pos1)	1	1							5	0	5	2	3	0	0	0
MEKVTENPNSETQPSPPPPPNHQM	MEKVTENPNSETQPSPPPPPNHQM;MEKVTENPNSE	AT5G18920	Cox19-like CHCH family protein	M	E	√				AT5G18920.1	5:6310095	AT5G18920.1(pos1)	1	1							10	0	10	0	0	0	1	9
MELASFLGR	MELASFLGR	AT4G14420	HR-like lesion-inducing protein-related	M	E	√				AT4G14420.1	4:8303738	AT4G14420.1(pos1)	1	1							0	7	7	3	4	0	0	0
MELDLTPKLPKKVYGGDGGSY	MELDLTPKLPKKVYGGDGGSY;MELDLTPKLPK;MELDLTPKLPKKVY	AT1G07750	RmlC-like cupins superfamily protein	M	E	√				AT1G07750.1	1:2405863	AT1G07750.1(pos1)	1	1							23	0	23	1	0	22	0	0
MELEFESKYEINR	MELEFESKYEINR	AT3G59630	diphthamide synthesis DPH2 family protein	M	E	√				AT3G59630.1	3:22027776	AT3G59630.1(pos1)	1	1							2	0	2	2	0	0	0	0
MELKNVKDAFDR	MELKNVKDAFDR;MELKNVK	AT2G22690	zinc ion binding	M	E	√				AT2G22690.1	2:9650965	AT2G22690.1(pos1)	1	1							1	3	4	2	1	0	0	1
MELKSIKDAFDR	MELKSIKDAFDR;MELKSIK	AT4G37880	LisH/CRA/RING-U-box domains-containing protein	M	E	√				AT4G37880.1	4:17810183	AT4G37880.1(pos1)	1	1							5	3	8	2	2	0	0	4
MELNISESR	MELNISESR	AT1G26640	Amino acid kinase family protein	M	E	√				AT1G26640.1	1:9209766	AT1G26640.1(pos1)	1	1							5	0	5	3	2	0	0	0
MELQTMKITK	MELQTMKITK	AT1G26540	Agenet domain-containing protein	M	E	√				AT1G26540.1	1:9170795	AT1G26540.1(pos1)	1	1							1	1	2	0	0	0	0	2
MELSDPNNGKTNKPKQPPKRF	MELSDPNNGKTNKPKQPPKRF	AT5G62030	diphthamide synthesis DPH2 family protein	M	E	√				AT5G62030.1	5:24919046	AT5G62030.1(pos1)	1	1							2	0	2	0	0	2	0	0
MELSETYACVPSTER	MELSETYACVPSTER	AT3G18060	transducin family protein / WD-40 repeat family protein	M	E	√				AT3G18060.1	3:6183880	AT3G18060.1(pos1)	1	1							7	0	7	3	4	0	0	0
MELSPRAAELTNLF	MELSPRAAELTNLF;MELSPRAAEL	ATMG01190	ATP synthase subunit 1 (ATP1)	M	E	√				ATMG01190.1	Mt:303689	ATMG01190.1(pos1)	1	1							0	13	13	0	0	13	0	0
MELVGKVVR	MELVGKVVR	AT5G12400	DNA binding	M	E	√				AT5G12400.1	5:4013813	AT5G12400.1(pos1)	1	1							3	1	4	2	2	0	0	0
MELVKQDGNDSLDMLIR	MELVKQDGNDSLDMLIR	AT4G25610;AT4G25610	C2H2-like zinc finger protein	M	E	√				AT4G25610.1;AT4G25610.2	4:13063801	AT4G25610.1(pos1);AT4G25610.2(pos1)	1	1							2	0	2	2	0	0	0	0
MEMAVANHR	MEMAVANHR	AT5G60690	REVOLUTA (REV)	M	E	√				AT5G60690.1	5:24397734	AT5G60690.1(pos1)	1	1							3	0	3	0	3	0	0	0
MEMDSEETNPIMSSSPPGR	MEMDSEETNPIMSSSPPGR	AT2G32020	Acyl-CoA N-acyltransferases (NAT) superfamily protein	M	E	√				AT2G32020.1	2:13631744	AT2G32020.1(pos1)	1	1							3	0	3	3	0	0	0	0
MEMENHRPGSFTYMGR	MEMENHRPGSFTYMGR;MEMENHRPGSF	AT3G01400	ARM repeat superfamily protein	M	E	√				AT3G01400.1	3:151920	AT3G01400.1(pos1)	1	1							2	0	2	0	1	1	0	0
MEMGSDGEDQKIR	MEMGSDGEDQKIR	AT1G28420	homeobox-1 (HB-1)	M	E	√				AT1G28420.1	1:9979936	AT1G28420.1(pos1)	1	1							2	0	2	2	0	0	0	0
MEMMKIDPLFDR	MEMMKIDPLFDR	AT1G06650;AT1G06650	2-oxoglutarate (2OG) and Fe(II)-dependent oxygenase superfamily protein	M	E	√				AT1G06650.1;AT1G06650.2	1:2035909	AT1G06650.1(pos1);AT1G06650.2(pos1)	1	1							10	0	10	7	3	0	0	0
MEMMQDSFQVHR	MEMMQDSFQVHR;MEMMQDSF	AT4G30840	Transducin/WD40 repeat-like superfamily protein	M	E	√				AT4G30840.1	4:15019709	AT4G30840.1(pos1)	1	1							3	0	3	0	2	1	0	0
MEMSGLGR	MEMSGLGR	AT3G18640	Zinc finger C-x8-C-x5-C-x3-H type family protein	M	E	√				AT3G18640.1	3:6415829	AT3G18640.1(pos1)	1	1							2	0	2	2	0	0	0	0
MENAGKATSLQSSRDLF	MENAGKATSLQSSRDLF;MENAGKATSL;MENAGKATSLQSSR	AT2G43940	HARMLESS TO OZONE LAYER 3 (HOL3)	M	E	√				AT2G43940.1	2:18197664	AT2G43940.1(pos1)	1	1							34	0	34	18	6	3	0	7
MENDAGQVTELYIPR	MENDAGQVTELYIPR;MENDAGQVTEL;MENDAGQVTELY	AT3G53890	Ribosomal protein S21e	M	E	√				AT3G53890.1	3:19956049	AT3G53890.1(pos1)	1	1							47	1	48	18	27	3	0	0
MENGEAKQSVPLLTPYKMGR	MENGEAKQSVPLLTPYKMGR	AT1G76680;AT1G76680	12-oxophytodienoate reductase 1 (OPR1)	M	E	√				AT1G76680.1;AT1G76680.2	1:28776982	AT1G76680.1(pos1);AT1G76680.2(pos1)	1	1							6	0	6	2	4	0	0	0
MENGGQYDNAR	MENGGQYDNAR	AT2G21240	basic pentacysteine 4 (BPC4)	M	E	√				AT2G21240.1	2:9102489	AT2G21240.1(pos1)	1	1							2	0	2	1	1	0	0	0
MENGSGKVLKPMDSEQLR	MENGSGKVLKPMDSEQLR	AT2G20340	Pyridoxal phosphate (PLP)-dependent transferases superfamily protein	M	E	√				AT2G20340.1	2:8779804	AT2G20340.1(pos1)	1	1							3	0	3	3	0	0	0	0
MENLISLVNKIQR	MENLISLVNKIQR	AT5G42080;AT5G42080;AT5G42080	dynamin-like protein (DL1)	M	E	√				AT5G42080.1;AT5G42080.2;AT5G42080.3	5:16824536	AT5G42080.1(pos1);AT5G42080.2(pos1);AT5G42080.3(pos1)	1	1							12	0	12	2	10	0	0	0
MENLSHSR	MENLSHSR	AT4G36520	Chaperone DnaJ-domain superfamily protein	M	E	√				AT4G36520.1	4:17235435	AT4G36520.1(pos1)	1	1							4	0	4	0	4	0	0	0
MENLTEIESTMESLTEMESER	MENLTEIESTMESLTEMESER	AT2G17410;AT2G17410	ARID/BRIGHT DNA-binding domain-containing protein	M	E	√				AT2G17410.1;AT2G17410.2	2:7559869	AT2G17410.1(pos1);AT2G17410.2(pos1)	1	1							3	0	3	3	0	0	0	0
MENLVGLLR	MENLVGLLR	AT1G23140;AT5G37740;AT5G37740	Calcium-dependent lipid-binding (CaLB domain) family protein	M	E	√				AT1G23140.1;AT5G37740.1;AT5G37740.2	1:8203172	AT1G23140.1(pos1);AT5G37740.1(pos1);AT5G37740.2(pos1)	1	1							10	0	10	6	4	0	0	0
MENNNLGLRF	MENNNLGLRF;MENNNLGLR	AT4G16340	SPIKE1 (SPK1)	M	E	√				AT4G16340.1	4:9241060	AT4G16340.1(pos1)	1	1							3	0	3	2	0	1	0	0
MENNREGPY	MENNREGPY	AT5G63750	ARIADNE 13 (ARI13)	M	E	√				AT5G63750.1	5:25514729	AT5G63750.1(pos1)	1	1							5	0	5	0	0	5	0	0
MENPAEKP	MENPAEKP	AT5G05520	Outer membrane OMP85 family protein	M	E	√				AT5G05520.1	5:1632912	AT5G05520.1(pos1)	1	1							2	0	2	0	0	0	0	2
MENPAKR	MENPAKR	AT3G01980;AT3G01980;AT3G01980	NAD(P)-binding Rossmann-fold superfamily protein	M	E	√				AT3G01980.1;AT3G01980.2;AT3G01980.3	3:328833	AT3G01980.1(pos1);AT3G01980.2(pos1);AT3G01980.3(pos1)	1	1							4	0	4	2	2	0	0	0
MENPNNLRE	MENPNNLRE;MENPNNLR	AT1G08050	Zinc finger (C3HC4-type RING finger) family protein	M	E	√				AT1G08050.1	1:2501311	AT1G08050.1(pos1)	1	1							6	0	6	2	3	0	1	0
MENQEPDIEKLPRDDVPDREPDHKKL	MENQEPDIEKLPRDDVPDREPDHKKL;MENQEPDIEKLPR	AT1G20370	Pseudouridine synthase family protein	M	E	√				AT1G20370.1	1:7053588	AT1G20370.1(pos1)	1	1							24	0	24	3	6	12	0	3
MENTDVFLGLHDFLER	MENTDVFLGLHDFLER	AT3G19770	VPS9A	M	E	√				AT3G19770.1	3:6866916	AT3G19770.1(pos1)	1	1							2	0	2	0	2	0	0	0
MENTLSPLLSPSPASEVAAR	MENTLSPLLSPSPASEVAAR	AT1G30910	Molybdenum cofactor sulfurase family protein	M	E	√				AT1G30910.1	1:11000912	AT1G30910.1(pos1)	1	1							10	0	10	8	2	0	0	0
MENVVVVR	MENVVVVR	AT2G38160	unknown protein	M	E	√				AT2G38160.1	2:15988464	AT2G38160.1(pos1)	1	1							2	0	2	1	0	0	0	1
MEPCELSANTVIAHPRALT	MEPCELSANTVIAHPRALT;MEPCELSANTVIAHPR	AT2G38680	5'-nucleotidases	M	E	√				AT2G38680.1	2:16175873	AT2G38680.1(pos1)	1	1							3	0	3	0	1	0	0	2
MEPDVSIETLSIIR	MEPDVSIETLSIIR	AT5G11040	TRS120	M	E	√				AT5G11040.1	5:3495332	AT5G11040.1(pos1)	1	1							2	0	2	2	0	0	0	0
MEPEVIR	MEPEVIR	AT5G48840	homolog of bacterial PANC (PANC)	M	E	√				AT5G48840.1	5:19805041	AT5G48840.1(pos1)	1	1							3	0	3	1	1	0	0	1
MEPFVVKENIIASASSPMKKRRIDHTESA	MEPFVVKENIIASASSPMKKRRIDHTESA;MEPFVVKENIIASASSPMKKRRI;MEPFVVKE	AT5G06460	ubiquitin activating enzyme 2 (UBA 2)	M	E	√				AT5G06460.1	5:1970239	AT5G06460.1(pos1)	1	1							4	0	4	0	0	0	1	3
MEPHEAETFVNKR	MEPHEAETFVNKR	AT2G14260;AT2G14260	proline iminopeptidase (PIP)	M	E	√				AT2G14260.2	2:6043475	AT2G14260.1(pos52);AT2G14260.2(pos1)	52;1	1							7	0	7	0	7	0	0	0	11	41	cTP	AT2G14260.1
MEPHEDVKDNLAKELYGESVQL	MEPHEDVKDNLAKELYGESVQL	AT3G15750	Essential protein Yae1, N-terminal	M	E	√				AT3G15750.1	3:5335089	AT3G15750.1(pos1)	1	1							2	0	2	0	0	2	0	0
MEPPAKGTVTPLGFSEEDVR	MEPPAKGTVTPLGFSEEDVR;MEPPAKGTVTPLGFSEE	AT1G03760	Prefoldin chaperone subunit family protein	M	E	√				AT1G03760.1	1:943320	AT1G03760.1(pos1)	1	1							7	0	7	3	2	0	1	1
MEPPATASNR	MEPPATASNR	AT2G21195	unknown protein	M	E	√				AT2G21195.1	2:9083191	AT2G21195.1(pos1)	1	1							1	1	2	2	0	0	0	0
MEPPEDGKVNFAKE	MEPPEDGKVNFAKE	AT1G34570	Essential protein Yae1, N-terminal	M	E	√				AT1G34570.1	1:12656444	AT1G34570.1(pos1)	1	1							2	0	2	0	0	0	2	0
MEPPKGDTVVKTEVPVKDPSLSVVD	MEPPKGDTVVKTEVPVKDPSLSVVD;MEPPKGDTVVKTE	AT2G22475;AT2G22475	GL2-EXPRESSION MODULATOR (GEM)	M	E	√				AT2G22475.1;AT2G22475.2	2:9541523	AT2G22475.1(pos1);AT2G22475.2(pos1)	1	1							3	0	3	0	0	0	3	0
MEPRVGNKF	MEPRVGNKF	AT1G72710;AT2G19470;AT4G26100	casein kinase 1-like protein 2 (CKL2)	M	E	√				AT1G72710.1;AT2G19470.1;AT4G26100.1	1:27372553	AT1G72710.1(pos1);AT2G19470.1(pos1);AT4G26100.1(pos1)	1	1							3	0	3	0	0	3	0	0
MEPSSGTGPEKRPTVDLVKDRNGTDQILL	MEPSSGTGPEKRPTVDLVKDRNGTDQILL;MEPSSGTGPEKR;MEPSSGTGPEKRPTV	AT4G23730	Galactose mutarotase-like superfamily protein	M	E	√				AT4G23730.1	4:12362955	AT4G23730.1(pos1)	1	1							6	0	6	3	0	1	0	2
MEPVSSWGNTSLVSVDPEIH	MEPVSSWGNTSLVSVDPEIH	AT4G13930	serine hydroxymethyltransferase 4 (SHM4)	M	E	√				AT4G13930.1	4:8050021	AT4G13930.1(pos1)	1	1							2	0	2	0	0	0	0	2
MEPYITR	MEPYITR	AT4G12540	unknown protein	M	E	√				AT4G12540.1	4:7431602	AT4G12540.1(pos1)	1	1							2	0	2	1	1	0	0	0
MEQAAERSSTIVASTSEGSDFDPISRL	MEQAAERSSTIVASTSEGSDFDPISRL;MEQAAERSSTIVASTSEGS	AT4G18372	Small nuclear ribonucleoprotein family protein	M	E	√				AT4G18372.1	4:10151687	AT4G18372.1(pos1)	1	1							2	0	2	0	0	1	0	1
MEQKPPVR	MEQKPPVR	AT5G09380	RNA polymerase III RPC4	M	E	√				AT5G09380.1	5:2913136	AT5G09380.1(pos1)	1	1							2	0	2	1	1	0	0	0
MEQLKTIGRELAMGSQGGFGQSKEFL	MEQLKTIGRELAMGSQGGFGQSKEFL;MEQLKTIGR	AT1G31730	Adaptin family protein	M	E	√				AT1G31730.1	1:11359907	AT1G31730.1(pos1)	1	1							15	0	15	2	8	0	0	5
MEQLSDSDHR	MEQLSDSDHR	AT1G79070	SNARE-associated protein-related	M	E	√				AT1G79070.1	1:29745807	AT1G79070.1(pos1)	1	1							2	0	2	0	2	0	0	0
MEQPKKVADR	MEQPKKVADR	AT1G73690	cyclin-dependent kinase D1	M	E	√				AT1G73690.1	1:27715113	AT1G73690.1(pos1)	1	1							2	0	2	1	1	0	0	0
MEQPMSPGTKSVDLR	MEQPMSPGTKSVDLR	AT3G03320	RNA-binding ASCH domain protein	M	E	√				AT3G03320.1	3:781872	AT3G03320.1(pos1)	1	1							3	0	3	2	1	0	0	0
MEQPRNNKTSQE	MEQPRNNKTSQE	AT1G32460	unknown protein	M	E	√				AT1G32460.1	1:11738859	AT1G32460.1(pos1)	1	1							2	0	2	0	0	0	2	0
MEQSAAPQPPTMPLPYLPSSVEASR	MEQSAAPQPPTMPLPYLPSSVEASR	AT1G35660	unknown protein	M	E	√				AT1G35660.1	1:13192743	AT1G35660.1(pos1)	1	1							2	0	2	1	0	0	0	1
MEQSEEGQQQQQQGVMDYVPPHAY	MEQSEEGQQQQQQGVMDYVPPHAY;MEQSEEGQQQQQQGVM	AT1G56170	nuclear factor Y, subunit C2 (NF-YC2)	M	E	√				AT1G56170.1	1:21025118	AT1G56170.1(pos1)	1	1							4	0	4	0	0	2	0	2
MEQSSGRVNPEQPNNVLASLVGSIVE	MEQSSGRVNPEQPNNVLASLVGSIVE;MEQSSGRVNPEQPNNVL	AT4G38440	LOCATED IN: chloroplast	M	E	√				AT4G38440.1	4:17989115	AT4G38440.1(pos1)	1	1							2	0	2	0	0	1	1	0
MERDEEASGPMMEMCTNGGEETSNR	MERDEEASGPMMEMCTNGGEETSNR	AT3G61140	FUSCA 6 (FUS6)	M	E	√				AT3G61140.1	3:22626335	AT3G61140.1(pos1)	1	1							9	0	9	0	9	0	0	0
MEREEEKTKEGSSY	MEREEEKTKEGSSY	AT5G58110	chaperone binding	M	E	√				AT5G58110.1	5:23515275	AT5G58110.1(pos1)	1	1							7	0	7	0	0	7	0	0
MERVMNIIKPKP	MERVMNIIKPKP	AT5G22950	VPS24.1	M	E	√				AT5G22950.1	5:7681380	AT5G22950.1(pos1)	1	1							2	0	2	0	0	0	0	2
MERYGGAGE	MERYGGAGE	AT5G18550	Zinc finger C-x8-C-x5-C-x3-H type family protein	M	E	√				AT5G18550.1	5:6160515	AT5G18550.1(pos1)	1	1							2	0	2	0	0	0	0	2
MESAALSR	MESAALSR	AT1G64190	6-phosphogluconate dehydrogenase family protein	M	E	√				AT1G64190.1	1:23827012	AT1G64190.1(pos1)	1	1							14	0	14	7	7	0	0	0
MESAGIQQLLAAER	MESAGIQQLLAAER;MESAGIQQLL	AT4G23710	vacuolar ATP synthase subunit G2 (VAG2)	M	E	√				AT4G23710.1	4:12350577	AT4G23710.1(pos1)	1	1							7	0	7	4	2	1	0	0
MESDEAAAVSPQATTPSGGTGASGPKKR	MESDEAAAVSPQATTPSGGTGASGPKKR	AT2G19520	FVE	M	E	√				AT2G19520.1	2:8456006	AT2G19520.1(pos1)	1	1							18	0	18	3	15	0	0	0
MESDSEMVALPLLPTPIESNYR	MESDSEMVALPLLPTPIESNYR;MESDSEMVALPLLPTPIESNY	AT4G35360	Uncharacterised conserved protein (UCP030210)	M	E	√				AT4G35360.1	4:16814656	AT4G35360.1(pos1)	1	1							10	0	10	6	2	2	0	0
MESDSEMVPFPQLPMPIENNYR	MESDSEMVPFPQLPMPIENNYR;MESDSEMVPFPQLPMPIENNY	AT2G17340	Uncharacterised conserved protein (UCP030210)	M	E	√				AT2G17340.1	2:7544089	AT2G17340.1(pos1)	1	1							27	0	27	8	9	10	0	0
MESEFQQHHFLLH	MESEFQQHHFLLH;MESEFQQHHF	AT1G51140	basic helix-loop-helix (bHLH) DNA-binding superfamily protein	M	E	√				AT1G51140.1	1:18945613	AT1G51140.1(pos1)	1	1							6	0	6	0	0	4	0	2
MESEGKIVF	MESEGKIVF	AT2G16060	hemoglobin 1 (HB1)	M	E	√				AT2G16060.1	2:6983522	AT2G16060.1(pos1)	1	1							2	0	2	0	0	2	0	0
MESEIASEFLPFCRIYK	MESEIASEFLPFCRIYK;MESEIASEFLPF;MESEIASEFLPFCR	AT1G49660	carboxyesterase 5 (CXE5)	M	E	√				AT1G49660.1	1:18379736	AT1G49660.1(pos1)	1	1							13	0	13	4	2	3	0	4
MESEKKIAHEIGGVKNDALRF	MESEKKIAHEIGGVKNDALRF;MESEKKIAHEIGGVKN	AT1G67250	Proteasome maturation factor UMP1	M	E	√				AT1G67250.1	1:25164967	AT1G67250.1(pos1)	1	1							2	0	2	0	0	1	0	1
MESEKPGIVSILAAATVDSEKPR	MESEKPGIVSILAAATVDSEKPR	AT4G15810	P-loop containing nucleoside triphosphate hydrolases superfamily protein	M	E	√				AT4G15810.1	4:8992591	AT4G15810.1(pos1)	1	1							2	0	2	2	0	0	0	0
MESEKVVVDELPLAIVR	MESEKVVVDELPLAIVR;MESEKVVV	AT2G27470	nuclear factor Y, subunit B11 (NF-YB11)	M	E	√				AT2G27470.1	2:11746375	AT2G27470.1(pos1)	1	1							14	0	14	9	4	0	0	1
MESESVKFGGPR	MESESVKFGGPR	AT5G19480	unknown protein	M	E	√				AT5G19480.1	5:6571828	AT5G19480.1(pos1)	1	1							3	0	3	2	1	0	0	0
MESFLFTSESVNEGHP	MESFLFTSESVNEGHP	AT3G17390	METHIONINE OVER-ACCUMULATOR 3 (MTO3)	M	E	√				AT3G17390.1	3:5953665	AT3G17390.1(pos1)	1	1							70	0	70	0	0	0	0	70
MESFPIINLEKLNGEER	MESFPIINLEKLNGEER	AT1G05010	ethylene-forming enzyme (EFE)	M	E	√				AT1G05010.1	1:1432695	AT1G05010.1(pos1)	1	1							5	0	5	4	1	0	0	0
MESGNSSSMQSSSGGGGGGDQEEYDSR	MESGNSSSMQSSSGGGGGGDQEEYDSR	AT5G65170	VQ motif-containing protein	M	E	√				AT5G65170.1	5:26041218	AT5G65170.1(pos1)	1	1							2	0	2	0	2	0	0	0
MESGSEKKFPLNAK	MESGSEKKFPLNAK	AT5G14720	Protein kinase superfamily protein	M	E	√				AT5G14720.1	5:4752642	AT5G14720.1(pos1)	1	1							2	0	2	0	0	0	0	2
MESHHASLGR	MESHHASLGR	AT5G59210;AT5G59210	myosin heavy chain-related	M	E	√				AT5G59210.1;AT5G59210.2	5:23893619	AT5G59210.1(pos1);AT5G59210.2(pos1)	1	1							4	0	4	0	4	0	0	0
MESHLGNGVGSSR	MESHLGNGVGSSR	AT1G57870;AT1G57870	shaggy-like kinase 42 (SK42)	M	E	√				AT1G57870.1;AT1G57870.3	1:21434877	AT1G57870.1(pos1);AT1G57870.3(pos1)	1	1							2	0	2	0	2	0	0	0
MESLAQLEAMCER	MESLAQLEAMCER	AT5G06120;AT5G06120;AT5G06120;AT5G06120	ARM repeat superfamily protein	M	E	√				AT5G06120.3;AT5G06120.2	5:1845309	AT5G06120.1(pos9);AT5G06120.4(pos9);AT5G06120.3(pos1);AT5G06120.2(pos1)	9;1	1							3	0	3	1	2	0	0	0
MESLDTNFPVR	MESLDTNFPVR	AT5G14710	CONTAINS InterPro DOMAIN/s: Proteasome assembly chaperone 3 (InterPro:IPR018788)	M	E	√				AT5G14710.1	5:4746465	AT5G14710.1(pos1)	1	1							8	0	8	5	3	0	0	0
MESNDDRNLEAINASVGR	MESNDDRNLEAINASVGR	AT1G51745	Tudor/PWWP/MBT superfamily protein	M	E	√				AT1G51745.1	1:19192055	AT1G51745.1(pos1)	1	1							2	0	2	0	2	0	0	0
MESNGSVSSMVNLEKFLCER	MESNGSVSSMVNLEKFLCER	AT3G58180	ARM repeat superfamily protein	M	E	√				AT3G58180.1	3:21544189	AT3G58180.1(pos1)	1	1							3	0	3	3	0	0	0	0
MESNHPHFKLILGSSSIAR	MESNHPHFKLILGSSSIAR;MESNHPHFKL;MESNHPHFK;MESNHPHF	AT5G42770;AT5G42770	Maf-like protein	M	E	√				AT5G42770.1;AT5G42770.2	5:17152147	AT5G42770.1(pos1);AT5G42770.2(pos1)	1	1							8	0	8	0	2	6	0	0
MESNRGQGSIQQLLAAEVEAQHIVNAAR	MESNRGQGSIQQLLAAEVEAQHIVNAAR;MESNRGQGSIQQLL;MESNRGQGSIQQLLAAE	AT3G01390	vacuolar membrane ATPase 10 (VMA10)	M	E	√				AT3G01390.1	3:150922	AT3G01390.1(pos1)	1	1							11	0	11	0	4	6	1	0
MESNVMFSGFSPR	MESNVMFSGFSPR	AT3G10040	sequence-specific DNA binding transcription factors	M	E	√				AT3G10040.1	3:3097875	AT3G10040.1(pos1)	1	1							2	0	2	2	0	0	0	0
MESPITQPQMFR	MESPITQPQMFR	AT5G25770;AT5G25770;AT5G25770	alpha/beta-Hydrolases superfamily protein	M	E	√				AT5G25770.1	5:8971389	AT5G25770.2(pos59);AT5G25770.3(pos62);AT5G25770.1(pos1)	59;62;1	1							6	0	6	4	2	0	0	0	28	34	SP	AT5G25770.3
MESPKSNVDDGYQNIFVMR	MESPKSNVDDGYQNIFVMR;MESPKSNVD;MESPKSNVDDGYQNIF	AT3G60450	Phosphoglycerate mutase family protein	M	E	√				AT3G60450.1	3:22340982	AT3G60450.1(pos1)	1	1							40	0	40	16	15	7	0	2
MESQKKIAHEIGGMKNDALRF	MESQKKIAHEIGGMKNDALRF;MESQKKIAHEIGGMKN	AT5G38660;AT5G38650	ACCLIMATION OF PHOTOSYNTHESIS TO ENVIRONMENT (APE1)	M	E	√				AT5G38650.1	5:15472699	AT5G38660.2(pos291);AT5G38650.1(pos1)	291;1	1							3	0	3	0	0	1	0	2
MESRPGVLVVGSSGVGKR	MESRPGVLVVGSSGVGKR	AT5G65960	GTP binding	M	E	√				AT5G65960.1	5:26385413	AT5G65960.1(pos1)	1	1							2	0	2	0	2	0	0	0
MESSIEGSSESTTVTTSPSRR	MESSIEGSSESTTVTTSPSRR;MESSIEGSSESTTVTTSPSR	AT5G11030;AT5G11030;AT5G11030	ABERRANT LATERAL ROOT FORMATION 4 (ALF4)	M	E	√				AT5G11030.1;AT5G11030.2;AT5G11030.3	5:3495078	AT5G11030.1(pos1);AT5G11030.2(pos1);AT5G11030.3(pos1)	1	1							8	0	8	5	3	0	0	0
MESSKPKNR	MESSKPKNR	AT5G07320	Mitochondrial substrate carrier family protein	M	E	√				AT5G07320.1	5:2310248	AT5G07320.1(pos1)	1	1							7	0	7	3	4	0	0	0
MESSLPQVAALDR	MESSLPQVAALDR	AT1G06620	2-oxoglutarate (2OG) and Fe(II)-dependent oxygenase superfamily protein	M	E	√				AT1G06620.1	1:2025618	AT1G06620.1(pos1)	1	1							3	0	3	3	0	0	0	0
MESSNFSSGVRTESSVKPRGALIVLEGL	MESSNFSSGVRTESSVKPRGALIVLEGL;MESSNFSSGVR	AT5G59440;AT5G59440;AT5G59440	ZEUS1 (ZEU1)	M	E	√				AT5G59440.2	5:23971889	AT5G59440.3(pos48);AT5G59440.2(pos1);AT5G59440.1(pos40)	48;1;40	1							11	0	11	7	2	0	0	2	12	60	mTP	AT5G59440.3
MESSPKQQNTEEER	MESSPKQQNTEEER	AT4G08550	electron carriers	M	E	√				AT4G08550.1	4:5444345	AT4G08550.1(pos1)	1	1							3	0	3	2	1	0	0	0
MESSQATTKPTRGAGGRKGG	MESSQATTKPTRGAGGRKGG;MESSQATTKPTR	AT5G27670	histone H2A 7 (HTA7)	M	E	√				AT5G27670.1	5:9793365	AT5G27670.1(pos1)	1	1							13	0	13	4	4	0	0	5
MESTEQPRNISGSMQSPRSPSSHPY	MESTEQPRNISGSMQSPRSPSSHPY	AT5G06140	sorting nexin 1 (SNX1)	M	E	√				AT5G06140.1	5:1858752	AT5G06140.1(pos1)	1	1							3	0	3	0	0	3	0	0
MESTESYAAGSPEELAKRSPEPH	MESTESYAAGSPEELAKRSPEPH;MESTESYAAGSPEELAKR	AT5G04430;AT5G04430	BINDING TO TOMV RNA 1S (SHORT FORM) (BTR1S)	M	E	√				AT5G04430.1;AT5G04430.2	5:1253523	AT5G04430.1(pos1);AT5G04430.2(pos1)	1	1							13	0	13	4	8	0	0	1
MESTISLKVNKGKGKGSKGASSSD	MESTISLKVNKGKGKGSKGASSSD;MESTISLKVNKGKGKGSKGASSS	AT5G41685	Mitochondrial outer membrane translocase complex, subunit Tom7	M	E	√				AT5G41685.1	5:16669646	AT5G41685.1(pos1)	1	1							2	0	2	0	0	0	0	2
MESVALSRIGLAGLAVMGQNLALNIA	MESVALSRIGLAGLAVMGQNLALNIA;MESVALSR	AT5G41670	6-phosphogluconate dehydrogenase family protein	M	E	√				AT5G41670.1	5:16667110	AT5G41670.1(pos1)	1	1							27	0	27	10	15	0	0	2
MESVEMNNPNSQTL	MESVEMNNPNSQTL	AT5G51300	splicing factor-related	M	E	√				AT5G51300.1	5:20852295	AT5G51300.1(pos1)	1	1							3	0	3	0	0	0	0	3
METAASSVATTR	METAASSVATTR	AT5G53620	unknown protein	M	E	√				AT5G53620.1	5:21781217	AT5G53620.1(pos1)	1	1							12	0	12	6	6	0	0	0
METESDDATITVVKDMR	METESDDATITVVKDMR	AT4G10760	mRNAadenosine methylase (MTA)	M	E	√				AT4G10760.1	4:6623312	AT4G10760.1(pos1)	1	1							7	0	7	6	1	0	0	0
METEYDQVLR	METEYDQVLR	AT1G48170	unknown protein	M	E	√				AT1G48170.1	1:17788810	AT1G48170.1(pos1)	1	1							5	0	5	3	2	0	0	0
METFLFTSESVNEGHP	METFLFTSESVNEGHP	AT1G02500;AT4G01850;AT2G36880;AT2G36880	S-adenosylmethionine synthetase 1 (SAM1)	M	E	√				AT1G02500.1;AT4G01850.1;AT2G36880.1;AT2G36880.2	1:519037	AT1G02500.1(pos1);AT4G01850.1(pos1);AT2G36880.1(pos1);AT2G36880.2(pos1)	1	1							32	0	32	0	0	0	0	32
METGAGIGLYPLHR	METGAGIGLYPLHR;METGAGIGLYPL	AT5G64460	Phosphoglycerate mutase family protein	M	E	√				AT5G64460.1	5:25775104	AT5G64460.1(pos1)	1	1							8	0	8	0	6	2	0	0
METKEFDSYSER	METKEFDSYSER	AT1G04350	2-oxoglutarate (2OG) and Fe(II)-dependent oxygenase superfamily protein	M	E	√				AT1G04350.1	1:1165296	AT1G04350.1(pos1)	1	1							2	0	2	2	0	0	0	0
METKIPKSMIAGVQTVMPVEVTQHR	METKIPKSMIAGVQTVMPVEVTQHR	AT5G02890	HXXXD-type acyl-transferase family protein	M	E	√				AT5G02890.1	5:671454	AT5G02890.1(pos1)	1	1							4	0	4	0	4	0	0	0
METKNENSDVSRAEEFKSQANEAFKGHKY	METKNENSDVSRAEEFKSQANEAFKGHKY;METKNENSDVSRAEEF;METKNENSDVSR;METKNENSDVSRAEEFKSQANEAF	AT2G42810;AT2G42810	PROTEIN PHOSPHATASE 5 (PP5)	M	E	√				AT2G42810.1;AT2G42810.2	2:17815896	AT2G42810.1(pos1);AT2G42810.2(pos1)	1	1							16	0	16	6	6	4	0	0
METKPNPR	METKPNPR	AT1G35670	calcium-dependent protein kinase 2 (CDPK2)	M	E	√				AT1G35670.1	1:13205456	AT1G35670.1(pos1)	1	1							15	0	15	7	8	0	0	0
METPKGTIIFTTVGR	METPKGTIIFTTVGR;METPKGTIIF	AT4G01870	tolB protein-related	M	E	√				AT4G01870.1	4:810431	AT4G01870.1(pos1)	1	1							7	0	7	2	4	1	0	0
METPTMKPDTVLILDYGSQYTHLITR	METPTMKPDTVLILDYGSQYTHLITR;METPTMKPD;METPTMKPDTVLILDYGSQY;METPTMKP;METPTMKPDTVLIL;METPTMKPDTVL	AT1G63660;AT1G63660	GMP synthase (glutamine-hydrolyzing), putative / glutamine amidotransferase, putative	M	E	√				AT1G63660.1;AT1G63660.2	1:23607080	AT1G63660.1(pos1);AT1G63660.2(pos1)	1	1							13	0	13	0	2	7	1	3
METQKTQAENPPKPATSSCRKKTKD	METQKTQAENPPKPATSSCRKKTKD;METQKTQAENPPKPATSSCR	AT3G05570	unknown protein	M	E	√				AT3G05570.1	3:1616636	AT3G05570.1(pos1)	1	1							5	0	5	2	2	0	0	1
METQNKLMNETKR	METQNKLMNETKR	AT3G11620;AT3G11620	alpha/beta-Hydrolases superfamily protein	M	E	√				AT3G11620.1;AT3G11620.3	3:3671734	AT3G11620.1(pos1);AT3G11620.3(pos1)	1	1							4	0	4	3	1	0	0	0
METQTNQSPKPAMTSCRKKVK	METQTNQSPKPAMTSCRKKVK;METQTNQSPKPAMTSCR	AT4G39235	unknown protein	M	E	√				AT4G39235.1	4:18268514	AT4G39235.1(pos1)	1	1							7	0	7	5	1	0	0	1
METQYPKLIEPSKTR	METQYPKLIEPSKTR	AT1G71170	6-phosphogluconate dehydrogenase family protein	M	E	√				AT1G71170.1	1:26830673	AT1G71170.1(pos1)	1	1							7	0	7	4	3	0	0	0
METSSNLSSMVR	METSSNLSSMVR	AT5G55000;AT5G55000	FIP2	M	E	√				AT5G55000.1;AT5G55000.2	5:22318644	AT5G55000.1(pos1);AT5G55000.2(pos1)	1	1							7	0	7	6	1	0	0	0
METTGEVVKTTTGSDGGVTVVR	METTGEVVKTTTGSDGGVTVVR	AT4G22770	AT hook motif DNA-binding family protein	M	E	√				AT4G22770.1	4:11965439	AT4G22770.1(pos1)	1	1							3	0	3	3	0	0	0	0
METTPETQSKTHRLPAGRE	METTPETQSKTHRLPAGRE;METTPETQSKTHR	AT3G11100	sequence-specific DNA binding transcription factors	M	E	√				AT3G11100.1	3:3477320	AT3G11100.1(pos1)	1	1							2	0	2	0	1	0	0	1
METVVDKDVLKSSGAELLPDGRRGL	METVVDKDVLKSSGAELLPDGRRGL;METVVDKDVLKSSGAELLPDGR	AT4G34270	TIP41-like family protein	M	E	√				AT4G34270.1	4:16406153	AT4G34270.1(pos1)	1	1							11	0	11	6	1	4	0	0
MEVDKKDER	MEVDKKDER	AT3G04600;AT3G04600	Nucleotidylyl transferase superfamily protein	M	E	√				AT3G04600.1;AT3G04600.2	3:1243152	AT3G04600.1(pos1);AT3G04600.2(pos1)	1	1							11	0	11	7	4	0	0	0
MEVEKSKSR	MEVEKSKSR	AT5G16780	DEFECTIVELY ORGANIZED TRIBUTARIES 2 (DOT2)	M	E	√				AT5G16780.1	5:5521566	AT5G16780.1(pos1)	1	1							5	0	5	4	1	0	0	0
MEVEKSKYRSE	MEVEKSKYRSE;MEVEKSKYR	AT1G20920	P-loop containing nucleoside triphosphate hydrolases superfamily protein	M	E	√				AT1G20920.1	1:7285342	AT1G20920.1(pos1)	1	1							8	0	8	5	1	0	0	2
MEVEVKLR	MEVEVKLR	AT2G11890;AT2G11890	adenylate cyclases	M	E	√				AT2G11890.1;AT2G11890.2	2:4802999	AT2G11890.1(pos1);AT2G11890.2(pos1)	1	1							5	0	5	4	1	0	0	0
MEVFKAAFSEASNSCDR	MEVFKAAFSEASNSCDR	AT3G16170	AMP-dependent synthetase and ligase family protein	M	E	√				AT3G16170.1	3:5476490	AT3G16170.1(pos1)	1	1							2	0	2	2	0	0	0	0
MEVGFKALL	MEVGFKALL	AT1G05350	NAD(P)-binding Rossmann-fold superfamily protein	M	E	√				AT1G05350.1	1:1564005	AT1G05350.1(pos1)	1	1							3	0	3	0	0	0	0	3
MEVGSATKKLQCQRIGCNAMFTD	MEVGSATKKLQCQRIGCNAMFTD;MEVGSATKKLQCQRIGCNAMFT;MEVGSATKKLQCQR;MEVGSATKKL	AT5G51700	PPHB SUSCEPTIBLE 2 (PBS2)	M	E	√				AT5G51700.1	5:21003143	AT5G51700.1(pos1)	1	1							20	0	20	7	5	3	0	5
MEVIRSQKRTVSN	MEVIRSQKRTVSN	AT1G67320;AT1G67320;AT1G67320	DNA primase, large subunit family	M	E	√				AT1G67320.1;AT1G67320.2;AT1G67320.3	1:25208966	AT1G67320.1(pos1);AT1G67320.2(pos1);AT1G67320.3(pos1)	1	1							2	0	2	0	0	0	0	2
MEVKGATR	MEVKGATR	AT4G25300	2-oxoglutarate (2OG) and Fe(II)-dependent oxygenase superfamily protein	M	E	√				AT4G25300.1	4:12945263	AT4G25300.1(pos1)	1	1							3	0	3	2	1	0	0	0
MEVLDRRDDEIRDSGNMDSIKSHY	MEVLDRRDDEIRDSGNMDSIKSHY	AT5G18110	novel cap-binding protein (NCBP)	M	E	√				AT5G18110.1	5:5990588	AT5G18110.1(pos1)	1	1							4	0	4	0	0	4	0	0
MEVLVGSTFR	MEVLVGSTFR	AT4G31510	unknown protein	M	E	√				AT4G31510.1	4:15277219	AT4G31510.1(pos1)	1	1							2	0	2	2	0	0	0	0
MEVNNETMQKSKFGR	MEVNNETMQKSKFGR	AT3G53450	Putative lysine decarboxylase family protein	M	E	√				AT3G53450.1	3:19815430	AT3G53450.1(pos1)	1	1							5	0	5	5	0	0	0	0
MEVPGSSKKMIATQEEMSAAKIALGSR	MEVPGSSKKMIATQEEMSAAKIALGSR;MEVPGSSKKMIATQEE;MEVPGSSKKMIATQE	AT2G02050	NADH-ubiquinone oxidoreductase B18 subunit, putative	M	E	√				AT2G02050.1	2:490024	AT2G02050.1(pos1)	1	1							8	0	8	0	0	0	7	1
MEVPKEQIATLIEHGLY	MEVPKEQIATLIEHGLY	AT2G39090;AT2G39090	tetratricopeptide repeat (TPR)-containing protein	M	E	√				AT2G39090.1;AT2G39090.2	2:16317233	AT2G39090.1(pos1);AT2G39090.2(pos1)	1	1							2	0	2	0	0	1	0	1
MEVSNQTRKRKAI	MEVSNQTRKRKAI;MEVSNQTR	AT3G02710	ARM repeat superfamily protein	M	E	√				AT3G02710.1	3:583184	AT3G02710.1(pos1)	1	1							10	0	10	4	4	0	0	2
MEVVDIDAR	MEVVDIDAR	AT5G27640;AT5G27640	translation initiation factor 3B1 (TIF3B1)	M	E	√				AT5G27640.1;AT5G27640.2	5:9784759	AT5G27640.1(pos1);AT5G27640.2(pos1)	1	1							15	0	15	9	6	0	0	0
MEVYNDDTEMR	MEVYNDDTEMR	AT3G42170	BED zinc finger	M	E	√				AT3G42170.1	3:14321838	AT3G42170.1(pos1)	1	1							7	0	7	6	1	0	0	0
MEYVNPEGLRL	MEYVNPEGLRL;MEYVNPEGLR	AT3G61620	RRP41	M	E	√				AT3G61620.1	3:22802910	AT3G61620.1(pos1)	1	1							10	0	10	6	3	0	0	1
MFAPATQPQQQHEQKKQSETVSSAEE	MFAPATQPQQQHEQKKQSETVSSAEE;MFAPATQPQQQHE	AT2G02160	CCCH-type zinc finger family protein	M	F	√				AT2G02160.1	2:555899	AT2G02160.1(pos1)	1	1							4	0	4	0	0	0	2	2
MFAVENGLQGDPR	MFAVENGLQGDPR;MFAVENGLQG	AT1G80050	adenine phosphoribosyl transferase 2 (APT2)	M	F	√				AT1G80050.1	1:30113261	AT1G80050.1(pos1)	1	1							3	5	8	6	1	0	0	1
MFCSSQLSQPMNGLKDIVETR	MFCSSQLSQPMNGLKDIVETR	AT5G10460	Haloacid dehalogenase-like hydrolase (HAD) superfamily protein	M	F	√				AT5G10460.1	5:3287822	AT5G10460.1(pos1)	1	1							4	0	4	3	1	0	0	0
MFFSGDPSTR	MFFSGDPSTR	AT3G17205;AT3G17205	ubiquitin protein ligase 6 (UPL6)	M	F	√				AT3G17205.1;AT3G17205.2	3:5873528	AT3G17205.1(pos1);AT3G17205.2(pos1)	1	1							4	0	4	3	1	0	0	0
MFGPTGGLGMNPSMDDMNLIQQAQR	MFGPTGGLGMNPSMDDMNLIQQAQR	AT1G51720	Amino acid dehydrogenase family protein	M	F	√				AT1G51720.1	1:19181741	AT1G51720.1(pos1)	1	1							1	1	2	2	0	0	0	0
MFGRGPSKKSDNTKFY	MFGRGPSKKSDNTKFY;MFGRGPSKKS;MFGRGPSKKSDNTKF	AT3G44110;AT3G44110	DNAJ homologue 3 (ATJ3)	M	F	√				AT3G44110.1;AT3G44110.2	3:15871059	AT3G44110.1(pos1);AT3G44110.2(pos1)	1	1							12	0	12	0	0	4	0	8
MFGSTLDSSR	MFGSTLDSSR	AT1G09020	homolog of yeast sucrose nonfermenting 4 (SNF4)	M	F	√				AT1G09020.1	1:2904212	AT1G09020.1(pos1)	1	1							5	0	5	3	2	0	0	0
MFGVVFPNRSFPI	MFGVVFPNRSFPI;MFGVVFPNR	AT1G66080	unknown protein	M	F	√				AT1G66080.1	1:24601027	AT1G66080.1(pos1)	1	1							0	6	6	3	2	0	0	1
MFHGQGFSR	MFHGQGFSR	AT3G43240	ARID/BRIGHT DNA-binding domain-containing protein	M	F	√				AT3G43240.1	3:15214440	AT3G43240.1(pos1)	1	1							3	0	3	0	3	0	0	0
MFKKAVEAKSHQRLSGA	MFKKAVEAKSHQRLSGA	AT1G71350	eukaryotic translation initiation factor SUI1 family protein	M	F	√				AT1G71350.1	1:26891209	AT1G71350.1(pos1)	1	1							3	0	3	0	0	0	0	3
MFKKFCLE	MFKKFCLE	AT1G09150	pseudouridine synthase and archaeosine transglycosylase (PUA) domain-containing protein	M	F	√				AT1G09150.1	1:2946599	AT1G09150.1(pos1)	1	1							3	0	3	0	0	0	3	0
MFKKIMKGGHRKPSKSE	MFKKIMKGGHRKPSKSE	AT3G09880	ATB' BETA	M	F	√				AT3G09880.1	3:3029902	AT3G09880.1(pos1)	1	1							2	0	2	0	0	0	2	0
MFLTRTEY	MFLTRTEY;MFLTRTE	AT1G53850;AT3G14290	20S proteasome alpha subunit E1 (PAE1)	M	F	√				AT1G53850.1;AT3G14290.1	1:20105792	AT1G53850.1(pos1);AT3G14290.1(pos1)	1	1							11	0	11	0	0	2	5	4
MFMNRLFGKPKQETSTLQTL	MFMNRLFGKPKQETSTLQTL	AT2G19830	SNF7.2	M	F	√				AT2G19830.1	2:8559389	AT2G19830.1(pos1)	1	1							2	0	2	0	0	0	0	2
MFNGLMDPEMIR	MFNGLMDPEMIR	AT5G21990	Tetratricopeptide repeat (TPR)-like superfamily protein	M	F	√				AT5G21990.1	5:7273395	AT5G21990.1(pos1)	1	1							7	0	7	4	3	0	0	0
MFNKFGSTSETLSKASAGLLR	MFNKFGSTSETLSKASAGLLR	;AT3G55480	#N/A	M	F	√				AT3G55480.2	3:20571171	AT3G55480.2(pos1)	1	1							3	0	3	1	2	0	0	0
MFPGMFMRKP	MFPGMFMRKP;MFPGMFMR	AT1G49410	translocase of the outer mitochondrial membrane 6 (TOM6)	M	F	√				AT1G49410.1	1:18286902	AT1G49410.1(pos1)	1	1							5	0	5	1	1	0	0	3
MFSAQHKIHKEKGVELSEL	MFSAQHKIHKEKGVELSEL;MFSAQHKIHKE	AT1G48830	Ribosomal protein S7e family protein	M	F	√				AT1G48830.1	1:18060935	AT1G48830.1(pos1)	1	1							15	0	15	0	0	0	5	10
MFSAQNKIKKDKNAEPTECEEQVAQALF	MFSAQNKIKKDKNAEPTECEEQVAQALF;MFSAQNKIKK;MFSAQNKIKKDKNAEPTECEE;MFSAQNKIKKDKNAEPTE	AT5G16130	Ribosomal protein S7e family protein	M	F	√				AT5G16130.1	5:5268984	AT5G16130.1(pos1)	1	1							29	0	29	0	0	9	11	9
MFSGIKIIPRDE	MFSGIKIIPRDE;MFSGIKIIPR	AT1G56290	CwfJ-like family protein	M	F	√				AT1G56290.1	1:21075939	AT1G56290.1(pos1)	1	1							3	0	3	2	0	0	1	0
MFSPLTKRAKQSSRNE	MFSPLTKRAKQSSRNE;MFSPLTKR	AT2G05120;AT2G05120	Nucleoporin, Nup133/Nup155-like	M	F	√				AT2G05120.1;AT2G05120.2	2:1846858	AT2G05120.1(pos1);AT2G05120.2(pos1)	1	1							8	0	8	2	3	0	3	0
MFSSMQILPLEAPPT	MFSSMQILPLEAPPT	AT1G14650	SWAP (Suppressor-of-White-APricot)/surp domain-containing protein / ubiquitin family protein	M	F	√				AT1G14650.1	1:5028077	AT1G14650.1(pos1)	1	1							3	0	3	0	0	0	0	3
MFSSSQFEPNSGF	MFSSSQFEPNSGF	AT2G24490	replicon protein A2 (RPA2)	M	F	√				AT2G24490.1	2:10400416	AT2G24490.1(pos1)	1	1							2	0	2	0	0	2	0	0
MFTNNQRQEE	MFTNNQRQEE;MFTNNQR	AT5G37290;AT5G37290	ARM repeat superfamily protein	M	F	√				AT5G37290.1;AT5G37290.2	5:14762730	AT5G37290.1(pos1);AT5G37290.2(pos1)	1	1							2	0	2	1	0	0	1	0
MFTSGNVTAR	MFTSGNVTAR	AT4G10180	DE-ETIOLATED 1 (DET1)	M	F	√				AT4G10180.1	4:6346543	AT4G10180.1(pos1)	1	1							1	1	2	2	0	0	0	0
MFVDDPSLHTLKR	MFVDDPSLHTLKR	AT3G27310	plant UBX domain-containing protein 1 (PUX1)	M	F	√				AT3G27310.1	3:10089077	AT3G27310.1(pos1)	1	1							1	1	2	0	2	0	0	0
MHAKTDSEVTSLAASSPAR	MHAKTDSEVTSLAASSPAR	AT1G45688;AT1G45688	unknown protein	M	H	√				AT1G45688.1;AT1G45688.2	1:17191502	AT1G45688.1(pos1);AT1G45688.2(pos1)	1	1							3	0	3	0	3	0	0	0
MHAPVLVLSDSLKRE	MHAPVLVLSDSLKRE;MHAPVLVLS;MHAPVLVLSDSLKR;MHAPVLVLSDSL	AT5G26360	TCP-1/cpn60 chaperonin family protein	M	H	√				AT5G26360.1	5:9258891	AT5G26360.1(pos1)	1	1							44	19	63	0	52	1	9	1
MHFTKLDDSPMFRKQLQSMEE	MHFTKLDDSPMFRKQLQSMEE;MHFTKLDDSPMFR	AT5G13300	SCARFACE (SFC)	M	H	√				AT5G13300.1	5:4262018	AT5G13300.1(pos1)	1	1							0	4	4	0	3	0	1	0
MHGRPRNASKPEEEAASAAKAVQL	MHGRPRNASKPEEEAASAAKAVQL	AT4G24490	RAB geranylgeranyl transferase alpha subunit 1 (RGTA1)	M	H	√				AT4G24490.1	4:12658103	AT4G24490.1(pos1)	1	1							6	0	6	0	0	6	0	0
MHKLSRSNRDKLQQFVAITGASE	MHKLSRSNRDKLQQFVAITGASE	AT3G12760	CONTAINS InterPro DOMAIN/s: Defective-in-cullin neddylation protein (InterPro:IPR014764), Protein of unknown function DUF298 (InterPro:IPR005176), UBA-like (InterPro:IPR009060)	M	H	√				AT3G12760.1	3:4054963	AT3G12760.1(pos1)	1	1							3	0	3	0	0	0	3	0
MHPPLTPHR	MHPPLTPHR	AT4G21192	Cytochrome c oxidase biogenesis protein Cmc1-like	M	H	√				AT4G21192.1	4:11294563	AT4G21192.1(pos1)	1	1							0	3	3	0	3	0	0	0
MHSSHLLLEEPIR	MHSSHLLLEEPIR	AT2G36580;AT3G52990	Pyruvate kinase family protein	M	H	√				AT2G36580.1;AT3G52990.1	2:15339253	AT2G36580.1(pos1);AT3G52990.1(pos1)	1	1							1	10	11	0	11	0	0	0
MHYMGLFSR	MHYMGLFSR	AT1G18630	glycine-rich RNA-binding protein 6 (GR-RBP6)	M	H	√				AT1G18630.1	1:6415226	AT1G18630.1(pos1)	1	1							0	3	3	0	3	0	0	0	31	32	mTP	AT1G18630.1
MIESQRHSYHLV	MIESQRHSYHLV;MIESQRHSY	AT2G07687	Cytochrome c oxidase, subunit III	M	I	√				AT2G07687.1	2:3312651	AT2G07687.1(pos1)	1	1							0	6	6	0	0	5	0	1
MIEVVLNDR	MIEVVLNDR	AT3G45180;AT5G42300	Ubiquitin-like superfamily protein	M	I	√				AT3G45180.1;AT5G42300.1	3:16539212	AT3G45180.1(pos1);AT5G42300.1(pos1)	1	1							0	28	28	22	6	0	0	0
MIGAVNSVEAVITSIQGLSGSPE	MIGAVNSVEAVITSIQGLSGSPE	AT5G14250;AT5G14250	CONSTITUTIVE PHOTOMORPHOGENIC 13 (COP13)	M	I	√				AT5G14250.1;AT5G14250.2	5:4597970	AT5G14250.1(pos1);AT5G14250.2(pos1)	1	1							7	0	7	0	0	0	0	7
MIGLFKVKE	MIGLFKVKE;MIGLFKVK	AT2G18600;AT4G36800	Ubiquitin-conjugating enzyme family protein	M	I	√				AT2G18600.1;AT4G36800.1	2:8074565	AT2G18600.1(pos1);AT4G36800.1(pos1)	1	1							12	0	12	2	0	0	10	0
MIGVGKMKQYSNVLDKPLSKGKQE	MIGVGKMKQYSNVLDKPLSKGKQE;MIGVGKMKQYSNVL;MIGVGKMKQY	AT5G58030	Transport protein particle (TRAPP) component	M	I	√				AT5G58030.1	5:23488483	AT5G58030.1(pos1)	1	1							6	0	6	0	0	1	1	4
MIIAKQYR	MIIAKQYR	AT5G39360	EID1-like 2 (EDL2)	M	I	√				AT5G39360.1	5:15754062	AT5G39360.1(pos1)	1	1							2	2	4	4	0	0	0	0
MIISEANRKEICKY	MIISEANRKEICKY;MIISEANR	AT5G52650	RNA binding Plectin/S10 domain-containing protein	M	I	√				AT5G52650.1	5:21357003	AT5G52650.1(pos1)	1	1							0	37	37	12	19	6	0	0
MIISENNRREICKY	MIISENNRREICKY;MIISENNR	AT4G25740;AT4G25740	RNA binding Plectin/S10 domain-containing protein	M	I	√				AT4G25740.1;AT4G25740.2	4:13108751	AT4G25740.1(pos1);AT4G25740.2(pos1)	1	1							0	11	11	6	4	1	0	0
MIISETNRREISKY	MIISETNRREISKY;MIISETNR	AT5G41520	RNA binding Plectin/S10 domain-containing protein	M	I	√				AT5G41520.1	5:16610583	AT5G41520.1(pos1)	1	1							0	11	11	3	7	1	0	0
MIKAVMMMNTQGKPR	MIKAVMMMNTQGKPR	AT3G50860	Clathrin adaptor complex small chain family protein	M	I	√				AT3G50860.1	3:18902346	AT3G50860.1(pos1)	1	1							0	2	2	0	2	0	0	0
MIKQIFGKLPRKPSKSSHN	MIKQIFGKLPRKPSKSSHN;MIKQIFGKLPR	AT4G15415	ATB' GAMMA	M	I	√				AT4G15415.1	4:8817707	AT4G15415.1(pos1)	1	1							2	0	2	1	0	0	0	1
MILLQSHSR	MILLQSHSR	AT1G30825	DISTORTED TRICHOMES 2 (DIS2)	M	I	√				AT1G30825.1	1:10961106	AT1G30825.1(pos1)	1	1							0	2	2	0	2	0	0	0
MILSQTMVAEAEIR	MILSQTMVAEAEIR	AT1G48040	Protein phosphatase 2C family protein	M	I	√				AT1G48040.1	1:17721698	AT1G48040.1(pos1)	1	1							2	0	2	2	0	0	0	0
MINGGGEGGSQR	MINGGGEGGSQR	AT5G15570	Bromodomain transcription factor	M	I	√				AT5G15570.1	5:5066851	AT5G15570.1(pos1)	1	1							1	2	3	2	1	0	0	0
MIPFPLLPTPIETNYR	MIPFPLLPTPIETNYR;MIPFPLLPTPIETNY;MIPFPLLPTPIE	AT2G17320	Uncharacterised conserved protein (UCP030210)	M	I	√				AT2G17320.1	2:7535876	AT2G17320.1(pos1)	1	1							2	7	9	3	2	3	1	0
MIQPQTYLNVADNSGARE	MIQPQTYLNVADNSGARE;MIQPQTYLNVADNSGAR;MIQPQTYLNVA	ATCG00780	ribosomal protein L14 (RPL14)	M	I	√				ATCG00780.1	Pt:81064	ATCG00780.1(pos1)	1	1							0	9	9	5	1	0	2	1
MISILAQER	MISILAQER	AT2G28430	unknown protein	M	I	√				AT2G28430.1	2:12160387	AT2G28430.1(pos1)	1	1							0	3	3	1	2	0	0	0
MISRSYTNLLD	MISRSYTNLLD;MISRSYTNLL	AT1G06410	trehalose-phosphatase/synthase 7 (TPS7)	M	I	√				AT1G06410.1	1:1955413	AT1G06410.1(pos1)	1	1							4	0	4	0	0	0	1	3
MITDSITNASATSAPR	MITDSITNASATSAPR	AT5G62910	RING/U-box superfamily protein	M	I	√				AT5G62910.1	5:25250830	AT5G62910.1(pos1)	1	1							0	2	2	0	2	0	0	0
MIYDVNSGLFRSFLSQKGSSSDKRKME	MIYDVNSGLFRSFLSQKGSSSDKRKME;MIYDVNSGLF;MIYDVNSGLFRSFLSQKGSSSD;MIYDVNSGLFR	AT3G07230	wound-responsive protein-related	M	I	√				AT3G07230.1	3:2299920	AT3G07230.1(pos1)	1	1							0	61	61	20	30	4	7	0
MKAAVFRNEDG	MKAAVFRNEDG;MKAAVFR	AT5G12010	unknown protein	M	K	√				AT5G12010.1	5:3879483	AT5G12010.1(pos1)	1	1							3	3	6	2	3	0	0	1
MKAESSNESFIIGQRVHSLN	MKAESSNESFIIGQRVHSLN;MKAESSNESFIIGQR;MKAESSNESF	AT1G71440	PFIFFERLING (PFI)	M	K	√				AT1G71440.1	1:26924373	AT1G71440.1(pos1)	1	1							4	0	4	2	0	1	0	1
MKAIVISEPGKPEVLQLR	MKAIVISEPGKPEVLQLR;MKAIVISEPGKPE	AT4G21580;AT4G21580	oxidoreductase, zinc-binding dehydrogenase family protein	M	K	√				AT4G21580.1;AT4G21580.3	4:11475822	AT4G21580.1(pos1);AT4G21580.3(pos1)	1	1							0	19	19	10	4	0	2	3
MKALILVGGFGTR	MKALILVGGFGTR	AT2G39770;AT3G55590	CYTOKINESIS DEFECTIVE 1 (CYT1)	M	K	√				AT2G39770.1;AT3G55590.1	2:16589401	AT2G39770.1(pos1);AT3G55590.1(pos1)	1	1							0	5	5	0	5	0	0	0
MKAPSSNGVSPNPVEGER	MKAPSSNGVSPNPVEGER;MKAPSSNGVSPNPVEGE	AT5G20730;AT5G20730;AT5G20730	NON-PHOTOTROPHIC HYPOCOTYL (NPH4)	M	K	√				AT5G20730.1;AT5G20730.2;AT5G20730.3	5:7021504	AT5G20730.1(pos1);AT5G20730.2(pos1);AT5G20730.3(pos1)	1	1							0	3	3	1	1	0	1	0
MKASIEKLR	MKASIEKLR	AT3G26910;AT3G26910	hydroxyproline-rich glycoprotein family protein	M	K	√				AT3G26910.1;AT3G26910.2	3:9918511	AT3G26910.1(pos1);AT3G26910.2(pos1)	1	1							3	0	3	3	0	0	0	0
MKASMKFREE	MKASMKFREE;MKASMKFR	AT3G57990	unknown protein	M	K	√				AT3G57990.1	3:21471347	AT3G57990.1(pos1)	1	1							3	3	6	2	2	0	2	0
MKDNQTEVESR	MKDNQTEVESR	AT4G35570	high mobility group B5 (HMGB5)	M	K	√				AT4G35570.1	4:16888184	AT4G35570.1(pos1)	1	1							0	12	12	8	4	0	0	0
MKDQDLELEKVR	MKDQDLELEKVR	AT3G05740	RECQ helicase l1 (RECQI1)	M	K	√				AT3G05740.1	3:1698180	AT3G05740.1(pos1)	1	1							0	2	2	2	0	0	0	0
MKDRENDGNLESR	MKDRENDGNLESR	AT1G60650	RNA-binding (RRM/RBD/RNP motifs) family protein with retrovirus zinc finger-like domain	M	K	√				AT1G60650.1	1:22340089	AT1G60650.1(pos1)	1	1							0	2	2	0	2	0	0	0
MKEDEVNR	MKEDEVNR	AT4G05440;AT4G05440	embryo sac development arrest 35 (EDA35)	M	K	√				AT4G05440.1;AT4G05440.2	4:2757274	AT4G05440.1(pos1);AT4G05440.2(pos1)	1	1							0	8	8	4	4	0	0	0
MKEEDVSSQNVNPR	MKEEDVSSQNVNPR	AT1G17210	IAP-like protein 1 (ILP1)	M	K	√				AT1G17210.1	1:5884657	AT1G17210.1(pos1)	1	1							3	7	10	5	5	0	0	0
MKEGKDGFVR	MKEGKDGFVR	AT5G50000	Protein kinase superfamily protein	M	K	√				AT5G50000.1	5:20345033	AT5G50000.1(pos1)	1	1							2	1	3	3	0	0	0	0
MKEKNSTTASTLGR	MKEKNSTTASTLGR	AT3G12012	#N/A	M	K	√				AT3G12012.1	3:3820787	AT3G12012.1(pos1)	1	1							0	7	7	2	5	0	0	0
MKEMQAIETSQPTTVAPAVHSR	MKEMQAIETSQPTTVAPAVHSR	AT3G09980	Family of unknown function (DUF662)	M	K	√				AT3G09980.1	3:3069358	AT3G09980.1(pos1)	1	1							0	9	9	0	9	0	0	0
MKETNFGEKTR	MKETNFGEKTR	AT4G13660	pinoresinol reductase 2 (PRR2)	M	K	√				AT4G13660.1	4:7946283	AT4G13660.1(pos1)	1	1							1	3	4	4	0	0	0	0
MKFLEYTNLDR	MKFLEYTNLDR;MKFLEYTNL	AT5G13240	transcription regulators	M	K	√				AT5G13240.1	5:4227152	AT5G13240.1(pos1)	1	1							0	2	2	1	0	0	0	1
MKFMKLGSKP	MKFMKLGSKP	AT4G31820;AT4G37590;AT5G67440	ENHANCER OF PINOID (ENP)	M	K	√				AT4G31820.1;AT4G37590.1;AT5G67440.1	4:15393627	AT4G31820.1(pos1);AT4G37590.1(pos1);AT5G67440.1(pos1)	1	1							0	2	2	0	0	0	0	2
MKFNFNETEDAPDSR	MKFNFNETEDAPDSR;MKFNFNETE	AT5G05680	MODIFIER OF SNC1,7 (MOS7)	M	K	√				AT5G05680.1	5:1698365	AT5G05680.1(pos1)	1	1							0	6	6	3	2	0	0	1
MKFNVANPTTGCQKKLEIDD	MKFNVANPTTGCQKKLEIDD;MKFNVANPTTGCQKKLEID;MKFNVANPTTGCQKKLE;MKFNVANPTTGCQKKLEI	AT4G31700;AT5G10360;AT5G10360	ribosomal protein S6 (RPS6)	M	K	√				AT4G31700.1;AT5G10360.1;AT5G10360.2	4:15347714	AT4G31700.1(pos1);AT5G10360.1(pos1);AT5G10360.2(pos1)	1	1							0	16	16	0	0	0	4	12
MKFTDSPVIDLTVNGTKL	MKFTDSPVIDLTVNGTKL	AT5G44170	S-adenosyl-L-methionine-dependent methyltransferases superfamily protein	M	K	√				AT5G44170.1	5:17780394	AT5G44170.1(pos1)	1	1							0	2	2	0	0	2	0	0
MKGAKSKAETRSTKL	MKGAKSKAETRSTKL;MKGAKSK;MKGAKSKAE	AT1G20696;AT1G20696;AT1G20696	high mobility group B3 (HMGB3)	M	K	√				AT1G20696.1;AT1G20696.2;AT1G20696.3	1:7179825	AT1G20696.1(pos1);AT1G20696.2(pos1);AT1G20696.3(pos1)	1	1							0	6	6	0	0	3	3	0
MKGAKSKTETRSSKL	MKGAKSKTETRSSKL;MKGAKSK;MKGAKSKTE	AT1G20693;AT1G20693;AT1G20693	high mobility group B2 (HMGB2)	M	K	√				AT1G20693.1;AT1G20693.2;AT1G20693.3	1:7177282	AT1G20693.1(pos1);AT1G20693.2(pos1);AT1G20693.3(pos1)	1	1							0	5	5	1	0	3	1	0
MKGASGAVKKKPQVLNE	MKGASGAVKKKPQVLNE	AT5G17690	TERMINAL FLOWER 2 (TFL2)	M	K	√				AT5G17690.1	5:5829537	AT5G17690.1(pos1)	1	1							0	2	2	0	0	0	2	0
MKGETYR	MKGETYR	AT5G66420	CONTAINS InterPro DOMAIN/s: Uncharacterised conserved protein UCP033271 (InterPro:IPR008322), TIM-barrel signal transduction protein, predicted (InterPro:IPR009215)	M	K	√				AT5G66420.2	5:26524986	AT5G66420.2(pos1)	1	1							3	9	12	5	7	0	0	0
MKGGESKAEATSTDQRL	MKGGESKAEATSTDQRL;MKGGESKAE;MKGGESKAEATST;MKGGESKAEATSTDQR	AT2G17560;AT2G17560;AT2G17560	high mobility group B4 (HMGB4)	M	K	√				AT2G17560.3;AT2G17560.1;AT2G17560.2	2:7643468	AT2G17560.3(pos1);AT2G17560.1(pos1);AT2G17560.2(pos1)	1	1							5	44	49	19	15	10	3	2
MKGVLLDESVLFSPESEDSSPSLR	MKGVLLDESVLFSPESEDSSPSLR;MKGVLLDESVLF	AT2G43980	inositol 1,3,4-trisphosphate 5/6-kinase 4 (ITPK4)	M	K	√				AT2G43980.1	2:18211604	AT2G43980.1(pos1)	1	1							0	14	14	11	2	1	0	0
MKHNNVIPNGHFK	MKHNNVIPNGHFK;MKHNNVIPNGHF	AT3G48960;AT3G49010;AT3G49010;AT3G49010	Ribosomal protein L13e family protein	M	K	√				AT3G48960.1;AT3G49010.1;AT3G49010.4;AT3G49010.5	3:18151412	AT3G48960.1(pos1);AT3G49010.1(pos1);AT3G49010.4(pos1);AT3G49010.5(pos1)	1	1							0	7	7	0	2	5	0	0
MKHNNVIPSSHFR	MKHNNVIPSSHFR;MKHNNVIPSSHF	AT5G23900	Ribosomal protein L13e family protein	M	K	√				AT5G23900.1	5:8065081	AT5G23900.1(pos1)	1	1							0	13	13	0	4	9	0	0
MKHSVNRPPTPDED	MKHSVNRPPTPDED;MKHSVNRPPTP	AT3G27100;AT3G27100	FUNCTIONS IN: molecular_function unknown	M	K	√				AT3G27100.1;AT3G27100.2	3:9995923	AT3G27100.1(pos1);AT3G27100.2(pos1)	1	1							0	2	2	0	0	0	0	2
MKIAIEGCMHG	MKIAIEGCMHG	AT4G31770	debranching enzyme 1 (DBR1)	M	K	√				AT4G31770.1	4:15372422	AT4G31770.1(pos1)	1	1							0	4	4	0	0	0	0	4
MKIDLNKVARE	MKIDLNKVARE;MKIDLNKVAR	AT4G16144;AT4G16144	associated molecule with the SH3 domain of STAM 3 (AMSH3)	M	K	√				AT4G16144.1;AT4G16144.1	4:9141422	AT4G16144.1(pos1);AT4G16144.1(pos1)	1	1							0	6	6	4	1	0	1	0
MKIFHVPCLQD	MKIFHVPCLQD;MKIFHVPCLQ	AT3G10850	GLY2	M	K	√				AT3G10850.1	3:3399522	AT3G10850.1(pos1)	1	1							0	7	7	0	0	0	3	4
MKIFVKTLKGTHFE	MKIFVKTLKGTHFE	AT3G02540;AT3G02540;AT3G02540	RADIATION SENSITIVE23C (RAD23C)	M	K	√				AT3G02540.1;AT3G02540.2;AT3G02540.3	3:536151	AT3G02540.1(pos1);AT3G02540.2(pos1);AT3G02540.3(pos1)	1	1							0	6	6	0	0	0	6	0
MKIFVKTLSGSNFE	MKIFVKTLSGSNFE	AT5G38470;AT5G38470	RADIATION SENSITIVE23D (RAD23D)	M	K	√				AT5G38470.1;AT5G38470.2	5:15404720	AT5G38470.1(pos1);AT5G38470.2(pos1)	1	1							0	10	10	0	0	0	10	0
MKIGSPSSPILSVVSSSGSL	MKIGSPSSPILSVVSSSGSL	AT5G36880	acetyl-CoA synthetase (ACS)	M	K	√				AT5G36880.2	5:14540296	AT5G36880.2(pos1)	1	1							2	0	2	0	0	0	0	2
MKIKTLSRSVDE	MKIKTLSRSVDE;MKIKTLSR;MKIKTLSRSV	AT4G28450	nucleotide binding	M	K	√				AT4G28450.1	4:14064582	AT4G28450.1(pos1)	1	1							0	5	5	1	1	0	1	2
MKILVAVKRVV	MKILVAVKRVV;MKILVAVKR	AT5G43430;AT5G43430	electron transfer flavoprotein beta (ETFBETA)	M	K	√				AT5G43430.1;AT5G43430.2	5:17453656	AT5G43430.1(pos1);AT5G43430.2(pos1)	1	1							0	2	2	0	1	0	0	1
MKINIRD	MKINIRD	AT5G48930	hydroxycinnamoyl-CoA shikimate/quinate hydroxycinnamoyl transferase (HCT)	M	K	√				AT5G48930.1	5:19838092	AT5G48930.1(pos1)	1	1							0	2	2	0	0	0	2	0
MKIVKANAGALTNFE	MKIVKANAGALTNFE;MKIVKANAGAL	AT5G62950;AT5G62950	RNA polymerase II, Rpb4, core protein	M	K	√				AT5G62950.1;AT5G62950.2	5:25263033	AT5G62950.1(pos1);AT5G62950.2(pos1)	1	1							0	2	2	0	0	1	1	0
MKKAFGQTVR	MKKAFGQTVR	AT3G59290	ENTH/VHS family protein	M	K	√				AT3G59290.1	3:21912796	AT3G59290.1(pos1)	1	1							8	0	8	4	3	0	0	1
MKKGGFSNNLKLAIPVAGE	MKKGGFSNNLKLAIPVAGE;MKKGGFSNNL	AT4G29810;AT4G29810;AT4G29810	MAP kinase kinase 2 (MKK2)	M	K	√				AT4G29810.1;AT4G29810.2;AT4G29810.3	4:14595241	AT4G29810.1(pos1);AT4G29810.2(pos1);AT4G29810.3(pos1)	1	1							2	0	2	0	0	1	1	0
MKKGLMR	MKKGLMR	AT4G04614	unknown protein	M	K	√				AT4G04614.1	4:2327914	AT4G04614.1(pos1)	1	1							3	3	6	3	3	0	0	0
MKKHKFRE	MKKHKFRE	AT5G41790	COP1-interactive protein 1 (CIP1)	M	K	√				AT5G41790.1	5:16727530	AT5G41790.1(pos1)	1	1							1	2	3	0	0	0	3	0
MKKIPVLLMGCGGVGR	MKKIPVLLMGCGGVGR	AT5G21060;AT5G21060;AT5G21060	Glyceraldehyde-3-phosphate dehydrogenase-like family protein	M	K	√				AT5G21060.1;AT5G21060.2;AT5G21060.3	5:7152745	AT5G21060.1(pos1);AT5G21060.2(pos1);AT5G21060.3(pos1)	1	1							0	7	7	3	4	0	0	0	27	28	mTP	AT5G21060.2
MKKRTNPE	MKKRTNPE	AT2G20495;AT2G20495	CONTAINS InterPro DOMAIN/s: Serine-threonine protein kinase 19 (InterPro:IPR018865)	M	K	√				AT2G20495.1;AT2G20495.2	2:8833180	AT2G20495.1(pos1);AT2G20495.2(pos1)	1	1							0	3	3	0	0	0	3	0
MKKSTETPARPNATVKTQKPPFRPAVD	MKKSTETPARPNATVKTQKPPFRPAVD;MKKSTETPAR;MKKSTETPARPNATVKTQKPPFRPAV	AT2G20480	unknown protein	M	K	√				AT2G20480.1	2:8831496	AT2G20480.1(pos1)	1	1							8	0	8	2	0	0	0	6
MKKTSTR	MKKTSTR	AT4G33740	unknown protein	M	K	√				AT4G33740.1	4:16187384	AT4G33740.1(pos1)	1	1							2	0	2	1	1	0	0	0
MKKVFGQTVR	MKKVFGQTVR	AT2G43160;AT2G43160	ENTH/VHS family protein	M	K	√				AT2G43160.1;AT2G43160.4	2:17948884	AT2G43160.1(pos1);AT2G43160.4(pos1)	1	1							19	0	19	8	8	0	0	3
MKKVLHR	MKKVLHR	AT4G29440	Regulator of Vps4 activity in the MVB pathway protein	M	K	√				AT4G29440.1	4:14477721	AT4G29440.1(pos1)	1	1							2	0	2	0	2	0	0	0
MKKVLQR	MKKVLQR	AT2G19710	Regulator of Vps4 activity in the MVB pathway protein	M	K	√				AT2G19710.1	2:8506339	AT2G19710.1(pos1)	1	1							2	0	2	1	1	0	0	0
MKKYGLQIR	MKKYGLQIR	AT2G27285	Coiled-coil domain-containing protein 55 (DUF2040)	M	K	√				AT2G27285.1	2:11677897	AT2G27285.1(pos1)	1	1							6	3	9	8	1	0	0	0
MKLAASLNR	MKLAASLNR	AT2G41410	Calcium-binding EF-hand family protein	M	K	√				AT2G41410.1	2:17262735	AT2G41410.1(pos1)	1	1							2	3	5	5	0	0	0	0	32	33	mTP	AT2G41410.1
MKLAGLKSIENAHE	MKLAGLKSIENAHE;MKLAGLKSIE	AT4G29830	vernalization independence 3 (VIP3)	M	K	√				AT4G29830.1	4:14597728	AT4G29830.1(pos1)	1	1							0	7	7	0	0	0	1	6
MKLDVNVLR	MKLDVNVLR	AT3G51270;AT3G51270	protein serine/threonine kinases	M	K	√				AT3G51270.1;AT3G51270.2	3:19033851	AT3G51270.1(pos1);AT3G51270.2(pos1)	1	1							0	4	4	2	2	0	0	0
MKLKSVF	MKLKSVF	AT3G19630	Radical SAM superfamily protein	M	K	√				AT3G19630.1	3:6820674	AT3G19630.1(pos1)	1	1							0	2	2	0	0	0	0	2
MKLKVYADR	MKLKVYADR;MKLKVYA	AT5G41210;AT5G41220;AT5G41240	glutathione S-transferase THETA 1 (GSTT1)	M	K	√				AT5G41210.1;AT5G41220.1;AT5G41240.1	5:16493884	AT5G41210.1(pos2);AT5G41220.1(pos1);AT5G41240.1(pos1)	2;1	1							0	8	8	6	1	0	0	1
MKLTDNEEITMNGTR	MKLTDNEEITMNGTR	AT4G08170	Inositol 1,3,4-trisphosphate 5/6-kinase family protein	M	K	√				AT4G08170.2	4:5167000	AT4G08170.2(pos1)	1	1							0	3	3	2	1	0	0	0
MKLTVKTLKGSHFE	MKLTVKTLKGSHFE	AT1G16190;AT1G79650;AT1G79650;AT1G79650;AT1G79650	RADIATION SENSITIVE23A (RAD23A)	M	K	√				AT1G16190.1;AT1G79650.1;AT1G79650.2;AT1G79650.3;AT1G79650.4	1:5543267	AT1G16190.1(pos1);AT1G79650.1(pos1);AT1G79650.2(pos1);AT1G79650.3(pos1);AT1G79650.4(pos1)	1	1							0	9	9	0	0	0	9	0
MKNCERF	MKNCERF	AT2G03120	signal peptide peptidase (SPP)	M	K	√				AT2G03120.1	2:937554	AT2G03120.1(pos1)	1	1							0	5	5	0	0	5	0	0
MKNLKLFSEVPQNIQLHSTEEVVQFAAY	MKNLKLFSEVPQNIQLHSTEEVVQFAAY;MKNLKLFSEVPQNIQLHSTEE	AT5G13680	ABA-OVERLY SENSITIVE 1 (ABO1)	M	K	√				AT5G13680.1	5:4415471	AT5G13680.1(pos1)	1	1							0	5	5	0	0	0	4	1
MKNSEKR	MKNSEKR	AT5G40200	DegP protease 9 (DegP9)	M	K	√				AT5G40200.1	5:16070402	AT5G40200.1(pos1)	1	1							3	10	13	4	9	0	0	0
MKPIQSPSGVASPMKNR	MKPIQSPSGVASPMKNR	AT3G21220	MAP kinase kinase 5 (MKK5)	M	K	√				AT3G21220.1	3:7445917	AT3G21220.1(pos1)	1	1							7	0	7	5	2	0	0	0
MKPVFCGNFEYDAR	MKPVFCGNFEYDAR;MKPVFCGNFEY	AT4G25500;AT5G52040;AT5G52040	arginine/serine-rich splicing factor 35 (RSP35)	M	K	√				AT4G25500.1;AT5G52040.1;AT5G52040.2	4:13025168	AT4G25500.1(pos1);AT5G52040.1(pos1);AT5G52040.2(pos1)	1	1							0	10	10	4	4	0	0	2
MKPVLHSGSSSNGFSHR	MKPVLHSGSSSNGFSHR	AT1G54170	CTC-interacting domain 3 (CID3)	M	K	√				AT1G54170.1	1:20224919	AT1G54170.1(pos1)	1	1							2	0	2	0	2	0	0	0
MKQLHKQMSSKRDEE	MKQLHKQMSSKRDEE;MKQLHKQMSSKR	AT3G53520;AT3G53520;AT3G53520;AT3G53520	UDP-glucuronic acid decarboxylase 1 (UXS1)	M	K	√				AT3G53520.2;AT3G53520.3;AT3G53520.1;AT3G53520.4	3:19841635	AT3G53520.2(pos1);AT3G53520.3(pos1);AT3G53520.1(pos1);AT3G53520.4(pos1)	1	1							6	0	6	0	0	0	4	2
MKQNQSKFLR	MKQNQSKFLR	AT1G10140;AT1G10140	Uncharacterised conserved protein UCP031279	M	K	√				AT1G10140.1	1:3323473	AT1G10140.1(pos1)	1	1							0	2	2	2	0	0	0	0	39	40	mTP	AT1G10140.1
MKRFFKPIEKENSPAAKKPCLSPEKR	MKRFFKPIEKENSPAAKKPCLSPEKR;MKRFFKPIEKE	AT3G48425	DNAse I-like superfamily protein	M	K	√				AT3G48425.1	3:17931910	AT3G48425.1(pos1)	1	1							3	0	3	0	0	0	2	1
MKRKQQE	MKRKQQE	AT5G51140;AT5G51140	Pseudouridine synthase family protein	M	K	√				AT5G51140.1;AT5G51140.2	5:20786793	AT5G51140.1(pos1);AT5G51140.2(pos1)	1	1							3	2	5	0	0	0	2	3
MKRTINEVVGSTSVNTL	MKRTINEVVGSTSVNTL;MKRTINE	AT2G33730	P-loop containing nucleoside triphosphate hydrolases superfamily protein	M	K	√				AT2G33730.1	2:14267880	AT2G33730.1(pos1)	1	1							3	1	4	0	0	0	2	2
MKRTVMD	MKRTVMD	AT5G19151	unknown protein	M	K	√				AT5G19151.1	5:6428572	AT5G19151.1(pos1)	1	1							1	1	2	0	0	0	2	0
MKSASSEQSVER	MKSASSEQSVER	AT1G77680	Ribonuclease II/R family protein	M	K	√				AT1G77680.1	1:29195963	AT1G77680.1(pos1)	1	1							2	2	4	2	2	0	0	0
MKSELNLPAGFR	MKSELNLPAGFR	AT5G08790	ATAF2	M	K	√				AT5G08790.1	5:2860144	AT5G08790.1(pos1)	1	1							0	3	3	2	1	0	0	0
MKSFKEQYTLDER	MKSFKEQYTLDER	AT3G15580	AUTOPHAGY 8H (APG8H)	M	K	√				AT3G15580.1	3:5275000	AT3G15580.1(pos1)	1	1							0	4	4	3	1	0	0	0
MKSGSSTLNPYAAAYVPLSKREGSLV	MKSGSSTLNPYAAAYVPLSKREGSLV;MKSGSSTLNPY;MKSGSSTLNPYAAAYVPLSKR	AT5G25540	CTC-interacting domain 6 (CID6)	M	K	√				AT5G25540.1	5:8892362	AT5G25540.1(pos1)	1	1							14	4	18	3	11	3	0	1
MKSLNDLPAPKSTTTTYYDHSND	MKSLNDLPAPKSTTTTYYDHSND	AT1G77180;AT1G77180	SKIP	M	K	√				AT1G77180.1;AT1G77180.3	1:29001632	AT1G77180.1(pos1);AT1G77180.3(pos1)	1	1							0	2	2	0	0	0	2	0
MKSPAILSENR	MKSPAILSENR	AT4G26660	INVOLVED IN: biological_process unknown	M	K	√				AT4G26660.1	4:13448754	AT4G26660.1(pos1)	1	1							0	2	2	2	0	0	0	0
MKTAKGKDKVKTTKE	MKTAKGKDKVKTTKE;MKTAKGK;MKTAKGKD	AT3G51880;AT3G51880;AT3G51880	high mobility group B1 (HMGB1)	M	K	√				AT3G51880.1;AT3G51880.2;AT3G51880.4	3:19248491	AT3G51880.1(pos1);AT3G51880.2(pos1);AT3G51880.4(pos1)	1	1							3	2	5	0	0	0	3	2
MKTILSSETMDIPDSVTIK	MKTILSSETMDIPDSVTIK;MKTILSSETM;MKTILSSE	AT1G33120	Ribosomal protein L6 family	M	K	√				AT1G33120.1	1:12010986	AT1G33120.1(pos1)	1	1							0	30	30	1	0	0	3	26
MKTTHFSSSSSSDRR	MKTTHFSSSSSSDRR;MKTTHFSSSSSS;MKTTHFSSSSSSDR	AT5G11520	aspartate aminotransferase 3 (ASP3)	M	K	√				AT5G11520.1	5:3687721	AT5G11520.1(pos1)	1	1							0	5	5	0	4	0	0	1
MKTTKGGKVMNPTDAY	MKTTKGGKVMNPTDAY;MKTTKGGKVMNPT	AT5G62640;AT5G62640;AT5G62640	EARLY FLOWERING 5 (ELF5)	M	K	√				AT5G62640.1;AT5G62640.2;AT5G62640.3	5:25152351	AT5G62640.1(pos1);AT5G62640.2(pos1);AT5G62640.3(pos1)	1	1							0	2	2	0	0	1	0	1
MKVFNLDR	MKVFNLDR	AT4G34412	CONTAINS InterPro DOMAIN/s: Kinase binding protein CGI-121 (InterPro:IPR013926)	M	K	√				AT4G34412.1	4:16454515	AT4G34412.1(pos1)	1	1							0	6	6	4	2	0	0	0
MKVIDKIQSLADEGKTAF	MKVIDKIQSLADEGKTAF;MKVIDKIQSLADE	AT2G44160	methylenetetrahydrofolate reductase 2 (MTHFR2)	M	K	√				AT2G44160.1	2:18262301	AT2G44160.1(pos1)	1	1							0	18	18	0	0	7	11	0
MKVTVVSR	MKVTVVSR	AT3G55360	ECERIFERUM 10 (CER10)	M	K	√				AT3G55360.1	3:20522856	AT3G55360.1(pos1)	1	1							0	5	5	2	3	0	0	0
MKVVALVSGGKDSCY	MKVVALVSGGKDSCY;MKVVALVSGGK	AT3G04480	endoribonucleases	M	K	√				AT3G04480.1	3:1197320	AT3G04480.1(pos1)	1	1							0	2	2	0	0	1	0	1
MKVVDKIKSVTEQGQTAF	MKVVDKIKSVTEQGQTAF;MKVVDKIKSVTE	AT3G59970;AT3G59970;AT3G59970	methylenetetrahydrofolate reductase 1 (MTHFR1)	M	K	√				AT3G59970.1;AT3G59970.2;AT3G59970.3	3:22151303	AT3G59970.1(pos1);AT3G59970.2(pos1);AT3G59970.3(pos1)	1	1							0	5	5	0	0	3	2	0
MLAIFDKNVAKTPE	MLAIFDKNVAKTPE	AT3G22850	Aluminium induced protein with YGL and LRDR motifs	M	L	√				AT3G22850.1	3:8089067	AT3G22850.1(pos1)	1	1							3	0	3	0	0	0	3	0
MLDINLFREEKGNNPEIIR	MLDINLFREEKGNNPEIIR;MLDINLFR;MLDINLFREE;MLDINLFRE	AT5G27470	seryl-tRNA synthetase / serine--tRNA ligase	M	L	√				AT5G27470.1	5:9695087	AT5G27470.1(pos1)	1	1							1	24	25	5	16	0	4	0
MLEDQVAYLLQR	MLEDQVAYLLQR	AT4G17140;AT4G17140;AT4G17140	pleckstrin homology (PH) domain-containing protein	M	L	√				AT4G17140.1;AT4G17140.2;AT4G17140.3	4:9636618	AT4G17140.1(pos1);AT4G17140.2(pos1);AT4G17140.3(pos1)	1	1							0	2	2	2	0	0	0	0
MLEKIGLPPKPSLR	MLEKIGLPPKPSLR	AT1G61690	phosphoinositide binding	M	L	√				AT1G61690.1	1:22786782	AT1G61690.1(pos1)	1	1							0	2	2	0	2	0	0	0
MLEKVETFDMNR	MLEKVETFDMNR;MLEKVETF	AT2G46370;AT2G46370;AT2G46370	JASMONATE RESISTANT 1 (JAR1)	M	L	√				AT2G46370.1;AT2G46370.2	2:19034342	AT2G46370.4(pos12);AT2G46370.1(pos1);AT2G46370.2(pos1)	12;1	1							2	9	11	7	2	0	0	2
MLGIFSGAIVSPPEELVAAGSR	MLGIFSGAIVSPPEELVAAGSR;MLGIFSGAIVSPPEE	AT5G19140;AT5G19140	AILP1	M	L	√				AT5G19140.1;AT5G19140.2	5:6423398	AT5G19140.1(pos1);AT5G19140.2(pos1)	1	1							15	0	15	7	6	0	2	0
MLGNQSADFSEKGEDEIVR	MLGNQSADFSEKGEDEIVR	AT2G43040	no pollen germination 1 (NPG1)	M	L	√				AT2G43040.1	2:17898524	AT2G43040.1(pos1)	1	1							2	0	2	2	0	0	0	0
MLHKRASEAN	MLHKRASEAN	AT2G30110	ubiquitin-activating enzyme 1 (UBA1)	M	L	√				AT2G30110.1	2:12857369	AT2G30110.1(pos1)	1	1							1	1	2	0	0	0	0	2
MLKFLSKVR	MLKFLSKVR	AT5G39600	CONTAINS InterPro DOMAIN/s: Ribosomal protein L53, mitochondrial (InterPro:IPR019716)	M	L	√				AT5G39600.1	5:15854771	AT5G39600.1(pos1)	1	1							2	0	2	1	1	0	0	0
MLKVPEHQVAGHIASDGKLGPLVDDQGRF	MLKVPEHQVAGHIASDGKLGPLVDDQGRF;MLKVPEHQVAGHIAS;MLKVPEHQVAGHIASDGKLGPLVDDQGR	AT5G61760	inositol polyphosphate kinase 2 beta (IPK2BETA)	M	L	√				AT5G61760.1	5:24814818	AT5G61760.1(pos1)	1	1							19	0	19	0	8	6	0	5
MLNDGEVTPSR	MLNDGEVTPSR	AT1G59520;AT1G59520;AT1G59520	CW7	M	L	√				AT1G59520.1;AT1G59520.2;AT1G59520.3	1:21861589	AT1G59520.1(pos1);AT1G59520.2(pos1);AT1G59520.3(pos1)	1	1							2	0	2	2	0	0	0	0
MLPKFDPTDQKACLSLLE	MLPKFDPTDQKACLSLLE;MLPKFDPTDQKACL	AT5G13360;AT5G13360;AT5G13360	Auxin-responsive GH3 family protein	M	L	√				AT5G13360.1;AT5G13360.2	5:4283805	AT5G13360.3(pos79);AT5G13360.1(pos1);AT5G13360.2(pos1)	79;1	1							3	0	3	0	0	1	2	0
MLPKFDPTNQKACL	MLPKFDPTNQKACL	AT5G13370	Auxin-responsive GH3 family protein	M	L	√				AT5G13370.1	5:4286996	AT5G13370.1(pos1)	1	1							2	0	2	0	0	2	0	0
MLPSGLKETQLR	MLPSGLKETQLR	AT2G45260	Plant protein of unknown function (DUF641)	M	L	√				AT2G45260.1	2:18665938	AT2G45260.1(pos1)	1	1							3	0	3	1	2	0	0	0
MLPTESKKAFSFKRCIE	MLPTESKKAFSFKRCIE;MLPTESKKAF	AT5G14600	S-adenosyl-L-methionine-dependent methyltransferases superfamily protein	M	L	√				AT5G14600.1	5:4707518	AT5G14600.1(pos1)	1	1							1	5	6	0	0	2	0	4
MLQHQIVQSPAR	MLQHQIVQSPAR	AT5G02850	hydroxyproline-rich glycoprotein family protein	M	L	√				AT5G02850.1	5:652159	AT5G02850.1(pos1)	1	1							5	0	5	0	5	0	0	0
MLSFFSNQIDRQKDVSNEE	MLSFFSNQIDRQKDVSNEE;MLSFFSNQIDR;MLSFFSNQI	AT4G34920	PLC-like phosphodiesterases superfamily protein	M	L	√				AT4G34920.1	4:16635745	AT4G34920.1(pos1)	1	1							8	0	8	2	1	0	4	1
MLSGKAAYD	MLSGKAAYD;MLSGKAAY	AT4G31310	AIG2-like (avirulence induced gene) family protein	M	L	√				AT4G31310.1	4:15191325	AT4G31310.1(pos1)	1	1							2	0	2	0	0	0	1	1
MLSPIENER	MLSPIENER;MLSPIENE	AT5G05040;AT5G05060	Cystatin/monellin superfamily protein	M	L	√				AT5G05040.1;AT5G05060.1	5:1487968	AT5G05040.1(pos1);AT5G05060.1(pos1)	1	1							5	3	8	3	4	0	1	0
MLTEEELKR	MLTEEELKR	AT3G22320	NRPB5	M	L	√				AT3G22320.1	3:7892094	AT3G22320.1(pos1)	1	1							0	11	11	4	7	0	0	0
MLTKFETKSNR	MLTKFETKSNR	AT1G62020;AT2G21390	Coatomer, alpha subunit	M	L	√				AT1G62020.1;AT2G21390.1	1:22919814	AT1G62020.1(pos1);AT2G21390.1(pos1)	1	1							0	27	27	10	17	0	0	0
MLTKTNDSRLIDRSSGF	MLTKTNDSRLIDRSSGF;MLTKTNDSR	AT5G63380	AMP-dependent synthetase and ligase family protein	M	L	√				AT5G63380.1	5:25390026	AT5G63380.1(pos1)	1	1							1	8	9	5	3	1	0	0
MLVYQDLLTGDELLSD	MLVYQDLLTGDELLSD;MLVYQDLLTGDE	AT3G16640	translationally controlled tumor protein (TCTP)	M	L	√				AT3G16640.1	3:5670729	AT3G16640.1(pos1)	1	1							0	33	33	0	0	0	33	0
MMADDTELVSNTDQKMEDASAENPAR	MMADDTELVSNTDQKMEDASAENPAR	AT4G24270;AT4G24270	EMBRYO DEFECTIVE 140 (EMB140)	M	M	√				AT4G24270.1;AT4G24270.2	4:12587293	AT4G24270.1(pos1);AT4G24270.2(pos1)	1	1							9	0	9	6	3	0	0	0
MMAETEGSVADDRELITR	MMAETEGSVADDRELITR;MMAETEGSVADDR;MMAETEGSVA	AT5G21160;AT5G21160;AT5G21160	LA RNA-binding protein	M	M	√				AT5G21160.1;AT5G21160.3;AT5G21160.2	5:7203879	AT5G21160.1(pos1);AT5G21160.3(pos1);AT5G21160.2(pos1)	1	1							12	0	12	5	6	0	0	1
MMASDPKLKAEIGADGLAR	MMASDPKLKAEIGADGLAR;MMASDPKLKAE	AT5G51840	unknown protein	M	M	√				AT5G51840.1	5:21072143	AT5G51840.1(pos1)	1	1							10	0	10	7	2	0	1	0
MMGISKTEINLR	MMGISKTEINLR	AT3G55600	Membrane fusion protein Use1	M	M	√				AT3G55600.1	3:20620682	AT3G55600.1(pos1)	1	1							3	0	3	3	0	0	0	0
MMGQEAAPTGPPNRELY	MMGQEAAPTGPPNRELY;MMGQEAAPTGPPNR	AT2G35720	ORIENTATION UNDER VERY LOW FLUENCES OF LIGHT 1 (OWL1)	M	M	√				AT2G35720.1	2:15016883	AT2G35720.1(pos1)	1	1							9	0	9	3	4	2	0	0
MMGSENADGFEETNLNAQR	MMGSENADGFEETNLNAQR	AT5G58440	sorting nexin 2A (SNX2a)	M	M	√				AT5G58440.1	5:23626676	AT5G58440.1(pos1)	1	1							8	0	8	6	2	0	0	0
MMIPELGR	MMIPELGR	AT2G29140	pumilio 3 (PUM3)	M	M	√				AT2G29140.1	2:12531392	AT2G29140.1(pos1)	1	1							3	0	3	2	1	0	0	0
MMKASFGR	MMKASFGR	AT5G41100;AT5G41100	FUNCTIONS IN: molecular_function unknown	M	M	√				AT5G41100.1;AT5G41100.2	5:16447429	AT5G41100.1(pos1);AT5G41100.2(pos1)	1	1							2	0	2	2	0	0	0	0
MMKLKVYADR	MMKLKVYADR;MMKLKVYA	AT5G41210	glutathione S-transferase THETA 1 (GSTT1)	M	M	√				AT5G41210.1	5:16493884	AT5G41210.1(pos1)	1	1							13	4	17	12	3	0	0	2
MMLDLGPFSDEKFDAKR	MMLDLGPFSDEKFDAKR	AT5G51430	EMBRYO YELLOW (EYE)	M	M	√				AT5G51430.1	5:20890795	AT5G51430.1(pos1)	1	1							4	0	4	3	1	0	0	0
MMMDEDVEQASLMSFNDRPR	MMMDEDVEQASLMSFNDRPR	AT1G78920	vacuolar H+-pyrophosphatase 2 (VP2)	M	M	√				AT1G78920.1	1:29672340	AT1G78920.1(pos1)	1	1							2	0	2	0	2	0	0	0
MMMMTSLGGGAGGGGGGGGSGGGR	MMMMTSLGGGAGGGGGGGGSGGGR	AT4G26480	RNA-binding KH domain-containing protein	M	M	√				AT4G26480.1	4:13375793	AT4G26480.1(pos1)	1	1							2	0	2	2	0	0	0	0
MMMVHSMSR	MMMVHSMSR	AT2G34710	PHABULOSA (PHB)	M	M	√				AT2G34710.1	2:14643993	AT2G34710.1(pos1)	1	1							3	0	3	0	2	0	0	1
MMNSIFGKR	MMNSIFGKR	AT2G06530	VPS2.1	M	M	√				AT2G06530.1	2:2590285	AT2G06530.1(pos1)	1	1							20	0	20	12	8	0	0	0
MMPPELQPR	MMPPELQPR	AT5G13390	NO EXINE FORMATION 1 (NEF1)	M	M	√				AT5G13390.1	5:4292809	AT5G13390.1(pos1)	1	1							4	0	4	2	2	0	0	0
MMQQPPPASNGAATGPGQIPSDQQAY	MMQQPPPASNGAATGPGQIPSDQQAY;MMQQPPPASNGAATGPGQIPS	AT4G27000	ATRBP45C	M	M	√				AT4G27000.1	4:13557763	AT4G27000.1(pos1)	1	1							4	0	4	0	0	2	0	2
MMQQPPPGGILPHHAPPPSAQQQY	MMQQPPPGGILPHHAPPPSAQQQY	AT1G11650;AT1G11650	RBP45B	M	M	√				AT1G11650.1;AT1G11650.2	1:3914895	AT1G11650.1(pos1);AT1G11650.2(pos1)	1	1							3	0	3	0	0	3	0	0
MMSDGGAPSR	MMSDGGAPSR	AT5G51400	PLAC8 family protein	M	M	√				AT5G51400.1	5:20880036	AT5G51400.1(pos1)	1	1							3	0	3	3	0	0	0	0
MMSFEMNDR	MMSFEMNDR;MMSFEMN	AT3G49420	Got1/Sft2-like vescicle transport protein family	M	M	√				AT3G49420.1	3:18329855	AT3G49420.1(pos1)	1	1							6	4	10	8	1	0	0	1
MMSNGGDSSEIVR	MMSNGGDSSEIVR	AT5G55130;AT5G55130	co-factor for nitrate, reductase and xanthine dehydrogenase 5 (CNX5)	M	M	√				AT5G55130.1;AT5G55130.2	5:22376028	AT5G55130.1(pos1);AT5G55130.2(pos1)	1	1							4	0	4	2	2	0	0	0
MMSPKQISDDRGSSHF	MMSPKQISDDRGSSHF;MMSPKQIS;MMSPKQISDDR	AT5G38380;AT5G38380	FUNCTIONS IN: molecular_function unknown	M	M	√				AT5G38380.1;AT5G38380.2	5:15345660	AT5G38380.1(pos1);AT5G38380.2(pos1)	1	1							6	0	6	1	1	3	0	1
MMTSMEGMVEKGVLDDIIR	MMTSMEGMVEKGVLDDIIR	AT5G27840;AT5G27840	TOPP8	M	M	√				AT5G27840.1;AT5G27840.2	5:9864828	AT5G27840.1(pos1);AT5G27840.2(pos1)	1	1							8	0	8	8	0	0	0	0
MMVEDLGVEAKEAAVR	MMVEDLGVEAKEAAVR	AT1G71820;AT1G71820	SEC6	M	M	√				AT1G71820.1;AT1G71820.2	1:27010022	AT1G71820.1(pos1);AT1G71820.2(pos1)	1	1							4	0	4	4	0	0	0	0
MMVEPNQLVQHLETFVDTNR	MMVEPNQLVQHLETFVDTNR;MMVEPNQLVQHLE	AT5G48120	ARM repeat superfamily protein	M	M	√				AT5G48120.1	5:19514774	AT5G48120.1(pos1)	1	1							3	0	3	0	1	0	2	0
MNAENNQTTTTHSKVISHVF	MNAENNQTTTTHSKVISHVF	AT1G76440;AT1G76440;AT1G76440	HSP20-like chaperones superfamily protein	M	N	√				AT1G76440.1;AT1G76440.2;AT1G76440.3	1:28682999	AT1G76440.1(pos1);AT1G76440.2(pos1);AT1G76440.3(pos1)	1	1							2	0	2	0	0	2	0	0
MNALAATNR	MNALAATNR	AT3G03910;AT5G07440;AT5G18170;AT5G07440;AT5G07440	glutamate dehydrogenase 3 (GDH3)	M	N	√				AT3G03910.1;AT5G07440.1;AT5G18170.1;AT5G07440.2;AT5G07440.3	3:1006913	AT3G03910.1(pos1);AT5G07440.1(pos1);AT5G18170.1(pos1);AT5G07440.2(pos1);AT5G07440.3(pos1)	1	1							54	0	54	18	36	0	0	0
MNAPERYE	MNAPERYE;MNAPERY	AT3G52090;AT3G52090	NRPB11	M	N	√				AT3G52090.1;AT3G52090.2	3:19318998	AT3G52090.1(pos1);AT3G52090.2(pos1)	1	1							2	0	2	0	0	1	1	0
MNCAISGEVPEEPVVSKKSGLLYE	MNCAISGEVPEEPVVSKKSGLLYE;MNCAISGEVPEEPVVSKKSGLLY	AT1G04510;AT1G04510	MOS4-associated complex 3A (MAC3A)	M	N	√				AT1G04510.1;AT1G04510.2	1:1226749	AT1G04510.1(pos1);AT1G04510.2(pos1)	1	1							4	0	4	0	0	2	2	0
MNCAISGEVPVEPVVSTKSGLLFER	MNCAISGEVPVEPVVSTKSGLLFER;MNCAISGEVPVEPVVSTKSGLLFE;MNCAISGEVPVEPVVSTKSGLLF	AT2G33340;AT2G33340	MOS4-associated complex 3B (MAC3B)	M	N	√				AT2G33340.1;AT2G33340.3	2:14131000	AT2G33340.1(pos1);AT2G33340.3(pos1)	1	1							14	0	14	2	4	3	5	0
MNDADASIQIQQMVR	MNDADASIQIQQMVR	AT1G64200	vacuolar H+-ATPase subunit E isoform 3 (VHA-E3)	M	N	√				AT1G64200.1	1:23830002	AT1G64200.1(pos1)	1	1							6	0	6	3	3	0	0	0
MNDHIHR	MNDHIHR	AT5G24850	cryptochrome 3 (CRY3)	M	N	√				AT5G24850.1	5:8538016	AT5G24850.1(pos1)	1	1							2	0	2	0	2	0	0	0
MNDLFSSSFSR	MNDLFSSSFSR	AT3G11820	syntaxin of plants 121 (SYP121)	M	N	√				AT3G11820.1	3:3730868	AT3G11820.1(pos1)	1	1							3	0	3	2	1	0	0	0
MNDLLKGSFELPR	MNDLLKGSFELPR;MNDLLKGSF	AT5G08080;AT5G08080;AT5G08080	syntaxin of plants 132 (SYP132)	M	N	√				AT5G08080.1;AT5G08080.2;AT5G08080.3	5:2588532	AT5G08080.1(pos1);AT5G08080.2(pos1);AT5G08080.3(pos1)	1	1							6	0	6	2	2	2	0	0
MNDQSKLMNPPPPQQMIGQPPPQQR	MNDQSKLMNPPPPQQMIGQPPPQQR	AT5G19900	PRLI-interacting factor, putative	M	N	√				AT5G19900.1	5:6730045	AT5G19900.1(pos1)	1	1							3	0	3	3	0	0	0	0
MNEEEPDKEHVADSTMSAAAIDGVAALR	MNEEEPDKEHVADSTMSAAAIDGVAALR	AT1G11930;AT1G11930	Predicted pyridoxal phosphate-dependent enzyme, YBL036C type	M	N	√				AT1G11930.1;AT1G11930.2	1:4028783	AT1G11930.1(pos1);AT1G11930.2(pos1)	1	1							3	0	3	0	3	0	0	0
MNEKANVSKELNAR	MNEKANVSKELNAR	AT5G54310	ARF-GAP domain 5 (AGD5)	M	N	√				AT5G54310.1	5:22061066	AT5G54310.1(pos1)	1	1							10	0	10	4	6	0	0	0
MNFDETVPLSQR	MNFDETVPLSQR	AT3G59380	farnesyltransferase A (FTA)	M	N	√				AT3G59380.1	3:21944209	AT3G59380.1(pos1)	1	1							3	0	3	3	0	0	0	0
MNGEEVKTSQPQKKL	MNGEEVKTSQPQKKL	AT4G01480	pyrophosphorylase 5 (PPa5)	M	N	√				AT4G01480.1	4:626539	AT4G01480.1(pos1)	1	1							3	0	3	0	0	3	0	0
MNGFSDLNPSESKPSLSQLAPLE	MNGFSDLNPSESKPSLSQLAPLE;MNGFSDLNPSE	AT2G38740	Haloacid dehalogenase-like hydrolase (HAD) superfamily protein	M	N	√				AT2G38740.1	2:16195995	AT2G38740.1(pos1)	1	1							2	0	2	0	0	0	2	0
MNGQGDLDAVGNIPKPGEAE	MNGQGDLDAVGNIPKPGEAE	AT4G25530	FLOWERING WAGENINGEN (FWA)	M	N	√				AT4G25530.1	4:13039312	AT4G25530.1(pos1)	1	1							2	0	2	0	0	0	2	0
MNGTSPDESPDSTTQR	MNGTSPDESPDSTTQR	AT5G22030	ubiquitin-specific protease 8 (UBP8)	M	N	√				AT5G22030.1	5:7296344	AT5G22030.1(pos1)	1	1							4	0	4	2	2	0	0	0
MNHGGNTQAVAPMDPNSIENR	MNHGGNTQAVAPMDPNSIENR	AT2G39340	SAC3/GANP/Nin1/mts3/eIF-3 p25 family	M	N	√				AT2G39340.1	2:16424043	AT2G39340.1(pos1)	1	1							3	0	3	0	3	0	0	0
MNHGQQSGEAKHED	MNHGQQSGEAKHED;MNHGQQSGEAKHE	AT4G31720	TBP-associated factor II 15 (TAFII15)	M	N	√				AT4G31720.1	4:15355704	AT4G31720.1(pos1)	1	1							6	0	6	0	0	0	2	4
MNIFKKKTTPKDALRTSKRE	MNIFKKKTTPKDALRTSKRE;MNIFKKKTTPK	AT5G44560	VPS2.2	M	N	√				AT5G44560.1	5:17946081	AT5G44560.1(pos1)	1	1							4	0	4	0	0	0	2	2
MNIFRLAG	MNIFRLAG	AT3G25040	endoplasmic reticulum retention defective 2B (ERD2B)	M	N	√				AT3G25040.1	3:9124479	AT3G25040.1(pos1)	1	1							0	2	2	0	0	0	0	2
MNIFTKKPNPRE	MNIFTKKPNPRE;MNIFTKKPNPR	AT1G03950	vacuolar protein sorting-associated protein 2.3 (VPS2.3)	M	N	√				AT1G03950.1	1:1013212	AT1G03950.1(pos1)	1	1							7	0	7	3	3	0	1	0
MNILNKLGIGSSRQTNM	MNILNKLGIGSSRQTNM;MNILNKLGIGSSR	AT5G61640	peptidemethionine sulfoxide reductase 1 (PMSR1)	M	N	√				AT5G61640.1	5:24775107	AT5G61640.1(pos1)	1	1							5	0	5	2	1	0	0	2
MNILNRLGLGSSGQTNM	MNILNRLGLGSSGQTNM	AT5G07470	peptidemethionine sulfoxide reductase 3 (PMSR3)	M	N	√				AT5G07470.1	5:2364286	AT5G07470.1(pos1)	1	1							2	0	2	0	0	0	0	2
MNKGSIFKMDNDFE	MNKGSIFKMDNDFE;MNKGSIFKM	AT2G45170	AUTOPHAGY 8E (ATG8E)	M	N	√				AT2G45170.1	2:18624545	AT2G45170.1(pos1)	1	1							2	0	2	0	0	0	1	1
MNKLLEYGR	MNKLLEYGR	AT4G17010	unknown protein	M	N	√				AT4G17010.1	4:9576442	AT4G17010.1(pos1)	1	1							2	1	3	3	0	0	0	0
MNKLSNAFSVLAFADE	MNKLSNAFSVLAFADE	AT2G26970;AT2G26970	Polynucleotidyl transferase, ribonuclease H-like superfamily protein	M	N	√				AT2G26970.1;AT2G26970.2	2:11511903	AT2G26970.1(pos1);AT2G26970.2(pos1)	1	1							2	0	2	0	0	0	2	0
MNKVEAGNELGFR	MNKVEAGNELGFR	AT3G46960	RNA helicase, ATP-dependent, SK12/DOB1 protein	M	N	√				AT3G46960.1	3:17298067	AT3G46960.1(pos1)	1	1							4	0	4	3	1	0	0	0
MNLPSSTTATSTSATSDAAANSTER	MNLPSSTTATSTSATSDAAANSTER;MNLPSSTTATSTSATS	AT1G09520	LOCATED IN: chloroplast	M	N	√				AT1G09520.1	1:3072030	AT1G09520.1(pos1)	1	1							4	0	4	2	1	0	0	1
MNLVNIKDVLTSFSPALD	MNLVNIKDVLTSFSPALD;MNLVNIKD;MNLVNIK	AT5G11240	transducin family protein / WD-40 repeat family protein	M	N	√				AT5G11240.1	5:3582949	AT5G11240.1(pos1)	1	1							6	0	6	0	0	0	3	3
MNMEVDTVTR	MNMEVDTVTR	AT1G48605	ATHAL3B	M	N	√				AT1G48605.1	1:17970080	AT1G48605.1(pos1)	1	1							4	0	4	3	1	0	0	0
MNMPLLDIQPR	MNMPLLDIQPR	AT1G08820	vamp/synaptobrevin-associated protein 27-2 (VAP27-2)	M	N	√				AT1G08820.1	1:2824412	AT1G08820.1(pos1)	1	1							4	0	4	3	1	0	0	0
MNNREMKHGKKK	MNNREMKHGKKK	AT1G10990;AT1G10990	unknown protein	M	N	√				AT1G10990.1;AT1G10990.2	1:3671091	AT1G10990.1(pos1);AT1G10990.2(pos1)	1	1							2	0	2	0	0	0	0	2
MNNVKVPKIPGGGAISTLLK	MNNVKVPKIPGGGAISTLLK;MNNVKVPKIPGGGAISTLL;MNNVKVPKIPGGGAISTL	AT4G28510	prohibitin 1 (PHB1)	M	N	√				AT4G28510.1	4:14086372	AT4G28510.1(pos1)	1	1							5	0	5	0	1	4	0	0
MNPADSDHPQLPNIKIHHPPSPR	MNPADSDHPQLPNIKIHHPPSPR	AT5G54430	PHOS32	M	N	√				AT5G54430.1	5:22099693	AT5G54430.1(pos1)	1	1							16	0	16	0	16	0	0	0
MNPEQKQR	MNPEQKQR	AT3G17460	PHD finger family protein	M	N	√				AT3G17460.1	3:5977545	AT3G17460.1(pos1)	1	1							3	0	3	2	1	0	0	0
MNPEYDYLFK	MNPEYDYLFK;MNPEYDYLF	AT1G02130;AT4G17530;AT5G47200	RAS 5 (RA-5)	M	N	√				AT1G02130.1;AT4G17530.1;AT5G47200.1	1:401788	AT1G02130.1(pos1);AT4G17530.1(pos1);AT5G47200.1(pos1)	1	1							2	0	2	1	0	1	0	0
MNPFSSGTRLS	MNPFSSGTRLS;MNPFSSGTR	AT1G60070;AT1G60070	Adaptor protein complex AP-1, gamma subunit	M	N	√				AT1G60070.1;AT1G60070.2	1:22149296	AT1G60070.1(pos1);AT1G60070.2(pos1)	1	1							9	0	9	3	5	0	0	1
MNPLTQVKNLQKINARES	MNPLTQVKNLQKINARES;MNPLTQVKNLQKINARE;MNPLTQVKNLQKINAR	AT3G47120	RNA recognition motif (RRM)-containing protein	M	N	√				AT3G47120.1	3:17352769	AT3G47120.1(pos1)	1	1							14	0	14	3	5	0	3	3
MNPMQGPRSIGGSSTE	MNPMQGPRSIGGSSTE;MNPMQGPR	AT2G15530;AT2G15530	RING/U-box superfamily protein	M	N	√				AT2G15530.1;AT2G15530.4	2:6774150	AT2G15530.1(pos1);AT2G15530.4(pos1)	1	1							3	0	3	2	0	0	1	0
MNPQANDRKE	MNPQANDRKE	AT4G26640	WRKY20	M	N	√				AT4G26640.2	4:13440693	AT4G26640.2(pos1)	1	1							2	0	2	0	0	0	2	0
MNPQTDKVVR	MNPQTDKVVR	AT4G00530	unknown protein	M	N	√				AT4G00530.1	4:233592	AT4G00530.1(pos1)	1	1							3	1	4	3	1	0	0	0
MNQEAAETAR	MNQEAAETAR	AT1G73790	CONTAINS InterPro DOMAIN/s: Protein of unknown function DUF3743 (InterPro:IPR022214)	M	N	√				AT1G73790.1	1:27745019	AT1G73790.1(pos1)	1	1							2	1	3	2	1	0	0	0
MNQEEEKTENKR	MNQEEEKTENKR	AT4G01895	systemic acquired resistance (SAR) regulator protein NIMIN-1-related	M	N	√				AT4G01895.1	4:819957	AT4G01895.1(pos1)	1	1							8	0	8	5	3	0	0	0
MNQLQQLQNPGESPPVHPFVAPL	MNQLQQLQNPGESPPVHPFVAPL;MNQLQQLQNPGESPPVHPF	AT1G79260	CONTAINS InterPro DOMAIN/s: Domain of unknown function DUF1794 (InterPro:IPR014878)	M	N	√				AT1G79260.1	1:29813282	AT1G79260.1(pos1)	1	1							6	0	6	0	0	6	0	0
MNQNATLTVEAR	MNQNATLTVEAR	AT5G27990	Pre-rRNA-processing protein TSR2, conserved region	M	N	√				AT5G27990.1	5:10017358	AT5G27990.1(pos1)	1	1							21	0	21	6	8	0	0	7
MNQYHIYEAIGHGKCSTVYKGR	MNQYHIYEAIGHGKCSTVYKGR;MNQYHIYE	AT5G18700	Protein kinase family protein with ARM repeat domain	M	N	√				AT5G18700.1	5:6240733	AT5G18700.1(pos1)	1	1							2	0	2	0	1	0	1	0
MNRHHDPNPFDEDEEIVNPF	MNRHHDPNPFDEDEEIVNPF	AT1G32050	SCAMP family protein	M	N	√				AT1G32050.1	1:11528616	AT1G32050.1(pos1)	1	1							4	0	4	0	0	4	0	0
MNSDPETQMMDADSTETFMLDKPSTAR	MNSDPETQMMDADSTETFMLDKPSTAR	AT5G47830	unknown protein	M	N	√				AT5G47830.1	5:19374300	AT5G47830.1(pos1)	1	1							2	0	2	1	1	0	0	0
MNSIFGKR	MNSIFGKR	AT2G06530	VPS2.1	M	N	√				AT2G06530.1	2:2590285	AT2G06530.1(pos2)	2	1							4	0	4	3	1	0	0	0
MNSLGGIR	MNSLGGIR	AT1G22940	THIAMINE REQUIRING 1 (TH1)	M	N	√				AT1G22940.1	1:8122384	AT1G22940.1(pos1)	1	1							3	0	3	2	1	0	0	0
MNSNFGKRSSGSTNSFDFD	MNSNFGKRSSGSTNSFDFD;MNSNFGKR;MNSNFGKRSSGSTNSF	AT3G16760;AT3G16760	Tetratricopeptide repeat (TPR)-like superfamily protein	M	N	√				AT3G16760.1;AT3G16760.2	3:5703213	AT3G16760.1(pos1);AT3G16760.2(pos1)	1	1							15	0	15	4	3	0	4	4
MNSQACLLLQKQLKD	MNSQACLLLQKQLKD;MNSQACLLLQKQLK	AT3G46460	ubiquitin-conjugating enzyme 13 (UBC13)	M	N	√				AT3G46460.1	3:17097315	AT3G46460.1(pos1)	1	1							3	0	3	0	0	0	1	2
MNTIVVAQLQRQFQ	MNTIVVAQLQRQFQ;MNTIVVAQLQR	AT1G03430	histidine-containing phosphotransfer factor 5 (AHP5)	M	N	√				AT1G03430.1	1:848159	AT1G03430.1(pos1)	1	1							8	0	8	6	0	0	0	2
MNTTPFHSDPPPSR	MNTTPFHSDPPPSR	AT1G74720	QUIRKY (QKY)	M	N	√				AT1G74720.1	1:28075173	AT1G74720.1(pos1)	1	1							2	0	2	0	2	0	0	0
MNVDEEIQKLEEEIHRL	MNVDEEIQKLEEEIHRL;MNVDEEIQKLEEEIHR	AT4G33640	unknown protein	M	N	√				AT4G33640.1	4:16160211	AT4G33640.1(pos1)	1	1							3	0	3	0	2	1	0	0
MNVVHGLKR	MNVVHGLKR;MNVVHGL	AT4G23885	unknown protein	M	N	√				AT4G23885.1	4:12419472	AT4G23885.1(pos1)	1	1							13	0	13	0	10	3	0	0
MQASDRFNINSQLEHLQAKYVGTGHADLSR	MQASDRFNINSQLEHLQAKYVGTGHADLSR;MQASDRFNINSQLE	AT3G23325;AT4G14342	Splicing factor 3B subunit 5/RDS3 complex subunit 10	M	Q	√				AT3G23325.1;AT4G14342.1	3:8345808	AT3G23325.1(pos1);AT4G14342.1(pos1)	1	1							4	0	4	0	2	0	2	0
MQAVSVDETKNTVVLR	MQAVSVDETKNTVVLR;MQAVSVDE;MQAVSVDETKNTVVL	AT3G10020;AT3G10020	unknown protein	M	Q	√				AT3G10020.1;AT3G10020.2	3:3091674	AT3G10020.1(pos1);AT3G10020.2(pos1)	1	1							29	0	29	20	5	1	3	0
MQDQLVCHGCR	MQDQLVCHGCR	AT4G20380;AT4G20380;AT4G20380;AT4G20380;AT4G20380;AT4G20380;AT4G20380	LESION SIMULATING DISEASE (LSD1)	M	Q	√				AT4G20380.8;AT4G20380.1;AT4G20380.3;AT4G20380.4;AT4G20380.5;AT4G20380.6	4:11005027	AT4G20380.2(pos6);AT4G20380.8(pos1);AT4G20380.1(pos1);AT4G20380.3(pos1);AT4G20380.4(pos1);AT4G20380.5(pos1);AT4G20380.6(pos1)	6;1	1							1	2	3	0	3	0	0	0
MQDSKIPPFSEAKR	MQDSKIPPFSEAKR	AT3G51500	unknown protein	M	Q	√				AT3G51500.1	3:19108353	AT3G51500.1(pos1)	1	1							2	0	2	2	0	0	0	0
MQEEKSKEDHSRLINVTAKDL	MQEEKSKEDHSRLINVTAKDL;MQEEKSKEDHSR;MQEEKSKEDHSRL	AT1G15330	Cystathionine beta-synthase (CBS) protein	M	Q	√				AT1G15330.1	1:5274368	AT1G15330.1(pos1)	1	1							7	0	7	0	5	2	0	0
MQGGSSGIGYGLKYQAR	MQGGSSGIGYGLKYQAR	AT1G76260	DWD (DDB1-binding WD40 protein) hypersensitive to ABA 2 (DWA2)	M	Q	√				AT1G76260.1	1:28610363	AT1G76260.1(pos1)	1	1							7	0	7	4	3	0	0	0
MQGGSSGIGYGLKYQSR	MQGGSSGIGYGLKYQSR	AT1G20540	Transducin/WD40 repeat-like superfamily protein	M	Q	√				AT1G20540.1	1:7112652	AT1G20540.1(pos1)	1	1							4	0	4	2	2	0	0	0
MQIFVKTLTGKTITLE	MQIFVKTLTGKTITLE;MQIFVKTLTGK	AT1G23410;AT1G31340;AT1G55060;AT1G65350;AT2G35635;AT2G36170;AT2G47110;AT3G62250;AT4G05320	Ribosomal protein S27a / Ubiquitin family protein	M	Q	√				AT1G23410.1;AT1G31340.1;AT1G65350.1;AT2G35635.1;AT2G36170.1;AT2G47110.1;AT3G62250.1;AT4G05320.2	1:8314940	AT1G23410.1(pos1);AT1G31340.1(pos1);AT1G55060.1(pos77);AT1G65350.1(pos1);AT2G35635.1(pos1);AT2G36170.1(pos1);AT2G47110.1(pos1);AT3G62250.1(pos1);AT4G05320.2(pos1)	1;77	1							0	21	21	3	0	0	18	0
MQLKVPEHQVAGHIAK	MQLKVPEHQVAGHIAK;MQLKVPE	AT5G07370	inositol polyphosphate kinase 2 alpha (IPK2a)	M	Q	√				AT5G07370.1	5:2331251	AT5G07370.1(pos1)	1	1							0	5	5	0	0	0	1	4
MQMDSAQNQFNKR	MQMDSAQNQFNKR	AT1G49480	related to vernalization1 1 (RTV1)	M	Q	√				AT1G49480.1	1:18315460	AT1G49480.1(pos1)	1	1							4	0	4	4	0	0	0	0
MQNEEGQVTELYIPR	MQNEEGQVTELYIPR;MQNEEGQVTELY;MQNEEGQVTEL	AT5G27700	Ribosomal protein S21e	M	Q	√				AT5G27700.1	5:9808048	AT5G27700.1(pos1)	1	1							92	0	92	21	59	12	0	0
MQNPNSSSSLVDSTSAPKR	MQNPNSSSSLVDSTSAPKR	AT5G48335	unknown protein	M	Q	√				AT5G48335.1	5:19588083	AT5G48335.1(pos1)	1	1							4	0	4	3	1	0	0	0
MQPTETSQPAPSDQGRRLKDQLSESMSF	MQPTETSQPAPSDQGRRLKDQLSESMSF;MQPTETSQPAPS;MQPTETSQPAPSDQGR;MQPTETSQPAPSDQGRRL;MQPTETSQPAPSDQGRRLKDQLSE;MQPTETSQPAPSDQGRR	AT5G03660;AT5G03660	Family of unknown function (DUF662)	M	Q	√				AT5G03660.1;AT5G03660.2	5:938068	AT5G03660.1(pos1);AT5G03660.2(pos1)	1	1							35	3	38	5	15	7	1	10
MQPTSVGSSGGGDDGGGR	MQPTSVGSSGGGDDGGGR;MQPTSVGSSGGG	AT4G09180	basic helix-loop-helix (bHLH) DNA-binding superfamily protein	M	Q	√				AT4G09180.1	4:5847513	AT4G09180.1(pos1)	1	1							4	2	6	2	2	0	0	2
MQQGDQTVLSLR	MQQGDQTVLSLR	AT5G57870;AT5G57870	eukaryotic translation Initiation Factor isoform 4G1 (eIFiso4G1)	M	Q	√				AT5G57870.1;AT5G57870.2	5:23439755	AT5G57870.1(pos1);AT5G57870.2(pos1)	1	1							3	0	3	2	1	0	0	0
MQQPPPASNGAATGPGQIPS	MQQPPPASNGAATGPGQIPS	AT4G27000	ATRBP45C	M	Q	√				AT4G27000.1	4:13557763	AT4G27000.1(pos2)	2	1							3	0	3	0	0	0	0	3
MQQQGEPSVLSLRPGGGGGKSR	MQQQGEPSVLSLRPGGGGGKSR;MQQQGEPSVLSLR;MQQQGEPSVL	AT2G24050	eukaryotic translation Initiation Factor isoform 4G2 (eIFiso4G2)	M	Q	√				AT2G24050.1	2:10228456	AT2G24050.1(pos1)	1	1							12	0	12	3	8	1	0	0
MQQRKPTAGRPSGTDGS	MQQRKPTAGRPSGTDGS	AT5G51510	unknown protein	M	Q	√				AT5G51510.1	5:20921512	AT5G51510.1(pos1)	1	1							2	0	2	0	0	0	0	2
MQRPPPEDFSLKE	MQRPPPEDFSLKE;MQRPPPE	AT1G51570;AT3G57880	Calcium-dependent lipid-binding (CaLB domain) plant phosphoribosyltransferase family protein	M	Q	√				AT1G51570.1;AT3G57880.1	1:19124688	AT1G51570.1(pos1);AT3G57880.1(pos1)	1	1							4	0	4	0	0	0	2	2
MQSGGDFSNGFHGDHHRE	MQSGGDFSNGFHGDHHRE	AT3G20020;AT3G20020	protein arginine methyltransferase 6 (PRMT6)	M	Q	√				AT3G20020.1;AT3G20020.2	3:6987945	AT3G20020.1(pos1);AT3G20020.2(pos1)	1	1							2	0	2	0	0	0	2	0
MQSKPGRENEEE	MQSKPGRENEEE;MQSKPGR	AT5G12840;AT5G12840	nuclear factor Y, subunit A1 (NF-YA1)	M	Q	√				AT5G12840.1;AT5G12840.2	5:4052961	AT5G12840.1(pos1);AT5G12840.2(pos1)	1	1							2	0	2	1	0	0	1	0
MQSSKGRRKVGSTTAGAGIDSAEKLDE	MQSSKGRRKVGSTTAGAGIDSAEKLDE;MQSSKGRRKVGSTTAGAGIDSAEKL;MQSSKGRRKVGSTTAGAGI	AT4G02350	exocyst complex component sec15B (SEC15B)	M	Q	√				AT4G02350.1	4:1038157	AT4G02350.1(pos1)	1	1							4	0	4	0	0	0	1	3
MQSSMTMELR	MQSSMTMELR	AT3G22680	RNA-DIRECTED DNA METHYLATION 1 (RDM1)	M	Q	√				AT3G22680.1	3:8019785	AT3G22680.1(pos1)	1	1							2	0	2	2	0	0	0	0
MQSTHISGGSSGGGGGGGGEVSR	MQSTHISGGSSGGGGGGGGEVSR;MQSTHISGGSSGGGGGGGGE	AT1G35460	basic helix-loop-helix (bHLH) DNA-binding superfamily protein	M	Q	√				AT1G35460.1	1:13040092	AT1G35460.1(pos1)	1	1							4	0	4	0	3	0	1	0
MQTPKSR	MQTPKSR	AT3G53350;AT3G53350	ROP interactive partner 4 (RIP4)	M	Q	√				AT3G53350.1;AT3G53350.2	3:19781555	AT3G53350.1(pos1);AT3G53350.2(pos1)	1	1							2	0	2	1	1	0	0	0
MQTQKARNGSP	MQTQKARNGSP;MQTQKAR	AT5G60210	ROP interactive partner 5 (RIP5)	M	Q	√				AT5G60210.1	5:24245889	AT5G60210.1(pos1)	1	1							3	0	3	2	0	0	0	1
MQTTRSVQVNNVS	MQTTRSVQVNNVS	AT5G32450	RNA binding (RRM/RBD/RNP motifs) family protein	M	Q	√				AT5G32450.1	5:12079707	AT5G32450.1(pos1)	1	1							1	1	2	0	0	0	0	2
MQVISPSSPAPR	MQVISPSSPAPR	AT1G70420	Protein of unknown function (DUF1645)	M	Q	√				AT1G70420.1	1:26540658	AT1G70420.1(pos1)	1	1							2	0	2	2	0	0	0	0
MQYKNLGKSGLK	MQYKNLGKSGLK;MQYKNLGK	AT1G04690	potassium channel beta subunit 1 (KAB1)	M	Q	√				AT1G04690.1	1:1313662	AT1G04690.1(pos1)	1	1							2	2	4	4	0	0	0	0
MREEEIEKIRGVVR	MREEEIEKIRGVVR;MREEEIEKIR	AT1G78770	anaphase promoting complex 6 (APC6)	M	R	√				AT1G78770.1	1:29617421	AT1G78770.1(pos1)	1	1							0	5	5	0	4	0	0	1
MRHVYVGNF	MRHVYVGNF	AT2G46610	RNA-binding (RRM/RBD/RNP motifs) family protein	M	R	√				AT2G46610.1	2:19138492	AT2G46610.1(pos1)	1	1							0	2	2	0	0	0	0	2
MRITVMTAGE	MRITVMTAGE	AT3G13235;AT3G13235	ubiquitin family protein	M	R	√				AT3G13235.1;AT3G13235.3	3:4274348	AT3G13235.1(pos1);AT3G13235.3(pos1)	1	1							0	2	2	0	0	0	2	0
MRKKVDE	MRKKVDE	AT1G08730;AT1G10490;AT1G54560;AT3G57940;AT3G57940	XIC	M	R	√				AT1G10490.1;AT3G57940.1;AT3G57940.2	1:3453589	AT1G08730.1(pos941);AT1G10490.1(pos1);AT1G54560.1(pos936);AT3G57940.1(pos1);AT3G57940.2(pos1)	941;1;936	1							0	2	2	0	0	0	2	0	921	20	SP	AT1G08730.1
MRPILLPDPPSLSTGVPDIFEQGGSHNVVR	MRPILLPDPPSLSTGVPDIFEQGGSHNVVR;MRPILLPDPPSLSTGVPDIFE	AT5G22350	ELONGATED MITOCHONDRIA 1 (ELM1)	M	R	√				AT5G22350.1	5:7400746	AT5G22350.1(pos1)	1	1							2	0	2	0	1	0	1	0
MRPILMKGHER	MRPILMKGHER;MRPILMK;MRPILMKGHE	AT2G46280;AT2G46290;AT2G46280;AT2G46280	TGF-beta receptor interacting protein 1 (TRIP-1)	M	R	√				AT2G46280.3;AT2G46280.1;AT2G46280.2	2:19005393	AT2G46280.3(pos1);AT2G46290.1(pos28);AT2G46280.1(pos1);AT2G46280.2(pos1)	1;28	1							0	8	8	0	6	0	2	0
MRPLDETETTVVFEKLF	MRPLDETETTVVFEKLF;MRPLDETE	AT4G15770	RNA binding	M	R	√				AT4G15770.1	4:8978060	AT4G15770.1(pos1)	1	1							0	4	4	0	0	2	2	0
MRPPLTGSGGGF	MRPPLTGSGGGF	AT4G25630	fibrillarin 2 (FIB2)	M	R	√				AT4G25630.1	4:13074239	AT4G25630.1(pos1)	1	1							0	4	4	0	0	4	0	0
MRPVFVGNFEYETR	MRPVFVGNFEYETR	AT3G61860	RSP31	M	R	√				AT3G61860.1	3:22902159	AT3G61860.1(pos1)	1	1							0	7	7	0	7	0	0	0
MRRSSSKKKSGQSTESVTT	MRRSSSKKKSGQSTESVTT	AT1G15860;AT1G15860	CONTAINS InterPro DOMAIN/s: Defective-in-cullin neddylation protein (InterPro:IPR014764), Protein of unknown function DUF298 (InterPro:IPR005176)	M	R	√				AT1G15860.1;AT1G15860.3	1:5455055	AT1G15860.1(pos1);AT1G15860.3(pos1)	1	1							3	0	3	0	0	0	0	3
MRTGKGNQEEE	MRTGKGNQEEE	AT1G69010	BES1-interacting Myc-like protein 2 (BIM2)	M	R	√				AT1G69010.1	1:25941804	AT1G69010.1(pos1)	1	1							1	2	3	0	0	0	1	2
MTCEGCVGAVKR	MTCEGCVGAVKR	AT1G66240;AT1G66240	homolog of anti-oxidant 1 (ATX1)	M	T	√				AT1G66240.2	1:24686832	AT1G66240.1(pos41);AT1G66240.2(pos1)	41;1	1							0	2	2	2	0	0	0	0
MTPESNAPSV	MTPESNAPSV	AT2G03640;AT2G03640;AT2G03640;AT2G03640	Nuclear transport factor 2 (NTF2) family protein with RNA binding (RRM-RBD-RNP motifs) domain	M	T	√				AT2G03640.1;AT2G03640.2;AT2G03640.3;AT2G03640.4	2:1106418	AT2G03640.1(pos1);AT2G03640.2(pos1);AT2G03640.3(pos1);AT2G03640.4(pos1)	1	1							1	1	2	0	0	0	0	2
MTPSKVAGHTR	MTPSKVAGHTR	AT1G02080;AT1G02080	transcription regulators	M	T	√				AT1G02080.2	1:373694	AT1G02080.1(pos54);AT1G02080.2(pos1)	54;1	1							4	3	7	0	7	0	0	0
MVTGEALIAYR	MVTGEALIAYR	AT3G62810	complex 1 family protein / LVR family protein	M	V	√				AT3G62810.1	3:23227763	AT3G62810.1(pos1)	1	1							2	8	10	8	2	0	0	0
MYADKLEAESGSR	MYADKLEAESGSR;MYADKLE	AT3G07170	Sterile alpha motif (SAM) domain-containing protein	M	Y	√				AT3G07170.1	3:2280428	AT3G07170.1(pos1)	1	1							12	0	12	4	7	0	1	0
MYAETSLAFR	MYAETSLAFR	AT4G27900	CCT motif family protein	M	Y	√				AT4G27900.1	4:13890858	AT4G27900.1(pos1)	1	1							2	0	2	2	0	0	0	0
MYAGGDMHR	MYAGGDMHR	AT5G13480	FY	M	Y	√				AT5G13480.1	5:4331557	AT5G13480.1(pos1)	1	1							18	0	18	0	18	0	0	0
MYEQQQHFM	MYEQQQHFM	AT5G08120	movement protein binding protein 2C (MPB2C)	M	Y	√				AT5G08120.1	5:2602678	AT5G08120.1(pos1)	1	1							2	0	2	0	0	0	0	2
MYESANVSDDADRTAFR	MYESANVSDDADRTAFR;MYESANVSDDADR	AT1G11780	oxidoreductase, 2OG-Fe(II) oxygenase family protein	M	Y	√				AT1G11780.1	1:3979177	AT1G11780.1(pos1)	1	1							7	0	7	3	4	0	0	0
MYGKRPFGG	MYGKRPFGG	AT5G61890	Integrase-type DNA-binding superfamily protein	M	Y	√				AT5G61890.1	5:24853744	AT5G61890.1(pos1)	1	1							1	1	2	0	0	0	0	2
MYNGIGLQTAR	MYNGIGLQTAR	AT3G49601	FUNCTIONS IN: molecular_function unknown	M	Y	√				AT3G49601.1	3:18389279	AT3G49601.1(pos1)	1	1							3	0	3	3	0	0	0	0
MYNNMGPR	MYNNMGPR	AT3G59500	Integral membrane HRF1 family protein	M	Y	√				AT3G59500.1	3:21987110	AT3G59500.1(pos1)	1	1							3	0	3	1	2	0	0	0
MYPTGQQISFQTTPLNVQDPTR	MYPTGQQISFQTTPLNVQDPTR;MYPTGQQISFQTTPLNVQ	AT3G49250	DEFECTIVE IN MERISTEM SILENCING 3 (DMS3)	M	Y	√				AT3G49250.1	3:18260803	AT3G49250.1(pos1)	1	1							6	0	6	3	1	0	0	2
MYQDSGLMLR	MYQDSGLMLR	AT5G53420;AT5G53420	CCT motif family protein	M	Y	√				AT5G53420.1;AT5G53420.3	5:21673683	AT5G53420.1(pos1);AT5G53420.3(pos1)	1	1							2	0	2	2	0	0	0	0
MYQLRKF	MYQLRKF	AT2G05170	vacuolar protein sorting 11 (VPS11)	M	Y	√				AT2G05170.1	2:1870020	AT2G05170.1(pos1)	1	1							0	3	3	0	0	0	0	3
MYSGQNKIHKDKGVAPTEFEEQVTQALF	MYSGQNKIHKDKGVAPTEFEEQVTQALF;MYSGQNKIHK;MYSGQNKIHKD;MYSGQNKIHKDKGVAPTEFEE	AT3G02560	Ribosomal protein S7e family protein	M	Y	√				AT3G02560.1	3:542341	AT3G02560.1(pos1)	1	1							11	0	11	1	0	2	5	3
MYSGSSDGESHDTSTQR	MYSGSSDGESHDTSTQR	AT5G18580	FASS 1 (FASS)	M	Y	√				AT5G18580.1	5:6175154	AT5G18580.1(pos1)	1	1							2	0	2	0	2	0	0	0
MYSNNRVEVFHG	MYSNNRVEVFHG;MYSNNRVE	AT4G21670	C-terminal domain phosphatase-like 1 (CPL1)	M	Y	√				AT4G21670.1	4:11511511	AT4G21670.1(pos1)	1	1							2	0	2	0	0	0	1	1
PAAKRTPKVNRNP	PAAKRTPKVNRNP	AT1G18540	Ribosomal protein L6 family protein	P	A	√				AT1G18540.1	1:6378548	AT1G18540.1(pos2)	2	1							0	16	16	0	0	0	0	16
PAFYGGKLTTFEDDEKESEYGYVR	PAFYGGKLTTFEDDEKESEYGYVR;PAFYGGKLTTFED;PAFYGGKLTTFE	AT1G78900;AT1G78900	vacuolar ATP synthase subunit A (VHA-A)	P	A	√				AT1G78900.1;AT1G78900.2	1:29660463	AT1G78900.1(pos2);AT1G78900.2(pos2)	2	1							0	25	25	2	8	0	3	12
PAGHGVR	PAGHGVR	AT1G09590;AT1G57660	Translation protein SH3-like family protein	P	A	√				AT1G09590.1;AT1G57660.1	1:3106549	AT1G09590.1(pos2);AT1G57660.1(pos2)	2	1							0	23	23	0	23	0	0	0
PAIQSPSGKILQLEMENF	PAIQSPSGKILQLEMENF;PAIQSPSGKILQLE	AT3G54670;AT3G54670	TITAN8 (TTN8)	P	A	√				AT3G54670.1;AT3G54670.3	3:20235818	AT3G54670.1(pos2);AT3G54670.3(pos2)	2	1							0	2	2	0	0	1	1	0
PAKQRTAKVNRNPD	PAKQRTAKVNRNPD;PAKQRTAKVNRNP	AT1G74060	Ribosomal protein L6 family protein	P	A	√				AT1G74060.1	1:27851299	AT1G74060.1(pos2)	2	1							0	23	23	0	0	0	4	19
PAKQRTPKVNRNPD	PAKQRTPKVNRNPD;PAKQRTPKVNRNP	AT1G74050	Ribosomal protein L6 family protein	P	A	√				AT1G74050.1	1:27848680	AT1G74050.1(pos2)	2	1							0	20	20	0	0	0	4	16
PAMPGLVSVKTPSDTPPLR	PAMPGLVSVKTPSDTPPLR;PAMPGLVSVKTPS	AT4G10840;AT4G10840	Tetratricopeptide repeat (TPR)-like superfamily protein	P	A	√				AT4G10840.1;AT4G10840.2	4:6656614	AT4G10840.1(pos2);AT4G10840.2(pos2)	2	1							0	7	7	4	2	0	0	1
PCLNLSTNVNLDGVDTSSILSE	PCLNLSTNVNLDGVDTSSILSE;PCLNLSTNVNL;PCLNLSTNVNLD	AT5G01650;AT5G01650	Tautomerase/MIF superfamily protein	P	C	√				AT5G01650.1;AT5G01650.2	5:244033	AT5G01650.1(pos2);AT5G01650.2(pos2)	2	1							0	10	10	0	0	0	7	3
PDVQSTVVEFVNKLR	PDVQSTVVEFVNKLR	AT3G07300;AT3G07300	NagB/RpiA/CoA transferase-like superfamily protein	P	D	√				AT3G07300.1;AT3G07300.3	3:2327380	AT3G07300.1(pos2);AT3G07300.3(pos2)	2	1							0	12	12	3	9	0	0	0
PEDSTAIDYVME	PEDSTAIDYVME	AT3G27190	uridine kinase-like 2 (UKL2)	P	E	√				AT3G27190.1	3:10042917	AT3G27190.1(pos2)	2	1							0	2	2	0	0	0	2	0
PEIDALFESINVR	PEIDALFESINVR	AT2G32900	ATZW10	P	E	√				AT2G32900.1	2:13953807	AT2G32900.1(pos2)	2	1							0	3	3	2	1	0	0	0
PELPEVEAAR	PELPEVEAAR	AT1G52500;AT1G52500	MMH-2	P	E	√				AT1G52500.1;AT1G52500.2	1:19560043	AT1G52500.1(pos2);AT1G52500.2(pos2)	2	1							0	3	3	2	1	0	0	0
PEQPKKVADR	PEQPKKVADR	AT1G18040	cyclin-dependent kinase D1	P	E	√				AT1G18040.1	1:6209299	AT1G18040.1(pos2)	2	1							0	2	2	1	1	0	0	0
PGIRGPSEY	PGIRGPSEY	AT3G01910	sulfite oxidase (SOX)	P	G	√				AT3G01910.1	3:317274	AT3G01910.1(pos2)	2	1							0	2	2	0	0	2	0	0
PGPVIEEVNEEALMDAIKEQMKL	PGPVIEEVNEEALMDAIKEQMKL;PGPVIEEVNEEALM	AT4G10480;AT4G10480	Nascent polypeptide-associated complex (NAC), alpha subunit family protein	P	G	√				AT4G10480.1;AT4G10480.2	4:6479079	AT4G10480.1(pos2);AT4G10480.2(pos2)	2	1							0	19	19	0	0	14	0	5
PGQKIETGHEDIVHDVQMDYYGKR	PGQKIETGHEDIVHDVQMDYYGKR;PGQKIETGHE;PGQKIETGHEDIVHDVQMDYY	AT2G30050	transducin family protein / WD-40 repeat family protein	P	G	√				AT2G30050.1	2:12825540	AT2G30050.1(pos2)	2	1							0	18	18	0	11	2	0	5
PHGTLEVVLVSAKGLE	PHGTLEVVLVSAKGLE	AT1G63220;AT1G63220	Calcium-dependent lipid-binding (CaLB domain) family protein	P	H	√				AT1G63220.1;AT1G63220.2	1:23449017	AT1G63220.1(pos2);AT1G63220.2(pos2)	2	1							0	2	2	0	0	0	0	2
PIDKIFKDDASEEKGERARMASF	PIDKIFKDDASEEKGERARMASF	AT5G20890	TCP-1/cpn60 chaperonin family protein	P	I	√				AT5G20890.1	5:7089906	AT5G20890.1(pos2)	2	1							0	25	25	0	0	25	0	0
PIGVPKVPFRSPGEG	PIGVPKVPFRSPGEG;PIGVPKVPFR;PIGVPKVPF	ATCG00670	plastid-encoded CLP P (PCLPP)	P	I	√				ATCG00670.1	Pt:71882	ATCG00670.1(pos2)	2	1							0	33	33	4	3	23	0	3
PKDRNIGIAMDFSE	PKDRNIGIAMDFSE	AT3G53990;AT3G53990	Adenine nucleotide alpha hydrolases-like superfamily protein	P	K	√				AT3G53990.1;AT3G53990.2	3:19991019	AT3G53990.1(pos2);AT3G53990.2(pos2)	2	1							0	5	5	0	0	0	5	0
PKHYRPTGKKKE	PKHYRPTGKKKE	AT5G14520	pescadillo-related	P	K	√				AT5G14520.1	5:4684330	AT5G14520.1(pos2)	2	1							0	3	3	0	0	0	3	0
PKKMGLNSKAE	PKKMGLNSKAE	AT1G16210	unknown protein	P	K	√				AT1G16210.1	1:5547447	AT1G16210.1(pos2)	2	1							0	3	3	0	0	0	3	0
PKNKGKGGKNRKRGKNEAD	PKNKGKGGKNRKRGKNEAD;PKNKGKGGKNRKRGKNEA;PKNKGKGGKNRKRGKNE	AT2G04520;AT5G35680;AT5G35680	Nucleic acid-binding, OB-fold-like protein	P	K	√				AT2G04520.1;AT5G35680.1;AT5G35680.3	2:1575239	AT2G04520.1(pos2);AT5G35680.1(pos2);AT5G35680.3(pos2)	2	1							0	6	6	0	0	0	3	3
PKQDMEKMELR	PKQDMEKMELR	AT4G23470;AT4G23470	PLAC8 family protein	P	K	√				AT4G23470.1;AT4G23470.3	4:12249289	AT4G23470.1(pos2);AT4G23470.3(pos2)	2	1							0	9	9	3	6	0	0	0
PKQIHEIKDFLLTAR	PKQIHEIKDFLLTAR;PKQIHEIK	AT2G43460	Ribosomal L38e protein family	P	K	√				AT2G43460.1	2:18047292	AT2G43460.1(pos2)	2	1							0	196	196	0	192	0	0	4
PKQKAPR	PKQKAPR	AT4G39100;AT4G39100	short life (SHL1)	P	K	√				AT4G39100.1;AT4G39100.2	4:18220134	AT4G39100.1(pos2);AT4G39100.2(pos2)	2	1							0	2	2	2	0	0	0	0
PKRTTHTYSSE	PKRTTHTYSSE	AT5G63440;AT5G63440	Protein of unknown function (DUF167)	P	K	√				AT5G63440.1;AT5G63440.2	5:25406360	AT5G63440.1(pos2);AT5G63440.2(pos2)	2	1							0	8	8	0	0	0	2	6
PKVKTNRVKYPE	PKVKTNRVKYPE;PKVKTNR	AT4G21110	G10 family protein	P	K	√				AT4G21110.1	4:11267673	AT4G21110.1(pos2)	2	1							0	31	31	5	20	0	6	0
PLFMPDEELARL	PLFMPDEELARL;PLFMPDEELAR	AT1G79280;AT1G79280;AT1G79280	nuclear pore anchor (NUA)	P	L	√				AT1G79280.1;AT1G79280.2;AT1G79280.3	1:29832809	AT1G79280.1(pos2);AT1G79280.2(pos2);AT1G79280.3(pos2)	2	1							0	8	8	2	4	2	0	0
PLNLGNDGDGSSR	PLNLGNDGDGSSR	AT3G01590	Galactose mutarotase-like superfamily protein	P	L	√				AT3G01590.1	3:226647	AT3G01590.1(pos2)	2	1							0	2	2	1	1	0	0	0
PMENDNGPHVGNVVVTAE	PMENDNGPHVGNVVVTAE	AT3G19910	RING/U-box superfamily protein	P	M	√				AT3G19910.1	3:6926497	AT3G19910.1(pos2)	2	1							0	2	2	0	0	0	2	0
PPATGDIDR	PPATGDIDR	AT1G69960	serine/threonine protein phosphatase 2A (PP2A)	P	P	√				AT1G69960.1	1:26350511	AT1G69960.1(pos2)	2	1							0	6	6	3	3	0	0	0
PPGAKKR	PPGAKKR	AT2G34310	unknown protein	P	P	√				AT2G34310.1	2:14479812	AT2G34310.1(pos2)	2	1							0	3	3	3	0	0	0	0
PPQKIETGHSDTIHDVVMDYYGKR	PPQKIETGHSDTIHDVVMDYYGKR;PPQKIETGHSDTIHDVVMDYY;PPQKIETGHS	AT3G01340	Transducin/WD40 repeat-like superfamily protein	P	P	√				AT3G01340.1	3:128465	AT3G01340.1(pos2)	2	1							0	15	15	0	6	4	0	5
PQGDYIDLHR	PQGDYIDLHR	AT5G06360	Ribosomal protein S8e family protein	P	Q	√				AT5G06360.1	5:1944835	AT5G06360.1(pos2)	2	1							0	5	5	0	5	0	0	0
PQRHSKNNNDLAYFTYDE	PQRHSKNNNDLAYFTYDE;PQRHSKNNNDLAYF;PQRHSKNNND;PQRHSKNNNDLAY	AT1G61620	phosphoinositide binding	P	Q	√				AT1G61620.1	1:22737653	AT1G61620.1(pos2)	2	1							0	8	8	0	0	4	4	0
PRKGLSNF	PRKGLSNF	AT5G10630;AT5G10630	Translation elongation factor EF1A/initiation factor IF2gamma family protein	P	R	√				AT5G10630.1;AT5G10630.2	5:3360561	AT5G10630.1(pos2);AT5G10630.2(pos2)	2	1							0	4	4	0	0	0	0	4
PSDILEPRGVPTPSHFHE	PSDILEPRGVPTPSHFHE;PSDILEPR	AT5G07290	MEI2-like 4 (ML4)	P	S	√				AT5G07290.1	5:2294248	AT5G07290.1(pos2)	2	1							0	4	4	2	0	0	2	0
PSELTPEERSELKNSIAEFHTY	PSELTPEERSELKNSIAEFHTY;PSELTPEERSE	AT4G17870	PYRABACTIN RESISTANCE 1 (PYR1)	P	S	√				AT4G17870.1	4:9928792	AT4G17870.1(pos2)	2	1							0	4	4	0	0	3	1	0
PSGAKKR	PSGAKKR	AT1G29530;AT4G18070	unknown protein	P	S	√				AT1G29530.1;AT4G18070.1	1:10326651	AT1G29530.1(pos2);AT4G18070.1(pos2)	2	1							0	4	4	2	2	0	0	0
PSLQTSLPPELANNVVRLY	PSLQTSLPPELANNVVRLY;PSLQTSLPPELANNVVR	AT3G17300	unknown protein	P	S	√				AT3G17300.1	3:5907616	AT3G17300.1(pos2)	2	1							0	17	17	7	8	2	0	0
PSMPEEPLLTPTPDRF	PSMPEEPLLTPTPDRF;PSMPEEPLLTPTPDR	AT3G27060	TSO MEANING 'UGLY' IN CHINESE 2 (TSO2)	P	S	√				AT3G27060.1	3:9981057	AT3G27060.1(pos2)	2	1							0	5	5	3	1	1	0	0
PSQDDVQNLPIDITFSR	PSQDDVQNLPIDITFSR;PSQDDVQNLPIDITF	AT5G06830	unknown protein	P	S	√				AT5G06830.1	5:2119559	AT5G06830.1(pos2)	2	1							0	6	6	3	1	2	0	0
PSTPLANGGTPPMGGGER	PSTPLANGGTPPMGGGER	AT4G10925;AT4G10925;AT4G10925	Nuclear transport factor 2 (NTF2) family protein	P	S	√				AT4G10925.1;AT4G10925.2;AT4G10925.3	4:6704283	AT4G10925.1(pos2);AT4G10925.2(pos2);AT4G10925.3(pos2)	2	1							0	2	2	2	0	0	0	0
PTFNQLIRHGREE	PTFNQLIRHGREE;PTFNQLIR	AT2G07675;AT2G07773	Ribosomal protein S12/S23 family protein	P	T	√				AT2G07675.1;AT2G07773.1	2:3270410	AT2G07675.1(pos2);AT2G07773.1(pos2)	2	1							0	7	7	0	4	0	3	0
PTKLPLELEDEILLR	PTKLPLELEDEILLR	AT3G16590	F-box and associated interaction domains-containing protein	P	T	√				AT3G16590.1	3:5651056	AT3G16590.1(pos2)	2	1							0	4	4	1	3	0	0	0
PTLNLFTNIPV	PTLNLFTNIPV	AT5G57170;AT5G57170	Tautomerase/MIF superfamily protein	P	T	√				AT5G57170.1;AT5G57170.2	5:23163140	AT5G57170.1(pos2);AT5G57170.2(pos2)	2	1							0	2	2	0	0	0	0	2
PTLTKLYSMEEAATHNKQ	PTLTKLYSMEEAATHNKQ;PTLTKLYSMEE	AT1G26340	cytochrome B5 isoform A (CB5-A)	P	T	√				AT1G26340.1	1:9113992	AT1G26340.1(pos2)	2	1							0	3	3	0	0	0	2	1
PTTTTSSASSSSSASGNNRQSDVF	PTTTTSSASSSSSASGNNRQSDVF;PTTTTSSASSSSSASGNNRQS;PTTTTSSASSSSSASGNNR	AT1G51350	ARM repeat superfamily protein	P	T	√				AT1G51350.1	1:19035851	AT1G51350.1(pos2)	2	1							0	6	6	2	2	1	0	1
PVAASAIYFLNLR	PVAASAIYFLNLR	AT5G46630;AT5G46630	Clathrin adaptor complexes medium subunit family protein	P	V	√				AT5G46630.1;AT5G46630.2	5:18920580	AT5G46630.1(pos2);AT5G46630.2(pos2)	2	1							0	4	4	0	4	0	0	0
PVFKAPFNGYSVKFSPFYE	PVFKAPFNGYSVKFSPFYE;PVFKAPF	AT1G29260	peroxin 7 (PEX7)	P	V	√				AT1G29260.1	1:10224923	AT1G29260.1(pos2)	2	1							0	6	6	0	0	4	2	0
PVHDEQEHEVY	PVHDEQEHEVY	AT5G51120;AT5G51120	polyadenylate-binding protein 1 (PABN1)	P	V	√				AT5G51120.1;AT5G51120.2	5:20779760	AT5G51120.1(pos2);AT5G51120.2(pos2)	2	1							0	11	11	0	0	11	0	0
PVMEKLR	PVMEKLR	AT2G46540	unknown protein	P	V	√				AT2G46540.1	2:19111681	AT2G46540.1(pos2)	2	1							1	2	3	2	1	0	0	0
PVRVVESNTPAQVSGTDPGNRSPLPPSSLL	PVRVVESNTPAQVSGTDPGNRSPLPPSSLL	AT2G37680	CONTAINS InterPro DOMAIN/s: Vacuolar import/degradation protein Vid24 (InterPro:IPR018618)	P	V	√				AT2G37680.1	2:15805515	AT2G37680.1(pos2)	2	1							0	2	2	0	0	2	0	0
SAAATMPMPREASNY	SAAATMPMPREASNY;SAAATMPMPR;SAAATMPMPRE	AT5G24310;AT5G24310	ABL interactor-like protein 3 (ABIL3)	S	A	√				AT5G24310.2;AT5G24310.1	5:8274637	AT5G24310.2(pos2);AT5G24310.1(pos2)	2	1							5	0	5	2	1	0	1	1
SAEDFQKKVSLR	SAEDFQKKVSLR	AT5G04910	unknown protein	S	A	√				AT5G04910.1	5:1437695	AT5G04910.1(pos2)	2	1							6	0	6	3	3	0	0	0
SAESASQIPKGQV	SAESASQIPKGQV	AT3G04780	CONTAINS InterPro DOMAIN/s: Thioredoxin, core (InterPro:IPR015467), Proteasome-interacting thioredoxin-like domain, C-terminal (InterPro:IPR010400)	S	A	√				AT3G04780.1	3:1313013	AT3G04780.1(pos2)	2	1							3	0	3	0	0	0	0	3
SAESCFGSSG	SAESCFGSSG	AT4G01370	MAP kinase 4 (MPK4)	S	A	√				AT4G01370.1	4:567219	AT4G01370.1(pos2)	2	1							2	0	2	0	0	0	0	2
SAFTSKFADELIANAAYIGTPGK	SAFTSKFADELIANAAYIGTPGK;SAFTSKFA;SAFTSKFADE;SAFTSKFADELIANAAY	AT3G52930	Aldolase superfamily protein	S	A	√				AT3G52930.1	3:19628874	AT3G52930.1(pos2)	2	1							144	0	144	0	1	116	15	12
SAKKIVLKSSDGESFE	SAKKIVLKSSDGESFE;SAKKIVLKSSDGE;SAKKIVLKSS	AT1G75950	S phase kinase-associated protein 1 (SKP1)	S	A	√				AT1G75950.1	1:28516715	AT1G75950.1(pos2)	2	1							33	0	33	0	0	0	26	7
SAKKLEGSSAPANRR	SAKKLEGSSAPANRR;SAKKLEGSSAPANR	AT1G68370	ALTERED RESPONSE TO GRAVITY 1 (ARG1)	S	A	√				AT1G68370.1	1:25634527	AT1G68370.1(pos2)	2	1							8	0	8	2	4	0	0	2
SAMGAGPDHLFNLR	SAMGAGPDHLFNLR;SAMGAGPDHLF	AT2G34840	Coatomer epsilon subunit	S	A	√				AT2G34840.1	2:14702603	AT2G34840.1(pos2)	2	1							4	0	4	0	2	2	0	0
SAQMEEPETLGKRKESESSKLRS	SAQMEEPETLGKRKESESSKLRS;SAQMEEPETLGKRKESESSKL;SAQMEEPETLGKR	AT2G06990	hua enhancer 2 (HEN2)	S	A	√				AT2G06990.1	2:2895135	AT2G06990.1(pos2)	2	1							19	0	19	7	10	1	0	1
SARHGQSSYR	SARHGQSSYR	AT3G24350;AT3G24350	syntaxin of plants 32 (SYP32)	S	A	√				AT3G24350.1;AT3G24350.2	3:8837733	AT3G24350.1(pos2);AT3G24350.2(pos2)	2	1							3	0	3	0	0	0	0	3
SARPEGSPPEVTLETSMGPF	SARPEGSPPEVTLETSMGPF	AT2G36130	Cyclophilin-like peptidyl-prolyl cis-trans isomerase family protein	S	A	√				AT2G36130.1	2:15166863	AT2G36130.1(pos2)	2	1							6	0	6	0	0	6	0	0
SASATQTAGEVSMGIKPPSHPTY	SASATQTAGEVSMGIKPPSHPTY	AT2G01350;AT2G01350;AT2G01350	quinolinate phoshoribosyltransferase (QPT)	S	A	√			√	AT2G01350.4	2:167058	AT2G01350.1(pos23);AT2G01350.3(pos23);AT2G01350.4(pos2)	23;2	1							3	0	3	0	0	0	0	3	0	23	mTP	AT2G01350.1
SASSSSTNPMSRE	SASSSSTNPMSRE;SASSSSTNPMSR	AT5G47650	nudix hydrolase homolog 2 (NUDT2)	S	A	√				AT5G47650.1	5:19312084	AT5G47650.1(pos2)	2	1							10	0	10	3	0	0	2	5
SATELPTKEAHILKGHEGAVLAAR	SATELPTKEAHILKGHEGAVLAAR;SATELPTKE;SATELPTKEAHILKGHEGAVL	AT5G64730	Transducin/WD40 repeat-like superfamily protein	S	A	√				AT5G64730.1	5:25873146	AT5G64730.1(pos2)	2	1							5	0	5	0	2	2	1	0
SATPEEDKKPDQGAHINLKVKGQDGNEVFF	SATPEEDKKPDQGAHINLKVKGQDGNEVFF;SATPEEDKKPDQGAHINL	AT5G55160	small ubiquitin-like modifier 2 (SUMO2)	S	A	√				AT5G55160.1	5:22384772	AT5G55160.1(pos2)	2	1							8	0	8	0	0	8	0	0
SATQTQTHGPHSLAFR	SATQTQTHGPHSLAFR;SATQTQTHGPHSL;SATQTQTHGPHSLAF	AT2G47960	unknown protein	S	A	√				AT2G47960.1	2:19625631	AT2G47960.1(pos2)	2	1							4	0	4	0	2	2	0	0
SAYDNVIGGKLKLKGKALD	SAYDNVIGGKLKLKGKALD	AT1G16810	unknown protein	S	A	√				AT1G16810.1	1:5756150	AT1G16810.1(pos2)	2	1							2	0	2	0	0	0	2	0
SAYEYPR	SAYEYPR	AT1G61000	FUNCTIONS IN: molecular_function unknown	S	A	√				AT1G61000.1	1:22474046	AT1G61000.1(pos2)	2	1							4	0	4	3	1	0	0	0
SCLALALQPANGSDILLQTR	SCLALALQPANGSDILLQTR;SCLALALQPANGS	AT5G57460	unknown protein	S	C	√				AT5G57460.1	5:23275321	AT5G57460.1(pos2)	2	1							2	0	2	0	1	0	0	1	68	70	cTP	AT5G57460.1
SDAFCSDCKRHTE	SDAFCSDCKRHTE;SDAFCSDCKR	AT3G10330	Cyclin-like family protein	S	D	√				AT3G10330.1	3:3199907	AT3G10330.1(pos2)	2	1							3	0	3	1	1	0	1	0
SDALINGLAGAGGGIIAQLL	SDALINGLAGAGGGIIAQLL	AT2G39970	Mitochondrial substrate carrier family protein	S	D	√				AT2G39970.1	2:16686392	AT2G39970.1(pos2)	2	1							2	0	2	0	0	2	0	0
SDALSAIPAAVHRNLS	SDALSAIPAAVHRNLS;SDALSAIPAAVHR	AT2G01690;AT2G01690	ARM repeat superfamily protein	S	D	√				AT2G01690.1;AT2G01690.2	2:313499	AT2G01690.1(pos2);AT2G01690.2(pos2)	2	1							6	0	6	0	5	0	0	1
SDDEHHFEASESGASKTYPQSAGNIR	SDDEHHFEASESGASKTYPQSAGNIR;SDDEHHFE	AT1G26630;AT1G26630	FUMONISIN B1-RESISTANT12 (FBR12)	S	D	√				AT1G26630.1;AT1G26630.2	1:9205968	AT1G26630.1(pos2);AT1G26630.2(pos2)	2	1							82	0	82	0	82	0	0	0
SDDEHHFESSDAGASKTYPQQAGNIR	SDDEHHFESSDAGASKTYPQQAGNIR;SDDEHHFESS;SDDEHHFE	AT1G69410	eukaryotic elongation factor 5A-3 (ELF5A-3)	S	D	√				AT1G69410.1	1:26089301	AT1G69410.1(pos2)	2	1							24	0	24	0	20	0	1	3
SDEEHHFESSDAGASKTYPQQAGTIRKNGY	SDEEHHFESSDAGASKTYPQQAGTIRKNGY;SDEEHHFESSDAGASKTYPQQAGTIR;SDEEHHFE;SDEEHHFESS	AT1G13950	eukaryotic elongation factor 5A-1 (ELF5A-1)	S	D	√				AT1G13950.1	1:4773631	AT1G13950.1(pos2)	2	1							12	0	12	0	4	4	1	3
SDLDKQIEQLKR	SDLDKQIEQLKR	AT5G55260	protein phosphatase X 2 (PPX2)	S	D	√				AT5G55260.1	5:22416808	AT5G55260.1(pos2)	2	1							2	0	2	1	1	0	0	0
SDLEVQVPTAFDPFADANAEDSGAGTKEY	SDLEVQVPTAFDPFADANAEDSGAGTKEY;SDLEVQVPTAF	AT1G54290	Translation initiation factor SUI1 family protein	S	D	√				AT1G54290.1	1:20269390	AT1G54290.1(pos2)	2	1							5	0	5	0	0	3	0	2
SDLVATSPSPSSAPRSAT	SDLVATSPSPSSAPRSAT;SDLVATSPSPSSAPR	AT4G24840	FUNCTIONS IN: molecular_function unknown	S	D	√				AT4G24840.1	4:12800926	AT4G24840.1(pos2)	2	1							3	0	3	1	1	0	0	1
SDSGEPKPSQQEEPLPQPAAQE	SDSGEPKPSQQEEPLPQPAAQE	AT1G01350	Zinc finger (CCCH-type/C3HC4-type RING finger) family protein	S	D	√				AT1G01350.1	1:136732	AT1G01350.1(pos2)	2	1							2	0	2	0	0	0	2	0
SDSIQERY	SDSIQERY;SDSIQER	AT5G16760	Inositol 1,3,4-trisphosphate 5/6-kinase family protein	S	D	√				AT5G16760.1	5:5509890	AT5G16760.1(pos2)	2	1							3	0	3	1	0	2	0	0
SDTKTVR	SDTKTVR	AT1G66130	NAD(P)-binding Rossmann-fold superfamily protein	S	D	√				AT1G66130.1	1:24615040	AT1G66130.1(pos2)	2	1							2	0	2	1	1	0	0	0
SDVFEGYER	SDVFEGYER	AT1G26670	VTI1B	S	D	√				AT1G26670.1	1:9216103	AT1G26670.1(pos2)	2	1							2	0	2	1	1	0	0	0
SDVIAEHAVDTSVEGDAKAALPVQSTKQF	SDVIAEHAVDTSVEGDAKAALPVQSTKQF;SDVIAEHAV	AT4G38890	FMN-linked oxidoreductases superfamily protein	S	D	√				AT4G38890.1	4:18139100	AT4G38890.1(pos2)	2	1							2	0	2	0	0	1	0	1
SDVTGDLAAVSEAKGGSDAAR	SDVTGDLAAVSEAKGGSDAAR	AT2G41350;AT2G41350	unknown protein	S	D	√				AT2G41350.1;AT2G41350.2	2:17231565	AT2G41350.1(pos2);AT2G41350.2(pos2)	2	1							3	0	3	1	2	0	0	0
SEDPEYRCF	SEDPEYRCF	AT3G26420	ATRZ-1A	S	E	√				AT3G26420.1	3:9671953	AT3G26420.1(pos2)	2	1							4	0	4	0	0	4	0	0
SEEKVVAVIMVGGPTKGTR	SEEKVVAVIMVGGPTKGTR	AT2G04650	ADP-glucose pyrophosphorylase family protein	S	E	√				AT2G04650.1	2:1624486	AT2G04650.1(pos2)	2	1							7	0	7	3	4	0	0	0
SEETKDNQRLQRPAPRLNERIL	SEETKDNQRLQRPAPRLNERIL;SEETKDNQRL;SEETKDNQRLQRPAPRL	AT1G01050	pyrophosphorylase 1 (PPa1)	S	E	√				AT1G01050.1	1:32670	AT1G01050.1(pos2)	2	1							4	0	4	0	0	4	0	0
SEEVPQQFPSSKR	SEEVPQQFPSSKR	AT5G22220;AT5G22220	E2F transcription factor 1 (E2F1)	S	E	√				AT5G22220.2;AT5G22220.3	5:7360749	AT5G22220.2(pos2);AT5G22220.3(pos2)	2	1							2	0	2	1	1	0	0	0
SEFEDHEGNGTVADAIYDEENGGR	SEFEDHEGNGTVADAIYDEENGGR	AT4G36690;AT4G36690;AT4G36690;AT4G36690	ATU2AF65A	S	E	√				AT4G36690.1;AT4G36690.3;AT4G36690.2;AT4G36690.4	4:17297609	AT4G36690.1(pos2);AT4G36690.3(pos2);AT4G36690.2(pos2);AT4G36690.4(pos2)	2	1							2	0	2	0	2	0	0	0
SEIEEEEEEGSASAITGSRSF	SEIEEEEEEGSASAITGSRSF;SEIEEEEEEGSASAITGSR	AT4G15545	unknown protein	S	E	√				AT4G15545.1	4:8875932	AT4G15545.1(pos2)	2	1							10	0	10	3	3	3	0	1
SEILSSLR	SEILSSLR	AT4G36760	aminopeptidase P1 (APP1)	S	E	√				AT4G36760.1	4:17326688	AT4G36760.1(pos2)	2	1							3	0	3	1	2	0	0	0
SEKKGRKEEVITREY	SEKKGRKEEVITREY	AT5G56710;AT5G56710	Ribosomal protein L31e family protein	S	E	√				AT5G56710.1;AT5G56710.2	5:22944767	AT5G56710.1(pos2);AT5G56710.2(pos2)	2	1							15	0	15	0	0	15	0	0
SEKKGRKEEVVTREY	SEKKGRKEEVVTREY	AT4G26230	Ribosomal protein L31e family protein	S	E	√				AT4G26230.1	4:13286026	AT4G26230.1(pos2)	2	1							14	0	14	0	0	14	0	0
SELDSQVPTAFDPFADANAEDSGAGTKEY	SELDSQVPTAFDPFADANAEDSGAGTKEY	AT4G27130	Translation initiation factor SUI1 family protein	S	E	√				AT4G27130.1	4:13605525	AT4G27130.1(pos2)	2	1							5	0	5	0	0	5	0	0
SELDSQVPTAFDPFADANVEDSGAGTKEY	SELDSQVPTAFDPFADANVEDSGAGTKEY	AT5G54760	Translation initiation factor SUI1 family protein	S	E	√				AT5G54760.1	5:22244732	AT5G54760.1(pos2)	2	1							10	0	10	0	0	10	0	0
SEMASMDPEGIDGVR	SEMASMDPEGIDGVR	AT1G05520	Sec23/Sec24 protein transport family protein	S	E	√				AT1G05520.1	1:1635703	AT1G05520.1(pos2)	2	1							17	0	17	10	7	0	0	0
SENAANNIME	SENAANNIME	AT2G42910	Phosphoribosyltransferase family protein	S	E	√				AT2G42910.1	2:17856396	AT2G42910.1(pos2)	2	1							3	0	3	0	0	0	3	0
SENGKRK	SENGKRK	AT5G09240;AT5G09240;AT5G09240	ssDNA-binding transcriptional regulator	S	E	√				AT5G09240.1;AT5G09240.2;AT5G09240.3	5:2874780	AT5G09240.1(pos2);AT5G09240.2(pos2);AT5G09240.3(pos2)	2	1							2	0	2	0	0	0	0	2
SENQSEEVQQIEKLYEFSER	SENQSEEVQQIEKLYEFSER	AT2G34040;AT2G34040	Apoptosis inhibitory protein 5 (API5)	S	E	√				AT2G34040.1;AT2G34040.2	2:14382246	AT2G34040.1(pos2);AT2G34040.2(pos2)	2	1							3	0	3	3	0	0	0	0
SENTKVEAKRVF	SENTKVEAKRVF;SENTKVEAKR	AT1G49540;AT1G49540	elongator protein 2 (ELP2)	S	E	√				AT1G49540.1;AT1G49540.2	1:18337382	AT1G49540.1(pos2);AT1G49540.2(pos2)	2	1							4	0	4	1	2	1	0	0
SESVIQGSNPDR	SESVIQGSNPDR;SESVIQGSNP	AT5G21010	BTB-POZ and MATH domain 5 (BPM5)	S	E	√				AT5G21010.1	5:7136062	AT5G21010.1(pos2)	2	1							4	0	4	1	2	0	0	1
SETAVSIDSDR	SETAVSIDSDR	AT2G39550	PGGT-I	S	E	√				AT2G39550.1	2:16501666	AT2G39550.1(pos2)	2	1							2	0	2	2	0	0	0	0
SETQQQVQNSTGSIRSPDKIEDTF	SETQQQVQNSTGSIRSPDKIEDTF;SETQQQVQNSTGSIR	AT2G32930;AT2G32930	zinc finger nuclease 2 (ZFN2)	S	E	√				AT2G32930.1;AT2G32930.2	2:13968419	AT2G32930.1(pos2);AT2G32930.2(pos2)	2	1							4	0	4	2	1	1	0	0
SEVEIENAATIEGNTAA	SEVEIENAATIEGNTAA	AT1G06760	winged-helix DNA-binding transcription factor family protein	S	E	√				AT1G06760.1	1:2077616	AT1G06760.1(pos2)	2	1							2	0	2	0	0	0	0	2
SFHSFYQR	SFHSFYQR	AT2G20800	NAD(P)H dehydrogenase B4 (NDB4)	S	F	√				AT2G20800.1	2:8955699	AT2G20800.1(pos2)	2	1							2	0	2	0	2	0	0	0	28	30	mTP	AT2G20800.1
SFNKVPNIPGAPALSALL	SFNKVPNIPGAPALSALL	AT1G03860	prohibitin 2 (PHB2)	S	F	√				AT1G03860.1	1:981157	AT1G03860.1(pos2)	2	1							4	0	4	0	0	4	0	0
SFQDLEAGR	SFQDLEAGR	AT4G17730;AT4G17730	syntaxin of plants 23 (SYP23)	S	F	√				AT4G17730.1;AT4G17730.2	4:9865351	AT4G17730.1(pos2);AT4G17730.2(pos2)	2	1							2	0	2	1	1	0	0	0
SFQDLESGR	SFQDLESGR	AT5G46860	VACUOLAR MORPHOLOGY 3 (VAM3)	S	F	√				AT5G46860.1	5:19013795	AT5G46860.1(pos2)	2	1							2	0	2	1	1	0	0	0
SFSFFKPSRPKTPQE	SFSFFKPSRPKTPQE;SFSFFKPSR	AT5G18940;AT5G18940	Mo25 family protein	S	F	√				AT5G18940.1;AT5G18940.2	5:6325972	AT5G18940.1(pos2);AT5G18940.2(pos2)	2	1							3	0	3	1	0	0	2	0
SFTGTQQKCRACE	SFTGTQQKCRACE;SFTGTQQK;SFTGTQQKCR	AT2G39900	GATA type zinc finger transcription factor family protein	S	F	√				AT2G39900.1	2:16659136	AT2G39900.1(pos2)	2	1							5	0	5	2	2	0	1	0
SGAGKKIADVAF	SGAGKKIADVAF;SGAGKKIA	AT3G52300;AT3G52300	ATP synthase D chain, mitochondrial (ATPQ)	S	G	√				AT3G52300.1;AT3G52300.2	3:19396689	AT3G52300.1(pos2);AT3G52300.2(pos2)	2	1							4	0	4	0	0	2	0	2
SGALNMTLDEIVKR	SGALNMTLDEIVKR;SGALNMTLDE;SGALNMTL	AT5G37720;AT5G37720	ALWAYS EARLY 4 (ALY4)	S	G	√				AT5G37720.1;AT5G37720.2	5:14983978	AT5G37720.1(pos2);AT5G37720.2(pos2)	2	1							11	0	11	2	6	0	2	1
SGAQGAEPMDSRTATTYE	SGAQGAEPMDSRTATTYE;SGAQGAEPMDSRTATTY	AT2G21820	unknown protein	S	G	√				AT2G21820.1	2:9303219	AT2G21820.1(pos2)	2	1							4	0	4	0	0	3	1	0
SGATTASSGDHNNLRLPTPTLDAE	SGATTASSGDHNNLRLPTPTLDAE;SGATTASSGDHNNLR	AT3G20810;AT3G20810;AT3G20810	2-oxoglutarate (2OG) and Fe(II)-dependent oxygenase superfamily protein	S	G	√				AT3G20810.1;AT3G20810.2;AT3G20810.3	3:7275814	AT3G20810.1(pos2);AT3G20810.2(pos2);AT3G20810.3(pos2)	2	1							5	0	5	0	4	0	1	0
SGDRLEFENPIEDAVSRL	SGDRLEFENPIEDAVSRL;SGDRLEFENPIEDAVSR	AT1G69400;AT1G69400	Transducin/WD40 repeat-like superfamily protein	S	G	√				AT1G69400.1;AT1G69400.2	1:26087027	AT1G69400.1(pos2);AT1G69400.2(pos2)	2	1							6	0	6	0	1	5	0	0
SGEEEATVREPLDLIRL	SGEEEATVREPLDLIRL;SGEEEATVREPLDLIR;SGEEEATVREPL	AT1G76860	Small nuclear ribonucleoprotein family protein	S	G	√				AT1G76860.1	1:28855637	AT1G76860.1(pos2)	2	1							12	0	12	0	4	6	0	2
SGEGDTTLKAICYKPGSLQLLDQRKLPLE	SGEGDTTLKAICYKPGSLQLLDQRKLPLE;SGEGDTTLKAICYKPGSLQLLDQR	AT2G05830	NagB/RpiA/CoA transferase-like superfamily protein	S	G	√				AT2G05830.1	2:2229759	AT2G05830.1(pos2)	2	1							6	0	6	2	3	0	1	0
SGEKEPVAVESAGLPNGLVSHGNSKTR	SGEKEPVAVESAGLPNGLVSHGNSKTR	AT1G20410	Pseudouridine synthase family protein	S	G	√				AT1G20410.1	1:7082504	AT1G20410.1(pos2)	2	1							2	0	2	0	2	0	0	0
SGEVVLAARVYR	SGEVVLAARVYR;SGEVVLAAR	AT5G51960	CONTAINS InterPro DOMAIN/s: Complex 1 LYR protein (InterPro:IPR008011)	S	G	√				AT5G51960.1	5:21110716	AT5G51960.1(pos2)	2	1							14	0	14	6	7	0	0	1
SGGFFRGTSAEQ	SGGFFRGTSAEQ;SGGFFRGTSAE	AT2G29210	splicing factor PWI domain-containing protein	S	G	√				AT2G29210.1	2:12558156	AT2G29210.1(pos2)	2	1							2	0	2	0	0	0	1	1
SGGLDMSLDDIIKSNR	SGGLDMSLDDIIKSNR	AT5G02530;AT5G02530	RNA-binding (RRM/RBD/RNP motifs) family protein	S	G	√				AT5G02530.1;AT5G02530.2	5:565776	AT5G02530.1(pos2);AT5G02530.2(pos2)	2	1							17	0	17	11	6	0	0	0
SGHQCTENPPDLDPTSGSGHVEKLGNLDTY	SGHQCTENPPDLDPTSGSGHVEKLGNLDTY;SGHQCTENPPDLDPTSGSGHVE;SGHQCTENPP	AT3G23570	alpha/beta-Hydrolases superfamily protein	S	G	√				AT3G23570.1	3:8459608	AT3G23570.1(pos2)	2	1							7	0	7	0	0	3	3	1
SGKGAKGLIMGKPSGS	SGKGAKGLIMGKPSGS	AT1G52740	histone H2A protein 9 (HTA9)	S	G	√				AT1G52740.1	1:19645409	AT1G52740.1(pos2)	2	1							2	0	2	0	0	0	0	2
SGKGEGPAIGIDLGTTYSCVGVWQHDRVE	SGKGEGPAIGIDLGTTYSCVGVWQHDRVE;SGKGEGPAIGIDLGTTY;SGKGEGPAIGID;SGKGEGPAIGI	AT5G02500;AT5G02500	heat shock cognate protein 70-1 (HSC70-1)	S	G	√				AT5G02500.1;AT5G02500.2	5:556334	AT5G02500.1(pos2);AT5G02500.2(pos2)	2	1							63	0	63	0	0	56	3	4
SGLEDIKNETVDLEKIPIEEVFQQL	SGLEDIKNETVDLEKIPIEEVFQQL	AT2G18960	H(+)-ATPase 1 (HA1)	S	G	√				AT2G18960.1	2:8221858	AT2G18960.1(pos2)	2	1							2	0	2	0	0	2	0	0
SGLLDGIPEAVALR	SGLLDGIPEAVALR	AT3G63220;AT3G63220	Galactose oxidase/kelch repeat superfamily protein	S	G	√				AT3G63220.1	3:23358577	AT3G63220.2(pos9);AT3G63220.1(pos2)	9;2	1							5	0	5	2	3	0	0	0
SGLYNNSSYFSPAR	SGLYNNSSYFSPAR	AT2G38610	RNA-binding KH domain-containing protein	S	G	√				AT2G38610.1	2:16149638	AT2G38610.1(pos2)	2	1							2	0	2	1	1	0	0	0
SGMGDGYVGTAQDAVR	SGMGDGYVGTAQDAVR;SGMGDGYVGTAQD	AT2G21150	XAP5 CIRCADIAN TIMEKEEPER (XCT)	S	G	√				AT2G21150.1	2:9065397	AT2G21150.1(pos2)	2	1							9	0	9	4	4	0	1	0
SGNKEEEDPR	SGNKEEEDPR	AT4G22570	adenine phosphoribosyl transferase 3 (APT3)	S	G	√				AT4G22570.1	4:11885250	AT4G22570.1(pos2)	2	1							2	0	2	2	0	0	0	0
SGPQCCENPPTLNPVSGSGHVEKLGGL	SGPQCCENPPTLNPVSGSGHVEKLGGL;SGPQCCENPPTLNPVSGSGHVE	AT3G23600;AT3G23600	alpha/beta-Hydrolases superfamily protein	S	G	√				AT3G23600.1;AT3G23600.2	3:8473833	AT3G23600.1(pos2);AT3G23600.2(pos2)	2	1							5	0	5	0	0	0	3	2
SGQFNNSPRGEDK	SGQFNNSPRGEDK;SGQFNNSPR	AT4G29900	autoinhibited Ca(2+)-ATPase 10 (ACA10)	S	G	√				AT4G29900.1	4:14618775	AT4G29900.1(pos2)	2	1							3	0	3	1	1	0	0	1
SGRGKGGKGL	SGRGKGGKGL	AT1G07660;AT1G07660	Histone superfamily protein	S	G	√				AT1G07660.1;AT1G07660.2	1:2369212	AT1G07660.1(pos2);AT1G07660.2(pos2)	2	1							3	2	5	0	0	5	0	0
SGRKETVLDLAKFVDKGVQVKL	SGRKETVLDLAKFVDKGVQVKL;SGRKETVLDLAKF;SGRKETVL	AT2G03870	Small nuclear ribonucleoprotein family protein	S	G	√				AT2G03870.1	2:1180306	AT2G03870.1(pos2)	2	1							11	0	11	0	0	10	0	1
SGRLLKKVLQEHE	SGRLLKKVLQEHE;SGRLLKKVLQE	AT2G46900	CONTAINS InterPro DOMAIN/s: Basic helix-loop-helix, Nulp1-type (InterPro:IPR006994)	S	G	√				AT2G46900.1	2:19269678	AT2G46900.1(pos2)	2	1							6	0	6	0	0	0	3	3
SGSETGLMAATR	SGSETGLMAATR	AT2G33620	AT hook motif DNA-binding family protein	S	G	√				AT2G33620.1	2:14234749	AT2G33620.1(pos2)	2	1							4	0	4	3	1	0	0	0
SGSLGLTPASLKASGR	SGSLGLTPASLKASGR	AT1G13160	ARM repeat superfamily protein	S	G	√				AT1G13160.1	1:4484634	AT1G13160.1(pos2)	2	1							2	0	2	1	1	0	0	0
SGSRPTQSSEGSR	SGSRPTQSSEGSR	AT1G09570	phytochrome A (PHYA)	S	G	√				AT1G09570.1	1:3099216	AT1G09570.1(pos2)	2	1							2	0	2	0	2	0	0	0
SGTSNCTVYIGNVDER	SGTSNCTVYIGNVDER	AT4G10110	RNA-binding (RRM/RBD/RNP motifs) family protein	S	G	√				AT4G10110.1	4:6310809	AT4G10110.1(pos2)	2	1							3	0	3	1	2	0	0	0
SGTVKDIVSKAELDNLRQSGAPVVL	SGTVKDIVSKAELDNLRQSGAPVVL;SGTVKDIVSKAELDNLR	AT4G04950	thioredoxin family protein	S	G	√				AT4G04950.1	4:2519924	AT4G04950.1(pos2)	2	1							17	0	17	6	7	4	0	0
SGVGEKASGTTKTPADF	SGVGEKASGTTKTPADF;SGVGEKASGTTKTPA	AT2G43810	Small nuclear ribonucleoprotein family protein	S	G	√				AT2G43810.1	2:18149725	AT2G43810.1(pos2)	2	1							2	0	2	0	0	1	0	1
SGVPKRSHEEGVTHPSSSSSVAKYPHE	SGVPKRSHEEGVTHPSSSSSVAKYPHE;SGVPKRSHEE	AT5G08450	CONTAINS InterPro DOMAIN/s: Histone deacetylation protein Rxt3 (InterPro:IPR013951)	S	G	√				AT5G08450.1	5:2732572	AT5G08450.1(pos2)	2	1							5	0	5	0	0	0	2	3
SGVSTAAYFAR	SGVSTAAYFAR	AT4G34700	LYR family of Fe/S cluster biogenesis protein	S	G	√				AT4G34700.1	4:16556874	AT4G34700.1(pos2)	2	1							5	0	5	3	2	0	0	0
SGVTSEPIAMDATRF	SGVTSEPIAMDATRF;SGVTSEPIAMDATR;SGVTSEPIAM	AT2G41760	unknown protein	S	G	√				AT2G41760.1	2:17422864	AT2G41760.1(pos2)	2	1							9	0	9	6	1	1	0	1
SGVYDSQADIYLDAR	SGVYDSQADIYLDAR;SGVYDSQADIYLD	AT4G22530	S-adenosyl-L-methionine-dependent methyltransferases superfamily protein	S	G	√				AT4G22530.1	4:11860129	AT4G22530.1(pos2)	2	1							6	0	6	5	0	0	1	0
SHDRSVNVSHD	SHDRSVNVSHD	AT1G19100	Histidine kinase-, DNA gyrase B-, and HSP90-like ATPase family protein	S	H	√				AT1G19100.1	1:6595560	AT1G19100.1(pos2)	2	1							2	0	2	0	0	0	2	0
SHFGRSGPPDISDTY	SHFGRSGPPDISDTY;SHFGRSGPP;SHFGRSGPPDIS	AT5G64200	ortholog of human splicing factor SC35 (SC35)	S	H	√				AT5G64200.1	5:25683553	AT5G64200.1(pos2)	2	1							13	0	13	0	0	2	0	11
SHNDTIPLYQSSQSDIDE	SHNDTIPLYQSSQSDIDE	AT4G30260	Integral membrane Yip1 family protein	S	H	√				AT4G30260.1	4:14818722	AT4G30260.1(pos2)	2	1							2	0	2	0	0	0	2	0
SHSHGNASSVNDPR	SHSHGNASSVNDPR	AT5G07960	unknown protein	S	H	√				AT5G07960.1	5:2542350	AT5G07960.1(pos2)	2	1							2	0	2	0	2	0	0	0
SHSVKIYDTCIGCTQCVR	SHSVKIYDTCIGCTQCVR	ATCG01060	PSAC	S	H	√				ATCG01060.1	Pt:117563	ATCG01060.1(pos2)	2	1							0	3	3	0	3	0	0	0
SIEEENVPTTV	SIEEENVPTTV	AT2G30620;AT2G30620	winged-helix DNA-binding transcription factor family protein	S	I	√				AT2G30620.1;AT2G30620.2	2:13045360	AT2G30620.1(pos2);AT2G30620.2(pos2)	2	1							1	1	2	0	0	0	0	2
SIIAGSYER	SIIAGSYER	AT1G65030	Transducin/WD40 repeat-like superfamily protein	S	I	√				AT1G65030.1	1:24156798	AT1G65030.1(pos2)	2	1							7	0	7	3	4	0	0	0
SINMKTFTQALAR	SINMKTFTQALAR	AT1G71410	ARM repeat superfamily protein	S	I	√				AT1G71410.1	1:26917515	AT1G71410.1(pos2)	2	1							2	0	2	1	1	0	0	0
SIPCLTEETAKTVLR	SIPCLTEETAKTVLR	AT4G32720;AT4G32720	La protein 1 (La1)	S	I	√				AT4G32720.1;AT4G32720.2	4:15787313	AT4G32720.1(pos2);AT4G32720.2(pos2)	2	1							4	0	4	2	2	0	0	0
SIPKEPEQVMKMR	SIPKEPEQVMKMR	AT3G62010;AT3G62010	unknown protein	S	I	√				AT3G62010.1;AT3G62010.2	3:22964945	AT3G62010.1(pos2);AT3G62010.2(pos2)	2	1							2	0	2	0	0	0	0	2
SIPQSKSSSNGFPLKRGE	SIPQSKSSSNGFPLKRGE;SIPQSKSSSNGFPLKR	AT3G14010;AT3G14010	CTC-interacting domain 4 (CID4)	S	I	√				AT3G14010.1;AT3G14010.4	3:4637164	AT3G14010.1(pos2);AT3G14010.4(pos2)	2	1							4	0	4	1	2	0	1	0
SISAQNPDISGDRQSGQDVR	SISAQNPDISGDRQSGQDVR;SISAQNPDISGDR;SISAQNPDISG	AT3G20050	T-complex protein 1 alpha subunit (TCP-1)	S	I	√				AT3G20050.1	3:7002266	AT3G20050.1(pos2)	2	1							21	0	21	7	13	0	0	1
SISGAAVGSGRNL	SISGAAVGSGRNL;SISGAAVGSGR	AT5G20060	alpha/beta-Hydrolases superfamily protein	S	I	√				AT5G20060.1	5:6776800	AT5G20060.1(pos2)	2	1							24	0	24	5	16	3	0	0
SITNEEAVKQLR	SITNEEAVKQLR	AT1G55840	Sec14p-like phosphatidylinositol transfer family protein	S	I	√				AT1G55840.1	1:20873891	AT1G55840.1(pos2)	2	1							2	0	2	1	1	0	0	0
SKARVYTDVNVVRPKE	SKARVYTDVNVVRPKE;SKARVYT;SKARVYTD	AT2G23080;AT2G23080	Protein kinase superfamily protein	S	K	√				AT2G23080.1;AT2G23080.2	2:9827228	AT2G23080.1(pos2);AT2G23080.2(pos2)	2	1							5	0	5	0	0	0	3	2
SKDGLSNDQVSSMKEAF	SKDGLSNDQVSSMKEAF;SKDGLSNDQVSSMK;SKDGLSNDQVSSMKE	AT1G62820	Calcium-binding EF-hand family protein	S	K	√				AT1G62820.1	1:23264268	AT1G62820.1(pos2)	2	1							7	0	7	1	0	2	4	0
SKGPGLFTDIGKKAKDLL	SKGPGLFTDIGKKAKDLL;SKGPGLFT;SKGPGLFTD	AT5G67500;AT5G67500	voltage dependent anion channel 2 (VDAC2)	S	K	√				AT5G67500.1;AT5G67500.2	5:26935223	AT5G67500.1(pos2);AT5G67500.2(pos2)	2	1							5	0	5	0	0	1	1	3
SKIASSSNSDPDSR	SKIASSSNSDPDSR	AT3G15390	silencing defective 5 (SDE5)	S	K	√				AT3G15390.1	3:5199531	AT3G15390.1(pos2)	2	1							2	0	2	1	1	0	0	0
SKIESFDDFVKVHGILL	SKIESFDDFVKVHGILL;SKIESFDDFVKVHGIL	AT1G77550	tubulin-tyrosine ligases	S	K	√				AT1G77550.1	1:29142965	AT1G77550.1(pos2)	2	1							2	0	2	0	0	2	0	0
SKIKPLSKSSQD	SKIKPLSKSSQD;SKIKPLSKSSQ	AT1G72440	embryo sac development arrest 25 (EDA25)	S	K	√				AT1G72440.1	1:27273596	AT1G72440.1(pos2)	2	1							3	0	3	0	0	0	1	2
SKIRSSATMPHR	SKIRSSATMPHR	AT1G01510	ANGUSTIFOLIA (AN)	S	K	√				AT1G01510.1	1:187235	AT1G01510.1(pos2)	2	1							5	0	5	0	0	0	0	5
SKITLGNESIVGSLTPSNKKSY	SKITLGNESIVGSLTPSNKKSY	AT3G20740	FERTILIZATION-INDEPENDENT ENDOSPERM (FIE)	S	K	√				AT3G20740.1	3:7252254	AT3G20740.1(pos2)	2	1							2	0	2	0	0	2	0	0
SKKKSAAMTLKD	SKKKSAAMTLKD;SKKKSAAMTLK	AT1G11480	eukaryotic translation initiation factor-related	S	K	√				AT1G11480.1	1:3866750	AT1G11480.1(pos2)	2	1							2	0	2	0	0	0	1	1
SKKNNLAKRKKQHEY	SKKNNLAKRKKQHEY;SKKNNLAKRKKQHE	AT2G45860	unknown protein	S	K	√				AT2G45860.1	2:18875568	AT2G45860.1(pos2)	2	1							0	8	8	0	0	1	7	0
SKLQSEAVREAISSIITHCKETKPRNF	SKLQSEAVREAISSIITHCKETKPRNF;SKLQSEAVR	AT5G22440	Ribosomal protein L1p/L10e family	S	K	√				AT5G22440.1	5:7436486	AT5G22440.1(pos2)	2	1							29	0	29	7	21	1	0	0
SKNVSRNCLGSME	SKNVSRNCLGSME	AT1G66400	calmodulin like 23 (CML23)	S	K	√				AT1G66400.1	1:24771329	AT1G66400.1(pos2)	2	1							2	0	2	0	0	0	1	1
SKPEETSDPNPTGPDPSRSSSDE	SKPEETSDPNPTGPDPSRSSSDE;SKPEETSDPNPTGPDPSR	AT5G63260;AT5G63260	Zinc finger C-x8-C-x5-C-x3-H type family protein	S	K	√				AT5G63260.1;AT5G63260.2	5:25361900	AT5G63260.1(pos2);AT5G63260.2(pos2)	2	1							6	0	6	2	2	0	2	0
SKPMEEDTNQGKTEEEEFNTGPLSVL	SKPMEEDTNQGKTEEEEFNTGPLSVL	AT2G47640;AT2G47640;AT3G62840	Small nuclear ribonucleoprotein family protein	S	K	√				AT2G47640.1;AT2G47640.4;AT3G62840.1	2:19537393	AT2G47640.1(pos2);AT2G47640.4(pos2);AT3G62840.1(pos2)	2	1							2	0	2	0	0	2	0	0
SKPSSSPFFSETTSRLQ	SKPSSSPFFSETTSRLQ;SKPSSSPFFSETTSR	AT5G65490	FUNCTIONS IN: molecular_function unknown	S	K	√				AT5G65490.1	5:26180309	AT5G65490.1(pos2)	2	1							4	0	4	2	1	0	0	1
SKRKTKEPKVDVVTLGPSVREGEQVF	SKRKTKEPKVDVVTLGPSVREGEQVF;SKRKTKEPKV;SKRKTKEPKVDVVTL;SKRKTKEPKVDVVTLGPSVRE;SKRKTKEPKVD	AT2G36160	Ribosomal protein S11 family protein	S	K	√				AT2G36160.1	2:15169925	AT2G36160.1(pos2)	2	1							12	0	12	0	0	7	5	0
SKRKTKEPKVENVTL	SKRKTKEPKVENVTL;SKRKTKEPKV;SKRKTKEPKVE	AT3G52580	Ribosomal protein S11 family protein	S	K	√				AT3G52580.1	3:19503324	AT3G52580.1(pos2)	2	1							3	0	3	0	0	3	0	0
SKRKTKEPKVETVTL	SKRKTKEPKVETVTL;SKRKTKEPKV;SKRKTKEPKVE	AT3G11510	Ribosomal protein S11 family protein	S	K	√				AT3G11510.1	3:3624866	AT3G11510.1(pos2)	2	1							19	0	19	0	0	5	7	7
SKSGDNQPVDRY	SKSGDNQPVDRY;SKSGDNQPVDR	AT1G66750	CDK-activating kinase 4 (CAK4)	S	K	√				AT1G66750.1	1:24894775	AT1G66750.1(pos2)	2	1							6	0	6	2	2	2	0	0
SKTLVQPVGQKR	SKTLVQPVGQKR	AT1G43860	sequence-specific DNA binding transcription factors	S	K	√				AT1G43860.1	1:16624385	AT1G43860.1(pos2)	2	1							4	0	4	1	3	0	0	0
SKVGSSLYSR	SKVGSSLYSR	AT3G13150	Tetratricopeptide repeat (TPR)-like superfamily protein	S	K	√				AT3G13150.1	3:4229630	AT3G13150.1(pos2)	2	1							3	0	3	2	1	0	0	0
SLAEINKNEVDIVIGALNADLTQF	SLAEINKNEVDIVIGALNADLTQF;SLAEINKNEV	AT5G16510	Alpha-1,4-glucan-protein synthase family protein	S	L	√				AT5G16510.1	5:5393296	AT5G16510.1(pos2)	2	1							3	0	3	0	0	1	0	2
SLFLKDDSIQIRE	SLFLKDDSIQIRE;SLFLKDDSIQIR	AT1G80780;AT1G80780;AT2G32070	Polynucleotidyl transferase, ribonuclease H-like superfamily protein	S	L	√				AT1G80780.1;AT1G80780.3;AT2G32070.1	1:30358517	AT1G80780.1(pos2);AT1G80780.3(pos2);AT2G32070.1(pos2)	2	1							4	0	4	2	1	0	1	0
SLGQKSSTDPGAMLTSLLNKR	SLGQKSSTDPGAMLTSLLNKR	AT4G14385;AT4G14385;AT4G14385	FUNCTIONS IN: molecular_function unknown	S	L	√				AT4G14385.1;AT4G14385.2;AT4G14385.3	4:8288622	AT4G14385.1(pos2);AT4G14385.2(pos2);AT4G14385.3(pos2)	2	1							3	0	3	0	3	0	0	0
SLIPSFFGNNR	SLIPSFFGNNR	AT1G59860;AT1G07400	HSP20-like chaperones superfamily protein	S	L	√				AT1G59860.1;AT1G07400.1	1:22031474	AT1G59860.1(pos2);AT1G07400.1(pos2)	2	1							4	0	4	4	0	0	0	0
SLLNQLFNR	SLLNQLFNR	AT1G25420	Regulator of Vps4 activity in the MVB pathway protein	S	L	√				AT1G25420.1	1:8916141	AT1G25420.1(pos2)	2	1							2	0	2	1	1	0	0	0
SLLSDLVNLNLTDATGKIIAE	SLLSDLVNLNLTDATGKIIAE	AT3G17820	glutamine synthetase 1.3 (GLN1.3)	S	L	√				AT3G17820.1	3:6097503	AT3G17820.1(pos2)	2	1							4	0	4	0	0	0	4	0
SLRPNAKTEVR	SLRPNAKTEVR;SLRPNAKTE	AT3G06720;AT4G16143	importin alpha isoform 1 (IMPA-1)	S	L	√				AT3G06720.1;AT4G16143.1	3:2120559	AT3G06720.1(pos2);AT4G16143.1(pos2)	2	1							7	0	7	0	6	0	1	0
SLRPSAKTEVR	SLRPSAKTEVR	AT4G02150	MODIFIER OF SNC1, 6 (MOS6)	S	L	√				AT4G02150.1	4:953602	AT4G02150.1(pos2)	2	1							8	0	8	0	8	0	0	0
SLSQNAPKSKGIKREELKKQYE	SLSQNAPKSKGIKREELKKQYE;SLSQNAPKSKGIKREE	AT5G14050	Transducin/WD40 repeat-like superfamily protein	S	L	√				AT5G14050.1	5:4533539	AT5G14050.1(pos2)	2	1							2	0	2	0	0	0	1	1
SLTCVNMSE	SLTCVNMSE	AT1G80210;AT1G80210;AT3G06820	Mov34/MPN/PAD-1 family protein	S	L	√				AT1G80210.1;AT1G80210.2;AT3G06820.2	1:30165628	AT1G80210.1(pos2);AT1G80210.2(pos2);AT3G06820.2(pos2)	2	1							2	0	2	0	0	0	1	1
SLTELDDGLVR	SLTELDDGLVR	AT5G14530	Transducin/WD40 repeat-like superfamily protein	S	L	√				AT5G14530.1	5:4686865	AT5G14530.1(pos2)	2	1							3	0	3	2	1	0	0	0
SLTLLQGYSSAEEEEAEERAFG	SLTLLQGYSSAEEEEAEERAFG;SLTLLQGYSSAEEEEAEER;SLTLLQGYSSAEEEE	AT5G64160	unknown protein	S	L	√				AT5G64160.1	5:25670941	AT5G64160.1(pos2)	2	1							7	0	7	0	2	0	3	2
SLTTVPTLAIR	SLTTVPTLAIR	AT1G59960	NAD(P)-linked oxidoreductase superfamily protein	S	L	√				AT1G59960.1	1:22073067	AT1G59960.1(pos2)	2	1							7	0	7	5	2	0	0	0	28	30	cTP	AT1G59960.1
SLVANEEFQHILR	SLVANEEFQHILR;SLVANEEFQHIL	AT1G22780	POINTED FIRST LEAVES (PFL)	S	L	√				AT1G22780.1	1:8067990	AT1G22780.1(pos2)	2	1							195	0	195	0	117	78	0	0
SLVFAINGQRFE	SLVFAINGQRFE;SLVFAINGQR	AT3G43600;AT5G20960	aldehyde oxidase 2 (AAO2)	S	L	√				AT3G43600.1	3:15517375	AT3G43600.1(pos2);AT5G20960.1(pos20)	2;20	1							3	0	3	2	0	0	1	0
SLVSGAR	SLVSGAR	AT3G07880	SUPERCENTIPEDE1 (SCN1)	S	L	√				AT3G07880.1	3:2514175	AT3G07880.1(pos2)	2	1							2	0	2	1	0	0	0	1
SMEATELQDLSDDADYAASQQQGSASMMR	SMEATELQDLSDDADYAASQQQGSASMMR	AT5G52580;AT5G52580	RabGAP/TBC domain-containing protein	S	M	√				AT5G52580.1;AT5G52580.2	5:21338052	AT5G52580.1(pos2);AT5G52580.2(pos2)	2	1							4	0	4	2	2	0	0	0
SMIPSFFNNNRRSNIFDPFSLD	SMIPSFFNNNRRSNIFDPFSLD;SMIPSFFNNNR	AT2G29500	HSP20-like chaperones superfamily protein	S	M	√				AT2G29500.1	2:12633740	AT2G29500.1(pos2)	2	1							3	0	3	1	1	0	1	0
SMSKSSKMLQFINYR	SMSKSSKMLQFINYR	AT5G44500;AT4G20440;AT4G20440;AT4G20440;AT4G20440	Small nuclear ribonucleoprotein family protein	S	M	√				AT5G44500.1;AT4G20440.1;AT4G20440.2;AT4G20440.3;AT4G20440.4	5:17927505	AT5G44500.1(pos2);AT4G20440.1(pos2);AT4G20440.2(pos2);AT4G20440.3(pos2);AT4G20440.4(pos2)	2	1							20	0	20	10	10	0	0	0
SMVDEPLYPIAVLIDELKNDDIQR	SMVDEPLYPIAVLIDELKNDDIQR;SMVDEPLYPIAVLIDE	AT1G13320;AT1G13320	protein phosphatase 2A subunit A3 (PP2AA3)	S	M	√				AT1G13320.1;AT1G13320.2	1:4567348	AT1G13320.1(pos2);AT1G13320.2(pos2)	2	1							9	0	9	0	2	0	7	0
SNDKDSFNVSDLTAALKDEDRAGL	SNDKDSFNVSDLTAALKDEDRAGL;SNDKDSFNVSDLTAALKDEDR	AT4G26110;AT4G26110	nucleosome assembly protein1	S	N	√				AT4G26110.1;AT4G26110.2	4:13232712	AT4G26110.1(pos2);AT4G26110.2(pos2)	2	1							12	0	12	5	6	1	0	0
SNDKDSFNVSDLTSALKDEDRAGL	SNDKDSFNVSDLTSALKDEDRAGL;SNDKDSFNVSDLTSALKDEDR	AT5G56950	nucleosome assembly protein 1	S	N	√				AT5G56950.1	5:23032618	AT5G56950.1(pos2)	2	1							7	0	7	2	4	1	0	0
SNDKDSMNMSDLSTALNEEDRAGLVNAL	SNDKDSMNMSDLSTALNEEDRAGLVNAL;SNDKDSMNMSDLSTALNEEDR;SNDKDSMNMSDLSTALNE;SNDKDSMNMSDLSTALNEEDRAGL	AT2G19480;AT2G19480;AT2G19480	nucleosome assembly protein 1	S	N	√				AT2G19480.1;AT2G19480.2;AT2G19480.3	2:8438601	AT2G19480.1(pos2);AT2G19480.2(pos2);AT2G19480.3(pos2)	2	1							35	0	35	17	7	7	4	0
SNELLTIDPVDLQFPF	SNELLTIDPVDLQFPF;SNELLTIDPV	AT2G45140	plant VAP homolog 12 (PVA12)	S	N	√				AT2G45140.1	2:18611029	AT2G45140.1(pos2)	2	1							4	0	4	0	0	2	0	2
SNGTDQAQPPPENPATPVDSKSR	SNGTDQAQPPPENPATPVDSKSR	AT3G46580	methyl-CPG-binding domain protein 5 (MBD5)	S	N	√				AT3G46580.1	3:17148397	AT3G46580.1(pos2)	2	1							3	0	3	2	1	0	0	0
SNHPKITSAHQNVEEKLR	SNHPKITSAHQNVEEKLR;SNHPKITSAHQNVEE	AT2G42400	vascular plant one zinc finger protein 2 (VOZ2)	S	N	√				AT2G42400.1	2:17656281	AT2G42400.1(pos2)	2	1							3	0	3	0	2	0	1	0
SNIDIEGILKELPNDGRTPKTKIVCTL	SNIDIEGILKELPNDGRTPKTKIVCTL;SNIDIEGILKELPNDGR	AT5G63680	Pyruvate kinase family protein	S	N	√				AT5G63680.1	5:25490507	AT5G63680.1(pos2)	2	1							21	0	21	8	9	4	0	0
SNIDLIGMSNRDLIGMSNSE	SNIDLIGMSNRDLIGMSNSE;SNIDLIGMSNR	AT3G60600;AT3G60600;AT3G60600	vesicle associated protein (VAP)	S	N	√				AT3G60600.1;AT3G60600.2;AT3G60600.3	3:22400537	AT3G60600.1(pos2);AT3G60600.2(pos2);AT3G60600.3(pos2)	2	1							6	0	6	3	2	0	1	0
SNIVVLDNGGGLIKAGQGGER	SNIVVLDNGGGLIKAGQGGER	AT3G33520	actin-related protein 6 (ARP6)	S	N	√				AT3G33520.1	3:14095476	AT3G33520.1(pos2)	2	1							2	0	2	2	0	0	0	0
SNLHSSLNGSASNLPDGSGR	SNLHSSLNGSASNLPDGSGR	AT5G59710	VIRE2 interacting protein 2 (VIP2)	S	N	√				AT5G59710.1	5:24058157	AT5G59710.1(pos2)	2	1							2	0	2	0	2	0	0	0
SNLLKDFEVASKNPSLEAR	SNLLKDFEVASKNPSLEAR	AT3G57330	autoinhibited Ca2+-ATPase 11 (ACA11)	S	N	√				AT3G57330.1	3:21216375	AT3G57330.1(pos2)	2	1							4	0	4	2	2	0	0	0
SNNSQSMSFNAGQAKGQTQE	SNNSQSMSFNAGQAKGQTQE;SNNSQSMSF	AT5G53820	Late embryogenesis abundant protein (LEA) family protein	S	N	√				AT5G53820.1	5:21853475	AT5G53820.1(pos2)	2	1							2	0	2	0	0	1	1	0
SNNTNNTEMNNLAMEEEDEGEIF	SNNTNNTEMNNLAMEEEDEGEIF;SNNTNNTEMNNLAMEEE	AT1G71840	transducin family protein / WD-40 repeat family protein	S	N	√				AT1G71840.1	1:27022424	AT1G71840.1(pos2)	2	1							6	0	6	0	0	1	0	5
SNPAAVTAGRGSITHVIFD	SNPAAVTAGRGSITHVIFD;SNPAAVTAGR;SNPAAVTAGRGSITHVIF	AT5G57440	GS1	S	N	√				AT5G57440.1	5:23272900	AT5G57440.1(pos2)	2	1							12	0	12	2	4	0	2	4
SNPNEPARALLPYLQRADE	SNPNEPARALLPYLQRADE;SNPNEPARALLPYLQRA	AT4G26750	hydroxyproline-rich glycoprotein family protein	S	N	√				AT4G26750.1	4:13478382	AT4G26750.1(pos2)	2	1							6	0	6	0	0	0	3	3
SNPRVFFD	SNPRVFFD;SNPRVFF	AT4G34870	rotamase cyclophilin 5 (ROC5)	S	N	√				AT4G34870.1	4:16614451	AT4G34870.1(pos2)	2	1							5	0	5	0	0	0	1	4
SNQKKRNFQIEAFKHRVVV	SNQKKRNFQIEAFKHRVVV;SNQKKRNFQIE	AT1G26830	cullin 3 (CUL3)	S	N	√				AT1G26830.1	1:9296063	AT1G26830.1(pos2)	2	1							3	0	3	0	0	0	2	1
SNRPELLAPPEIFYDDTEAR	SNRPELLAPPEIFYDDTEAR;SNRPELLAPPEIFY	AT5G57280	S-adenosyl-L-methionine-dependent methyltransferases superfamily protein	S	N	√				AT5G57280.1	5:23204533	AT5G57280.1(pos2)	2	1							5	0	5	0	4	0	0	1
SNSKDEKSQDAADR	SNSKDEKSQDAADR	AT5G49400	zinc knuckle (CCHC-type) family protein	S	N	√				AT5G49400.1	5:20031154	AT5G49400.1(pos2)	2	1							7	0	7	3	4	0	0	0
SNTAGLTIFDGDLLR	SNTAGLTIFDGDLLR	AT5G28830	calcium-binding EF hand family protein	S	N	√				AT5G28830.1	5:10856801	AT5G28830.1(pos2)	2	1							6	0	6	4	2	0	0	0
SNVSFRQDHDFEKR	SNVSFRQDHDFEKR;SNVSFRQ;SNVSFRQDHDFE	AT3G60640	AUTOPHAGY 8G (ATG8G)	S	N	√				AT3G60640.1	3:22416118	AT3G60640.1(pos2)	2	1							6	0	6	0	1	0	4	1
SQDDEIVMR	SQDDEIVMR	AT1G14850	nucleoporin 155 (NUP155)	S	Q	√				AT1G14850.1	1:5123259	AT1G14850.1(pos2)	2	1							4	0	4	3	1	0	0	0
SQHNILEALNVR	SQHNILEALNVR	AT3G03990	alpha/beta-Hydrolases superfamily protein	S	Q	√				AT3G03990.1	3:1033788	AT3G03990.1(pos2)	2	1							3	0	3	0	3	0	0	0
SQMDPDAVSKAFVEHYYSTFDTNR	SQMDPDAVSKAFVEHYYSTFDTNR;SQMDPDAVSKAFVEHYY;SQMDPDAVSK;SQMDPDAVSKAFVEHY;SQMDPDAVSKAFVEHYYSTF;SQMDPDAVSKAFVE	AT1G27970;AT1G27970	nuclear transport factor 2B (NTF2B)	S	Q	√				AT1G27970.1;AT1G27970.2	1:9746921	AT1G27970.1(pos2);AT1G27970.2(pos2)	2	1							29	0	29	1	13	11	3	1
SQNGKIIPNLDQNSTR	SQNGKIIPNLDQNSTR	AT1G08370	decapping 1 (DCP1)	S	Q	√				AT1G08370.1	1:2638355	AT1G08370.1(pos2)	2	1							4	0	4	2	2	0	0	0
SQPSVILATASYDHTIR	SQPSVILATASYDHTIR	AT3G18140;AT3G18140	Transducin/WD40 repeat-like superfamily protein	S	Q	√				AT3G18140.1;AT3G18140.2	3:6214567	AT3G18140.1(pos2);AT3G18140.2(pos2)	2	1							3	0	3	0	3	0	0	0
SQQKKYIFQVEEGKEGS	SQQKKYIFQVEEGKEGS;SQQKKYIFQVEE	AT4G23850	long-chain acyl-CoA synthetase 4 (LACS4)	S	Q	√				AT4G23850.1	4:12408263	AT4G23850.1(pos2)	2	1							4	0	4	0	0	0	2	2
SQYNQPPVGVPPPQGYPPEGYPK	SQYNQPPVGVPPPQGYPPEGYPK	AT2G41420	proline-rich family protein	S	Q	√				AT2G41420.1	2:17267873	AT2G41420.1(pos2)	2	1							4	0	4	1	1	0	0	2
SREDFSDTLRVL	SREDFSDTLRVL;SREDFSDTLR	AT5G54260	MEIOTIC RECOMBINATION 11 (MRE11)	S	R	√				AT5G54260.1	5:22032702	AT5G54260.1(pos2)	2	1							3	0	3	0	1	2	0	0
SRERIKRELPPVQEHI	SRERIKRELPPVQEHI	AT5G63220	unknown protein	S	R	√				AT5G63220.1	5:25355410	AT5G63220.1(pos2)	2	1							3	0	3	0	0	0	0	3
SRGGAAVAKGKKKGVSFTI	SRGGAAVAKGKKKGVSFTI;SRGGAAVAKGKKKGVSF	AT3G05560	Ribosomal L22e protein family	S	R	√				AT3G05560.1	3:1614641	AT3G05560.1(pos2)	2	1							13	0	13	0	0	3	0	10
SRGNAAAAKGKKKGVSFTID	SRGNAAAAKGKKKGVSFTID;SRGNAAAAKGKKKGVSF;SRGNAAAAKGKKKGVSFTI	AT5G27770	Ribosomal L22e protein family	S	R	√				AT5G27770.1	5:9836166	AT5G27770.1(pos2)	2	1							39	0	39	0	0	22	1	16
SRGSGAGYDRHITIFSPE	SRGSGAGYDRHITIFSPE	AT2G05840;AT2G05840;AT5G35590	20S proteasome subunit PAA2 (PAA2)	S	R	√				AT2G05840.1;AT2G05840.2;AT5G35590.1	2:2234226	AT2G05840.1(pos2);AT2G05840.2(pos2);AT5G35590.1(pos2)	2	1							2	0	2	0	0	0	2	0
SRICVKNLPKHVKEDQLRDHF	SRICVKNLPKHVKEDQLRDHF;SRICVKNLPKHVKE	AT4G19610	nucleotide binding	S	R	√				AT4G19610.1	4:10677482	AT4G19610.1(pos2)	2	1							9	0	9	0	0	4	3	2
SRNKGLAEQDLKKL	SRNKGLAEQDLKKL;SRNKGLAEQ;SRNKGLAEQD	AT1G04170	eukaryotic translation initiation factor 2 gamma subunit (EIF2 GAMMA)	S	R	√				AT1G04170.1	1:1097423	AT1G04170.1(pos2)	2	1							6	0	6	0	0	2	1	3
SRRVEYTLAPPQRNES	SRRVEYTLAPPQRNES	AT1G22090	embryo defective 2204 (emb2204)	S	R	√				AT1G22090.1	1:7795721	AT1G22090.1(pos2)	2	1							2	0	2	0	0	0	0	2
SRSGQPPDLKKYMD	SRSGQPPDLKKYMD;SRSGQPPDLKKY	AT2G23930;AT3G11500	probable small nuclear ribonucleoprotein G (SNRNP-G)	S	R	√				AT2G23930.1;AT3G11500.1	2:10182353	AT2G23930.1(pos2);AT3G11500.1(pos2)	2	1							16	0	16	0	0	8	8	0
SRTRTAASEAH	SRTRTAASEAH	AT3G52660	RNA-binding (RRM/RBD/RNP motifs) family protein	S	R	√				AT3G52660.1	3:19522598	AT3G52660.1(pos2)	2	1							3	0	3	0	0	0	0	3
SRVSPKTVDDAVKALVKE	SRVSPKTVDDAVKALVKE;SRVSPKTVDDAVKAL;SRVSPKTVD;SRVSPKTV;SRVSPKTVDD	AT2G42650	Ribosomal protein L1p/L10e family	S	R	√				AT2G42650.1	2:17765530	AT2G42650.1(pos2)	2	1							10	0	10	0	0	1	7	2
SRVYVGNL	SRVYVGNL	AT2G24590;AT4G31580	RNA recognition motif and CCHC-type zinc finger domains containing protein	S	R	√				AT2G24590.1;AT4G31580.1	2:10449837	AT2G24590.1(pos2);AT4G31580.1(pos2)	2	1							3	0	3	0	0	0	0	3
SRYQSHSFDDGE	SRYQSHSFDDGE	AT2G20840	Secretory carrier membrane protein (SCAMP) family protein	S	R	√				AT2G20840.1	2:8974400	AT2G20840.1(pos2)	2	1							3	0	3	0	0	0	3	0
SSAQDPFYIVKEE	SSAQDPFYIVKEE;SSAQDPFYIVKE	AT1G28490	syntaxin of plants 61 (SYP61)	S	S	√				AT1G28490.1	1:10016433	AT1G28490.1(pos2)	2	1							3	0	3	0	0	0	3	0
SSASKMKSRDKKVMND	SSASKMKSRDKKVMND;SSASKMKSR;SSASKMKSRD	AT5G12120	Ubiquitin-associated/translation elongation factor EF1B protein	S	S	√				AT5G12120.1	5:3918088	AT5G12120.1(pos2)	2	1							13	0	13	5	2	0	3	3
SSAVDATGNPIPTSAVLTASAKHIGMR	SSAVDATGNPIPTSAVLTASAKHIGMR;SSAVDATGNPIPTSAVL	AT5G18800	Cox19-like CHCH family protein	S	S	√				AT5G18800.1	5:6267304	AT5G18800.1(pos2)	2	1							12	0	12	0	9	3	0	0
SSDDERDEKELSLTSPEVVTKY	SSDDERDEKELSLTSPEVVTKY	AT3G51800;AT3G51800;AT3G51800	ATG2	S	S	√				AT3G51800.1;AT3G51800.2;AT3G51800.3	3:19213568	AT3G51800.1(pos2);AT3G51800.2(pos2);AT3G51800.3(pos2)	2	1							6	0	6	0	0	6	0	0
SSDSNDLDEDELLQMALKEQAKR	SSDSNDLDEDELLQMALKEQAKR	AT1G76850	exocyst complex component sec5 (SEC5A)	S	S	√				AT1G76850.1	1:28848013	AT1G76850.1(pos2)	2	1							2	0	2	2	0	0	0	0
SSDSSREENVYLAKLAEQAER	SSDSSREENVYLAKLAEQAER;SSDSSREENVYLAK	AT5G16050	general regulatory factor 5 (GRF5)	S	S	√				AT5G16050.1	5:5245402	AT5G16050.1(pos2)	2	1							7	0	7	2	5	0	0	0
SSEEAKVVVPR	SSEEAKVVVPR	AT1G23260	MMS ZWEI homologue 1 (MMZ1)	S	S	√				AT1G23260.1	1:8258573	AT1G23260.1(pos2)	2	1							2	0	2	2	0	0	0	0
SSEELRLVSPTIDNDGKLPRKY	SSEELRLVSPTIDNDGKLPRKY;SSEELRLVSPTI;SSEELRLVSPTIDN	AT5G01300	PEBP (phosphatidylethanolamine-binding protein) family protein	S	S	√				AT5G01300.1	5:122448	AT5G01300.1(pos2)	2	1							3	0	3	0	0	1	0	2
SSERPDEEKPETRDVL	SSERPDEEKPETRDVL;SSERPDEEKPETR	AT1G62330	O-fucosyltransferase family protein	S	S	√				AT1G62330.1	1:23046965	AT1G62330.1(pos2)	2	1							2	0	2	0	1	1	0	0
SSFNGDSMDDFKGLR	SSFNGDSMDDFKGLR	AT4G02220	zinc finger (MYND type) family protein / programmed cell death 2 C-terminal domain-containing protein	S	S	√				AT4G02220.1	4:976728	AT4G02220.1(pos2)	2	1							3	0	3	2	1	0	0	0
SSFNGNSNIDNLLIQTLLGR	SSFNGNSNIDNLLIQTLLGR	AT3G53630	unknown protein	S	S	√				AT3G53630.1	3:19883986	AT3G53630.1(pos2)	2	1							3	0	3	0	3	0	0	0
SSFSITRKKTPFQKHREEEE	SSFSITRKKTPFQKHREEEE;SSFSITRKKTPFQKHREEE	AT5G25060	RNA recognition motif (RRM)-containing protein	S	S	√				AT5G25060.1	5:8639984	AT5G25060.1(pos2)	2	1							7	0	7	0	0	0	7	0
SSFTSKFADELIANAAY	SSFTSKFADELIANAAY;SSFTSKFADE;SSFTSKFA	AT2G36460	Aldolase superfamily protein	S	S	√				AT2G36460.1	2:15298387	AT2G36460.1(pos2)	2	1							92	0	92	0	0	84	6	2
SSGAGSGTTKGGR	SSGAGSGTTKGGR	AT1G54690	gamma histone variant H2AX (GAMMA-H2AX)	S	S	√				AT1G54690.1	1:20415206	AT1G54690.1(pos2)	2	1							12	0	12	7	5	0	0	0
SSGGAGEYNEDRHLLR	SSGGAGEYNEDRHLLR;SSGGAGEYNEDR	AT1G55620	chloride channel F (CLC-F)	S	S	√				AT1G55620.2	1:20790990	AT1G55620.2(pos2)	2	1							3	0	3	2	1	0	0	0
SSGKPKQGDTR	SSGKPKQGDTR	AT2G15270	unknown protein	S	S	√				AT2G15270.1	2:6637967	AT2G15270.1(pos2)	2	1							2	0	2	1	1	0	0	0
SSGLNEDFLDCIVR	SSGLNEDFLDCIVR	AT2G20830	transferases	S	S	√				AT2G20830.2	2:8970479	AT2G20830.2(pos2)	2	1							3	0	3	2	1	0	0	0
SSIGTGYDLSVTTFSPDGRVFQIE	SSIGTGYDLSVTTFSPDGRVFQIE;SSIGTGYDLSVTTFSPD;SSIGTGYDLSVTTFSPDGR	AT2G27020	20S proteasome alpha subunit G1 (PAG1)	S	S	√				AT2G27020.1	2:11530858	AT2G27020.1(pos2)	2	1							31	0	31	11	11	0	9	0
SSISGLVEDEISSFF	SSISGLVEDEISSFF	AT1G12350	4-phospho-panto-thenoylcysteine synthetase (COAB)	S	S	√				AT1G12350.1	1:4198870	AT1G12350.1(pos2)	2	1							2	0	2	0	0	2	0	0
SSKEKPTLGGTR	SSKEKPTLGGTR	AT1G65220;AT5G36230	ARM repeat superfamily protein	S	S	√				AT1G65220.1;AT5G36230.1	1:24226204	AT1G65220.1(pos2);AT5G36230.1(pos2)	2	1							8	0	8	2	6	0	0	0
SSKGLKPQKSTKRKDTD	SSKGLKPQKSTKRKDTD;SSKGLKPQKSTKRKD;SSKGLKPQKSTKRK	AT3G16810	pumilio 24 (PUM24)	S	S	√				AT3G16810.1	3:5727539	AT3G16810.1(pos2)	2	1							6	0	6	0	0	0	2	4
SSKMVKSSEIVGKL	SSKMVKSSEIVGKL;SSKMVKSSE	AT1G19130	CONTAINS InterPro DOMAIN/s: Protein of unknown function DUF985 (InterPro:IPR009327), RmlC-like jelly roll fold (InterPro:IPR014710)	S	S	√				AT1G19130.1	1:6610555	AT1G19130.1(pos2)	2	1							2	0	2	0	0	1	1	0
SSKNGVVRSCLGSMDD	SSKNGVVRSCLGSMDD;SSKNGVVRSCLGSMD;SSKNGVVRSCLGSM;SSKNGVVR	AT5G37770	TOUCH 2 (TCH2)	S	S	√				AT5G37770.1	5:14999560	AT5G37770.1(pos2)	2	1							8	0	8	1	0	0	1	6
SSKQGGKAKPLKQPKADKKE	SSKQGGKAKPLKQPKADKKE;SSKQGGKAKPLKQPKAD;SSKQGGKAKPLKQPKA	AT1G15270	Translation machinery associated TMA7	S	S	√				AT1G15270.1	1:5252020	AT1G15270.1(pos2)	2	1							15	0	15	0	0	0	7	8
SSLEDIKNETVDLEKIPIEEVFQQL	SSLEDIKNETVDLEKIPIEEVFQQL;SSLEDIKNE	AT4G30190;AT4G30190	H(+)-ATPase 2 (HA2)	S	S	√				AT4G30190.1;AT4G30190.2	4:14775920	AT4G30190.1(pos2);AT4G30190.2(pos2)	2	1							3	0	3	0	0	2	1	0
SSLLNSSINGSTSNLSDGSGR	SSLLNSSINGSTSNLSDGSGR	AT1G07705;AT1G07705	NOT2 / NOT3 / NOT5 family	S	S	√				AT1G07705.1;AT1G07705.2	1:2382090	AT1G07705.1(pos2);AT1G07705.2(pos2)	2	1							3	0	3	2	1	0	0	0
SSLPLRSGEKMESPSIS	SSLPLRSGEKMESPSIS;SSLPLRSGE	AT5G46250;AT5G46250;AT5G46250	RNA-binding protein	S	S	√				AT5G46250.1;AT5G46250.2;AT5G46250.3	5:18755388	AT5G46250.1(pos2);AT5G46250.2(pos2);AT5G46250.3(pos2)	2	1							2	0	2	0	0	0	1	1
SSLSPPPIPMELHAGNR	SSLSPPPIPMELHAGNR	AT4G29490	Metallopeptidase M24 family protein	S	S	√				AT4G29490.1	4:14487943	AT4G29490.1(pos2)	2	1							4	0	4	0	4	0	0	0
SSMKSVSALDNVVVKSPNDRRLY	SSMKSVSALDNVVVKSPNDRRLY;SSMKSVSAL;SSMKSVSALDNVVVKSPNDR	AT1G06900	Insulinase (Peptidase family M16) family protein	S	S	√				AT1G06900.1	1:2120635	AT1G06900.1(pos2)	2	1							14	0	14	5	2	6	0	1
SSMNANAENSESKPKSGNDPL	SSMNANAENSESKPKSGNDPL;SSMNANAENSESKPKSGN	AT2G03230	GCK domain-containing protein	S	S	√				AT2G03230.1	2:972917	AT2G03230.1(pos2)	2	1							7	0	7	0	0	0	0	7
SSNTASSSAGAAGSGDSSAAR	SSNTASSSAGAAGSGDSSAAR	AT1G54320	LEM3 (ligand-effect modulator 3) family protein / CDC50 family protein	S	S	√				AT1G54320.1	1:20277793	AT1G54320.1(pos2)	2	1							4	0	4	1	3	0	0	0
SSPRERGKSLMESSGSEPPVTPSRY	SSPRERGKSLMESSGSEPPVTPSRY	AT2G42610	LIGHT SENSITIVE HYPOCOTYLS 10 (LSH10)	S	S	√				AT2G42610.1	2:17748005	AT2G42610.1(pos2)	2	1							3	0	3	0	0	3	0	0
SSPRSNKPKIVNGPGGYILQ	SSPRSNKPKIVNGPGGYILQ	AT5G56630	phosphofructokinase 7 (PFK7)	S	S	√				AT5G56630.1	5:22924311	AT5G56630.1(pos2)	2	1							2	0	2	0	0	0	0	2
SSRAGPMSKE	SSRAGPMSKE	AT5G23570	SUPPRESSOR OF GENE SILENCING 3 (SGS3)	S	S	√				AT5G23570.1	5:7943621	AT5G23570.1(pos2)	2	1							3	0	3	0	0	0	3	0
SSRICAMAKPNDAETLSSSV	SSRICAMAKPNDAETLSSSV;SSRICAMAKPNDAE;SSRICAMAKPN	AT2G22250;AT2G22250	aspartate aminotransferase (AAT)	S	S	√				AT2G22250.1	2:9460028	AT2G22250.2(pos49);AT2G22250.1(pos2)	49;2	1							3	0	3	0	0	0	1	2	7	56	cTP	AT2G22250.2
SSSDSPQLHNIFVYGSFQEPDIIHVMLNR	SSSDSPQLHNIFVYGSFQEPDIIHVMLNR	AT5G39730	AIG2-like (avirulence induced gene) family protein	S	S	√				AT5G39730.1	5:15901740	AT5G39730.1(pos2)	2	1							2	0	2	0	2	0	0	0
SSSGQTQFR	SSSGQTQFR	AT3G01150;AT3G01150	polypyrimidine tract-binding protein 1 (PTB1)	S	S	√				AT3G01150.1;AT3G01150.2	3:51732	AT3G01150.1(pos2);AT3G01150.2(pos2)	2	1							2	0	2	0	2	0	0	0
SSSKVGGGARKGIQ	SSSKVGGGARKGIQ;SSSKVGGGAR	AT1G29370;AT1G29350	Kinase-related protein of unknown function (DUF1296)	S	S	√				AT1G29370.1;AT1G29350.1	1:10283024	AT1G29370.1(pos2);AT1G29350.1(pos2)	2	1							16	0	16	4	8	0	0	4
SSSPAILPVTNQQAATQSQPPINSHAFR	SSSPAILPVTNQQAATQSQPPINSHAFR;SSSPAILPVTNQQAATQSQPPINSHAF	AT2G40380	prenylated RAB acceptor 1.B2 (PRA1.B2)	S	S	√				AT2G40380.1	2:16865375	AT2G40380.1(pos2)	2	1							4	0	4	0	2	2	0	0
SSSPDIAGILDNTKELDR	SSSPDIAGILDNTKELDR	AT3G27460;AT3G27460	SGF29 tudor-like domain	S	S	√				AT3G27460.1;AT3G27460.2	3:10161994	AT3G27460.1(pos2);AT3G27460.2(pos2)	2	1							2	0	2	2	0	0	0	0
SSSPSLEILVR	SSSPSLEILVR	AT1G73180;AT1G73180	Eukaryotic translation initiation factor eIF2A family protein	S	S	√				AT1G73180.1;AT1G73180.2	1:27518335	AT1G73180.1(pos2);AT1G73180.2(pos2)	2	1							2	0	2	1	1	0	0	0
SSSQNLGGATR	SSSQNLGGATR	AT4G38200	SEC7-like guanine nucleotide exchange family protein	S	S	√				AT4G38200.1	4:17915293	AT4G38200.1(pos2)	2	1							2	0	2	1	1	0	0	0
SSSREENVYLAKLAEQAER	SSSREENVYLAKLAEQAER	AT3G02520	general regulatory factor 7 (GRF7)	S	S	√				AT3G02520.1	3:527915	AT3G02520.1(pos2)	2	1							2	0	2	0	2	0	0	0
SSSSPSGSGSDLTERRGIPAAKF	SSSSPSGSGSDLTERRGIPAAKF;SSSSPSGSGSDLTE;SSSSPSGSGSDLTER	AT5G49510	prefoldin 3 (PFD3)	S	S	√				AT5G49510.1	5:20080729	AT5G49510.1(pos2)	2	1							8	0	8	4	2	1	1	0
SSSSTSIMDNLFQR	SSSSTSIMDNLFQR	AT1G48760	delta-adaptin (delta-ADR)	S	S	√				AT1G48760.1	1:18039261	AT1G48760.1(pos2)	2	1							5	0	5	3	2	0	0	0
SSSSVIKPEDVLEHLMNDGTIDALR	SSSSVIKPEDVLEHLMNDGTIDALR	AT1G56420	unknown protein	S	S	√				AT1G56420.1	1:21124234	AT1G56420.1(pos2)	2	1							2	0	2	0	2	0	0	0
SSSTRKLEVVSPVPADIDIANSVEPL	SSSTRKLEVVSPVPADIDIANSVEPL;SSSTRKLEVVSPVPA	AT1G50480	10-formyltetrahydrofolate synthetase (THFS)	S	S	√				AT1G50480.1	1:18702064	AT1G50480.1(pos2)	2	1							4	0	4	0	0	1	0	3
SSSVDFVTEQGR	SSSVDFVTEQGR	AT5G65280	GCR2-like 1 (GCL1)	S	S	√				AT5G65280.1	5:26088069	AT5G65280.1(pos2)	2	1							2	0	2	2	0	0	0	0
SSTCSSYAFGPYKIDPR	SSTCSSYAFGPYKIDPR;SSTCSSYAFGPYKI	AT5G58240;AT5G58240	FRAGILE HISTIDINE TRIAD (FHIT)	S	S	√				AT5G58240.2	5:23559171	AT5G58240.1(pos22);AT5G58240.2(pos2)	22;2	1							7	0	7	3	3	0	0	1	7	29	mTP	AT5G58240.1
SSTEEMSSVKNTTQVIGVDPSSTVR	SSTEEMSSVKNTTQVIGVDPSSTVR	AT3G44320	nitrilase 3 (NIT3)	S	S	√				AT3G44320.1	3:15993419	AT3G44320.1(pos2)	2	1							4	0	4	3	1	0	0	0
SSTKDMSTVQNATPFNGVAPSTTVR	SSTKDMSTVQNATPFNGVAPSTTVR;SSTKDMSTVQNATPF	AT3G44310	nitrilase 1 (NIT1)	S	S	√				AT3G44310.1	3:15986901	AT3G44310.1(pos2)	2	1							39	0	39	14	21	4	0	0
SSTLLEQTR	SSTLLEQTR	AT5G06160	ATROPOS (ATO)	S	S	√				AT5G06160.1	5:1866298	AT5G06160.1(pos2)	2	1							5	0	5	3	2	0	0	0
SSTLSNEESGLGDSNR	SSTLSNEESGLGDSNR;SSTLSNEESGLG	AT3G51890	Clathrin light chain protein	S	S	√				AT3G51890.1	3:19250890	AT3G51890.1(pos2)	2	1							4	0	4	1	2	0	0	1
SSTQEASVTDLPVKRPR	SSTQEASVTDLPVKRPR;SSTQEASVTDLPVKR	AT1G70310	spermidine synthase 2 (SPDS2)	S	S	√				AT1G70310.1	1:26487352	AT1G70310.1(pos2)	2	1							4	0	4	1	3	0	0	0
SSTSSSQMVQLVADKHVR	SSTSSSQMVQLVADKHVR;SSTSSSQMVQLVA	AT5G12210;AT5G12210	RAB geranylgeranyl transferase beta subunit 1 (RGTB1)	S	S	√				AT5G12210.1;AT5G12210.2	5:3947254	AT5G12210.1(pos2);AT5G12210.2(pos2)	2	1							3	0	3	0	2	0	0	1
SSVEPDMEDLFQEKKR	SSVEPDMEDLFQEKKR	AT3G48030	hypoxia-responsive family protein / zinc finger (C3HC4-type RING finger) family protein	S	S	√				AT3G48030.1	3:17727954	AT3G48030.1(pos2)	2	1							7	0	7	2	5	0	0	0
SSVSSQPQFRY	SSVSSQPQFRY;SSVSSQPQFR;SSVSSQPQF	AT5G53180	polypyrimidine tract-binding protein 2 (PTB2)	S	S	√				AT5G53180.1	5:21571537	AT5G53180.1(pos2)	2	1							5	0	5	1	1	3	0	0
STATRPSSSATTSVILENPVSQSQPTER	STATRPSSSATTSVILENPVSQSQPTER;STATRPSSSATTSVILE	AT2G31305	INHIBITOR-3 (INH3)	S	T	√				AT2G31305.1	2:13350909	AT2G31305.1(pos2)	2	1							3	0	3	0	2	0	1	0
STGAGSGTTKGGR	STGAGSGTTKGGR	AT1G08880	H2AXA	S	T	√				AT1G08880.1	1:2847676	AT1G08880.1(pos2)	2	1							9	0	9	5	4	0	0	0
STGEEGHMAMADR	STGEEGHMAMADR	AT5G48240;AT5G48240;AT5G48240	unknown protein	S	T	√				AT5G48240.1;AT5G48240.2;AT5G48240.3	5:19559301	AT5G48240.1(pos2);AT5G48240.2(pos2);AT5G48240.3(pos2)	2	1							4	0	4	0	4	0	0	0
STGGAFGGNRGLRPIPPEKGIFPL	STGGAFGGNRGLRPIPPEKGIFPL;STGGAFGGNR	AT1G69750;AT1G66590	cytochrome c oxidase 19-2 (COX19-2)	S	T	√				AT1G69750.1;AT1G66590.1	1:26236352	AT1G69750.1(pos2);AT1G66590.1(pos2)	2	1							10	0	10	4	2	0	0	4
STGLDMSLDDMIAKNR	STGLDMSLDDMIAKNR	;AT5G59950;AT5G59950;AT5G59950;AT5G59950	#N/A	S	T	√				AT5G59950.3;AT5G59950.1;AT5G59950.4;AT5G59950.5	5:24140235	AT5G59950.3(pos2);AT5G59950.1(pos2);AT5G59950.4(pos2);AT5G59950.5(pos2)	2	1							31	0	31	23	8	0	0	0
STHSSISQPPLPLAGR	STHSSISQPPLPLAGR	AT3G03980	NAD(P)-binding Rossmann-fold superfamily protein	S	T	√				AT3G03980.1	3:1031786	AT3G03980.1(pos2)	2	1							2	0	2	0	2	0	0	0	46	48	cTP	AT3G03980.1
STKGAAAAYPSAARIS	STKGAAAAYPSAARIS;STKGAAAAYPSAAR	AT1G02160;AT1G02160	Cox19 family protein (CHCH motif)	S	T	√				AT1G02160.1;AT1G02160.2	1:410803	AT1G02160.1(pos2);AT1G02160.2(pos2)	2	1							5	0	5	1	2	0	0	2
STKVLDPAFQGAGQKPGTE	STKVLDPAFQGAGQKPGTE	AT2G41740	villin 2 (VLN2)	S	T	√				AT2G41740.1	2:17416878	AT2G41740.1(pos2)	2	1							2	0	2	0	0	0	2	0
STLEDGFPADKLFAQGY	STLEDGFPADKLFAQGY	AT1G79470	Aldolase-type TIM barrel family protein	S	T	√				AT1G79470.1	1:29896661	AT1G79470.1(pos2)	2	1							14	0	14	0	0	14	0	0
STMKFCRECNNILYPKE	STMKFCRECNNILYPKE;STMKFCRE	AT3G16980;AT4G16265	NRPB9A	S	T	√				AT3G16980.1;AT4G16265.1	3:5794526	AT3G16980.1(pos2);AT4G16265.1(pos2)	2	1							3	0	3	0	0	0	1	2
STNPAIEPKVRKF	STNPAIEPKVRKF;STNPAIEPKVR	AT1G31500;AT1G31500;AT1G31500;AT1G31500	DNAse I-like superfamily protein	S	T	√			√	AT1G31500.2	1:11276147	AT1G31500.1(pos32);AT1G31500.3(pos27);AT1G31500.4(pos27);AT1G31500.2(pos2)	32;27;2	1							3	0	3	1	0	2	0	0	0	27	mTP	AT1G31500.4
STNSASDGDFGTNSVPAEMAEAQYVR	STNSASDGDFGTNSVPAEMAEAQYVR;STNSASDGDFGTNSVPAEMAE	AT3G62200	Putative endonuclease or glycosyl hydrolase	S	T	√				AT3G62200.1	3:23025671	AT3G62200.1(pos2)	2	1							6	0	6	2	2	0	2	0
STNTESSSYSSLPSQR	STNTESSSYSSLPSQR	AT1G52340	ABA DEFICIENT 2 (ABA2)	S	T	√				AT1G52340.1	1:19491527	AT1G52340.1(pos2)	2	1							12	0	12	2	10	0	0	0
STPAESSDSKSKKDFSTAILE	STPAESSDSKSKKDFSTAILE;STPAESSDSKSK;STPAESSDSKSKKD;STPAESSDSKSKKDF	AT3G09840	cell division cycle 48 (CDC48)	S	T	√				AT3G09840.1	3:3019494	AT3G09840.1(pos2)	2	1							24	0	24	1	0	3	20	0
STQATGPSSTSGR	STQATGPSSTSGR	AT3G52950	CBS / octicosapeptide/Phox/Bemp1 (PB1) domains-containing protein	S	T	√				AT3G52950.1	3:19634866	AT3G52950.1(pos2)	2	1							6	0	6	1	5	0	0	0
STREENVYMAKLAEQAER	STREENVYMAKLAEQAER;STREENVYMAK	AT5G38480;AT5G38480	general regulatory factor 3 (GRF3)	S	T	√				AT5G38480.1;AT5G38480.2	5:15410277	AT5G38480.1(pos2);AT5G38480.2(pos2)	2	1							21	0	21	2	19	0	0	0
STSEDKPEIISR	STSEDKPEIISR	AT2G44060	Late embryogenesis abundant protein, group 2	S	T	√				AT2G44060.1	2:18226922	AT2G44060.1(pos2)	2	1							9	0	9	8	1	0	0	0
STSENTPFNGVASSTIVR	STSENTPFNGVASSTIVR	AT3G44300	nitrilase 2 (NIT2)	S	T	√				AT3G44300.1	3:15983351	AT3G44300.1(pos2)	2	1							18	0	18	8	10	0	0	0
STTANTNATTAPKRKPVFVKV	STTANTNATTAPKRKPVFVKV;STTANTNATTAPKR	AT1G03810	Nucleic acid-binding, OB-fold-like protein	S	T	√				AT1G03810.1	1:958759	AT1G03810.1(pos2)	2	1							3	0	3	1	1	0	0	1
STTGQIIRCKAAVAWE	STTGQIIRCKAAVAWE;STTGQIIR	AT1G77120	alcohol dehydrogenase 1 (ADH1)	S	T	√				AT1G77120.1	1:28975509	AT1G77120.1(pos2)	2	1							20	0	20	3	16	0	1	0
STTTTTAALPQRHQSKV	STTTTTAALPQRHQSKV;STTTTTAALPQR	AT1G06380	Ribosomal protein L1p/L10e family	S	T	√				AT1G06380.1	1:1945124	AT1G06380.1(pos2)	2	1							5	0	5	2	2	0	0	1
STVAPPADQAADVLKKLSLD	STVAPPADQAADVLKKLSLD;STVAPPADQAADVLKKL	AT1G55500;AT1G55500	evolutionarily conserved C-terminal region 4 (ECT4)	S	T	√				AT1G55500.2;AT1G55500.3	1:20719747	AT1G55500.2(pos2);AT1G55500.3(pos2)	2	1							5	0	5	0	0	3	2	0
STVGELACSYAVMILE	STVGELACSYAVMILE;STVGELACSY	AT1G01100;AT1G01100;AT4G00810;AT5G47700;AT5G47700	60S acidic ribosomal protein family	S	T	√				AT1G01100.1;AT1G01100.3;AT4G00810.1;AT5G47700.1;AT5G47700.2	1:50954	AT1G01100.1(pos2);AT1G01100.3(pos2);AT4G00810.1(pos2);AT5G47700.1(pos2);AT5G47700.2(pos2)	2	1							27	0	27	0	0	15	0	12
STVRKITLKSSDGE	STVRKITLKSSDGE;STVRKITLKSS	AT5G42190	E3 ubiquitin ligase SCF complex subunit SKP1/ASK1 family protein	S	T	√				AT5G42190.1	5:16855516	AT5G42190.1(pos2)	2	1							8	0	8	0	0	0	4	4
SVEEDATVREPLDLIRL	SVEEDATVREPLDLIRL;SVEEDATVR	AT1G21190	Small nuclear ribonucleoprotein family protein	S	V	√				AT1G21190.1	1:7420856	AT1G21190.1(pos2)	2	1							3	0	3	1	0	2	0	0
SVIAHVDHGKSTL	SVIAHVDHGKSTL	AT1G56070;AT3G12915;AT3G12915;AT3G12915	LOW EXPRESSION OF OSMOTICALLY RESPONSIVE GENES 1 (LOS1)	S	V	√				AT3G12915.1;AT3G12915.2;AT3G12915.1	3:4112999	AT1G56070.1(pos23);AT3G12915.1(pos2);AT3G12915.2(pos2);AT3G12915.1(pos2)	23;2	1							0	10	10	0	0	10	0	0
SVKNNSFSSAEIPDVADQPR	SVKNNSFSSAEIPDVADQPR	AT5G44280;AT5G44280	RING 1A (RING1A)	S	V	√				AT5G44280.1;AT5G44280.2	5:17839114	AT5G44280.1(pos2);AT5G44280.2(pos2)	2	1							3	0	3	2	1	0	0	0
SVMDESGMF	SVMDESGMF	AT2G03820	nonsense-mediated mRNA decay NMD3 family protein	S	V	√				AT2G03820.1	2:1166699	AT2G03820.1(pos2)	2	1							2	0	2	0	0	2	0	0
SVQEYLDKHMLSR	SVQEYLDKHMLSR;SVQEYLDKHML	AT2G29560	cytosolic enolase (ENOC)	S	V	√				AT2G29560.1	2:12646635	AT2G29560.1(pos2)	2	1							6	0	6	0	4	2	0	0
SVRVLNPNAEVLNKSAAL	SVRVLNPNAEVLNKSAAL;SVRVLNPNAE;SVRVLNPNAEVL	AT3G02530;AT5G16070	TCP-1/cpn60 chaperonin family protein	S	V	√				AT3G02530.1;AT5G16070.1	3:532457	AT3G02530.1(pos2);AT5G16070.1(pos2)	2	1							7	0	7	0	0	4	3	0
SVSMRDLDPAFQGAGQKAGIE	SVSMRDLDPAFQGAGQKAGIE	AT4G30160;AT4G30160	villin 4 (VLN4)	S	V	√				AT4G30160.1;AT4G30160.2	4:14754528	AT4G30160.1(pos2);AT4G30160.2(pos2)	2	1							6	0	6	0	0	0	6	0
SVTAAFIDSDQTQHNILMD	SVTAAFIDSDQTQHNILMD	AT1G67950;AT1G67950	RNA-binding (RRM/RBD/RNP motifs) family protein	S	V	√				AT1G67950.3;AT1G67950.1	1:25480420	AT1G67950.3(pos2);AT1G67950.1(pos2)	2	1							2	0	2	0	0	0	2	0
SVTAGVSESAIAVR	SVTAGVSESAIAVR	AT4G08580;AT5G17900	microfibrillar-associated protein-related	S	V	√				AT4G08580.1;AT5G17900.1	4:5462190	AT4G08580.1(pos2);AT5G17900.1(pos2)	2	1							5	0	5	3	2	0	0	0
SVTLHTNLGDIKCE	SVTLHTNLGDIKCE;SVTLHTNLG	AT1G01940	Cyclophilin-like peptidyl-prolyl cis-trans isomerase family protein	S	V	√				AT1G01940.1	1:323082	AT1G01940.1(pos2)	2	1							3	0	3	0	0	0	1	2
SVVGFDFGNENCLVAVAR	SVVGFDFGNENCLVAVAR;SVVGFDFGNENCL;SVVGFDFGNE	AT1G79920;AT1G79920;AT1G79930;AT1G79930;AT1G79920;AT1G79920	Heat shock protein 70 (Hsp 70) family protein	S	V	√				AT1G79920.1;AT1G79920.2;AT1G79930.1;AT1G79930.2;AT1G79920.1;AT1G79920.2	1:30062224	AT1G79920.1(pos2);AT1G79920.2(pos2);AT1G79930.1(pos2);AT1G79930.2(pos2);AT1G79920.1(pos2);AT1G79920.2(pos2)	2	1							56	0	56	13	33	4	6	0
SYDEMLSAAKKAVSLAAR	SYDEMLSAAKKAVSLAAR	AT5G63990;AT5G63990	Inositol monophosphatase family protein	S	Y	√				AT5G63990.1;AT5G63990.2	5:25613387	AT5G63990.1(pos2);AT5G63990.2(pos2)	2	1							8	0	8	8	0	0	0	0
SYIPPHKRHSKDPTKPTPVPDSLVTKF	SYIPPHKRHSKDPTKPTPVPDSLVTKF	AT2G38430	unknown protein	S	Y	√				AT2G38430.1	2:16094810	AT2G38430.1(pos2)	2	1							2	0	2	0	0	2	0	0
SYKPSAKTEVR	SYKPSAKTEVR	AT1G02690;AT1G02690	importin alpha isoform 6 (IMPA-6)	S	Y	√				AT1G02690.1;AT1G02690.2	1:584397	AT1G02690.1(pos2);AT1G02690.2(pos2)	2	1							2	0	2	1	1	0	0	0
SYNQSRPDRSETQY	SYNQSRPDRSETQY;SYNQSRP	AT3G60240;AT3G60240;AT3G60240	eukaryotic translation initiation factor 4G (EIF4G)	S	Y	√				AT3G60240.2;AT3G60240.3;AT3G60240.4	3:22261842	AT3G60240.2(pos2);AT3G60240.3(pos2);AT3G60240.4(pos2)	2	1							2	0	2	0	0	1	0	1
SYSDSDSSSHGGEYKNFR	SYSDSDSSSHGGEYKNFR	AT1G12360	keule (KEU)	S	Y	√				AT1G12360.1	1:4201172	AT1G12360.1(pos2)	2	1							2	0	2	0	2	0	0	0
SYSGAGLGKPGSGKR	SYSGAGLGKPGSGKR	AT4G21160	ZAC	S	Y	√				AT4G21160.1	4:11284694	AT4G21160.1(pos2)	2	1							2	0	2	1	1	0	0	0
TAAQGNSNETLFSSYKMGR	TAAQGNSNETLFSSYKMGR	AT2G06050	oxophytodienoate-reductase 3 (OPR3)	T	A	√				AT2G06050.1	2:2361971	AT2G06050.1(pos2)	2	1							6	3	9	7	2	0	0	0
TAEQKVELAAKLEEQK	TAEQKVELAAKLEEQK;TAEQKVELAAK;TAEQKVEL	AT5G13850	nascent polypeptide-associated complex subunit alpha-like protein 3 (NACA3)	T	A	√				AT5G13850.1	5:4471361	AT5G13850.1(pos2)	2	1							6	0	6	5	0	1	0	0
TATNKQVILKDYVSGFPTESDFD	TATNKQVILKDYVSGFPTESDFD;TATNKQVILKDYVSGFPTESD;TATNKQVILKD;TATNKQVILKDYVSGFPTE	AT5G16970	alkenal reductase (AER)	T	A	√				AT5G16970.1	5:5578001	AT5G16970.1(pos2)	2	1							4	0	4	0	0	0	4	0
TATNKQVVLKNYVSGFPKESDFDFKTTTVE	TATNKQVVLKNYVSGFPKESDFDFKTTTVE;TATNKQVVLKNYVSGFPKES;TATNKQVVLKNYVSGFPKE	AT5G17000	Zinc-binding dehydrogenase family protein	T	A	√				AT5G17000.1	5:5586991	AT5G17000.1(pos2)	2	1							14	0	14	0	0	0	9	5
TDQSSVDGILEFLR	TDQSSVDGILEFLR	AT1G73460	Protein kinase superfamily protein	T	D	√				AT1G73460.1	1:27620122	AT1G73460.1(pos2)	2	1							3	0	3	1	2	0	0	0
TDVDESVR	TDVDESVR	AT5G43010	regulatory particle triple-A ATPase 4A (RPT4A)	T	D	√				AT5G43010.1	5:17251014	AT5G43010.1(pos2)	2	1							6	0	6	2	4	0	0	0
TEKKEMEVVKGLNVERY	TEKKEMEVVKGLNVERY	AT5G58070	temperature-induced lipocalin (TIL)	T	E	√				AT5G58070.1	5:23501156	AT5G58070.1(pos2)	2	1							6	0	6	0	0	6	0	0
TELTSAMDIDVDEIQPRKPINKGKDVVGF	TELTSAMDIDVDEIQPRKPINKGKDVVGF;TELTSAMDIDVDEIQPR	AT1G77470	replication factor C subunit 3 (RFC3)	T	E	√				AT1G77470.1	1:29114323	AT1G77470.1(pos2)	2	1							9	0	9	6	2	1	0	0
TEVASSVVYEVLGR	TEVASSVVYEVLGR	AT1G64550	general control non-repressible 3 (GCN3)	T	E	√				AT1G64550.1	1:23968850	AT1G64550.1(pos2)	2	1							4	0	4	2	2	0	0	0
TGEVVNPKAYPLADSQL	TGEVVNPKAYPLADSQL;TGEVVNPKAYPLA;TGEVVNPK	AT4G22380;AT5G20160;AT5G20160;AT5G20160	Ribosomal protein L7Ae/L30e/S12e/Gadd45 family protein	T	G	√				AT4G22380.1;AT5G20160.1;AT5G20160.2;AT5G20160.3	4:11812922	AT4G22380.1(pos2);AT5G20160.1(pos2);AT5G20160.2(pos2);AT5G20160.3(pos2)	2	1							6	6	12	1	0	5	0	6
TGGLHNEEAGSLATPTSAR	TGGLHNEEAGSLATPTSAR;TGGLHNEEAGSL	AT1G11240	CONTAINS InterPro DOMAIN/s: Nucleolar protein 12 (InterPro:IPR019186)	T	G	√				AT1G11240.1	1:3768212	AT1G11240.1(pos2)	2	1							0	2	2	0	1	1	0	0
TGKAKPKKHTAKELQAKA	TGKAKPKKHTAKELQAKA;TGKAKPKKHTAKEL;TGKAKPKKHTAKE	AT5G16470	zinc finger (C2H2 type) family protein	T	G	√				AT5G16470.1	5:5379516	AT5G16470.1(pos2)	2	1							0	9	9	0	0	5	3	1
TGMRGLSVFISDVRNCQNKE	TGMRGLSVFISDVRNCQNKE	AT5G22770;AT5G22780	alpha-adaptin (alpha-ADR)	T	G	√				AT5G22770.1;AT5G22780.1	5:7588026	AT5G22770.1(pos2);AT5G22780.1(pos2)	2	1							0	2	2	0	0	0	2	0
TGNSFNSMKDFLKQTGGY	TGNSFNSMKDFLKQTGGY;TGNSFNSMK	AT3G63250	homocysteine methyltransferase 2 (HMT2)	T	G	√				AT3G63250.1	3:23372587	AT3G63250.1(pos2)	2	1							4	2	6	0	0	1	0	5
THRVDQEYDYLF	THRVDQEYDYLF;THRVDQEY	AT3G46830	RAB GTPase homolog A2C (RABA2c)	T	H	√				AT3G46830.1	3:17248362	AT3G46830.1(pos2)	2	1							4	0	4	0	0	2	0	2
THVEDDKEFKEKPL	THVEDDKEFKEKPL;THVEDDKEFKEK	AT3G17160	unknown protein	T	H	√				AT3G17160.1	3:5852207	AT3G17160.1(pos2)	2	1							2	0	2	1	0	1	0	0
TIDSQQKTSKFR	TIDSQQKTSKFR;TIDSQQKTSKF	AT3G11400;AT3G11400	eukaryotic translation initiation factor 3G1 (EIF3G1)	T	I	√				AT3G11400.1;AT3G11400.2	3:3578536	AT3G11400.1(pos2);AT3G11400.2(pos2)	2	1							0	13	13	5	7	1	0	0
TIECVNPEGLR	TIECVNPEGLR	AT2G46290	Transducin/WD40 repeat-like superfamily protein	T	I	√				AT2G46290.1	2:19007797	AT2G46290.1(pos2)	2	1							0	2	2	1	1	0	0	0
TIKDESESCGSRAVVASPSQENPRHY	TIKDESESCGSRAVVASPSQENPRHY;TIKDESESCGSR	AT2G17700	ACT-like protein tyrosine kinase family protein	T	I	√				AT2G17700.1	2:7689278	AT2G17700.1(pos2)	2	1							0	4	4	1	1	2	0	0
TKGTGSFGKR	TKGTGSFGKR	AT1G52300	Zinc-binding ribosomal protein family protein	T	K	√				AT1G52300.1	1:19476152	AT1G52300.1(pos2)	2	1							0	18	18	7	11	0	0	0
TKKAVLIGINYPGTKAE	TKKAVLIGINYPGTKAE	AT1G79340	metacaspase 4 (MC4)	T	K	√				AT1G79340.1	1:29842849	AT1G79340.1(pos2)	2	1							0	10	10	0	0	0	10	0
TKKKGKHVSEM	TKKKGKHVSEM;TKKKGKHVSE	AT5G05210;AT5G05210	Surfeit locus protein 6	T	K	√				AT5G05210.2	5:1548398	AT5G05210.1(pos10);AT5G05210.2(pos2)	10;2	1							0	3	3	0	0	0	1	2
TKKKNPNVFL	TKKKNPNVFL	AT3G63400;AT3G63400	Cyclophilin-like peptidyl-prolyl cis-trans isomerase family protein	T	K	√				AT3G63400.1;AT3G63400.2	3:23412449	AT3G63400.1(pos2);AT3G63400.2(pos2)	2	1							0	3	3	0	0	0	0	3
TKKRNKKNRDEE	TKKRNKKNRDEE;TKKRNKKNR;TKKRNKKNRDE	AT4G27380	unknown protein	T	K	√				AT4G27380.1	4:13701340	AT4G27380.1(pos2)	2	1							0	3	3	0	0	0	2	1
TKNIASDNVPLSRFGVLVAQLE	TKNIASDNVPLSRFGVLVAQLE;TKNIASDNVPLSR	AT1G67140;AT1G67140;AT1G67140	SWEETIE (SWEETIE)	T	K	√				AT1G67140.1;AT1G67140.2;AT1G67140.3	1:25117372	AT1G67140.1(pos2);AT1G67140.2(pos2);AT1G67140.3(pos2)	2	1							0	2	2	1	0	0	1	0
TKNSNHDENEFISFEPNQNTKIR	TKNSNHDENEFISFEPNQNTKIR	AT4G29510	arginine methyltransferase 11 (PRMT11)	T	K	√				AT4G29510.1	4:14491739	AT4G29510.1(pos2)	2	1							0	4	4	0	4	0	0	0
TKNYPTVSEDYKKAVEKCRRKL	TKNYPTVSEDYKKAVEKCRRKL;TKNYPTVSEDYK;TKNYPTVSEDYKK;TKNYPTVSEDY;TKNYPTVSE	AT1G07890;AT1G07890;AT1G07890;AT1G07890;AT1G07890;AT1G07890;AT1G07890;AT1G07890	ascorbate peroxidase 1 (APX1)	T	K	√				AT1G07890.3;AT1G07890.1;AT1G07890.2;AT1G07890.4;AT1G07890.5;AT1G07890.6;AT1G07890.7;AT1G07890.8	1:2438005	AT1G07890.3(pos2);AT1G07890.1(pos2);AT1G07890.2(pos2);AT1G07890.4(pos2);AT1G07890.5(pos2);AT1G07890.6(pos2);AT1G07890.7(pos2);AT1G07890.8(pos2)	2	1							4	20	24	5	2	4	2	11
TKPSDPTRDSHVAVL	TKPSDPTRDSHVAVL;TKPSDPTRD;TKPSDPTR	AT5G17050	UDP-glucosyl transferase 78D2 (UGT78D2)	T	K	√				AT5G17050.1	5:5609392	AT5G17050.1(pos2)	2	1							5	3	8	0	1	6	1	0
TKRSKGANE	TKRSKGANE	AT2G40360	Transducin/WD40 repeat-like superfamily protein	T	K	√				AT2G40360.1	2:16856635	AT2G40360.1(pos2)	2	1							0	8	8	0	0	0	4	4
TKVKDEPR	TKVKDEPR	AT5G20900	jasmonate-zim-domain protein 12 (JAZ12)	T	K	√				AT5G20900.1	5:7090883	AT5G20900.1(pos2)	2	1							0	3	3	1	2	0	0	0
TKVYGTGTYDFKR	TKVYGTGTYDFKR;TKVYGTGTY	AT2G38770	EMBRYO DEFECTIVE 2765 (EMB2765)	T	K	√				AT2G38770.1	2:16210253	AT2G38770.1(pos2)	2	1							1	7	8	3	3	0	0	2
TLGLINANPVVQAKKEGLVRRE	TLGLINANPVVQAKKEGLVRRE;TLGLINANPVVQAKKE;TLGLINANPVVQAKKEGLVR	AT3G50845	Protein of unknown function (DUF59)	T	L	√				AT3G50845.1	3:18901209	AT3G50845.1(pos2)	2	1							0	7	7	2	3	0	1	1
TLGSGGSSVVVPRNFRLLEE	TLGSGGSSVVVPRNFRLLEE;TLGSGGSSVVVPRNFRLLE;TLGSGGSSVVVPR	AT3G52560;AT3G52560;AT3G52560	ubiquitin E2 variant 1D-4 (UEV1D-4)	T	L	√				AT3G52560.1;AT3G52560.2;AT3G52560.4	3:19495954	AT3G52560.1(pos2);AT3G52560.2(pos2);AT3G52560.4(pos2)	2	1							1	14	15	7	5	0	3	0
TLGSGSSVVVPRNFRLLEE	TLGSGSSVVVPRNFRLLEE;TLGSGSSVVVPRNF;TLGSGSSVVVPR	AT2G36060;AT2G36060;AT2G36060	MMS ZWEI homologue 3 (MMZ3)	T	L	√				AT2G36060.1;AT2G36060.2;AT2G36060.3	2:15143998	AT2G36060.1(pos2);AT2G36060.2(pos2);AT2G36060.3(pos2)	2	1							0	10	10	6	2	1	1	0
TLLEAISNAVANQDKVDSQSDYPIPL	TLLEAISNAVANQDKVDSQSDYPIPL;TLLEAISNAVANQ	AT1G18850	unknown protein	T	L	√				AT1G18850.1	1:6506127	AT1G18850.1(pos2)	2	1							0	4	4	0	0	2	0	2
TLNPPPSQQTSHSPR	TLNPPPSQQTSHSPR	AT5G58730	pfkB-like carbohydrate kinase family protein	T	L	√				AT5G58730.1	5:23725324	AT5G58730.1(pos2)	2	1							0	2	2	0	2	0	0	0
TLPPGLYSGTSSLALVAR	TLPPGLYSGTSSLALVAR	AT5G15320;AT5G15320	unknown protein	T	L	√				AT5G15320.1;AT5G15320.2	5:4977647	AT5G15320.1(pos2);AT5G15320.2(pos2)	2	1							0	4	4	0	4	0	0	0	29	31	SP	AT5G15320.1
TMATPFSGAANSIVAAR	TMATPFSGAANSIVAAR	AT1G10310	NAD(P)-binding Rossmann-fold superfamily protein	T	M	√				AT1G10310.1	1:3383874	AT1G10310.1(pos2)	2	1							3	3	6	4	2	0	0	0	46	48	cTP	AT1G10310.1
TMGGTEKNVENKQYR	TMGGTEKNVENKQYR;TMGGTEKNVENKQY	AT1G74320	Protein kinase superfamily protein	T	M	√				AT1G74320.1	1:27941192	AT1G74320.1(pos2)	2	1							0	10	10	5	2	3	0	0
TMGNFLKR	TMGNFLKR	AT1G79380	Ca(2)-dependent phospholipid-binding protein (Copine) family	T	M	√				AT1G79380.1	1:29860812	AT1G79380.1(pos2)	2	1							0	2	2	1	1	0	0	0
TMMTPPPLDQQEDE	TMMTPPPLDQQEDE;TMMTPPPL	AT3G11910	ubiquitin-specific protease 13 (UBP13)	T	M	√				AT3G11910.1	3:3770290	AT3G11910.1(pos2)	2	1							0	2	2	0	0	0	1	1
TMTTVKVSNVSLGATDRDLKE	TMTTVKVSNVSLGATDRDLKE;TMTTVKVSNVSLGAT;TMTTVKVSNVSLGATDR	AT4G17720	RNA-binding (RRM/RBD/RNP motifs) family protein	T	M	√				AT4G17720.1	4:9864498	AT4G17720.1(pos2)	2	1							2	6	8	3	0	0	4	1
TPSKVAGHTRF	TPSKVAGHTRF;TPSKVAGHTR	AT1G02080;AT1G02080	transcription regulators	T	P	√				AT1G02080.2	1:373694	AT1G02080.1(pos55);AT1G02080.2(pos2)	55;2	1							0	4	4	0	3	1	0	0
TQSPVQPPPPLPAQPHSAAGGVIR	TQSPVQPPPPLPAQPHSAAGGVIR	AT1G79350	embryo defective 1135 (EMB1135)	T	Q	√				AT1G79350.1	1:29853215	AT1G79350.1(pos2)	2	1							0	2	2	0	2	0	0	0
TQSQTNDGAGAGAVTTVE	TQSQTNDGAGAGAVTTVE	AT2G36410;AT2G36410;AT2G36410	Family of unknown function (DUF662)	T	Q	√				AT2G36410.2;AT2G36410.1;AT2G36410.3	2:15279041	AT2G36410.2(pos2);AT2G36410.1(pos2);AT2G36410.3(pos2)	2	1							0	3	3	0	0	0	3	0
TSDGATSTSAAAAAAAAAAAR	TSDGATSTSAAAAAAAAAAAR	AT1G75080	BRASSINAZOLE-RESISTANT 1 (BZR1)	T	S	√				AT1G75080.1	1:28185709	AT1G75080.1(pos2)	2	1							0	2	2	1	1	0	0	0
TSKNNGLSAALVSNLQDVLSKR	TSKNNGLSAALVSNLQDVLSKR;TSKNNGLSAALVSNLQ;TSKNNGLSAALVSNLQDVL	AT1G72880;AT1G72880	Survival protein SurE-like phosphatase/nucleotidase	T	S	√				AT1G72880.2;AT1G72880.1	1:27425928	AT1G72880.2(pos2);AT1G72880.1(pos2)	2	1							4	0	4	1	1	1	0	1
[truncated: 4,496 more rows]
