# Supplementary material for: To New Beginnings: Riboproteogenomics Discovery of N-Terminal Proteoforms in Arabidopsis Thaliana
Source: Front Plant Sci. 2022 Jan 6;12:778804. doi: 10.3389/fpls.2021.778804 (PMC8770321; doi:10.3389/fpls.2021.778804)
Supplement: Supplementary file 1 [file Data_Sheet_1.zip › Supplementary Dataset 3.XLSX]

## Sheet: DatasetS3
Supplementary Dataset S3. N-terminal peptide identifications in the Plant PTM Viewer and/or NTerDB matching Ribo-seq called dTIS. A total of 16 protein N-termini were identified by public N-terminal proteomic experiments stored in the Plant PTM Viewer (https://www.psb.ugent.be/PlantPTMViewer) and/or NTerDB (https://n-terdb.i2bc.paris-saclay.fr/). The TAIR10 locus, gene description was displayed w…
TAIR10 Locus	Description	dTIS	Start codon	ORF consequence	CHX reads	LTM reads	Nt Peptide	Source	Nt Modification	PubMed IDs	Tissue	Method
AT1G70330	equilibrative nucleotide transporter 1 (ENT1)	1:26502986	AUG	22 AA N-terminal truncation	16	29	TTTDKSAGIVTDSEAGPE	Plant PTM Viewer	Nt Acetylated	26010716;31951383	Seedlings;Leaf	ChaFRADIC;HUNTER
AT1G21065	unknown protein	1:7374327	AUG	39 AA N-terminal truncation	5	21	SSTFLFSGVVPLR	Plant PTM Viewer	Nt Acetylated	31951383	Leaf	HUNTER
AT2G35810	unknown protein	2:15049194	AUG	14 AA N-terminal truncation	40	72	AKSPVEVNLIPIEATPETFAEYGQVIEASR	Plant PTM Viewer + NTerDB	Nt Acetylated	31951383	Leaf	HUNTER
AT3G47960	Major facilitator superfamily protein	3:17700681	AUG	30 AA N-terminal truncation	12	19	MERKPLEVEPSTTTTN	Plant PTM Viewer	Nt Acetylated	31951383	Leaf	HUNTER
AT5G03880	Thioredoxin family protein	5:1041357	AUG	32 AA N-terminal truncation	5	16	VKASSSEPSESVSVSTKTSD	Plant PTM Viewer	Unmodified	31951383	Leaf	HUNTER
AT4G05150	Octicosapeptide/Phox/Bem1p family protein	4:2660432	AUG	31 AA N-terminal truncation	12	32	ASIPPPELDNDSLASSPR	Plant PTM Viewer	Nt Acetylated	29168982	Seeds	TAILS
AT1G20560	acyl activating enzyme 1 (AAE1)	1:7121724	AUG	2 AA N-terminal truncation	4	10	MEGTIKSPANYVPLTPISFLDR	Plant PTM Viewer + NTerDB	Nt Acetylated	26010716	Seedlings	ChaFRADIC
AT5G21160	LA RNA-binding protein	5:7203876	AUG	1 AA N-terminal truncation	41	164	AETEGSVADDRELITR;AETEGSVADDR	Plant PTM Viewer + NTerDB	Nt Acetylated	25728785	Roots	TAILS
AT1G71950	Proteinase inhibitor, propeptide	1:27081477	AUG	32 AA N-terminal truncation	33	71	ADEYTGEATGSSEAK	Plant PTM Viewer	Nt Acetylated	22223895	Cell suspension + seedlings	SCX chromatography
AT2G33255	Haloacid dehalogenase-like hydrolase (HAD) superfamily protein	2:14098858	AUG	21 AA N-terminal truncation	19	30	ANLTTNAK	Plant PTM Viewer + NTerDB	Nt Acetylated	22223895	Cell suspension + seedlings	SCX chromatography
AT2G40600	appr-1-p processing enzyme family protein	2:16948345	AUG	64 AA N-terminal truncation	3	19	ASGDEGAVFNLSDSSLLK	Plant PTM Viewer	Nt Acetylated	22223895	Cell suspension + seedlings	SCX chromatography
AT3G61540	alpha/beta-Hydrolases superfamily protein	3:22773549	AUG	50 AA N-terminal truncation	5	8	AEAGSVYVDVAGESK	Plant PTM Viewer	Nt Acetylated	22223895	Cell suspension + seedlings	SCX chromatography
AT4G25130	peptide met sulfoxide reductase 4 (PMSR4)	4:12899839	AUG	53 AA N-terminal truncation	13	25	MNNLFNR	Plant PTM Viewer + NTerDB	Nt Acetylated	22223895	Cell suspension + seedlings	SCX chromatography
AT4G29120	6-phosphogluconate dehydrogenase family protein	4:14350927	AUG	22 AA N-terminal truncation	5	12	ASSTISSDIITPSNTK	Plant PTM Viewer + NTerDB	Nt Acetylated	22223895	Cell suspension + seedlings	SCX chromatography
AT5G13030	unknown protein	5:4133360	AUG	48 AA N-terminal truncation	54	96	MESSPASSSSPTPVTDSSADSLAK	Plant PTM Viewer	Nt Acetylated	22223895	Cell suspension + seedlings	SCX chromatography
AT1G47340	F-box and associated interaction domains-containing protein	1:17355409	AUG	31 AA N-terminal truncation	11	25	MVSVSLPK	NTerDB	Nt Acetylated
AT3G47370;AT3G45030	Ribosomal protein S10p/S20e family protein	3:17453997;3:16471974	AUG	58/60 AA N-terminal truncation	63	58	MPTKVLKITTR	NTerDB	Unmodified
AT4G10480	Nascent polypeptide-associated complex (NAC), alpha subunit family protein	4:6478566	AUG	79 AA N-terminal truncation	23	27	MKPVTDVSR	NTerDB	Unmodified
AT1G27100	Actin cross-linking protein	1:9408540	AUG	226 AA N-terminal truncation	33	86	MEFFQKAKAIR	NTerDB	Nt Acetylated
AT2G38450	CONTAINS InterPro DOMAIN/s: Sel1-like (InterPro:IPR006597)	2:16102115	AUG	33 AA N-terminal truncation	19	64	MDSSDKDSSSTTTTSETTR	NTerDB	Nt Acetylated
