# Supplementary material for: To New Beginnings: Riboproteogenomics Discovery of N-Terminal Proteoforms in Arabidopsis Thaliana
Source: Front Plant Sci. 2022 Jan 6;12:778804. doi: 10.3389/fpls.2021.778804 (PMC8770321; doi:10.3389/fpls.2021.778804)
Supplement: Supplementary file 1 [file Data_Sheet_1.zip › Supplementary Dataset 4.XLSX]

## Sheet: DatasetS4
Supplementary Dataset S4. NTA degree for stromal and chloroplastic enriched fractions. Identified Nt peptide sequences were displayed with their protein matches and P5-P5' sequence. Nt peptides were assigned when corresponding to dbTIS (annotated TAIR10/Araport11 protein N-termini, position 1 or 2), dTIS (Table 1) or cTP/mTP cleavage events (deviating maximum 5 AA residues from predicted cleavage…
												Stroma				Chloroplast				TargetP 2.0			SUBA4	Supplementary Dataset S2 - Peptide identifications
N-terminal peptide	ProteinRepresentative	Description	Position	P5-P5'	dbTIS	dTIS	cTP	mTP	SPP logo	Protein dTIS Met	BestPSMs	Detected	Natural NTA	Add 13C2D3-Ac	%NTA	Detected	Natural NTA	Add 13C2D3-Ac	%NTA	Offset	CS	Prediction	Consensus Location	Cell cultures	Ac	13C2D3-Ac	Total
AAAAVSSNPR	AT3G11200.1	alfin-like 2 (AL2)	2	____MAAAAV	√						Ace-AAAAVSSNPR-COOH(score 85, L16973_1154_Petra_Stroma_invitro_N-ac_20-24-7_117_999_1_2.mgf, 493.2567/2+);Ace-AAAAVSSNPR-COOH(score 78, L16106_1127_Stromae_PR110517A_24-28-5_116_966_1_2.mgf, 493.2565/2+);	√	√	√	1							noTP	nucleus	AAAAVSSNPRTVEEIFKDY;AAAAVSSNPR;AAAAVSSNPRTVEEIFK;AAAAVSSNPRTVEEIF;AAAAVSSNPRTVEE	34	0	34
AAAGVSGDLPESTPK	AT2G26900.1	Sodium Bile acid symporter family	75	RVVCKAAAGV			√		√		Ace-AAAGVSGDLPESTPK-COOH(score 65, L16164_1128_Chloro_PR110517B_20-24-10_446_1449_1_2.mgf, 721.3625/2+);Ace-AAAGVSGDLPESTPK-COOH(score 56, L16112_1127_Stromae_PR110517A_24-28-11_341_1301_1_2.mgf, 721.3624/2+);	√	√		NA	√	√			0	75	cTP	plastid	AAAGVSGDLPE	2	0	2
AAAIDGVAALR	AT1G11930.1	Predicted pyridoxal phosphate-dependent enzyme, YBL036C type	18	DSTMSAAAID							Ace-AAAIDGVAALR-COOH(score 68, L16106_1127_Stromae_PR110517A_24-28-5_680_1698_1_2.mgf, 535.3036/2+);	√	√		NA							noTP	cytosol	AAAIDGVAALR	3	1	4
AAASAATAK	AT1G16080.1	unknown protein	44	VPMAMAAASA			√		√		Ace-AAASAATAK-COOH(score 62, L16098_1127_Stromae_PR110517A_20-24-10_172_886_1_2.mgf, 402.2166/2+);	√	√		NA					0	44	cTP	plastid	AAASAATAKKLAPAVIVGGGR	2	1	3
AAASGVDGAEPESK	AT3G56910.1	plastid-specific 50S ribosomal protein 5 (PSRP5)	65	RIVVKAAASG			√		√		Ace-AAASGVDGAEPESK-COOH(score 90, L16097_1127_Stromae_PR110517A_20-24-9_373_1127_1_2.mgf, 665.81/2+);	√	√		NA					1	66	cTP	plastid
AAASPAVETSVK	AT5G55220.1	trigger factor type chaperone family protein	77	NFRLFAAASP			√		√		Ace-AAASPAVETSVK-COOH(score 58, L16108_1127_Stromae_PR110517A_24-28-7_249_1141_1_2.mgf, 586.8115/2+);	√	√		NA					2	79	cTP	plastid
AAASPGKKR	AT5G14200.1	isopropylmalate dehydrogenase 1 (IMD1)	38	YRIRCAAASP			√		√		Ace-AAASPGKKR-COOH(score 75, L16972_1154_Petra_Stroma_invitro_N-ac_20-24-6_83_942_1_2.mgf, 511.3083/2+);	√		√	0.18					0	38	cTP	plastid	AAASPGKKRY;AAASPGKKR	1	3	4
AAASPVKKR	AT1G31180.1	isopropylmalate dehydrogenase 3 (IMD3)	35	YRIRCAAASP				√	√		AcD3C13-AAASPVKKR-COOH(score 71, L16958_1154_Petra_Stroma_invitro_N-ac_24-28-7_275_1201_1_2.mgf, 534.8444/2+);	√		√	0.43					1	36	mTP	plastid	AAASPVKKRYNITLLPGDGIGPE;AAASPVKKRY;AAASPVKKR;AAASPVKKRYNITLLPG	19	23	42
AAASSDPTTTTKTR	AT4G34290.1	SWIB/MDM2 domain superfamily protein	50	AVTSAAAASS			√				Ace-AAASSDPTTTTKTR-COOH(score 85, L16971_1154_Petra_Stroma_invitro_N-ac_20-24-5_131_1010_1_2.mgf, 748.881/2+);	√		√	0.35					4	46	cTP	plastid	AAASSDPTTTTKTR	1	2	3
AAASSVSSPPLCLAGR	AT3G04000.1	NAD(P)-binding Rossmann-fold superfamily protein	2	____MAAASS	√						Ace-AAASSVSSPPLCLAGR-COOH(score 47, L16091_1127_Stromae_PR110517A_20-24-3_631_1595_1_2.mgf, 793.4041/2+);	√	√		NA					46	48	cTP	plastid	AAASSVSSPPLCLAGR	2	0	2
AAATSTEALR	AT1G64970.1	gamma-tocopherol methyltransferase (G-TMT)	52	NVAVAAAATS			√		√		Ace-AAATSTEALR-COOH(score 64, L16973_1154_Petra_Stroma_invitro_N-ac_20-24-7_301_1238_1_2.mgf, 516.7695/2+);Ace-AAATSTEALR-COOH(score 53, L16106_1127_Stromae_PR110517A_24-28-5_241_1137_1_2.mgf, 516.7698/2+);	√	√	√	0.63					1	53	cTP	plastid	AAATSTEALR	3	3	6
AAATTEPLTVLVTGAGGR	AT2G37660.1	NAD(P)-binding Rossmann-fold superfamily protein	70	SVTVSAAATT			√				AcD3C13-AAATTEPLTVLVTGAGGR-COOH(score 104, L16945_1154_Petra_Stroma_invitro_N-ac_28-32-9_1322_2561_1_2.mgf, 866.4839/2+);Ace-AAATTEPLTVLVTGAGGR-COOH(score 115, L16083_1127_Stromae_PR110517A_28-32-8_862_1927_1_2.mgf, 863.9711/2+);	√	√	√	0.03					1	71	cTP	plastid	AAATTEPLTVLVTGAGGR	1	7	8
AAAVETVEPTTDSSIVDK	AT3G60750.1	Transketolase	66	RPLVRAAAVE			√		√		Ace-AAAVETVEPTTDSSIVDK-COOH(score 57, L16090_1127_Stromae_PR110517A_20-24-2_473_1492_1_2.mgf, 937.9659/2+);	√	√		NA					1	67	cTP	plastid	AAAVETVEPTTDSSIVDKSVNSIRF;AAAVETVEPTTDSSIVDKSVNSIR;AAAVETVEPTT	1	9	10
AADDQIASSKSNKTR	AT2G32500.1	Stress responsive alpha-beta barrel domain protein	40	RVTFCAADDQ			√				Ace-AADDQIASSKSNKTR-COOH(score 87, L16953_1154_Petra_Stroma_invitro_N-ac_24-28-2_338_1301_1_2.mgf, 864.4476/2+);	√		√	0.48					0	40	cTP	mitochondrion
AADEPSEISADAR	AT4G28740.1	FUNCTIONS IN: molecular_function unknown	84	NTVCFAADEP							Ace-AADEPSEISADAR-COOH(score 107, L16892_1153_Petra_Chloroplast_invitro_N-ac_28-32-1_182_1187_1_2.mgf, 687.3129/2+);Ace-AADEPSEISADAR-COOH(score 92, L16132_1128_Chloro_PR110517B_28-32-4_289_1254_1_2.mgf, 687.3128/2+);				NA	√	√	√	0.81			noTP	plastid
AADIPLGDGIR	AT3G19220.1	SNOWY COTYLEDON 2 (SCO2)	32	LRCRAAADIP			√				Ace-AADIPLGDGIR-COOH(score 78, L16895_1153_Petra_Chloroplast_invitro_N-ac_28-32-4_1042_2111_1_2.mgf, 570.3063/2+);Ace-AADIPLGDGIR-COOH(score 82, L16133_1128_Chloro_PR110517B_28-32-5_715_1828_1_2.mgf, 570.3064/2+);				NA	√	√	√	0.78	0	32	cTP	mitochondrion
AADSTSSSPSVASGDR	AT5G38660.1	ACCLIMATION OF PHOTOSYNTHESIS TO ENVIRONMENT (APE1)	66	DVVGRAADST							Ace-AADSTSSSPSVASGDR-COOH(score 103, L16133_1128_Chloro_PR110517B_28-32-5_119_970_1_2.mgf, 768.8427/2+);Ace-AADSTSSSPSVASGDR-COOH(score 45, L16079_1127_Stromae_PR110517A_28-32-4_160_971_1_2.mgf, 768.8425/2+);	√	√		NA	√	√					noTP	plastid
AAEDPAPASSSSK	AT4G28750.1	PSA E1 KNOCKOUT (PSAE-1)	45	RLVVRAAEDP			√		√		Ace-AAEDPAPASSSSK-COOH(score 97, L16144_1128_Chloro_PR110517B_24-28-3_164_967_1_2.mgf, 630.2912/2+);				NA	√	√			1	46	cTP	plastid
AAEEATEFYLR	AT1G02140.1	MAGO NASHI (MAGO)	2	____MAAEEA	√						Ace-AAEEATEFYLR-COOH(score 52, L16136_1128_Chloro_PR110517B_28-32-8_708_1900_1_2.mgf, 671.3198/2+);				NA	√	√					noTP	nucleus	AAEEATEFYLR	19	0	19
AAEEEEVIEPQAK	AT3G62030.1	rotamase CYP 4 (ROC4)	80	CVKSMAAEEE							Ace-AAEEEEVIEPQAK-COOH(score 74, L16082_1127_Stromae_PR110517A_28-32-7_385_1315_1_2.mgf, 742.8598/2+);	√	√		NA					28	108	mTP	plastid	AAEEEEVIEPQAKVTNKVYF;AAEEEEVIEPQAKVTNKVY	0	31	31
AAEKLR	AT2G38040.1	acetyl Co-enzyme a carboxylase carboxyltransferase alpha subunit (CAC3)	336	KAAPEAAEKL							Ace-AAEKLR-COOH(score 48, L16975_1154_Petra_Stroma_invitro_N-ac_20-24-9_282_1235_1_2.mgf, 388.7343/2+);	√		√	0.98					280	56	cTP	plastid	AAEKLRDLSQPIDVGVLDATVAAF	7	0	7
AAESEPDLSVTVNGLK	AT3G17810.1	pyrimidine 1 (PYD1)	45	LKISSAAESE			√		√		Ace-AAESEPDLSVTVNGLK-COOH(score 66, L16082_1127_Stromae_PR110517A_28-32-7_627_1629_1_2.mgf, 836.4258/2+);	√	√		NA					0	45	cTP	plastid
AAFAGSDSETTSSTSR	AT2G35450.1	catalytics	46	RTVKMAAFAG			√		√		Ace-AAFAGSDSETTSSTSR-COOH(score 107, L16107_1127_Stromae_PR110517A_24-28-6_277_1195_1_2.mgf, 808.8557/2+);	√	√		NA					0	46	cTP	plastid	AAFAGSDSETTSSTSRVI;AAFAGSDSETTSSTSR	5	0	5
AAFATAEACDSNAELISNGDLR	AT5G56260.1	Ribonuclease E inhibitor RraA/Dimethylmenaquinone methyltransferase	2	____MAAFAT	√						Ace-AAFATAEACDSNAELISNGDLR-COOH(score 103, L16945_1154_Petra_Stroma_invitro_N-ac_28-32-9_1081_2222_1_2.mgf, 1169.5358/2+);	√		√	1							noTP	cytosol	AAFATAEACDSNAELISNGDLR	6	0	6
AAGGFLTR	AT3G43300.1	HOPM interactor 7 (ATMIN7)	2	____MAAGGF	√						Ace-AAGGFLTR-COOH(score 67, L16161_1128_Chloro_PR110517B_20-24-7_480_1571_1_2.mgf, 417.7271/2+);Ace-AAGGFLTR-COOH(score 70, L16108_1127_Stromae_PR110517A_24-28-7_525_1479_1_2.mgf, 417.7271/2+);	√	√		NA	√	√					noTP	golgi	AAGGFLTRAFD;AAGGFLTRAF;AAGGFLTR	11	0	11
AAGGGINPTVAVER	AT1G45474.1	photosystem I light harvesting complex gene 5 (LHCA5)	33	ISSVKAAGGG				√	√		Ace-AAGGGINPTVAVER-COOH(score 100, L16893_1153_Petra_Chloroplast_invitro_N-ac_28-32-2_330_1389_1_2.mgf, 677.3596/2+);Ace-AAGGGINPTVAVER-COOH(score 100, L16132_1128_Chloro_PR110517B_28-32-4_452_1484_1_2.mgf, 677.3599/2+);				NA	√	√	√	0.88	4	29	mTP	plastid
AALGESSSSEMDNAK	AT2G45060.1	Uncharacterised conserved protein UCP022280	2	____MAALGE	√						Ace-AALGESSSSEMDNAK-COOH(score 78, L16152_1128_Chloro_PR110517B_24-28-11_69_1003_1_2.mgf, 777.8335/2+);				NA	√	√					noTP	mitochondrion
AALQTLR	AT5G05000.1	translocon at the outer envelope membrane of chloroplasts 34 (TOC34)	2	____MAALQT	√						Ace-AALQTLR-COOH(score 42, L16137_1128_Chloro_PR110517B_28-32-9_434_1510_1_2.mgf, 407.7425/2+);Ace-AALQTLR-COOH(score 58, L16084_1127_Stromae_PR110517A_28-32-9_450_1410_1_2.mgf, 407.7427/2+);	√	√		NA	√	√					noTP	plastid
AALTMQFEGEK	AT5G50950.1	FUMARASE 2 (FUM2)	2	____MAALTM	√						Ace-AALTMQFEGEK-COOH(score 65, L16079_1127_Stromae_PR110517A_28-32-4_564_1532_1_2.mgf, 641.8032/2+);	√	√		NA							noTP	cytosol,mitochondrion
AANEEFTGNLKR	AT4G26300.1	embryo defective 1027 (emb1027)	54	SVVAMAANEE							AcD3C13-AANEEFTGNLKR-COOH(score 70, L16940_1154_Petra_Stroma_invitro_N-ac_28-32-4_723_1709_1_2.mgf, 722.3805/2+);	√		√	0.14							noTP	plastid	AANEEFTGNLKRQL;AANEEFTGNLKR	9	0	9
AANGVATAGR	AT3G04770.1	40s ribosomal protein SA B (RPSAb)	2	____MAANGV	√						Ace-AANGVATAGR-COOH(score 57, L16107_1127_Stromae_PR110517A_24-28-3_91_921_1_2.mgf, 465.2434/2+);	√	√		NA							noTP	cytosol	AANGVATAGRQVSEKEADIQMML;AANGVATAGRQVSE;AANGVATAGR;AANGVATAGRQVSEKEA	14	0	14
AANLISNR	AT5G41480.1	GLOBULAR ARREST1 (GLA1)	25	MRRISAANLI							Ace-AANLISNR-COOH(score 52, L16083_1127_Stromae_PR110517A_28-32-8_393_1331_1_2.mgf, 450.7484/2+);	√	√		NA					10	35	mTP	mitochondrion
AAPAVEATVASALR	AT4G26860.1	Predicted pyridoxal phosphate-dependent enzyme, YBL036C type	2	____MAAPAV	√						Ace-AAPAVEATVASALR-COOH(score 81, L16938_1154_Petra_Stroma_invitro_N-ac_28-32-2_1199_2402_1_2.mgf, 684.8781/2+);Ace-AAPAVEATVASALR-COOH(score 42, L16096_1127_Stromae_PR110517A_20-24-8_1074_2043_1_2.mgf, 684.8785/2+);	√	√	√	0.89							noTP	mitochondrion	AAPAVEATVASALR;AAPAVEATVASAL	5	0	5
AAPDAGTTVSADESEK	AT3G59980.1	Nucleic acid-binding, OB-fold-like protein	76	ATFCTAAPDA			√				Ace-AAPDAGTTVSADESEK-COOH(score 42, L16078_1127_Stromae_PR110517A_28-32-3_266_1100_1_2.mgf, 795.8604/2+);	√	√		NA					2	74	cTP	plastid
AAPEDSKMSPANSFGAVVLGGTFDR	AT2G18250.1	4-phosphopantetheine adenylyltransferase (COAD)	2	____MAAPED	√						Ace-AAPEDSKMSPANSFGAVVLGGTFDR-COOH(score 54, L16940_1154_Petra_Stroma_invitro_N-ac_28-32-4_1379_2558_1_2.mgf, 1315.1335/2+);	√		√	1							noTP	cytosol	AAPEDSKMSPANSFGAVVLGGTFDR;AAPEDSKMSPANSF	16	0	16
AAPEGGISDVVEK	AT3G62410.1	CP12 domain-containing protein 2 (CP12-2)	54	LQPIKAAPEG			√		√		Ace-AAPEGGISDVVEK-COOH(score 68, L16163_1128_Chloro_PR110517B_20-24-9_492_1524_1_2.mgf, 657.333/2+);Ace-AAPEGGISDVVEK-COOH(score 116, L16110_1127_Stromae_PR110517A_24-28-9_507_1410_1_2.mgf, 657.333/2+);	√	√		NA	√	√			1	55	cTP	plastid
AAPETLTAETVTGIDTSDNTPQQTIK	AT1G68590.1	Ribosomal protein PSRP-3/Ycf65	50	KIITLAAPET			√		√		Ace-AAPETLTAETVTGIDTSDNTPQQTIK-COOH(score 94, L16082_1127_Stromae_PR110517A_28-32-7_683_1694_1_2.mgf, 1372.6787/2+);	√	√		NA					0	50	cTP	plastid
AAPIVDAEYLK	AT4G35000.1	ascorbate peroxidase 3 (APX3)	2	____MAAPIV	√						Ace-AAPIVDAEYLK-COOH(score 71, L16158_1128_Chloro_PR110517B_20-24-4_734_1872_1_2.mgf, 616.3322/2+);Ace-AAPIVDAEYLK-COOH(score 58, L16107_1127_Stromae_PR110517A_24-28-3_671_1704_1_2.mgf, 616.3322/2+);	√	√		NA	√	√					noTP	peroxisome	AAPIVDAEYLKEITKARREL;AAPIVDAEYLKEITKAR;AAPIVDAEYLK	22	0	22
AAPPASSSAR	AT1G35160.1	GF14 protein phi chain (GF14 PHI)	2	____MAAPPA	√						Ace-AAPPASSSAR-COOH(score 50, L16945_1154_Petra_Stroma_invitro_N-ac_28-32-9_52_851_1_2.mgf, 478.7428/2+);Ace-AAPPASSSAR-COOH(score 55, L16080_1127_Stromae_PR110517A_28-32-5_47_833_1_2.mgf, 478.7433/2+);	√	√	√	0.95							noTP	cytosol	AAPPASSSAREEFVYLAKLAEQAER;AAPPASSSAREEFVY;AAPPASSSAREEF;AAPPASSSARE;AAPPASSSAREEFVYL;AAPPASSSAR;AAPPASSSAREE	28	0	28
AAQTTAPAESTASVDADR	AT2G15620.1	nitrite reductase 1 (NIR1)	28	SVLVAAAQTT			√		√		AcD3C13-AAQTTAPAESTASVDADR-COOH(score 112, L16945_1154_Petra_Stroma_invitro_N-ac_28-32-9_339_1253_1_2.mgf, 904.935/2+);Ace-AAQTTAPAESTASVDADR-COOH(score 117, L16082_1127_Stromae_PR110517A_28-32-7_227_1103_1_2.mgf, 902.422/2+);	√	√	√	0.03					1	29	cTP	plastid	AAQTTAPAESTASVDADRLEPRVELKDGFF;AAQTTAPAESTASVDADR;AAQTTAPAE;AAQTTAPAESTASV;AAQTTAPAESTASVDADRLEPR;AAQTTAPAESTASVDADRLEPRVE	0	18	18
AASAATAKKLAPAVIVGGGR	AT1G16080.1	unknown protein	45	PMAMAAASAA			√				Ace-AASAATAKKLAPAVIVGGGR-COOH(score 108, L16969_1154_Petra_Stroma_invitro_N-ac_20-24-3_1136_2297_1_2.mgf, 973.0812/2+);	√		√	0.56					1	44	cTP	plastid	AASAATAKKLAPAVIVGGGR	4	6	10
AASEASINGSNR	AT3G53900.1	uracil phosphoribosyltransferase (UPP)	2	____MAASEA	√						AcD3C13-AASEASINGSNR-COOH(score 84, L16968_1154_Petra_Stroma_invitro_N-ac_20-24-2_186_1054_1_2.mgf, 612.3018/2+);Ace-AASEASINGSNR-COOH(score 98, L16083_1127_Stromae_PR110517A_28-32-8_114_966_1_2.mgf, 609.7889/2+);	√	√	√	0.27					65	67	cTP	plastid	AASEASINGSNRML;AASEASINGSNR	5	4	9
AASGVDGAEPESK	AT3G56910.1	plastid-specific 50S ribosomal protein 5 (PSRP5)	66	IVVKAAASGV			√				Ace-AASGVDGAEPESK-COOH(score 88, L16148_1128_Chloro_PR110517B_24-28-7_371_1160_1_2.mgf, 630.2915/2+);Ace-AASGVDGAEPESK-COOH(score 92, L16095_1127_Stromae_PR110517A_20-24-7_384_1111_1_2.mgf, 630.2911/2+);	√	√		NA	√	√			0	66	cTP	plastid	AASGVDGAEPE	3	2	5
AASMDAVTAEK	AT3G53580.1	diaminopimelate epimerase family protein	53	LRVSAAASMD			√		√		Ace-AASMDAVTAEK-COOH(score 84, L16097_1127_Stromae_PR110517A_20-24-9_330_1072_1_2.mgf, 576.2663/2+);	√	√		NA					0	53	cTP	plastid	AASMDAVTAE	0	4	4
AASMEGVMTEAMK	AT1G78620.1	Protein of unknown function DUF92, transmembrane	65	GATAAAASME			√		√		Ace-AASMEGVMTEAMK-COOH(score 52, L16131_1128_Chloro_PR110517B_28-32-3_83_954_1_2.mgf, 723.3018/2+);				NA	√	√			1	66	cTP	plastid
AASPAVETSVK	AT5G55220.1	trigger factor type chaperone family protein	78	FRLFAAASPA			√				Ace-AASPAVETSVK-COOH(score 56, L16107_1127_Stromae_PR110517A_24-28-6_212_1115_1_2.mgf, 551.2929/2+);	√	√		NA					1	79	cTP	plastid
AASPGKKR	AT5G14200.1	isopropylmalate dehydrogenase 1 (IMD1)	39	RIRCAAASPG			√				Ace-AASPGKKR-COOH(score 49, L16971_1154_Petra_Stroma_invitro_N-ac_20-24-5_60_904_1_2.mgf, 475.7894/2+);	√		√	0.13					1	38	cTP	plastid	AASPGKKRYNIALLPGDGIGPE;AASPGKKRY;AASPGKKR	1	5	6
AASPVKKR	AT1G31180.1	isopropylmalate dehydrogenase 3 (IMD3)	36	RIRCAAASPV				√			AcD3C13-AASPVKKR-COOH(score 56, L16956_1154_Petra_Stroma_invitro_N-ac_24-28-5_289_1193_1_2.mgf, 499.326/2+);	√		√	0.13					0	36	mTP	plastid	AASPVKKRYNITLLPGDGIGPE;AASPVKKRY;AASPVKKRYNITLLPG;AASPVKKR	9	21	30
AASSDPTTTTKTR	AT4G34290.1	SWIB/MDM2 domain superfamily protein	51	VTSAAAASSD			√				Ace-AASSDPTTTTKTR-COOH(score 78, L16969_1154_Petra_Stroma_invitro_N-ac_20-24-3_124_994_1_2.mgf, 713.3618/2+);	√		√	0.2					5	46	cTP	plastid	AASSDPTTTTKTR	3	5	8
AASSGGAMAVMEMEK	AT1G74960.1	fatty acid biosynthesis 1 (FAB1)	103	RRLNRAASSG							Ace-AASSGGAMAVMEMEK-COOH(score 88, L16079_1127_Stromae_PR110517A_28-32-4_156_966_1_2.mgf, 780.3231/2+);	√	√		NA							noTP	plastid
AASSSSSSFGSR	AT4G28730.1	Glutaredoxin family protein	57	TSSSSAASSS							Ace-AASSSSSSFGSR-COOH(score 78, L16975_1154_Petra_Stroma_invitro_N-ac_20-24-9_108_997_1_2.mgf, 586.7625/2+);Ace-AASSSSSSFGSR-COOH(score 89, L16108_1127_Stromae_PR110517A_24-28-7_137_981_1_2.mgf, 586.7626/2+);	√	√	√	0.84					6	51	cTP	plastid
AASSVGNAEDYAEETATSVK	AT1G53520.1	Chalcone-flavanone isomerase family protein	73	VIVKSAASSV			√		√		Ace-AASSVGNAEDYAEETATSVK-COOH(score 73, L16095_1127_Stromae_PR110517A_20-24-7_837_1714_1_2.mgf, 1021.4643/2+);	√	√		NA					1	72	cTP	plastid	AASSVGNAEDYAEETATSVKFKR;AASSVGNAEDYAEETATSVKF	2	1	3
AASVDNR	AT1G37130.1	nitrate reductase 2 (NIA2)	2	____MAASVD	√						Ace-AASVDNR-COOH(score 64, L16145_1128_Chloro_PR110517B_24-28-4_204_969_1_2.mgf, 387.6917/2+);Ace-AASVDNR-COOH(score 65, L16092_1127_Stromae_PR110517A_20-24-4_204_918_1_2.mgf, 387.6908/2+);	√	√		NA	√	√					noTP	cytosol
AATAAASVVR	AT3G01540.1	DEAD box RNA helicase 1 (DRH1)	2	____MAATAA	√						Ace-AATAAASVVR-COOH(score 78, L16940_1154_Petra_Stroma_invitro_N-ac_28-32-4_557_1507_1_2.mgf, 479.7692/2+);Ace-AATAAASVVR-COOH(score 62, L16098_1127_Stromae_PR110517A_20-24-10_525_1370_1_2.mgf, 479.7692/2+);	√	√	√	1							noTP	nucleus	AATAAASVVR	7	0	7
AATASSEASEGPVMGLINKR	AT1G27090.1	glycine-rich protein	2	____MAATAS	√						Ace-AATASSEASEGPVMGLINKR-COOH(score 101, L16970_1154_Petra_Stroma_invitro_N-ac_20-24-4_900_1942_1_2.mgf, 1047.5296/2+);	√		√	0.53							noTP	nucleus	AATASSEASEGPVMGLINKRL;AATASSEASEGPVMGL;AATASSEASEGPVMGLINKR	21	5	26
AATDVGGR	AT4G31390.1	Protein kinase superfamily protein	62	FSVTAAATDV			√		√		Ace-AATDVGGR-COOH(score 51, L16151_1128_Chloro_PR110517B_24-28-10_151_968_1_2.mgf, 394.6985/2+);				NA	√	√			0	62	cTP	plastid
AATESFTDYR	AT5G65840.1	Thioredoxin superfamily protein	76	VVSARAATES			√		√		Ace-AATESFTDYR-COOH(score 86, L16093_1127_Stromae_PR110517A_20-24-5_692_1519_1_2.mgf, 601.7699/2+);	√	√		NA					0	76	cTP	plastid
AATSTEALR	AT1G64970.1	gamma-tocopherol methyltransferase (G-TMT)	53	VAVAAAATST			√				Ace-AATSTEALR-COOH(score 51, L16107_1127_Stromae_PR110517A_24-28-3_196_1089_1_2.mgf, 481.2511/2+);	√	√		NA					0	53	cTP	plastid
AATTEPLTVLVTGAGGR	AT2G37660.1	NAD(P)-binding Rossmann-fold superfamily protein	71	VTVSAAATTE			√				AcD3C13-AATTEPLTVLVTGAGGR-COOH(score 100, L16945_1154_Petra_Stroma_invitro_N-ac_28-32-9_1249_2444_1_2.mgf, 830.9649/2+);Ace-AATTEPLTVLVTGAGGR-COOH(score 105, L16082_1127_Stromae_PR110517A_28-32-7_872_1931_1_2.mgf, 828.4523/2+);	√	√	√	0.04					0	71	cTP	plastid	AATTEPLTVLVTGAGGR;AATTEPLTVL	4	18	22
AATTISPAIR	AT1G55980.1	FAD/NAD(P)-binding oxidoreductase family protein	140	ECKPMAATTI							Ace-AATTISPAIR-COOH(score 43, L16082_1127_Stromae_PR110517A_28-32-7_419_1357_1_2.mgf, 521.7981/2+);	√	√		NA							noTP	cytosol
AATVDSDYSSKR	AT1G11430.1	plastid developmental protein DAG, putative	59	VAIVKAATVD			√		√		AcD3C13-AATVDSDYSSKR-COOH(score 54, L16924_1153_Petra_Chloroplast_invitro_N-ac_20-24-3_116_1118_1_2.mgf, 697.3486/2+);AcD3C13-AATVDSDYSSKR-COOH(score 70, L16973_1154_Petra_Stroma_invitro_N-ac_20-24-7_343_1289_1_2.mgf, 697.3486/2+);	√		√	0.24	√		√	0.2	1	60	cTP	plastid	AATVDSDYSSKRSNSNEQRE;AATVDSDYSSKR	1	3	4
AAVAAPMASKPR	AT3G18190.1	TCP-1/cpn60 chaperonin family protein	2	____MAAVAA	√						Ace-AAVAAPMASKPR-COOH(score 58, L16938_1154_Petra_Stroma_invitro_N-ac_28-32-2_392_1332_1_2.mgf, 637.8477/2+);	√		√	0.99							noTP	cytosol	AAVAAPMASKPRGSKAESFV;AAVAAPMASKPR;AAVAAPMASKPRGSKAE	42	0	42
AAVEEVDDVGR	AT1G09290.1	unknown protein	2	____MAAVEE	√						Ace-AAVEEVDDVGR-COOH(score 63, L16136_1128_Chloro_PR110517B_28-32-8_430_1493_1_2.mgf, 601.2885/2+);Ace-AAVEEVDDVGR-COOH(score 63, L16083_1127_Stromae_PR110517A_28-32-8_436_1386_1_2.mgf, 601.2884/2+);	√	√		NA	√	√					noTP	cytosol	AAVEEVDDVGRTIEEETVCEKR;AAVEEVDDVGR	8	0	8
AAVETVEPTTDSSIVDK	AT3G60750.1	Transketolase	67	PLVRAAAVET			√				Ace-AAVETVEPTTDSSIVDK-COOH(score 70, L16162_1128_Chloro_PR110517B_20-24-8_484_1555_1_2.mgf, 902.4473/2+);Ace-AAVETVEPTTDSSIVDK-COOH(score 137, L16110_1127_Stromae_PR110517A_24-28-9_558_1476_1_2.mgf, 902.4472/2+);	√	√		NA	√	√			0	67	cTP	plastid	AAVETVEPTTDSSIVDKSVNSIRFL;AAVETVEPTT;AAVETVEPTTDSSIVDKSVNSIR;AAVETVEPTTDSSIVDKSVNSIRF	1	59	60
AAVGVDSR	AT5G19990.1	regulatory particle triple-A ATPase 6A (RPT6A)	2	____MAAVGV	√						Ace-AAVGVDSR-COOH(score 53, L16969_1154_Petra_Stroma_invitro_N-ac_20-24-3_209_1115_1_2.mgf, 408.7141/2+);Ace-AAVGVDSR-COOH(score 66, L16084_1127_Stromae_PR110517A_28-32-9_153_1020_1_2.mgf, 408.714/2+);	√	√	√	1							noTP	cytosol,nucleus	AAVGVDSR	7	0	7
AAVPALR	AT5G66690.1	UGT72E2	89	GVIMRAAVPA							Ace-AAVPALR-COOH(score 41, L16091_1127_Stromae_PR110517A_20-24-3_591_1548_1_2.mgf, 370.2268/2+);	√	√		NA							noTP	plasma membrane,golgi
ACVAVEQKTR	AT5G08280.1	hydroxymethylbilane synthase (HEMC)	62	SGFVKACVAV			√		√		Ace-ACVAVEQKTR-COOH(score 59, L16957_1154_Petra_Stroma_invitro_N-ac_24-28-6_452_1430_1_2.mgf, 625.8293/2+);	√		√	0.49					1	63	cTP	plastid
ACVNEPSPKLQKLDR	AT3G46940.1	DUTP-PYROPHOSPHATASE-LIKE 1 (DUT1)	2	____MACVNE	√						Ace-ACVNEPSPKLQKLDR-COOH(score 72, L16944_1154_Petra_Stroma_invitro_N-ac_28-32-8_792_1846_1_2.mgf, 946.0068/2+);	√		√	0.94							noTP	nucleus	ACVNEPSPKLQKLDR;ACVNEPSPKLQKL	20	0	20
ADAAETKTAAR	AT3G54050.1	high cyclic electron flow 1 (HCEF1)	63	CMAVAADAAE			√				Ace-ADAAETKTAAR-COOH(score 83, L16968_1154_Petra_Stroma_invitro_N-ac_20-24-2_249_1133_1_2.mgf, 597.3092/2+);	√		√	0.52					3	60	cTP	plastid
ADADDIQPIVCDNGTGMVK	AT1G49240.1	actin 8 (ACT8)	2	____MADADD	√						Ace-ADADDIQPIVCDNGTGMVK-COOH(score 73, L16091_1127_Stromae_PR110517A_20-24-3_570_1523_1_2.mgf, 1038.965/2+);	√	√		NA							noTP	cytosol	ADADDIQPIVCDNGTGMVKAGFAGDDAPR;ADADDIQPIVCDNGTGMVKAGF	40	0	40
ADADDIQPIVCDNGTGMVKAGFAGDDAPR	AT1G49240.1	actin 8 (ACT8)	2	____MADADD	√						Ace-ADADDIQPIVCDNGTGMVKAGFAGDDAPR-COOH(score 64, L16941_1154_Petra_Stroma_invitro_N-ac_28-32-5_1072_2159_1_3.mgf, 1027.8023/3+);	√		√	1							noTP	cytosol	ADADDIQPIVCDNGTGMVKAGFAGDDAPR;ADADDIQPIVCDNGTGMVKAGF	40	0	40
ADDEVVDPK	AT1G15120.1	Ubiquinol-cytochrome C reductase hinge protein	2	____MADDEV	√						Ace-ADDEVVDPK-COOH(score 46, L16909_1153_Petra_Chloroplast_invitro_N-ac_24-28-3_395_1458_1_2.mgf, 538.7581/2+);Ace-ADDEVVDPK-COOH(score 65, L16162_1128_Chloro_PR110517B_20-24-8_177_1131_1_2.mgf, 515.2402/2+);Ace-ADDEVVDPK-COOH(score 52, L16109_1127_Stromae_PR110517A_24-28-8_263_1130_1_2.mgf, 515.2404/2+);	√	√		NA	√	√	√	0.95			noTP	mitochondrion	ADDEVVDPKKYLE;ADDEVVDPK	10	0	10
ADDLANLCR	AT3G02260.1	BIG (BIG)	2	____MADDLA	√						Ace-ADDLANLCR-COOH(score 63, L16097_1127_Stromae_PR110517A_20-24-9_747_1608_1_2.mgf, 545.2532/2+);	√	√		NA							noTP	nucleus	ADDLANLCR	3	0	3
ADEINEIR	AT5G20920.1	eukaryotic translation initiation factor 2 beta subunit (EIF2 BETA)	2	____MADEIN	√						Ace-ADEINEIR-COOH(score 58, L16105_1127_Stromae_PR110517A_24-28-4_419_1355_1_2.mgf, 501.2484/2+);	√	√		NA							noTP	cytosol
ADESQYSSDTYSNK	AT2G25970.1	KH domain-containing protein	2	____MADESQ	√						Ace-ADESQYSSDTYSNK-COOH(score 45, L16081_1127_Stromae_PR110517A_28-32-6_203_1051_1_2.mgf, 818.8347/2+);	√	√		NA							noTP	nucleus	ADESQYSSDTYSNKR;ADESQYSSDTY	25	0	25
ADESQYSSDTYSNKR	AT2G25970.1	KH domain-containing protein	2	____MADESQ	√						Ace-ADESQYSSDTYSNKR-COOH(score 60, L16923_1153_Petra_Chloroplast_invitro_N-ac_20-24-2_84_1062_1_2.mgf, 920.403/2+);Ace-ADESQYSSDTYSNKR-COOH(score 102, L16971_1154_Petra_Stroma_invitro_N-ac_20-24-5_315_1237_1_2.mgf, 920.4033/2+);	√		√	1	√		√	1			noTP	nucleus	ADESQYSSDTYSNKR;ADESQYSSDTY	25	0	25
ADEYTGEATGSSEAK	AT1G71950.1	Proteinase inhibitor, propeptide	34	ASIVMADEYT							Ace-ADEYTGEATGSSEAK-COOH(score 113, L16080_1127_Stromae_PR110517A_28-32-5_233_1082_1_2.mgf, 779.3319/2+);	√	√		NA					1	35	SP	extracellular
ADKLTDDQITEYR	AT2G41100.1	TOUCH 3 (TCH3)	2	____MADKLT	√						Ace-ADKLTDDQITEYR-COOH(score 71, L16910_1153_Petra_Chloroplast_invitro_N-ac_24-28-4_592_1702_1_2.mgf, 828.9076/2+);Ace-ADKLTDDQITEYR-COOH(score 71, L16958_1154_Petra_Stroma_invitro_N-ac_24-28-7_848_1915_1_2.mgf, 828.9075/2+);	√		√	1	√		√	1			noTP	cytosol	ADKLTDDQITEYR	4	0	4
ADLDPEIAKTQEER	AT5G64270.1	splicing factor, putative	2	____MADLDP	√						Ace-ADLDPEIAKTQEER-COOH(score 50, L16954_1154_Petra_Stroma_invitro_N-ac_24-28-3_861_1905_1_2.mgf, 852.4258/2+);	√		√	1							noTP	nucleus	ADLDPEIAKTQEER	6	0	6
ADPELEAIR	AT1G29850.1	double-stranded DNA-binding family protein	2	____MADPEL	√						Ace-ADPELEAIR-COOH(score 77, L16163_1128_Chloro_PR110517B_20-24-9_585_1640_1_2.mgf, 528.272/2+);Ace-ADPELEAIR-COOH(score 79, L16109_1127_Stromae_PR110517A_24-28-8_541_1487_1_2.mgf, 528.272/2+);	√	√		NA	√	√					noTP	nucleus	ADPELEAIR	8	0	8
ADQLTDDQISEFK	AT2G27030.1	calmodulin 5 (CAM5)	2	____MADQLT	√						Ace-ADQLTDDQISEFK-COOH(score 65, L16912_1153_Petra_Chloroplast_invitro_N-ac_24-28-6_990_2194_1_2.mgf, 799.8813/2+);Ace-ADQLTDDQISEFK-COOH(score 89, L16147_1128_Chloro_PR110517B_24-28-6_1003_1958_1_2.mgf, 776.3626/2+);Ace-ADQLTDDQISEFK-COOH(score 93, L16093_1127_Stromae_PR110517A_20-24-5_852_1723_1_2.mgf, 776.3626/2+);	√	√		NA	√	√	√	0.99			noTP	plasma membrane	ADQLTDDQISEFKEAF;ADQLTDDQISE;ADQLTDDQISEF	139	0	139
ADQLTDEQISEFK	AT1G66410.1	calmodulin 4 (CAM4)	2	____MADQLT	√						Ace-ADQLTDEQISEFK-COOH(score 79, L16148_1128_Chloro_PR110517B_24-28-7_864_1895_1_2.mgf, 783.3708/2+);Ace-ADQLTDEQISEFK-COOH(score 98, L16095_1127_Stromae_PR110517A_20-24-7_863_1745_1_2.mgf, 783.3706/2+);	√	√		NA	√	√					noTP	cytosol	ADQLTDEQISEFKEAF;ADQLTDEQISEF;ADQLTDEQISE	42	0	42
ADQQAGTIVGGVR	AT5G12140.1	cystatin-1 (CYS1)	2	____MADQQA	√						Ace-ADQQAGTIVGGVR-COOH(score 85, L16892_1153_Petra_Chloroplast_invitro_N-ac_28-32-1_284_1315_1_2.mgf, 657.3441/2+);Ace-ADQQAGTIVGGVR-COOH(score 96, L16939_1154_Petra_Stroma_invitro_N-ac_28-32-3_574_1536_1_2.mgf, 657.3443/2+);Ace-ADQQAGTIVGGVR-COOH(score 100, L16150_1128_Chloro_PR110517B_24-28-9_550_1504_1_2.mgf, 657.3441/2+);Ace-ADQQAGTIVGGVR-COOH(score 97, L16097_1127_Stromae_PR110517A_20-24-9_6…	√	√	√	1	√	√	√	1			noTP	endoplasmic reticulum
ADSEADKPLR	AT2G34690.1	ACCELERATED CELL DEATH 11 (ACD11)	2	____MADSEA	√						Ace-ADSEADKPLR-COOH(score 44, L16896_1153_Petra_Chloroplast_invitro_N-ac_28-32-5_440_1364_1_2.mgf, 595.8038/2+);				NA	√		√	1			noTP	plasma membrane,golgi	ADSEADKPLR	5	0	5
ADTPSSPAGDGGESGGSVR	AT2G38880.1	nuclear factor Y, subunit B1 (NF-YB1)	2	____MADTPS	√						Ace-ADTPSSPAGDGGESGGSVR-COOH(score 110, L16942_1154_Petra_Stroma_invitro_N-ac_28-32-6_250_1106_1_2.mgf, 873.3827/2+);Ace-ADTPSSPAGDGGESGGSVR-COOH(score 84, L16132_1128_Chloro_PR110517B_28-32-4_125_1019_1_2.mgf, 873.3832/2+);Ace-ADTPSSPAGDGGESGGSVR-COOH(score 89, L16079_1127_Stromae_PR110517A_28-32-4_191_1012_1_2.mgf, 873.383/2+);	√	√	√	0.99	√	√					noTP	nucleus	ADTPSSPAGDGGESGGSVRE;ADTPSSPAGDGGESGGSVR	15	0	15
ADVENQQDSSFPVKR	AT1G12830.1	unknown protein	2	____MADVEN	√						Ace-ADVENQQDSSFPVKR-COOH(score 65, L16957_1154_Petra_Stroma_invitro_N-ac_24-28-6_638_1649_1_2.mgf, 904.9425/2+);	√		√	1							noTP	nucleus	ADVENQQDSSFPVKRKSDLF;ADVENQQDSSFPVKR	14	0	14
ADVEPEVAAAGVPK	AT1G04270.1	cytosolic ribosomal protein S15 (RPS15)	2	____MADVEP	√						Ace-ADVEPEVAAAGVPK-COOH(score 77, L16094_1127_Stromae_PR110517A_20-24-6_762_1613_1_2.mgf, 697.8618/2+);	√	√		NA							noTP	cytosol	ADVEPEVAAAGVPKKRTFKKFAFKGVDL;ADVEPEVAAAGVPKKRTFKKFAFKGV;ADVEPEVAAAGVPKKRTF;ADVEPEVAAAGVPKKR	155	0	155
ADVEPEVAAAGVPKKR	AT1G04270.1	cytosolic ribosomal protein S15 (RPS15)	2	____MADVEP	√						Ace-ADVEPEVAAAGVPKKR-COOH(score 64, L16940_1154_Petra_Stroma_invitro_N-ac_28-32-4_825_1832_1_2.mgf, 886.9963/2+);	√		√	1							noTP	cytosol	ADVEPEVAAAGVPKKRTFKKFAFKGVDL;ADVEPEVAAAGVPKKRTFKKFAFKGV;ADVEPEVAAAGVPKKRTF;ADVEPEVAAAGVPKKR	155	0	155
ADVVQYR	AT4G28200.1	FUNCTIONS IN: molecular_function unknown	2	____MADVVQ	√						Ace-ADVVQYR-COOH(score 55, L16146_1128_Chloro_PR110517B_24-28-5_573_1519_1_2.mgf, 446.7296/2+);				NA	√	√					noTP	nucleus
AEAAYTVASDSENTGEEK	AT2G32120.1	heat-shock protein 70T-2 (HSP70T-2)	2	____MAEAAY	√						Ace-AEAAYTVASDSENTGEEK-COOH(score 52, L16107_1127_Stromae_PR110517A_24-28-6_418_1367_1_2.mgf, 957.4175/2+);	√	√		NA							noTP	cytosol
AEACGVR	AT1G60710.1	ATB2	2	____MAEACG	√						Ace-AEACGVR-COOH(score 48, L16940_1154_Petra_Stroma_invitro_N-ac_28-32-4_112_926_1_2.mgf, 402.6871/2+);Ace-AEACGVR-COOH(score 58, L16098_1127_Stromae_PR110517A_20-24-10_224_963_1_2.mgf, 402.6871/2+);	√	√	√	1							noTP	cytosol	AEACGVR	5	0	5
AEADDIQPIVCDNGTGMVK	AT3G18780.1	actin 2 (ACT2)	2	____MAEADD	√						Ace-AEADDIQPIVCDNGTGMVK-COOH(score 94, L16144_1128_Chloro_PR110517B_24-28-3_618_1671_1_2.mgf, 1045.9734/2+);Ace-AEADDIQPIVCDNGTGMVK-COOH(score 102, L16091_1127_Stromae_PR110517A_20-24-3_567_1520_1_2.mgf, 1045.9724/2+);	√	√		NA	√	√					noTP	cytosol	AEADDIQPIVCDNGTGMVKAGFAGDDAPR	9	0	9
AEADDIQPIVCDNGTGMVKAGFAGDDAPR	AT3G18780.1	actin 2 (ACT2)	2	____MAEADD	√						Ace-AEADDIQPIVCDNGTGMVKAGFAGDDAPR-COOH(score 86, L16940_1154_Petra_Stroma_invitro_N-ac_28-32-4_1106_2172_1_3.mgf, 1032.4735/3+);	√		√	0.82							noTP	cytosol	AEADDIQPIVCDNGTGMVKAGFAGDDAPR	9	0	9
AEAKEENR	AT4G03110.1	RNA-binding protein-defense related 1 (RBP-DR1)	2	____MAEAKE	√						Ace-AEAKEENR-COOH(score 50, L16956_1154_Petra_Stroma_invitro_N-ac_24-28-5_93_915_1_2.mgf, 518.2563/2+);	√		√	1							noTP	cytosol
AEASSLVGK	AT1G70890.1	MLP-like protein 43 (MLP43)	2	____MAEASS	√						Ace-AEASSLVGK-COOH(score 80, L16093_1127_Stromae_PR110517A_20-24-5_567_1364_1_2.mgf, 452.2425/2+);	√	√		NA							noTP	peroxisome
AEATSALR	AT1G10590.1	Nucleic acid-binding, OB-fold-like protein	2	____MAEATS	√						Ace-AEATSALR-COOH(score 66, L16953_1154_Petra_Stroma_invitro_N-ac_24-28-2_313_1270_1_2.mgf, 430.7272/2+);Ace-AEATSALR-COOH(score 63, L16109_1127_Stromae_PR110517A_24-28-8_305_1183_1_2.mgf, 430.7273/2+);	√	√	√	1					14	16	mTP	cytosol	AEATSALR	5	0	5
AEAVDEDSGVGR	AT1G04300.1	TRAF-like superfamily protein	2	____MAEAVD	√						Ace-AEAVDEDSGVGR-COOH(score 81, L16150_1128_Chloro_PR110517B_24-28-9_430_1317_1_2.mgf, 623.7811/2+);Ace-AEAVDEDSGVGR-COOH(score 62, L16097_1127_Stromae_PR110517A_20-24-9_480_1267_1_2.mgf, 623.781/2+);	√	√		NA	√	√					noTP	nucleus	AEAVDEDSGVGR	4	0	4
AEDKILKKTPAAKKPR	AT2G18050.1	histone H1-3 (HIS1-3)	2	____MAEDKI	√						AcD3C13-AEDKILKKTPAAKKPR-COOH(score 34, L16954_1154_Petra_Stroma_invitro_N-ac_24-28-3_996_2069_1_3.mgf, 692.7757/3+);	√		√	0.21							noTP	nucleus
AEDKIR	AT3G19490.1	sodium:hydrogen antiporter 1 (NHD1)	61	GVLVRAEDKI			√		√		Ace-AEDKIR-COOH(score 47, L16895_1153_Petra_Chloroplast_invitro_N-ac_28-32-4_334_1233_1_2.mgf, 410.7292/2+);				NA	√		√	0.27	1	62	cTP	plastid
AEDMAADEVTAPPR	AT5G63860.1	UVB-RESISTANCE 8 (UVR8)	2	____MAEDMA	√						Ace-AEDMAADEVTAPPR-COOH(score 44, L16081_1127_Stromae_PR110517A_28-32-6_319_1192_1_2.mgf, 765.8409/2+);	√	√		NA							noTP	cytosol,nucleus	AEDMAADEVTAPPR	5	0	5
AEDPAPASSSSK	AT4G28750.1	PSA E1 KNOCKOUT (PSAE-1)	46	LVVRAAEDPA			√				Ace-AEDPAPASSSSK-COOH(score 51, L16155_1128_Chloro_PR110517B_20-24-1_27_848_1_2.mgf, 594.7726/2+);				NA	√	√			0	46	cTP	plastid
AEEAQVDR	AT3G52230.1	unknown protein	2	____MAEEAQ	√						Ace-AEEAQVDR-COOH(score 65, L16956_1154_Petra_Stroma_invitro_N-ac_24-28-5_150_999_1_2.mgf, 480.225/2+);Ace-AEEAQVDR-COOH(score 73, L16162_1128_Chloro_PR110517B_20-24-8_82_946_1_2.mgf, 480.2251/2+);Ace-AEEAQVDR-COOH(score 60, L16110_1127_Stromae_PR110517A_24-28-9_185_975_1_2.mgf, 480.225/2+);	√	√	√	1	√	√					noTP	plastid	AEEAQVDRSNGSDSSSPPIKLPPFITNLF;AEEAQVDR	5	0	5
AEEEFIYR	AT4G01897.1	unknown protein	2	____MAEEEF	√						Ace-AEEEFIYR-COOH(score 47, L16148_1128_Chloro_PR110517B_24-28-7_816_1838_1_2.mgf, 549.7585/2+);Ace-AEEEFIYR-COOH(score 47, L16096_1127_Stromae_PR110517A_20-24-8_796_1681_1_2.mgf, 549.7587/2+);	√	√		NA	√	√					noTP	cytosol	AEEEFIYR	8	0	8
AEEIKNVPEQEVPKVATEESSAEVTDR	AT1G76180.1	EARLY RESPONSE TO DEHYDRATION 14 (ERD14)	2	____MAEEIK	√						Ace-AEEIKNVPEQEVPKVATEESSAEVTDR-COOH(score 88, L16938_1154_Petra_Stroma_invitro_N-ac_28-32-2_1005_2110_1_2.mgf, 1560.7816/2+);	√		√	1							noTP	peroxisome	AEEIKNVPEQEVPKVATEESSAEVTDRGLF;AEEIKNVPEQEVPK;AEEIKNVPEQEVPKVATEESSAEVT;AEEIKNVPEQEVPKVATEESSAEVTDR	22	0	22
AEEQAATAMETSAVEK	AT3G11930.1	Adenine nucleotide alpha hydrolases-like superfamily protein	2	____MAEEQA	√						Ace-AEEQAATAMETSAVEK-COOH(score 72, L16081_1127_Stromae_PR110517A_28-32-6_264_1126_1_2.mgf, 862.3885/2+);	√	√		NA							noTP	nucleus
AEEVGLDLEELR	AT1G30070.1	SGS domain-containing protein	2	____MAEEVG	√						Ace-AEEVGLDLEELR-COOH(score 71, L16897_1153_Petra_Chloroplast_invitro_N-ac_28-32-6_925_2165_1_2.mgf, 707.8571/2+);Ace-AEEVGLDLEELR-COOH(score 79, L16945_1154_Petra_Stroma_invitro_N-ac_28-32-9_1247_2441_1_2.mgf, 707.8573/2+);Ace-AEEVGLDLEELR-COOH(score 66, L16136_1128_Chloro_PR110517B_28-32-8_911_2154_1_2.mgf, 707.8571/2+);	√		√	1	√	√	√	0.96			noTP	cytosol	AEEVGLDLEELRQL;AEEVGLDLEELR	11	0	11
AEGGGGINPEIR	AT5G51720.1	2 iron, 2 sulfur cluster binding	40	MVVVRAEGGG			√		√		AcD3C13-AEGGGGINPEIR-COOH(score 77, L16927_1153_Petra_Chloroplast_invitro_N-ac_20-24-6_338_1340_1_2.mgf, 608.817/2+);AcD3C13-AEGGGGINPEIR-COOH(score 98, L16952_1154_Petra_Stroma_invitro_N-ac_24-28-1_298_1316_1_2.mgf, 608.8169/2+);Ace-AEGGGGINPEIR-COOH(score 76, L16109_1127_Stromae_PR110517A_24-28-8_388_1285_1_2.mgf, 606.3045/2+);	√	√	√	0	√		√	0	1	41	cTP	plastid	AEGGGGINPEIRKNE	0	2	2
AEKAVTIR	AT3G04920.1	Ribosomal protein S24e family protein	2	____MAEKAV	√						Ace-AEKAVTIR-COOH(score 43, L16939_1154_Petra_Stroma_invitro_N-ac_28-32-3_573_1535_1_2.mgf, 488.7922/2+);	√		√	1							noTP	cytosol
AEPKQSSLSEVKTNVIGSR	AT1G17490.1	unknown protein	2	____MAEPKQ	√						Ace-AEPKQSSLSEVKTNVIGSR-COOH(score 110, L16957_1154_Petra_Stroma_invitro_N-ac_24-28-6_1082_2184_1_2.mgf, 1083.59/2+);	√		√	1							noTP	nucleus	AEPKQSSLSEVKTNVIGSRKEEKESMF;AEPKQSSLSE;AEPKQSSLSEVKTNVIGSR	10	0	10
AESGSSQQSDSSKTVR	AT5G03370.1	acylphosphatase family	70	SMTTQAESGS				√		67	AcD3C13-AESGSSQQSDSSKTVR-COOH(score 100, L16940_1154_Petra_Stroma_invitro_N-ac_28-32-4_137_966_1_2.mgf, 874.4239/2+);	√		√	0.32					3	67	mTP	mitochondrion	AESGSSQQSDSSKTVR	2	2	4
AESKVVVPESVLKKIKR	AT2G44120.1	Ribosomal protein L30/L7 family protein	2	____MAESKV	√						Ace-AESKVVVPESVLKKIKR-COOH(score 53, L16970_1154_Petra_Stroma_invitro_N-ac_20-24-4_1431_2689_1_2.mgf, 1070.672/2+);	√		√	0.99							noTP	cytosol	AESKVVVPESVLKK;AESKVVVPESVL	5	0	5
AESSSPSPTEEIVR	AT3G21865.1	peroxin 22 (PEX22)	2	____MAESSS	√						Ace-AESSSPSPTEEIVR-COOH(score 61, L16159_1128_Chloro_PR110517B_20-24-5_278_1319_1_2.mgf, 765.8682/2+);				NA	√	√					noTP	plasma membrane	AESSSPSPTEEIVR	3	0	3
AETANTDLEGIDGVR	AT3G23660.1	Sec23/Sec24 protein transport family protein	2	____MAETAN	√						Ace-AETANTDLEGIDGVR-COOH(score 48, L16164_1128_Chloro_PR110517B_20-24-10_632_1699_1_2.mgf, 801.884/2+);Ace-AETANTDLEGIDGVR-COOH(score 93, L16111_1127_Stromae_PR110517A_24-28-10_621_1545_1_2.mgf, 801.8844/2+);	√	√		NA	√	√					noTP	endoplasmic reticulum,golgi	AETANTDLEGIDGVR	2	0	2
AETEGSVADDR	AT5G21160.1	LA RNA-binding protein	3	___MMAETEG							Ace-AETEGSVADDR-COOH(score 52, L16954_1154_Petra_Stroma_invitro_N-ac_24-28-3_167_1033_1_2.mgf, 596.2598/2+);	√		√	1							noTP	nucleus
AFAGSDSETTSSTSR	AT2G35450.1	catalytics	47	TVKMAAFAGS			√				Ace-AFAGSDSETTSSTSR-COOH(score 45, L16971_1154_Petra_Stroma_invitro_N-ac_20-24-5_322_1245_1_2.mgf, 773.337/2+);Ace-AFAGSDSETTSSTSR-COOH(score 76, L16107_1127_Stromae_PR110517A_24-28-3_214_1116_1_2.mgf, 773.3372/2+);	√	√	√	0.93					1	46	cTP	plastid	AFAGSDSETTSSTSRVI;AFAGSDSETTSSTSR	5	1	6
AFDDSPASSAEMEK	AT1G73990.1	signal peptide peptidase (SPPA)	60	RFSARAFDDS			√		√		Ace-AFDDSPASSAEMEK-COOH(score 59, L16135_1128_Chloro_PR110517B_28-32-7_288_1299_1_2.mgf, 771.8176/2+);				NA	√	√			0	60	cTP	plastid
AFEKIKVANPIVEMDGDEMTR	AT1G65930.1	cytosolic NADP+-dependent isocitrate dehydrogenase (cICDH)	2	____MAFEKI	√						Ace-AFEKIKVANPIVEMDGDEMTR-COOH(score 101, L16956_1154_Petra_Stroma_invitro_N-ac_24-28-5_1299_2532_1_2.mgf, 1281.134/2+);	√		√	0.9							noTP	cytosol	AFEKIKVANPIVEMDGDEMTR;AFEKIKVANPIVEM	75	0	75
AFGNSNR	AT2G30110.1	ubiquitin-activating enzyme 1 (UBA1)	64	QQIDMAFGNS		√				63	Ace-AFGNSNR-COOH(score 46, L16108_1127_Stromae_PR110517A_24-28-7_142_986_1_2.mgf, 404.1907/2+);	√	√		NA							noTP	cytosol	AFGNSNRQEIDEDLHSRQLAVY;AFGNSNR;AFGNSNRQEIDEDLHSR;AFGNSNRQEI;AFGNSNRQEIDEDLHSRQL	1	14	15
AFPKVYFDMTIDGQPAGR	AT4G38740.1	rotamase CYP 1 (ROC1)	2	____MAFPKV	√						Ace-AFPKVYFDMTIDGQPAGR-COOH(score 76, L16970_1154_Petra_Stroma_invitro_N-ac_20-24-4_1375_2606_1_2.mgf, 1059.5203/2+);	√		√	0.99							noTP	cytosol	AFPKVYFDMTIDGQPAGRIVME;AFPKVYF;AFPKVYFDMTIDGQPAGR	29	0	29
AFSAVTMTDSNDAGMDAVQR	AT5G16440.1	isopentenyl diphosphate isomerase 1 (IPP1)	53	QLSVRAFSAV			√		√	60	Ace-AFSAVTMTDSNDAGMDAVQR-COOH(score 98, L16938_1154_Petra_Stroma_invitro_N-ac_28-32-2_705_1741_1_2.mgf, 1080.9636/2+);Ace-AFSAVTMTDSNDAGMDAVQR-COOH(score 126, L16096_1127_Stromae_PR110517A_20-24-8_735_1607_1_2.mgf, 1080.963/2+);	√	√	√	0.8					1	54	cTP	plastid	AFSAVTMTDSNDAGMDAVQRRLMFE;AFSAVTMTDSNDAGMDAVQR;AFSAVTMTDSNDAGMDAVQRR;AFSAVTMTDSNDAGMDAVQRRL;AFSAVTMTDSNDAGMD	29	4	33
AFSGTAMTDTK	AT3G02780.1	isopentenyl pyrophosphate:dimethylallyl pyrophosphate isomerase 2 (IPP2)	46	LPNFRAFSGT						53	Ace-AFSGTAMTDTK-COOH(score 65, L16109_1127_Stromae_PR110517A_24-28-8_274_1145_1_2.mgf, 594.2661/2+);	√	√		NA					7	53	cTP	plastid	AFSGTAMTDTKDAGMDAVQRRLMFE;AFSGTAMTDTKDAGMDAVQR	9	0	9
AFSGTAMTDTKDAGMDAVQR	AT3G02780.1	isopentenyl pyrophosphate:dimethylallyl pyrophosphate isomerase 2 (IPP2)	46	LPNFRAFSGT						53	Ace-AFSGTAMTDTKDAGMDAVQR-COOH(score 93, L16955_1154_Petra_Stroma_invitro_N-ac_24-28-4_594_1582_1_2.mgf, 1097.4918/2+);	√		√	1					7	53	cTP	plastid	AFSGTAMTDTKDAGMDAVQRRLMFE;AFSGTAMTDTKDAGMDAVQR	9	0	9
AFTEEAVDTSDLASSSSK	AT4G31530.1	NAD(P)-binding Rossmann-fold superfamily protein	57	ITPVQAFTEE			√		√		Ace-AFTEEAVDTSDLASSSSK-COOH(score 90, L16096_1127_Stromae_PR110517A_20-24-8_848_1744_1_2.mgf, 943.9298/2+);	√	√		NA					0	57	cTP	plastid
AFVTTAEVCDANQEMIR	AT3G02770.1	Ribonuclease E inhibitor RraA/Dimethylmenaquinone methyltransferase	2	____MAFVTT	√						Ace-AFVTTAEVCDANQEMIR-COOH(score 122, L16080_1127_Stromae_PR110517A_28-32-5_636_1632_1_2.mgf, 1006.9566/2+);	√	√		NA							noTP	cytosol	AFVTTAEVCDANQEMIR	8	0	8
AGAGVDDFVK	AT4G13360.1	ATP-dependent caseinolytic (Clp) protease/crotonase family protein	42	KFSAMAGAGV				√			Ace-AGAGVDDFVK-COOH(score 54, L16095_1127_Stromae_PR110517A_20-24-7_757_1615_1_2.mgf, 510.7534/2+);	√	√		NA					3	39	mTP	mitochondrion
AGASQLMNEPLNDQR	AT5G66120.2	3-dehydroquinate synthase, putative	59	RSRVRAGASQ			√		√		AcD3C13-AGASQLMNEPLNDQR-COOH(score 100, L16955_1154_Petra_Stroma_invitro_N-ac_24-28-4_497_1463_1_2.mgf, 853.9099/2+);Ace-AGASQLMNEPLNDQR-COOH(score 74, L16111_1127_Stromae_PR110517A_24-28-10_430_1303_1_2.mgf, 851.397/2+);	√	√	√	0.16					1	60	cTP	plastid
AGEGEEDVPR	AT1G54140.1	TATA binding protein associated factor 21kDa subunit (TAFII21)	2	____MAGEGE	√						Ace-AGEGEEDVPR-COOH(score 70, L16145_1128_Chloro_PR110517B_24-28-4_413_1244_1_2.mgf, 550.7462/2+);				NA	√	√					noTP	nucleus	AGEGEEDVPR	1	1	2
AGEYSGSR	AT1G42550.1	PLASTID MOVEMENT IMPAIRED1 (PMI1)	2	____MAGEYS	√						Ace-AGEYSGSR-COOH(score 47, L16131_1128_Chloro_PR110517B_28-32-3_46_874_1_2.mgf, 434.6933/2+);				NA	√	√					noTP	cytosol	AGEYSGSR	2	0	2
AGGGINPTVAVER	AT1G45474.1	photosystem I light harvesting complex gene 5 (LHCA5)	34	SSVKAAGGGI				√			Ace-AGGGINPTVAVER-COOH(score 56, L16131_1128_Chloro_PR110517B_28-32-3_412_1456_1_2.mgf, 641.8412/2+);				NA	√	√			5	29	mTP	plastid
AGMASDGTQYDPR	AT1G72730.1	DEA(D/H)-box RNA helicase family protein	2	____MAGMAS	√						Ace-AGMASDGTQYDPR-COOH(score 80, L16085_1127_Stromae_PR110517A_28-32-10_140_1016_1_2.mgf, 713.7992/2+);	√	√		NA							noTP	nucleus	AGMASDGTQYDPRQFD;AGMASDGTQY;AGMASDGTQYDPRQF;AGMASDGTQYDPR	17	0	17
AGPSGFFTR	AT2G45770.1	CPFTSY	43	RFRCSAGPSG			√				Ace-AGPSGFFTR-COOH(score 75, L16095_1127_Stromae_PR110517A_20-24-7_874_1757_1_2.mgf, 491.2428/2+);	√	√		NA					1	42	cTP	plastid
AGPSTTSNAPKQR	AT5G23420.1	high-mobility group box 6 (HMGB6)	2	____MAGPST	√						AcD3C13-AGPSTTSNAPKQR-COOH(score 54, L16971_1154_Petra_Stroma_invitro_N-ac_20-24-5_62_906_1_2.mgf, 704.8781/2+);	√		√	0.11							noTP	nucleus	AGPSTTSNAPKQR	3	4	7
AGQEDEYDPILDNKR	AT4G32180.1	pantothenate kinase 2 (PANK2)	2	____MAGQED	√						Ace-AGQEDEYDPILDNKR-COOH(score 71, L16907_1153_Petra_Chloroplast_invitro_N-ac_24-28-1_912_1973_1_2.mgf, 926.4408/2+);				NA	√		√	0.89			noTP	cytosol	AGQEDEYDPILDNKR	5	0	5
AGSAPEGTQFDAR	AT3G13920.1	eukaryotic translation initiation factor 4A1 (EIF4A1)	2	____MAGSAP	√						Ace-AGSAPEGTQFDAR-COOH(score 83, L16925_1153_Petra_Chloroplast_invitro_N-ac_20-24-4_214_1183_1_2.mgf, 674.8102/2+);Ace-AGSAPEGTQFDAR-COOH(score 82, L16160_1128_Chloro_PR110517B_20-24-6_150_1151_1_2.mgf, 674.8102/2+);Ace-AGSAPEGTQFDAR-COOH(score 89, L16107_1127_Stromae_PR110517A_24-28-6_265_1181_1_2.mgf, 674.8103/2+);	√	√		NA	√	√	√	0.97			noTP	cytosol	AGSAPEGTQFDARQF;AGSAPEGTQF;AGSAPEGTQFDAR	25	0	25
AGSAPEGTQFDTR	AT1G54270.1	eif4a-2 (EIF4A-2)	2	____MAGSAP	√					53;43	Ace-AGSAPEGTQFDTR-COOH(score 61, L16974_1154_Petra_Stroma_invitro_N-ac_20-24-8_314_1288_1_2.mgf, 689.8157/2+);Ace-AGSAPEGTQFDTR-COOH(score 72, L16925_1153_Petra_Chloroplast_invitro_N-ac_20-24-4_211_1180_1_2.mgf, 689.8155/2+);Ace-AGSAPEGTQFDTR-COOH(score 71, L16160_1128_Chloro_PR110517B_20-24-6_148_1148_1_2.mgf, 689.8157/2+);Ace-AGSAPEGTQFDTR-COOH(score 66, L16107_1127_Stromae_PR110517A_24-28-6_26…	√	√	√	0.88	√	√	√	0.96			noTP	cytosol	AGSAPEGTQFDTRQF;AGSAPEGTQF;AGSAPEGTQFDTR	32	2	34
AGSTLMTNSSSPR	AT4G36910.1	LOSS OF THE TIMING OF ET AND JA BIOSYNTHESIS 2 (LEJ2)	59	SASSAAGSTL							Ace-AGSTLMTNSSSPR-COOH(score 73, L16953_1154_Petra_Stroma_invitro_N-ac_24-28-2_177_1081_1_2.mgf, 683.8175/2+);Ace-AGSTLMTNSSSPR-COOH(score 58, L16109_1127_Stromae_PR110517A_24-28-8_207_1043_1_2.mgf, 683.817/2+);	√	√	√	0.21					13	72	cTP	plastid
AGTGVVAVYGEGAMTETK	AT2G38210.1	putative PDX1-like protein 4 (PDX1L4)	2	____MAGTGV	√						Ace-AGTGVVAVYGEGAMTETK-COOH(score 129, L16078_1127_Stromae_PR110517A_28-32-3_543_1463_1_2.mgf, 899.9308/2+);	√	√		NA							noTP	vacuole	AGTGVVAVYGEGAMTETKQKSPF;AGTGVVAVYGE	3	0	3
AIAIDAPSSLTGVTPIR	AT4G27800.1	thylakoid-associated phosphatase 38 (TAP38)	43	RHRCSAIAID				√	√		Ace-AIAIDAPSSLTGVTPIR-COOH(score 78, L16895_1153_Petra_Chloroplast_invitro_N-ac_28-32-4_1375_2525_1_2.mgf, 862.4863/2+);Ace-AIAIDAPSSLTGVTPIR-COOH(score 40, L16079_1127_Stromae_PR110517A_28-32-4_882_1915_1_2.mgf, 862.4842/2+);	√	√		NA	√		√	0.65	1	42	mTP	plastid
AIISEVEEESSSSR	AT5G53400.1	BOBBER1 (BOB1)	2	____MAIISE	√						AcD3C13-AIISEVEEESSSSR-COOH(score 66, L16938_1154_Petra_Stroma_invitro_N-ac_28-32-2_1072_2217_1_2.mgf, 785.3842/2+);	√		√	0.1							noTP	cytosol	AIISEVEEESSSSRPMIFPFR;AIISEVEEESSSSR;AIISEVEEESSSSRPMIFPF	2	18	20
AIKEETEESCGSR	AT4G35780.1	ACT-like protein tyrosine kinase family protein	2	____MAIKEE	√						AcD3C13-AIKEETEESCGSR-COOH(score 61, L16944_1154_Petra_Stroma_invitro_N-ac_28-32-8_442_1376_1_2.mgf, 795.3736/2+);	√		√	0.18							noTP	nucleus	AIKEETEESCGSR	0	2	2
AILEADDDEELLEK	AT4G02530.1	chloroplast thylakoid lumen protein	74	HDANAAILEA							Ace-AILEADDDEELLEK-COOH(score 47, L16094_1127_Stromae_PR110517A_20-24-6_1063_1992_1_2.mgf, 822.8973/2+);	√	√		NA					0	74	luTP	plastid	AILEADDDEELLEKVKQDR	0	7	7
AISGSSQGEK	AT4G01940.1	NFU domain protein 1 (NFU1)	56	IFHRSAISGS			√		√		Ace-AISGSSQGEK-COOH(score 74, L16096_1127_Stromae_PR110517A_20-24-8_246_952_1_2.mgf, 503.246/2+);	√	√		NA					0	56	cTP	plastid	AISGSSQGEKISPLASGVSSGLYSAQTF;AISGSSQGEKISPLASGVSSGLY	5	0	5
AISSSSVITDDAK	AT2G30390.1	ferrochelatase 2 (FC2)	88	SVISDAISSS							Ace-AISSSSVITDDAK-COOH(score 56, L16092_1127_Stromae_PR110517A_20-24-4_598_1484_1_2.mgf, 668.3358/2+);	√	√		NA							noTP	plastid
AITGGGDSNPR	AT3G05625.1	Tetratricopeptide repeat (TPR)-like superfamily protein	57	SSIWDAITGG			√		√		Ace-AITGGGDSNPR-COOH(score 97, L16082_1127_Stromae_PR110517A_28-32-7_124_976_1_2.mgf, 543.7624/2+);	√	√		NA					4	53	cTP	plastid
AKDVEAVPGEGFQTR	AT3G53420.1	plasma membrane intrinsic protein 2A (PIP2A)	2	____MAKDVE	√						AcD3C13-AKDVEAVPGEGFQTR-COOH(score 65, L16913_1153_Petra_Chloroplast_invitro_N-ac_24-28-7_385_1494_1_2.mgf, 849.4444/2+);Ace-AKDVEAVPGEGFQTR-COOH(score 47, L16938_1154_Petra_Stroma_invitro_N-ac_28-32-2_747_1795_1_2.mgf, 846.932/2+);	√		√	0.47	√		√	0.18			noTP	plasma membrane	AKDVEAVPGEGFQTR	1	2	3
AKEGGLGENSR	AT2G29350.1	senescence-associated gene 13 (SAG13)	2	____MAKEGG	√						Ace-AKEGGLGENSR-COOH(score 46, L16896_1153_Petra_Chloroplast_invitro_N-ac_28-32-5_275_1159_1_2.mgf, 603.808/2+);				NA	√		√	1			noTP	cytosol
AKGKDVR	ATCG00640.1	ribosomal protein L33 (RPL33)	2	____MAKGKD	√						AcD3C13-AKGKDVR-COOH(score 55, L16972_1154_Petra_Stroma_invitro_N-ac_20-24-6_136_1018_1_2.mgf, 457.7891/2+);	√		√	0							noTP	plastid
AKKLEAQGGR	AT3G16470.1	JASMONATE RESPONSIVE 1 (JR1)	2	____MAKKLE	√						Ace-AKKLEAQGGR-COOH(score 83, L16957_1154_Petra_Stroma_invitro_N-ac_24-28-6_454_1433_1_2.mgf, 597.3507/2+);	√		√	0.59							noTP	cytosol
AKKSLIYR	ATCG00330.1	chloroplast ribosomal protein S14 (RPS14)	2	____MAKKSL	√						AcD3C13-AKKSLIYR-COOH(score 43, L16963_1154_Petra_Stroma_invitro_N-ac_24-28-12_150_1367_1_2.mgf, 560.3625/2+);	√		√	0.01							noTP	plastid	AKKSLIYRE;AKKSLIYR	0	6	6
AKPVSIEVYNPNGKYR	AT1G68010.1	hydroxypyruvate reductase (HPR)	2	____MAKPVS	√						Ace-AKPVSIEVYNPNGKYR-COOH(score 71, L16956_1154_Petra_Stroma_invitro_N-ac_24-28-5_1015_2103_1_2.mgf, 986.0367/2+);	√		√	0.84							noTP	peroxisome	AKPVSIEVYNPNGKYR;AKPVSIEVYNPNGKY	7	0	7
AKSSFKISNPLEAR	AT4G21980.1	AUTOPHAGY 8A (APG8A)	2	____MAKSSF	√						Ace-AKSSFKISNPLEAR-COOH(score 64, L16939_1154_Petra_Stroma_invitro_N-ac_28-32-3_1179_2282_1_2.mgf, 842.4732/2+);	√		√	1							noTP	cytosol	AKSSFKISNPLEAR	5	0	5
AKTALTPPASGSEVPR	AT1G48610.1	AT hook motif-containing protein	2	____MAKTAL	√						AcD3C13-AKTALTPPASGSEVPR-COOH(score 69, L16944_1154_Petra_Stroma_invitro_N-ac_28-32-8_659_1664_1_2.mgf, 838.47/2+);AcD3C13-AKTALTPPASGSEVPR-COOH(score 69, L16897_1153_Petra_Chloroplast_invitro_N-ac_28-32-6_238_1345_1_2.mgf, 838.4699/2+);	√		√	0.03	√		√	0.05			noTP	nucleus	AKTALTPPASGSEVPRSGTPG;AKTALTPPASGSEVPR	1	7	8
AKYNEIAKKKR	AT1G08580.1	unknown protein	2	____MAKYNE	√						AcD3C13-AKYNEIAKKKR-COOH(score 64, L16969_1154_Petra_Stroma_invitro_N-ac_20-24-3_685_1725_1_2.mgf, 792.4973/2+);	√		√	0.02							noTP	nucleus
ALAAETEQPK	AT4G26160.1	atypical CYS HIS rich thioredoxin 1 (ACHT1)	76	SVKVQALAAE			√		√		Ace-ALAAETEQPK-COOH(score 55, L16084_1127_Stromae_PR110517A_28-32-9_277_1170_1_2.mgf, 550.2851/2+);	√	√		NA					0	76	cTP	plastid
ALDSSGKQPEQQQQQQPR	AT1G22950.1	2-oxoglutarate (2OG) and Fe(II)-dependent oxygenase superfamily protein	11	PLRSMALDSS							Ace-ALDSSGKQPEQQQQQQPR-COOH(score 44, L16923_1153_Petra_Chloroplast_invitro_N-ac_20-24-2_35_997_1_3.mgf, 714.6889/3+);				NA	√		√	0.81			noTP	nucleus	ALDSSGKQPEQQQQQQPR	3	0	3
ALEALTSPR	AT1G27730.1	salt tolerance zinc finger (STZ)	2	____MALEAL	√						Ace-ALEALTSPR-COOH(score 59, L16111_1127_Stromae_PR110517A_24-28-10_759_1713_1_2.mgf, 500.277/2+);	√	√		NA							noTP	nucleus
ALEIEAR	AT1G73720.1	SUPPRESSORS OF MEC-8 AND UNC-52 1 (SMU1)	2	____MALEIE	√						Ace-ALEIEAR-COOH(score 57, L16144_1128_Chloro_PR110517B_24-28-3_578_1619_1_2.mgf, 422.2322/2+);				NA	√	√					noTP	cytosol,nucleus	ALEIEAR	4	0	4
ALKALDYDTLNENVKKCQYAVR	AT1G23310.1	glutamate:glyoxylate aminotransferase (GGT1)	2	____MALKAL	√						Ace-ALKALDYDTLNENVKKCQYAVR-COOH(score 79, L16938_1154_Petra_Stroma_invitro_N-ac_28-32-2_1237_2471_1_3.mgf, 932.4953/3+);	√		√	1							noTP	peroxisome	ALKALDYDTLNENVKK;ALKALDYDTLNE	3	0	3
ALLVEKTSSGR	AT3G23810.1	S-adenosyl-l-homocysteine (SAH) hydrolase 2 (SAHH2)	2	____MALLVE	√						Ace-ALLVEKTSSGR-COOH(score 42, L16954_1154_Petra_Stroma_invitro_N-ac_24-28-3_1062_2165_1_2.mgf, 625.3592/2+);	√		√	1							noTP	cytosol	ALLVEKTSSGREYKVK;ALLVEKTSSGREY;ALLVEKTSSGR	195	0	195
ALPNQQTVDYPSFK	AT5G20010.1	RAS-related nuclear protein-1 (RAN-1)	2	____MALPNQ	√						Ace-ALPNQQTVDYPSFK-COOH(score 59, L16108_1127_Stromae_PR110517A_24-28-7_619_1600_1_2.mgf, 825.4127/2+);	√	√		NA							noTP	cytosol	ALPNQQTVDYPSFKLVIVGDGGTGKTTF;ALPNQQTVDYPSF;ALPNQQTVDYPSFKL;ALPNQQTV;ALPNQQTVDYPSFK	19	0	19
ALQNIGASNR	AT1G36730.1	Translation initiation factor IF2/IF5	2	____MALQNI	√						Ace-ALQNIGASNR-COOH(score 85, L16944_1154_Petra_Stroma_invitro_N-ac_28-32-8_519_1479_1_2.mgf, 543.2886/2+);Ace-ALQNIGASNR-COOH(score 65, L16135_1128_Chloro_PR110517B_28-32-7_324_1353_1_2.mgf, 543.2884/2+);Ace-ALQNIGASNR-COOH(score 64, L16081_1127_Stromae_PR110517A_28-32-6_390_1285_1_2.mgf, 543.2885/2+);	√	√	√	1	√	√					noTP	cytosol	ALQNIGASNRNDAFY;ALQNIGASNRN;ALQNIGASNRND;ALQNIGASNR	14	0	14
ALQTGTSSDK	AT3G01500.1	carbonic anhydrase 1 (CA1)	37	EQITAALQTG							Ace-ALQTGTSSDK-COOH(score 51, L16082_1127_Stromae_PR110517A_28-32-7_93_936_1_2.mgf, 525.259/2+);	√	√		NA					23	60	cTP	plastid
ALTNSPR	AT5G38360.1	alpha/beta-Hydrolases superfamily protein	22	KMPIAALTNS							Ace-ALTNSPR-COOH(score 48, L16160_1128_Chloro_PR110517B_20-24-6_67_990_1_2.mgf, 400.7167/2+);Ace-ALTNSPR-COOH(score 48, L16108_1127_Stromae_PR110517A_24-28-7_161_1015_1_2.mgf, 400.7171/2+);	√	√		NA	√	√			27	49	cTP	plastid
ALVGGVGDVPANQNSGEVESLAR	AT3G12490.1	cystatin B (CYSB)	2	____MALVGG	√						Ace-ALVGGVGDVPANQNSGEVESLAR-COOH(score 133, L16969_1154_Petra_Stroma_invitro_N-ac_20-24-3_943_2051_1_2.mgf, 1141.0758/2+);Ace-ALVGGVGDVPANQNSGEVESLAR-COOH(score 63, L16137_1128_Chloro_PR110517B_28-32-9_612_1781_1_2.mgf, 1141.0758/2+);Ace-ALVGGVGDVPANQNSGEVESLAR-COOH(score 131, L16083_1127_Stromae_PR110517A_28-32-8_648_1657_1_2.mgf, 1141.076/2+);	√	√		NA	√	√			23	25	SP	cytosol	ALVGGVGDVPANQNSGEVESLARF;ALVGGVGDVPANQNSGEVESL;ALVGGVGDVPANQNSGEVE;ALVGGVGDVPANQNSGE;ALVGGVGDVPANQNSGEVESLAR	124	0	124
AMAESQTAQR	AT2G35040.1	AICARFT/IMPCHase bienzyme family protein	51	FVAVRAMAES			√		√		Ace-AMAESQTAQR-COOH(score 66, L16959_1154_Petra_Stroma_invitro_N-ac_24-28-8_39_805_1_2.mgf, 575.7615/2+);Ace-AMAESQTAQR-COOH(score 72, L16093_1127_Stromae_PR110517A_20-24-5_222_890_1_2.mgf, 575.7614/2+);	√	√	√	0.53					1	52	cTP	plastid	AMAESQTAQR	5	7	12
AMASTGVETK	AT1G79230.1	mercaptopyruvate sulfurtransferase 1 (MST1)	57	TWARRAMAST			√		√		Ace-AMASTGVETK-COOH(score 51, L16078_1127_Stromae_PR110517A_28-32-3_94_884_1_2.mgf, 526.75/2+);	√	√		NA					2	59	cTP	mitochondrion,plastid	AMASTGVETKAGYSTSSVSTSEPVVSV;AMASTGVETKAGY	4	3	7
AMDGAGTGNTSTISR	AT1G32080.1	membrane protein, putative	77	KLSVQAMDGA			√		√		Ace-AMDGAGTGNTSTISR-COOH(score 55, L16968_1154_Petra_Stroma_invitro_N-ac_20-24-2_161_1021_1_2.mgf, 748.8365/2+);Ace-AMDGAGTGNTSTISR-COOH(score 63, L16136_1128_Chloro_PR110517B_28-32-8_51_936_1_2.mgf, 748.8358/2+);Ace-AMDGAGTGNTSTISR-COOH(score 87, L16083_1127_Stromae_PR110517A_28-32-8_95_941_1_2.mgf, 748.8365/2+);	√	√	√	1	√	√			0	77	cTP	plastid
AMIEQR	AT5G56350.1	Pyruvate kinase family protein	2	____MAMIEQ	√						Ace-AMIEQR-COOH(score 43, L16942_1154_Petra_Stroma_invitro_N-ac_28-32-6_167_1006_1_2.mgf, 403.1972/2+);Ace-AMIEQR-COOH(score 47, L16078_1127_Stromae_PR110517A_28-32-3_146_954_1_2.mgf, 403.1972/2+);	√	√	√	0.9							noTP	cytosol	AMIEQRPKTKIVCTL;AMIEQRPKTK	3	0	3
AMSSSSSSSGSTLEETVK	AT2G20270.1	Thioredoxin superfamily protein	62	CSSVKAMSSS			√		√		Ace-AMSSSSSSSGSTLEETVK-COOH(score 97, L16107_1127_Stromae_PR110517A_24-28-3_238_1147_1_2.mgf, 916.9076/2+);	√	√		NA					2	64	cTP	plastid
ANASIEMSQTQESAIR	AT5G45390.1	CLP protease P4 (CLPP4)	59	SPLRFANASI			√				Ace-ANASIEMSQTQESAIR-COOH(score 62, L16108_1127_Stromae_PR110517A_24-28-7_295_1198_1_2.mgf, 897.4209/2+);	√	√		NA					3	62	cTP	plastid
ANDAAACAER	AT1G76970.1	Target of Myb protein 1	2	____MANDAA	√						Ace-ANDAAACAER-COOH(score 62, L16937_1154_Petra_Stroma_invitro_N-ac_28-32-1_43_892_1_2.mgf, 545.7327/2+);Ace-ANDAAACAER-COOH(score 82, L16095_1127_Stromae_PR110517A_20-24-7_332_1038_1_2.mgf, 545.7327/2+);	√	√	√	0.94							noTP	nucleus	ANDAAACAER	4	0	4
ANFAKPENALKR	AT4G11420.1	eukaryotic translation initiation factor 3A (EIF3A)	2	____MANFAK	√						Ace-ANFAKPENALKR-COOH(score 58, L16973_1154_Petra_Stroma_invitro_N-ac_20-24-7_812_1859_1_2.mgf, 747.9226/2+);	√		√	0.98							noTP	cytosol,nucleus	ANFAKPENALKRA;ANFAKPE;ANFAKPENALKR	16	0	16
ANKKLR	AT5G54410.1	unknown protein	38	EAIDAANKKL							Ace-ANKKLR-COOH(score 41, L16975_1154_Petra_Stroma_invitro_N-ac_20-24-9_185_1116_1_2.mgf, 433.2814/2+);	√		√	1							noTP	nucleus
ANLPTVLVTGASGR	AT5G02240.1	NAD(P)-binding Rossmann-fold superfamily protein	2	____MANLPT	√						Ace-ANLPTVLVTGASGR-COOH(score 99, L16946_1154_Petra_Stroma_invitro_N-ac_28-32-10_789_2046_1_2.mgf, 699.3914/2+);Ace-ANLPTVLVTGASGR-COOH(score 79, L16083_1127_Stromae_PR110517A_28-32-8_754_1789_1_2.mgf, 699.391/2+);	√	√	√	0.82							noTP	cytosol	ANLPTVLVTGASGRTGQIVYKKLKEGS;ANLPTVLVTGASGR	22	0	22
ANLTTNAKTR	AT2G33255.1	Haloacid dehalogenase-like hydrolase (HAD) superfamily protein	23	CSISMANLTT				√			Ace-ANLTTNAKTR-COOH(score 55, L16959_1154_Petra_Stroma_invitro_N-ac_24-28-8_347_1292_1_2.mgf, 589.8271/2+);	√		√	0.88					3	26	mTP	mitochondrion
ANNAAACAER	AT1G21380.1	Target of Myb protein 1	2	____MANNAA	√						Ace-ANNAAACAER-COOH(score 76, L16940_1154_Petra_Stroma_invitro_N-ac_28-32-4_97_908_1_2.mgf, 545.2407/2+);Ace-ANNAAACAER-COOH(score 70, L16098_1127_Stromae_PR110517A_20-24-10_214_951_1_2.mgf, 545.2407/2+);	√	√	√	1							noTP	nucleus	ANNAAACAERATN;ANNAAACAER	5	0	5
ANNEDSNSNGLDSFDAVK	AT5G35460.1	unknown protein	2	____MANNED	√						Ace-ANNEDSNSNGLDSFDAVK-COOH(score 82, L16164_1128_Chloro_PR110517B_20-24-10_583_1641_1_2.mgf, 969.9202/2+);				NA	√	√					noTP	plasma membrane
ANNPSQLLPSELIDR	AT5G48870.1	SUPERSENSITIVE TO ABA AND DROUGHT 1 (SAD1)	2	____MANNPS	√						Ace-ANNPSQLLPSELIDR-COOH(score 65, L16910_1153_Petra_Chloroplast_invitro_N-ac_24-28-4_968_2157_1_2.mgf, 854.9486/2+);Ace-ANNPSQLLPSELIDR-COOH(score 87, L16145_1128_Chloro_PR110517B_24-28-4_1115_2254_1_2.mgf, 854.9478/2+);Ace-ANNPSQLLPSELIDR-COOH(score 76, L16092_1127_Stromae_PR110517A_20-24-4_948_1951_1_2.mgf, 854.9484/2+);	√	√		NA	√	√	√	0.99			noTP	cytosol	ANNPSQLLPSELIDR;ANNPSQLLPSELI	26	0	26
ANPIQEIIEK	AT3G25580.1	Thioredoxin superfamily protein	2	____MANPIQ	√						Ace-ANPIQEIIEK-COOH(score 64, L16094_1127_Stromae_PR110517A_20-24-6_1121_2124_1_2.mgf, 598.8299/2+);	√	√		NA							noTP	nucleus
ANPTENLDANPQIR	AT3G11070.1	Outer membrane OMP85 family protein	2	____MANPTE	√						Ace-ANPTENLDANPQIR-COOH(score 63, L16910_1153_Petra_Chloroplast_invitro_N-ac_24-28-4_267_1318_1_2.mgf, 797.8951/2+);Ace-ANPTENLDANPQIR-COOH(score 51, L16146_1128_Chloro_PR110517B_24-28-5_606_1578_1_2.mgf, 797.8954/2+);				NA	√	√	√	0.71			noTP	mitochondrion	ANPTENLDANPQIR	2	0	2
ANSESSSSPVNEEENSQR	AT5G46790.1	PYR1-like 1 (PYL1)	2	____MANSES	√						Ace-ANSESSSSPVNEEENSQR-COOH(score 76, L16960_1154_Petra_Stroma_invitro_N-ac_24-28-9_175_1047_1_2.mgf, 996.9232/2+);Ace-ANSESSSSPVNEEENSQR-COOH(score 62, L16148_1128_Chloro_PR110517B_24-28-7_378_1168_1_2.mgf, 996.9236/2+);Ace-ANSESSSSPVNEEENSQR-COOH(score 99, L16095_1127_Stromae_PR110517A_20-24-7_385_1112_1_2.mgf, 996.9231/2+);	√	√	√	0.96	√	√					noTP	nucleus	ANSESSSSPVNEEENSQR	3	0	3
ANSNLPR	AT1G16890.2	ubiquitin-conjugating enzyme 36 (UBC36)	2	____MANSNL	√						Ace-ANSNLPR-COOH(score 59, L16972_1154_Petra_Stroma_invitro_N-ac_20-24-6_143_1027_1_2.mgf, 407.2143/2+);Ace-ANSNLPR-COOH(score 54, L16158_1128_Chloro_PR110517B_20-24-4_134_985_1_2.mgf, 407.2142/2+);Ace-ANSNLPR-COOH(score 60, L16105_1127_Stromae_PR110517A_24-28-4_127_977_1_2.mgf, 407.2143/2+);	√	√	√	1	√	√					noTP	cytosol
ANSQTVMAMIR	AT3G53970.1	proteasome inhibitor-related	2	____MANSQT	√						Ace-ANSQTVMAMIR-COOH(score 69, L16959_1154_Petra_Stroma_invitro_N-ac_24-28-8_354_1303_1_2.mgf, 648.3079/2+);Ace-ANSQTVMAMIR-COOH(score 70, L16093_1127_Stromae_PR110517A_20-24-5_498_1264_1_2.mgf, 648.3081/2+);	√	√	√	0.91							noTP	mitochondrion	ANSQTVMAMIR	20	0	20
APDASTALAAR	AT3G04710.1	ankyrin repeat family protein	2	____MAPDAS	√						AcD3C13-APDASTALAAR-COOH(score 66, L16938_1154_Petra_Stroma_invitro_N-ac_28-32-2_472_1449_1_2.mgf, 545.7957/2+);	√		√	0							noTP	cytosol	APDASTALAAR	0	5	5
APGVPLR	AT4G01290.1	unknown protein	695	AMVSDAPGVP							Ace-APGVPLR-COOH(score 41, L16158_1128_Chloro_PR110517B_20-24-4_546_1581_1_2.mgf, 376.2269/2+);				NA	√	√					noTP	nucleus
AQATATEQSPGEVVQK	AT1G24360.1	NAD(P)-binding Rossmann-fold superfamily protein	58	TSVVKAQATA			√		√		Ace-AQATATEQSPGEVVQK-COOH(score 48, L16107_1127_Stromae_PR110517A_24-28-3_207_1104_1_2.mgf, 843.4214/2+);	√	√		NA					1	59	cTP	plastid	AQATATEQSPGEVVQKVESPVVVITGASR	0	10	10
AQDFLGDFGAR	AT5G51110.1	Transcriptional coactivator/pterin dehydratase	54	TRSNLAQDFL			√				Ace-AQDFLGDFGAR-COOH(score 45, L16091_1127_Stromae_PR110517A_20-24-3_888_1943_1_2.mgf, 619.7936/2+);	√	√		NA					3	51	cTP	plastid
AQEADGIR	AT2G26230.1	uricase / urate oxidase / nodulin 35, putative	2	____MAQEAD	√						Ace-AQEADGIR-COOH(score 67, L16096_1127_Stromae_PR110517A_20-24-8_401_1159_1_2.mgf, 451.2223/2+);	√	√		NA							noTP	peroxisome	AQEADGIR	5	0	5
AQGQGPPPMVQER	AT1G02560.1	nuclear encoded CLP protease 5 (CLPP5)	99	YFPAYAQGQG							Ace-AQGQGPPPMVQER-COOH(score 63, L16085_1127_Stromae_PR110517A_28-32-10_94_947_1_2.mgf, 726.849/2+);	√	√		NA					36	63	cTP	plastid
AQGSSIEGISVVQEK	AT5G57040.1	Lactoylglutathione lyase / glyoxalase I family protein	52	SLKAKAQGSS							Ace-AQGSSIEGISVVQEK-COOH(score 89, L16079_1127_Stromae_PR110517A_28-32-4_527_1485_1_2.mgf, 787.4075/2+);	√	√		NA							noTP	plastid
AQISSDYIPDSK	AT4G01900.1	GLNB1 homolog (GLB1)	62	LPVVSAQISS			√		√		Ace-AQISSDYIPDSK-COOH(score 62, L16096_1127_Stromae_PR110517A_20-24-8_710_1578_1_2.mgf, 683.3303/2+);	√	√		NA					0	62	cTP	plastid
AQITTETDTPTPAK	AT1G20020.1	ferredoxin-NADP(+)-oxidoreductase 2 (FNR2)	56	VFSIKAQITT			√		√		Ace-AQITTETDTPTPAK-COOH(score 44, L16108_1127_Stromae_PR110517A_24-28-7_303_1207_1_2.mgf, 758.3806/2+);	√	√		NA					2	58	cTP	plastid
AQKIGKSIR	AT2G23070.1	Protein kinase superfamily protein	86	KSETLAQKIG		√				85	Ace-AQKIGKSIR-COOH(score 61, L16923_1153_Petra_Chloroplast_invitro_N-ac_20-24-2_397_1442_1_2.mgf, 568.8581/2+);				NA	√		√	0.98	33	53	mTP	cytosol	AQKIGKSIR	5	0	5
AQQEASPSPGAEVVGR	AT5G60980.1	Nuclear transport factor 2 (NTF2) family protein with RNA binding (RRM-RBD-RNP motifs) domain	2	____MAQQEA	√						Ace-AQQEASPSPGAEVVGR-COOH(score 109, L16925_1153_Petra_Chloroplast_invitro_N-ac_20-24-4_217_1187_1_2.mgf, 812.9001/2+);Ace-AQQEASPSPGAEVVGR-COOH(score 102, L16974_1154_Petra_Stroma_invitro_N-ac_20-24-8_310_1282_1_2.mgf, 812.9013/2+);Ace-AQQEASPSPGAEVVGR-COOH(score 103, L16160_1128_Chloro_PR110517B_20-24-6_147_1147_1_2.mgf, 812.9004/2+);Ace-AQQEASPSPGAEVVGR-COOH(score 83, L16108_1127_Stromae_PR110…	√	√	√	1	√	√	√	1			noTP	nucleus	AQQEASPSPGAEVVGRAFVEQY;AQQEASPSPGAEVVGR;AQQEASPSPGAEVVGRAF	21	0	21
AQSSSAAVDESK	AT1G71920.1	HISTIDINE BIOSYNTHESIS 6B (HISN6B)	41	NRVYCAQSSS			√		√		Ace-AQSSSAAVDESK-COOH(score 82, L16091_1127_Stromae_PR110517A_20-24-3_168_917_1_2.mgf, 611.2834/2+);	√	√		NA					0	41	cTP	plastid	AQSSSAAVDESKNITMGDSFIRPHLRQL;AQSSSAAVDESKNITMGDSFIRPHLR;AQSSSAAVDESKNITMGDSF	0	13	13
AQSSSQAVSYGSGNSDTDVFK	AT3G03890.1	FMN binding	49	TMASAAQSSS			√				Ace-AQSSSQAVSYGSGNSDTDVFK-COOH(score 42, L16096_1127_Stromae_PR110517A_20-24-8_675_1537_1_2.mgf, 1088.986/2+);	√	√		NA					3	46	cTP	plastid
AQSSTEDPYIR	AT3G09580.1	FAD/NAD(P)-binding oxidoreductase family protein	33	QRFSGAQSST			√		√		Ace-AQSSTEDPYIR-COOH(score 50, L16139_1128_Chloro_PR110517B_28-32-11_171_1172_1_2.mgf, 654.8071/2+);				NA	√	√			1	34	cTP	plastid
AQTTAPAESTASVDADR	AT2G15620.1	nitrite reductase 1 (NIR1)	29	VLVAAAQTTA			√				AcD3C13-AQTTAPAESTASVDADR-COOH(score 74, L16944_1154_Petra_Stroma_invitro_N-ac_28-32-8_328_1231_1_2.mgf, 869.4164/2+);Ace-AQTTAPAESTASVDADR-COOH(score 77, L16081_1127_Stromae_PR110517A_28-32-6_242_1099_1_2.mgf, 866.9035/2+);	√	√	√	0.08					0	29	cTP	plastid	AQTTAPAESTASVDADRLEPRVELKDGFF;AQTTAPAESTASV;AQTTAPAESTASVDADR	0	3	3
ASAAVASMVLDPKASPALMDLSTADEEDLYGR	AT5G58290.1	regulatory particle triple-A ATPase 3 (RPT3)	2	____MASAAV	√						Ace-ASAAVASMVLDPKASPALMDLSTADEEDLYGR-COOH(score 77, L16954_1154_Petra_Stroma_invitro_N-ac_24-28-3_1347_2617_1_3.mgf, 1139.2144/3+);	√		√	1							noTP	cytosol,nucleus	ASAAVASMVLDPKASPALMDLSTADEE;ASAAVASMVLDPKASPALMD;ASAAVASMVLDPKASPALMDLSTADE;ASAAVASMVL	9	0	9
ASAAVQDIPATQTSDSSVAAR	AT1G11870.2	Seryl-tRNA synthetase (SRS)	52	VRAFSASAAV				√			Ace-ASAAVQDIPATQTSDSSVAAR-COOH(score 88, L16094_1127_Stromae_PR110517A_20-24-6_694_1530_1_2.mgf, 1044.5148/2+);	√	√		NA					1	51	mTP	mitochondrion
ASAKVVAEAAQAAAR	AT1G13930.1	FUNCTIONS IN: molecular_function unknown	42	NAELMASAKV							Ace-ASAKVVAEAAQAAAR-COOH(score 87, L16975_1154_Petra_Stroma_invitro_N-ac_20-24-9_910_2013_1_2.mgf, 751.9182/2+);	√		√	0.84							noTP	plastid	ASAKVVAEAAQAAAR	4	0	4
ASANATVESPNGVPASTSDTDTETDTTSYGR	AT1G08520.1	ALBINA 1 (ALB1)	50	RFTVRASANA			√		√		Ace-ASANATVESPNGVPASTSDTDTETDTTSYGR-COOH(score 37, L16108_1127_Stromae_PR110517A_24-28-7_360_1275_1_3.mgf, 1048.7967/3+);	√	√		NA					1	51	cTP	plastid
ASASSSDGVAGR	AT3G15150.1	HIGH PLOIDY2 (HPY2)	2	____MASASS	√						Ace-ASASSSDGVAGR-COOH(score 54, L16097_1127_Stromae_PR110517A_20-24-9_252_974_1_2.mgf, 553.7544/2+);	√	√		NA							noTP	nucleus	ASASSSDGVAGRIQNASL;ASASSSDGVAGR	7	0	7
ASASTTVGSEQR	AT2G17630.1	Pyridoxal phosphate (PLP)-dependent transferases superfamily protein	51	VSIRCASAST			√		√		AcD3C13-ASASTTVGSEQR-COOH(score 69, L16943_1154_Petra_Stroma_invitro_N-ac_28-32-7_315_1090_1_2.mgf, 620.8096/2+);Ace-ASASTTVGSEQR-COOH(score 80, L16080_1127_Stromae_PR110517A_28-32-5_97_916_1_2.mgf, 618.2968/2+);	√	√	√	0.2					0	51	cTP	plastid
ASATSNNPASSSMSPR	AT4G35890.1	winged-helix DNA-binding transcription factor family protein	2	____MASATS	√						Ace-ASATSNNPASSSMSPR-COOH(score 63, L16085_1127_Stromae_PR110517A_28-32-10_37_862_1_2.mgf, 811.8578/2+);	√	√		NA							noTP	plastid	ASATSNNPASSSMSPR	18	0	18
ASEASINGSNR	AT3G53900.1	uracil phosphoribosyltransferase (UPP)	3	___MAASEAS							AcD3C13-ASEASINGSNR-COOH(score 67, L16945_1154_Petra_Stroma_invitro_N-ac_28-32-9_162_1030_1_2.mgf, 576.7831/2+);Ace-ASEASINGSNR-COOH(score 67, L16082_1127_Stromae_PR110517A_28-32-7_103_950_1_2.mgf, 574.2703/2+);	√	√	√	0.08					64	67	cTP	plastid	ASEASINGSNR	1	3	4
ASEDESIEQKAAAR	AT3G05070.1	CONTAINS InterPro DOMAIN/s: mRNA splicing factor, Cwf18 (InterPro:IPR013169)	2	____MASEDE	√						Ace-ASEDESIEQKAAAR-COOH(score 84, L16923_1153_Petra_Chloroplast_invitro_N-ac_20-24-2_275_1299_1_2.mgf, 797.3895/2+);Ace-ASEDESIEQKAAAR-COOH(score 97, L16971_1154_Petra_Stroma_invitro_N-ac_20-24-5_498_1467_1_2.mgf, 797.3893/2+);	√		√	0.7	√		√	0.6			noTP	nucleus	ASEDESIEQKAAARKEALKAL;ASEDESIEQKAAARKEAL;ASEDESIEQKAAAR	15	4	19
ASEDLNIVAESK	AT2G35880.1	TPX2 (targeting protein for Xklp2) protein family	2	____MASEDL	√						Ace-ASEDLNIVAESK-COOH(score 76, L16091_1127_Stromae_PR110517A_20-24-3_562_1514_1_2.mgf, 659.3305/2+);	√	√		NA							noTP	cytosol
ASEDVKR	AT4G01100.1	adenine nucleotide transporter 1 (ADNT1)	2	____MASEDV	√						Ace-ASEDVKR-COOH(score 46, L16907_1153_Petra_Chloroplast_invitro_N-ac_24-28-1_110_964_1_2.mgf, 447.2374/2+);				NA	√		√	1			noTP	mitochondrion	ASEDVKRTESAAVSTIVNLAEEAR	2	0	2
ASEGVVVVGGER	AT4G24130.1	Protein of unknown function, DUF538	2	____MASEGV	√						Ace-ASEGVVVVGGER-COOH(score 43, L16908_1153_Petra_Chloroplast_invitro_N-ac_24-28-2_291_1336_1_2.mgf, 600.8148/2+);Ace-ASEGVVVVGGER-COOH(score 58, L16144_1128_Chloro_PR110517B_24-28-3_486_1492_1_2.mgf, 600.8146/2+);Ace-ASEGVVVVGGER-COOH(score 73, L16091_1127_Stromae_PR110517A_20-24-3_459_1374_1_2.mgf, 600.8145/2+);	√	√		NA	√	√	√	0.97			noTP	cytosol
ASEKKLSNPMR	AT2G42740.1	ribosomal protein large subunit 16A (RPL16A)	2	____MASEKK	√						Ace-ASEKKLSNPMR-COOH(score 77, L16909_1153_Petra_Chloroplast_invitro_N-ac_24-28-3_104_1114_1_2.mgf, 706.879/2+);				NA	√		√	1			noTP	cytosol	ASEKKLSNPMRDIKVQKL;ASEKKLSNPMR	58	0	58
ASEPVNGGEGIDGAR	AT1G06230.1	global transcription factor group E4 (GTE4)	2	____MASEPV	√						Ace-ASEPVNGGEGIDGAR-COOH(score 97, L16945_1154_Petra_Stroma_invitro_N-ac_28-32-9_388_1312_1_2.mgf, 735.8447/2+);Ace-ASEPVNGGEGIDGAR-COOH(score 58, L16135_1128_Chloro_PR110517B_28-32-7_208_1181_1_2.mgf, 735.8447/2+);Ace-ASEPVNGGEGIDGAR-COOH(score 60, L16082_1127_Stromae_PR110517A_28-32-7_269_1152_1_2.mgf, 735.845/2+);	√	√	√	1	√	√					noTP	nucleus	ASEPVNGGEGIDGAREKQIIKVY;ASEPVNGGEGIDGAR;ASEPVNGGEGIDGARE;ASEPVNGGEGI	10	0	10
ASESDASSIATLSCAR	AT2G45240.1	methionine aminopeptidase 1A (MAP1A)	2	____MASESD	√						Ace-ASESDASSIATLSCAR-COOH(score 82, L16079_1127_Stromae_PR110517A_28-32-4_493_1440_1_2.mgf, 834.3812/2+);	√	√		NA							noTP	cytosol	ASESDASSIATLSCAR;ASESDASSIATL	12	0	12
ASFDEAPPGNAKAGEKIFR	AT1G22840.1	CYTOCHROME C-1 (CYTC-1)	2	____MASFDE	√						Ace-ASFDEAPPGNAKAGEKIFR-COOH(score 76, L16971_1154_Petra_Stroma_invitro_N-ac_20-24-5_1018_2131_1_2.mgf, 1071.0533/2+);	√		√	1							noTP	mitochondrion	ASFDEAPPGNAKAGEKIFR;ASFDEAPPGNAKAGEK;ASFDEAPPGNAKAGEKIF;ASFDEAPPGNAKAGE	163	0	163
ASFSSGSSGSSASR	AT5G19370.1	rhodanese-like domain-containing protein / PPIC-type PPIASE domain-containing protein	81	ALKMRASFSS				√	√		Ace-ASFSSGSSGSSASR-COOH(score 69, L16953_1154_Petra_Stroma_invitro_N-ac_24-28-2_162_1063_1_2.mgf, 658.7894/2+);Ace-ASFSSGSSGSSASR-COOH(score 84, L16109_1127_Stromae_PR110517A_24-28-8_191_1024_1_2.mgf, 658.7905/2+);	√	√	√	0.26					3	84	mTP	plastid	ASFSSGSSGSSASR	0	2	2
ASGDQSKKR	AT5G12410.1	THUMP domain-containing protein	2	____MASGDQ	√						Ace-ASGDQSKKR-COOH(score 44, L16940_1154_Petra_Stroma_invitro_N-ac_28-32-4_58_850_1_2.mgf, 556.8036/2+);	√		√	0.89							noTP	nucleus	ASGDQSKKRKQHY;ASGDQSKKR;ASGDQSKK	9	5	14
ASGDVEYR	AT2G21660.1	cold, circadian rhythm, and rna binding 2 (CCR2)	2	____MASGDV	√						Ace-ASGDVEYR-COOH(score 52, L16941_1154_Petra_Stroma_invitro_N-ac_28-32-5_253_1123_1_2.mgf, 469.7142/2+);Ace-ASGDVEYR-COOH(score 54, L16132_1128_Chloro_PR110517B_28-32-4_136_1037_1_2.mgf, 469.7142/2+);Ace-ASGDVEYR-COOH(score 53, L16079_1127_Stromae_PR110517A_28-32-4_208_1032_1_2.mgf, 469.7142/2+);	√	√	√	1	√	√					noTP	nucleus	ASGDVEYRCF;ASGDVEYR	15	0	15
ASGLSEIGSTK	AT2G41530.1	S-formylglutathione hydrolase (SFGH)	2	____MASGLS	√						Ace-ASGLSEIGSTK-COOH(score 58, L16097_1127_Stromae_PR110517A_20-24-9_625_1458_1_2.mgf, 546.2826/2+);	√	√		NA							noTP	cytosol	ASGLSEIGSTKMFDGYNKR;ASGLSEIGSTKMFDGY;ASGLSEIGSTKMF;ASGLSEIGSTK	29	0	29
ASGSETPDLTVATR	AT5G42650.1	allene oxide synthase (AOS)	33	TRPIKASGSE			√		√		Ace-ASGSETPDLTVATR-COOH(score 90, L16147_1128_Chloro_PR110517B_24-28-6_752_1642_1_2.mgf, 723.8576/2+);Ace-ASGSETPDLTVATR-COOH(score 67, L16094_1127_Stromae_PR110517A_20-24-6_671_1503_1_2.mgf, 723.8577/2+);	√	√		NA	√	√			1	34	cTP	plastid
ASGVDGAEPESK	AT3G56910.1	plastid-specific 50S ribosomal protein 5 (PSRP5)	67	VVKAAASGVD			√				Ace-ASGVDGAEPESK-COOH(score 59, L16093_1127_Stromae_PR110517A_20-24-5_359_1071_1_2.mgf, 594.7726/2+);	√	√		NA					1	66	cTP	plastid
ASIEMSQTQESAIR	AT5G45390.1	CLP protease P4 (CLPP4)	61	LRFANASIEM			√				Ace-ASIEMSQTQESAIR-COOH(score 63, L16108_1127_Stromae_PR110517A_24-28-7_315_1221_1_2.mgf, 804.8809/2+);	√	√		NA					1	62	cTP	plastid
ASINSIDSAATPSYPK	AT5G04740.1	ACT domain-containing protein	69	KNRVYASINS			√		√		Ace-ASINSIDSAATPSYPK-COOH(score 55, L16082_1127_Stromae_PR110517A_28-32-7_519_1484_1_2.mgf, 832.4124/2+);	√	√		NA					0	69	cTP	plastid
ASISNEPER	AT2G30060.1	Pleckstrin homology (PH) domain superfamily protein	2	____MASISN	√						Ace-ASISNEPER-COOH(score 60, L16079_1127_Stromae_PR110517A_28-32-4_195_1017_1_2.mgf, 522.7514/2+);	√	√		NA							noTP	nucleus	ASISNEPERENR;ASISNEPERE	7	0	7
ASKSGSGGLR	AT3G22480.1	prefoldin 2 (PDF2)	2	____MASKSG	√						Ace-ASKSGSGGLR-COOH(score 85, L16973_1154_Petra_Stroma_invitro_N-ac_20-24-7_120_1003_1_2.mgf, 504.7746/2+);	√		√	1							noTP	nucleus	ASKSGSGGLREPPNEQAVL;ASKSGSGGLREPPNE;ASKSGSGGLR	17	0	17
ASLDENQSPTSGGER	AT2G21530.1	SMAD/FHA domain-containing protein	72	VRTTRASLDE							AcD3C13-ASLDENQSPTSGGER-COOH(score 93, L16895_1153_Petra_Chloroplast_invitro_N-ac_28-32-4_312_1205_1_2.mgf, 797.8683/2+);AcD3C13-ASLDENQSPTSGGER-COOH(score 100, L16944_1154_Petra_Stroma_invitro_N-ac_28-32-8_289_1183_1_2.mgf, 797.869/2+);Ace-ASLDENQSPTSGGER-COOH(score 72, L16135_1128_Chloro_PR110517B_28-32-7_143_1089_1_2.mgf, 795.3559/2+);Ace-ASLDENQSPTSGGER-COOH(score 92, L16081_1127_Stromae_PR11…	√	√	√	0.54	√	√	√	0.53	28	44	cTP	plastid
ASLSPEVSPLLR	AT5G44520.1	NagB/RpiA/CoA transferase-like superfamily protein	31	RFPVCASLSP							Ace-ASLSPEVSPLLR-COOH(score 63, L16094_1127_Stromae_PR110517A_20-24-6_1038_1946_1_2.mgf, 655.8696/2+);	√	√		NA					13	44	cTP	plastid
ASMDAVTAEK	AT3G53580.1	diaminopimelate epimerase family protein	54	RVSAAASMDA			√				Ace-ASMDAVTAEK-COOH(score 53, L16095_1127_Stromae_PR110517A_20-24-7_352_1066_1_2.mgf, 540.7474/2+);	√	√		NA					1	53	cTP	plastid
ASNATAVENGK	AT1G16880.1	uridylyltransferase-related	60	TLKIRASNAT			√		√		Ace-ASNATAVENGK-COOH(score 54, L16098_1127_Stromae_PR110517A_20-24-10_263_1012_1_2.mgf, 552.2699/2+);	√	√		NA					0	60	cTP	plastid
ASPPTEEAVVATEPLTR	AT4G23100.1	glutamate-cysteine ligase (GSH1)	75	QLIVAASPPT			√		√		Ace-ASPPTEEAVVATEPLTR-COOH(score 41, L16098_1127_Stromae_PR110517A_20-24-10_756_1669_1_2.mgf, 905.4659/2+);	√	√		NA					0	75	cTP	plastid	ASPPTEEAVVATEPLTREDLIAY;ASPPTEEAVVATEPLTRE;ASPPTEEAVVATEPLTR	1	21	22
ASQLMNEPLNDQR	AT5G66120.2	3-dehydroquinate synthase, putative	61	RVRAGASQLM			√				Ace-ASQLMNEPLNDQR-COOH(score 83, L16954_1154_Petra_Stroma_invitro_N-ac_24-28-3_483_1455_1_2.mgf, 787.3681/2+);Ace-ASQLMNEPLNDQR-COOH(score 92, L16111_1127_Stromae_PR110517A_24-28-10_435_1309_1_2.mgf, 787.3681/2+);	√	√	√	0.4					1	60	cTP	plastid	ASQLMNEPLNDQRSISSPTVVE;ASQLMNEPLN;ASQLMNEPLNDQR;ASQLMNEPLND	12	16	28
ASQTPNLECR	AT2G40290.1	Eukaryotic translation initiation factor 2 subunit 1	2	____MASQTP	√						Ace-ASQTPNLECR-COOH(score 46, L16108_1127_Stromae_PR110517A_24-28-7_231_1119_1_2.mgf, 609.2827/2+);	√	√		NA							noTP	cytosol	ASQTPNLECRMYEAKYPEV;ASQTPNLECRMY;ASQTPNLECR	16	0	16
ASSAAGSTLMTNSSSPR	AT4G36910.1	LOSS OF THE TIMING OF ET AND JA BIOSYNTHESIS 2 (LEJ2)	55	SRIPSASSAA							AcD3C13-ASSAAGSTLMTNSSSPR-COOH(score 86, L16956_1154_Petra_Stroma_invitro_N-ac_24-28-5_285_1188_1_2.mgf, 844.4/2+);Ace-ASSAAGSTLMTNSSSPR-COOH(score 85, L16091_1127_Stromae_PR110517A_20-24-3_297_1116_1_2.mgf, 841.8867/2+);	√	√	√	0.38					17	72	cTP	plastid	ASSAAGSTLMTNSSSPR	4	6	10
ASSDDADCNAEECAPEK	AT5G07020.1	proline-rich family protein	39	FSVVRASSDD			√		√		Ace-ASSDDADCNAEECAPEK-COOH(score 51, L16143_1128_Chloro_PR110517B_24-28-2_155_1012_1_2.mgf, 955.8551/2+);				NA	√	√			1	40	cTP	plastid
ASSDPTTTTKTR	AT4G34290.1	SWIB/MDM2 domain superfamily protein	52	TSAAAASSDP							Ace-ASSDPTTTTKTR-COOH(score 62, L16969_1154_Petra_Stroma_invitro_N-ac_20-24-3_109_974_1_2.mgf, 677.8437/2+);	√		√	0.1					6	46	cTP	plastid	ASSDPTTTTKTR	1	4	5
ASSEETSSIDTNELITDLK	AT4G01150.1	unknown protein	63	LLKTRASSEE			√		√		Ace-ASSEETSSIDTNELITDLK-COOH(score 79, L16149_1128_Chloro_PR110517B_24-28-8_918_2017_1_2.mgf, 1048.0015/2+);				NA	√	√			0	63	cTP	plastid
ASSFNPEQAR	AT5G12040.1	Nitrilase/cyanide hydratase and apolipoprotein N-acyltransferase family protein	64	ISSSMASSFN		√	√			63	Ace-ASSFNPEQAR-COOH(score 49, L16956_1154_Petra_Stroma_invitro_N-ac_24-28-5_436_1411_1_2.mgf, 574.7702/2+);Ace-ASSFNPEQAR-COOH(score 52, L16091_1127_Stromae_PR110517A_20-24-3_376_1261_1_2.mgf, 574.7702/2+);	√	√	√	0.76					0	64	cTP	plastid	ASSFNPEQARVPSALPLPAPPLTKF;ASSFNPEQAR	9	0	9
ASSGGAMAVMEMEK	AT1G74960.1	fatty acid biosynthesis 1 (FAB1)	104	RLNRAASSGG							Ace-ASSGGAMAVMEMEK-COOH(score 81, L16078_1127_Stromae_PR110517A_28-32-3_152_961_1_2.mgf, 744.8043/2+);	√	√		NA							noTP	plastid
ASSGLGNGVGTSR	AT1G09840.1	shaggy-like protein kinase 41 (SK41)	2	____MASSGL	√						Ace-ASSGLGNGVGTSR-COOH(score 47, L16146_1128_Chloro_PR110517B_24-28-5_494_1346_1_2.mgf, 602.7992/2+);				NA	√	√					noTP	cytosol
ASSGSADEDFQSR	AT5G13310.1	unknown protein	2	____MASSGS	√						Ace-ASSGSADEDFQSR-COOH(score 54, L16940_1154_Petra_Stroma_invitro_N-ac_28-32-4_322_1199_1_2.mgf, 699.7934/2+);Ace-ASSGSADEDFQSR-COOH(score 40, L16151_1128_Chloro_PR110517B_24-28-10_268_1164_1_2.mgf, 699.7922/2+);	√		√	1	√	√					noTP	nucleus	ASSGSADEDFQSR	3	0	3
ASSNEYEEGPGER	AT5G25754.1	RNA polymerase I-associated factor PAF67	2	____MASSNE	√						Ace-ASSNEYEEGPGER-COOH(score 63, L16096_1127_Stromae_PR110517A_20-24-8_395_1152_1_2.mgf, 733.8054/2+);	√	√		NA							noTP	cytosol	ASSNEYEEGPGERESGYDPNMVPDSVKSF;ASSNEYEEGPGER	12	0	12
ASSNTTTGVDNTFR	AT3G05760.1	C2H2 and C2HC zinc fingers superfamily protein	2	____MASSNT	√						Ace-ASSNTTTGVDNTFR-COOH(score 57, L16956_1154_Petra_Stroma_invitro_N-ac_24-28-5_437_1412_1_2.mgf, 756.8501/2+);	√		√	1							noTP	nucleus
ASSSADNLTDK	AT4G17890.1	ARF-GAP domain 8 (AGD8)	2	____MASSSA	√						Ace-ASSSADNLTDK-COOH(score 47, L16097_1127_Stromae_PR110517A_20-24-9_367_1120_1_2.mgf, 575.7648/2+);	√	√		NA							noTP	golgi	ASSSADNLTDKNIVFRKLKSKSE;ASSSADNLTDKNIVFR;ASSSADNLTDKNIVF	8	0	8
ASSSDGPKTLR	AT5G38060.1	unknown protein	46	FSQCTASSSD			√				AcD3C13-ASSSDGPKTLR-COOH(score 65, L16974_1154_Petra_Stroma_invitro_N-ac_20-24-8_243_1198_1_2.mgf, 606.8296/2+);	√		√	0.15					1	45	cTP	plastid
ASSSDPSKPVMER	AT1G68680.1	unknown protein	2	____MASSSD	√						Ace-ASSSDPSKPVMER-COOH(score 52, L16895_1153_Petra_Chloroplast_invitro_N-ac_28-32-4_244_1119_1_2.mgf, 748.3563/2+);				NA	√		√	0.73			noTP	mitochondrion	ASSSDPSKPVMERKKKGAPIKF;ASSSDPSKPVME;ASSSDPSKPVMER	10	0	10
ASSSDSGESITR	AT3G58990.1	isopropylmalate isomerase 1 (IPMI1)	59	ITRVAASSSD			√				AcD3C13-ASSSDSGESITR-COOH(score 74, L16939_1154_Petra_Stroma_invitro_N-ac_28-32-3_170_1017_1_2.mgf, 622.2914/2+);Ace-ASSSDSGESITR-COOH(score 93, L16096_1127_Stromae_PR110517A_20-24-8_337_1077_1_2.mgf, 619.7786/2+);	√	√	√	0.04					0	59	cTP	plastid
ASSSELPENVR	AT1G14030.1	Rubisco methyltransferase family protein	40	VRPISASSSE			√		√		Ace-ASSSELPENVR-COOH(score 49, L16159_1128_Chloro_PR110517B_20-24-5_221_1230_1_2.mgf, 615.8017/2+);				NA	√	√			1	41	cTP	plastid
ASSSFVTR	AT2G43090.1	Aconitase/3-isopropylmalate dehydratase protein	52	LVSREASSSF							Ace-ASSSFVTR-COOH(score 56, L16938_1154_Petra_Stroma_invitro_N-ac_28-32-2_410_1353_1_2.mgf, 448.7272/2+);	√		√	0.88					9	61	cTP	plastid	ASSSFVTR	1	1	2
ASSSPALSSGPK	AT2G43710.1	SSI2	36	KFLCLASSSP			√		√		Ace-ASSSPALSSGPK-COOH(score 60, L16110_1127_Stromae_PR110517A_24-28-9_255_1079_1_2.mgf, 565.7879/2+);	√	√		NA					1	37	cTP	plastid
ASSSSSMALGR	AT3G22425.1	imidazoleglycerol-phosphate dehydratase (IGPD)	64	SISCSASSSS			√				AcD3C13-ASSSSSMALGR-COOH(score 63, L16972_1154_Petra_Stroma_invitro_N-ac_20-24-6_103_967_1_2.mgf, 558.7689/2+);Ace-ASSSSSMALGR-COOH(score 68, L16105_1127_Stromae_PR110517A_24-28-4_104_939_1_2.mgf, 556.256/2+);	√	√	√	0.23					1	63	cTP	plastid	ASSSSSMALGR	2	3	5
ASSSSSSSSSSSIFTR	AT1G67840.1	chloroplast sensor kinase (CSK)	39	LKLLNASSSS							Ace-ASSSSSSSSSSSIFTR-COOH(score 77, L16081_1127_Stromae_PR110517A_28-32-6_396_1292_1_2.mgf, 803.8634/2+);	√	√		NA					23	62	cTP	plastid
ASSSSTIGETSDGLK	AT2G39080.1	NAD(P)-binding Rossmann-fold superfamily protein	65	ATPIQASSSS						60	Ace-ASSSSTIGETSDGLK-COOH(score 81, L16106_1127_Stromae_PR110517A_24-28-5_292_1197_1_2.mgf, 741.3522/2+);	√	√		NA					1	66	luTP	plastid	ASSSSTIGETS	0	3	3
ASSTTGVR	AT5G66530.1	Galactose mutarotase-like superfamily protein	30	RFSAMASSTT							Ace-ASSTTGVR-COOH(score 53, L16078_1127_Stromae_PR110517A_28-32-3_50_812_1_2.mgf, 410.7116/2+);	√	√		NA					10	40	cTP	plastid	ASSTTGVRVAE;ASSTTGVR	0	3	3
ASSVSSAVDSDSLVEDR	AT3G10670.1	non-intrinsic ABC protein 7 (NAP7)	67	SVIVSASSVS			√		√		Ace-ASSVSSAVDSDSLVEDR-COOH(score 137, L16111_1127_Stromae_PR110517A_24-28-10_602_1523_1_2.mgf, 883.4088/2+);	√	√		NA					1	68	cTP	plastid	ASSVSSAVDSDSLVEDRDDVGRIPL;ASSVSSAVDSDSLVEDR	4	4	8
ASSVSSLAGR	AT5G18210.1	NAD(P)-binding Rossmann-fold superfamily protein	2	____MASSVS	√						Ace-ASSVSSLAGR-COOH(score 67, L16079_1127_Stromae_PR110517A_28-32-4_374_1267_1_2.mgf, 488.7562/2+);	√	√		NA					43	45	cTP	plastid
ASSVTSPSSPSDVK	AT1G75330.1	ornithine carbamoyltransferase (OTC)	54	RVSCQASSVT			√				Ace-ASSVTSPSSPSDVK-COOH(score 67, L16107_1127_Stromae_PR110517A_24-28-6_176_1070_1_2.mgf, 695.8386/2+);	√	√		NA					1	53	cTP	plastid	ASSVTSPSSPSDVKGKSDLKD;ASSVTSPSSPS;ASSVTSPSSPSDVKGKSD	3	2	5
ASSVVTEASPTNLNSK	AT3G18890.1	NAD(P)-binding Rossmann-fold superfamily protein	64	SGPIRASSVV			√		√		Ace-ASSVVTEASPTNLNSK-COOH(score 94, L16893_1153_Petra_Chloroplast_invitro_N-ac_28-32-2_631_1745_1_2.mgf, 847.4339/2+);Ace-ASSVVTEASPTNLNSK-COOH(score 105, L16131_1128_Chloro_PR110517B_28-32-3_406_1448_1_2.mgf, 823.916/2+);				NA	√	√	√	0.83	1	65	cTP	plastid
ASSYADELVK	AT4G38970.1	fructose-bisphosphate aldolase 2 (FBA2)	48	LTVRAASSYA			√		√		Ace-ASSYADELVK-COOH(score 56, L16096_1127_Stromae_PR110517A_20-24-8_738_1611_1_2.mgf, 562.7771/2+);	√	√		NA					0	48	cTP	plastid	ASSYADELVKTAKTIASPGR	0	8	8
ASTDQSGQVGGEEVDSK	AT4G11960.1	PGR5-like B (PGRL1B)	50	LLPLKASTDQ			√		√		Ace-ASTDQSGQVGGEEVDSK-COOH(score 114, L16149_1128_Chloro_PR110517B_24-28-8_341_1186_1_2.mgf, 868.3849/2+);				NA	√	√			1	51	cTP	plastid
ASTEGLMPITR	AT5G01010.1	CONTAINS InterPro DOMAIN/s: GOLD (InterPro:IPR009038)	2	____MASTEG	√						Ace-ASTEGLMPITR-COOH(score 48, L16151_1128_Chloro_PR110517B_24-28-10_456_1469_1_2.mgf, 617.3108/2+);				NA	√	√					noTP	golgi	ASTEGLMPITRAFLASYY;ASTEGLMPITR;ASTEGLMPITRAF	11	0	11
ASTEVDSR	AT1G01960.1	embryo sac development arrest 10 (EDA10)	2	____MASTEV	√						Ace-ASTEVDSR-COOH(score 47, L16956_1154_Petra_Stroma_invitro_N-ac_24-28-5_84_900_1_2.mgf, 453.7118/2+);	√		√	1							noTP	cytosol
ASTLIAPEVEEK	AT1G62180.1	5'adenylylphosphosulfate reductase 2 (APR2)	67	SWVTRASTLI			√		√		Ace-ASTLIAPEVEEK-COOH(score 68, L16097_1127_Stromae_PR110517A_20-24-9_806_1681_1_2.mgf, 664.851/2+);	√	√		NA					1	68	cTP	plastid
ASTSTSAAVTSNSTNR	AT4G19390.1	Uncharacterised protein family (UPF0114)	78	STSTSASTST							Ace-ASTSTSAAVTSNSTNR-COOH(score 48, L16106_1127_Stromae_PR110517A_24-28-5_105_949_1_2.mgf, 798.877/2+);	√	√		NA					7	85	cTP	plastid
ASTVGLAPGLSR	AT1G31780.1	CONTAINS InterPro DOMAIN/s: Conserved oligomeric complex COG6 (InterPro:IPR010490)	2	____MASTVG	√						Ace-ASTVGLAPGLSR-COOH(score 55, L16162_1128_Chloro_PR110517B_20-24-8_542_1625_1_2.mgf, 585.8273/2+);				NA	√	√					noTP	cytosol	ASTVGLAPGLSRKLKKVL;ASTVGLAPGLSRKL;ASTVGLAPGLSR	8	0	8
ASVYIPVQNSEEEVR	AT2G06210.1	EARLY FLOWERING 8 (ELF8)	2	____MASVYI	√						Ace-ASVYIPVQNSEEEVR-COOH(score 61, L16135_1128_Chloro_PR110517B_28-32-7_554_1689_1_2.mgf, 881.437/2+);				NA	√	√					noTP	nucleus	ASVYIPVQNSEEEVR	4	0	4
ATAGGIISKILR	ATCG00540.1	photosynthetic electron transfer A (PETA)	208	NTVYNATAGG							Ace-ATAGGIISKILR-COOH(score 57, L16959_1154_Petra_Stroma_invitro_N-ac_24-28-8_1390_2761_1_2.mgf, 644.9011/2+);	√		√	0.9					172	36	SP	plastid
ATALKKNR	AT1G23290.1	RPL27AB	2	____MATALK	√						AcD3C13-ATALKKNR-COOH(score 56, L16941_1154_Petra_Stroma_invitro_N-ac_28-32-5_466_1408_1_2.mgf, 521.8365/2+);	√		√	0.01							noTP	cytosol	ATALKKNR	0	23	23
ATALTSDR	AT1G12520.1	copper chaperone for SOD1 (CCS)	68	VSSPMATALT			√				AcD3C13-ATALTSDR-COOH(score 66, L16973_1154_Petra_Stroma_invitro_N-ac_20-24-7_303_1241_1_2.mgf, 441.2374/2+);Ace-ATALTSDR-COOH(score 80, L16106_1127_Stromae_PR110517A_24-28-5_251_1149_1_2.mgf, 438.7247/2+);	√	√	√	0.21					0	68	cTP	plastid
ATAMAEDTSFEGDQLASMTTDDIGR	AT1G09100.1	26S proteasome AAA-ATPase subunit RPT5B (RPT5B)	2	____MATAMA	√						Ace-ATAMAEDTSFEGDQLASMTTDDIGR-COOH(score 54, L16955_1154_Petra_Stroma_invitro_N-ac_24-28-4_912_1963_1_3.mgf, 903.0504/3+);	√		√	1							noTP	cytosol,nucleus	ATAMAEDTSFEGDQLASMTTDDIGR	10	0	10
ATANSGGAISSTSSNSDPR	AT1G73060.1	Low PSII Accumulation 3 (LPA3)	26	RIRCGATANS			√				Ace-ATANSGGAISSTSSNSDPR-COOH(score 91, L16107_1127_Stromae_PR110517A_24-28-3_123_982_1_2.mgf, 911.4148/2+);	√	√		NA					1	25	cTP	plastid
ATASESSSSKR	AT4G17510.1	ubiquitin C-terminal hydrolase 3 (UCH3)	2	____MATASE	√						Ace-ATASESSSSKR-COOH(score 70, L16960_1154_Petra_Stroma_invitro_N-ac_24-28-9_53_827_1_2.mgf, 600.2965/2+);	√		√	1							noTP	cytosol	ATASESSSSKRWLPLESNP;ATASESSSSKR	19	0	19
ATATATSER	AT4G37460.1	SUPPRESSOR OF RPS4-RLD 1 (SRFR1)	2	____MATATA	√						Ace-ATATATSER-COOH(score 57, L16092_1127_Stromae_PR110517A_20-24-4_206_920_1_2.mgf, 475.2328/2+);	√	√		NA							noTP	cytosol	ATATATSERFELAKHCSSR;ATATATSER	4	0	4
ATAVPESAEEGDNSGK	AT5G33320.1	CAB UNDEREXPRESSED 1 (CUE1)	86	RFRTAATAVP			√		√		Ace-ATAVPESAEEGDNSGK-COOH(score 80, L16151_1128_Chloro_PR110517B_24-28-10_283_1191_1_2.mgf, 802.3583/2+);Ace-ATAVPESAEEGDNSGK-COOH(score 61, L16098_1127_Stromae_PR110517A_20-24-10_390_1181_1_2.mgf, 802.3584/2+);	√	√		NA	√	√			0	86	cTP	plastid	ATAVPESAEEG	2	3	5
ATDDFFSLQR	AT1G23960.1	Protein of unknown function (DUF626)	2	____MATDDF	√						Ace-ATDDFFSLQR-COOH(score 52, L16110_1127_Stromae_PR110517A_24-28-9_815_1831_1_2.mgf, 621.2939/2+);	√	√		NA							noTP	cytosol
ATDDVNEPLPAAAELPATEAEK	AT5G35620.1	LOSS OF SUSCEPTIBILITY TO POTYVIRUS 1 (LSP1)	2	____MATDDV	√						Ace-ATDDVNEPLPAAAELPATEAEK-COOH(score 67, L16146_1128_Chloro_PR110517B_24-28-5_913_1967_1_2.mgf, 1147.5569/2+);Ace-ATDDVNEPLPAAAELPATEAEK-COOH(score 101, L16093_1127_Stromae_PR110517A_20-24-5_893_1774_1_2.mgf, 1147.5568/2+);	√	√		NA	√	√					noTP	cytosol	ATDDVNEPLPAAAELPATEAEKQPHKLER;ATDDVNEPLPAAAELPATEAEKQPHKL;ATDDVNEPLPAAAELPATE	18	0	18
ATDVESTEDTQPDPETTQSESGTDPDQFESR	AT3G12345.1	unknown protein	33	IFTVHATDVE			√		√		Ace-ATDVESTEDTQPDPETTQSESGTDPDQFESR-COOH(score 40, L16135_1128_Chloro_PR110517B_28-32-7_378_1420_1_3.mgf, 1147.8138/3+);				NA	√	√			1	34	cTP	plastid
ATEDDGELSAR	AT3G55630.1	DHFS-FPGS homolog D (DFD)	2	____MATEDD	√						Ace-ATEDDGELSAR-COOH(score 41, L16959_1154_Petra_Stroma_invitro_N-ac_24-28-8_282_1209_1_2.mgf, 603.2675/2+);Ace-ATEDDGELSAR-COOH(score 53, L16147_1128_Chloro_PR110517B_24-28-6_556_1339_1_2.mgf, 603.2678/2+);Ace-ATEDDGELSAR-COOH(score 57, L16093_1127_Stromae_PR110517A_20-24-5_448_1204_1_2.mgf, 603.2677/2+);	√	√	√	1	√	√					noTP	mitochondrion
ATEDVQDPR	AT1G27450.1	adenine phosphoribosyl transferase 1 (APT1)	62	RDSEMATEDV			√				Ace-ATEDVQDPR-COOH(score 63, L16939_1154_Petra_Stroma_invitro_N-ac_28-32-3_222_1082_1_2.mgf, 536.7489/2+);Ace-ATEDVQDPR-COOH(score 61, L16150_1128_Chloro_PR110517B_24-28-9_304_1138_1_2.mgf, 536.7487/2+);Ace-ATEDVQDPR-COOH(score 56, L16097_1127_Stromae_PR110517A_20-24-9_352_1100_1_2.mgf, 536.7488/2+);	√	√	√	1	√	√			2	60	cTP	cytosol	ATEDVQDPR	22	0	22
ATEGVVPSAQDIAAEFVR	AT1G69250.1	Nuclear transport factor 2 (NTF2) family protein with RNA binding (RRM-RBD-RNP motifs) domain	2	____MATEGV	√						Ace-ATEGVVPSAQDIAAEFVR-COOH(score 54, L16939_1154_Petra_Stroma_invitro_N-ac_28-32-3_1397_2625_1_2.mgf, 951.4848/2+);	√		√	0.99							noTP	nucleus	ATEGVVPSAQDIAAEFVR;ATEGVVPSAQ;ATEGVVPSAQDIAAEF	48	0	48
ATENLTDKNVVFR	AT5G46750.1	ARF-GAP domain 9 (AGD9)	2	____MATENL	√						Ace-ATENLTDKNVVFR-COOH(score 52, L16972_1154_Petra_Stroma_invitro_N-ac_20-24-6_931_2013_1_2.mgf, 798.4231/2+);	√		√	1							noTP	golgi	ATENLTDKNVVFRKLKSKSE;ATENLTDKNVVFR	2	0	2
ATESSSPSSVR	AT1G54210.1	AUTOPHAGY 12 A (ATG12A)	2	____MATESS	√						Ace-ATESSSPSSVR-COOH(score 49, L16131_1128_Chloro_PR110517B_28-32-3_47_886_1_2.mgf, 575.2728/2+);				NA	√	√					noTP	cytosol	ATESSSPSSVR	3	0	3
ATESYEAAIK	AT1G70410.1	beta carbonic anhydrase 4 (BCA4)	2	____MATESY	√						Ace-ATESYEAAIK-COOH(score 58, L16110_1127_Stromae_PR110517A_24-28-9_433_1320_1_2.mgf, 562.7772/2+);	√	√		NA							noTP	plasma membrane
ATETQIR	AT4G09670.1	Oxidoreductase family protein	2	____MATETQ	√						Ace-ATETQIR-COOH(score 62, L16080_1127_Stromae_PR110517A_28-32-5_158_992_1_2.mgf, 430.7273/2+);	√	√		NA							noTP	cytosol	ATETQIRIGVMGCA;ATETQIR	6	0	6
ATGQLFSR	AT3G06650.1	ATP-citrate lyase B-1 (ACLB-1)	2	____MATGQL	√						Ace-ATGQLFSR-COOH(score 54, L16106_1127_Stromae_PR110517A_24-28-5_491_1444_1_2.mgf, 461.243/2+);	√	√		NA							noTP	cytosol	ATGQLFSRNTQALFYNYKQLPIQRMLD;ATGQLFSR	2	0	2
ATITVVKAR	AT2G36530.1	LOW EXPRESSION OF OSMOTICALLY RESPONSIVE GENES 2 (LOS2)	2	____MATITV	√						Ace-ATITVVKAR-COOH(score 53, L16972_1154_Petra_Stroma_invitro_N-ac_20-24-6_663_1673_1_2.mgf, 524.3291/2+);	√		√	1							noTP	cytosol	ATITVVKARQIFDSRGNPTVEV;ATITVVKARQIFD;ATITVVKARQIF;ATITVVKARQIFDSRGNPTVE;ATITVVKAR	174	0	174
ATLKVSDSVPAPSDDAEQLR	AT1G35720.1	annexin 1 (ANNAT1)	2	____MATLKV	√						Ace-ATLKVSDSVPAPSDDAEQLR-COOH(score 114, L16940_1154_Petra_Stroma_invitro_N-ac_28-32-4_969_2009_1_2.mgf, 1094.56/2+);	√		√	1							noTP	peroxisome	ATLKVSDSVPAPSDDAEQLRTAF;ATLKVSDSVPAPSDDAEQLR;ATLKVSDSVPAPSDDAEQL;ATLKVSDSVPAPSDDAE;ATLKVSDSVPAPSDD	139	0	139
ATNGSASSAQLSQKEADVR	AT1G72370.1	40s ribosomal protein SA (P40)	2	____MATNGS	√						Ace-ATNGSASSAQLSQKEADVR-COOH(score 145, L16953_1154_Petra_Stroma_invitro_N-ac_24-28-2_456_1444_1_2.mgf, 1004.9985/2+);	√		√	1							noTP	cytosol	ATNGSASSAQLSQKEADVR;ATNGSASSAQLSQKE;ATNGSASSAQLSQKEA;ATNGSASSAQL	96	0	96
ATNNDFGAFIEK	AT1G08980.1	amidase 1 (AMI1)	2	____MATNND	√						Ace-ATNNDFGAFIEK-COOH(score 52, L16107_1127_Stromae_PR110517A_24-28-3_651_1674_1_2.mgf, 684.8252/2+);	√	√		NA							noTP	cytosol
ATNPKVYFDMTVGGKSAGR	AT2G16600.1	rotamase CYP 3 (ROC3)	2	____MATNPK	√						Ace-ATNPKVYFDMTVGGKSAGR-COOH(score 81, L16960_1154_Petra_Stroma_invitro_N-ac_24-28-9_1136_2292_1_2.mgf, 1076.0471/2+);	√		√	1							noTP	cytosol	ATNPKVYFDMTVGGKSAGRIVME;ATNPKVYFDMTVGGK;ATNPKVYFD;ATNPKVYF;ATNPKVY;ATNPKVYFDMTVGGKSAGR	241	0	241
ATNSDNNVNLSR	AT5G07630.1	lipid transporters	91	SPNKMATNSD							Ace-ATNSDNNVNLSR-COOH(score 44, L16158_1128_Chloro_PR110517B_20-24-4_167_1053_1_2.mgf, 673.8185/2+);				NA	√	√					noTP	plasma membrane
ATPGASSAR	AT4G09000.1	general regulatory factor 1 (GRF1)	2	____MATPGA	√						Ace-ATPGASSAR-COOH(score 50, L16077_1127_Stromae_PR110517A_28-32-2_27_784_1_2.mgf, 430.2172/2+);	√	√		NA							noTP	cytosol	ATPGASSARDEFVYMAKLAEQAER;ATPGASSARDEF;ATPGASSARDE;ATPGASSAR	27	0	27
ATPIQASSSSTIGETSDGLK	AT2G39080.1	NAD(P)-binding Rossmann-fold superfamily protein	60	TSSLMATPIQ		√				59	Ace-ATPIQASSSSTIGETSDGLK-COOH(score 112, L16098_1127_Stromae_PR110517A_20-24-10_650_1532_1_2.mgf, 996.4936/2+);	√	√		NA					6	66	luTP	plastid	ATPIQASSSSTIGETS;ATPIQASSSSTIGE	3	0	3
ATPMVEDTSSFEEDQLASMSTEDITR	AT3G05530.1	regulatory particle triple-A ATPase 5A (RPT5A)	2	____MATPMV	√						Ace-ATPMVEDTSSFEEDQLASMSTEDITR-COOH(score 42, L16958_1154_Petra_Stroma_invitro_N-ac_24-28-7_932_2016_1_3.mgf, 988.7595/3+);	√		√	0.84							noTP	cytosol,nucleus	ATPMVEDTSSFEEDQLASMSTEDITR	8	0	8
ATQISKKR	AT2G31610.1	Ribosomal protein S3 family protein	2	____MATQIS	√						Ace-ATQISKKR-COOH(score 64, L16959_1154_Petra_Stroma_invitro_N-ac_24-28-8_320_1256_1_2.mgf, 534.329/2+);	√		√	1							noTP	cytosol	ATQISKKRKFVADGVFYAE;ATQISKKRKF;ATQISKKRKFVAD;ATQISKKR;ATQISKKRKFVA	42	0	42
ATQPATESVQCFGR	AT2G09990.1	Ribosomal protein S5 domain 2-like superfamily protein	2	____MATQPA	√						Ace-ATQPATESVQCFGR-COOH(score 72, L16940_1154_Petra_Stroma_invitro_N-ac_28-32-4_635_1602_1_2.mgf, 797.3713/2+);Ace-ATQPATESVQCFGR-COOH(score 80, L16131_1128_Chloro_PR110517B_28-32-3_386_1420_1_2.mgf, 797.3709/2+);Ace-ATQPATESVQCFGR-COOH(score 97, L16078_1127_Stromae_PR110517A_28-32-3_460_1361_1_2.mgf, 797.3705/2+);	√	√	√	1	√	√					noTP	cytosol	ATQPATESVQCFGR;ATQPATESVQCF	23	0	23
ATQTVEDSSR	ATCG00710.1	photosystem II reaction center protein H (PSBH)	2	____MATQTV	√						AcD3C13-ATQTVEDSSR-COOH(score 75, L16907_1153_Petra_Chloroplast_invitro_N-ac_24-28-1_109_963_1_2.mgf, 570.7783/2+);AcD3C13-ATQTVEDSSR-COOH(score 65, L16960_1154_Petra_Stroma_invitro_N-ac_24-28-9_141_997_1_2.mgf, 570.7776/2+);Ace-ATQTVEDSSR-COOH(score 56, L16148_1128_Chloro_PR110517B_24-28-7_345_1121_1_2.mgf, 568.2649/2+);	√		√	0.04	√	√	√	0			noTP	plastid	ATQTVEDSSR	0	2	2
ATSEAEYESDPEELNR	AT1G15280.1	CASC3/Barentsz eIF4AIII binding	2	____MATSEA	√						Ace-ATSEAEYESDPEELNR-COOH(score 61, L16083_1127_Stromae_PR110517A_28-32-8_343_1269_1_2.mgf, 941.4039/2+);	√	√		NA							noTP	nucleus	ATSEAEYESDPEELNRSL;ATSEAEYESDPEELNR	11	0	11
ATSEGEISEK	AT2G47400.1	CP12 domain-containing protein 1 (CP12-1)	47	MVVVKATSEG			√		√		Ace-ATSEGEISEK-COOH(score 73, L16091_1127_Stromae_PR110517A_20-24-3_245_1030_1_2.mgf, 546.7563/2+);	√	√		NA					1	48	cTP	plastid
ATSGGLGVTCSGGDK	AT5G35360.1	acetyl Co-enzyme a carboxylase biotin carboxylase subunit (CAC2)	62	KKLKRATSGG							Ace-ATSGGLGVTCSGGDK-COOH(score 57, L16092_1127_Stromae_PR110517A_20-24-4_445_1271_1_2.mgf, 704.8225/2+);	√	√		NA					10	72	cTP	plastid
ATSGTYVTEVPLK	AT1G14950.1	Polyketide cyclase/dehydrase and lipid transport superfamily protein	2	____MATSGT	√						Ace-ATSGTYVTEVPLK-COOH(score 65, L16084_1127_Stromae_PR110517A_28-32-9_518_1497_1_2.mgf, 704.3723/2+);	√	√		NA							noTP	cytosol
ATSKKMITR	AT1G61150.1	LisH and RanBPM domains containing protein	19	DDEDMATSKK							Ace-ATSKKMITR-COOH(score 49, L16958_1154_Petra_Stroma_invitro_N-ac_24-28-7_319_1257_1_2.mgf, 594.3415/2+);	√		√	1							noTP	nucleus	ATSKKMITRE;ATSKKMITR	4	0	4
ATTASSAANSASR	AT5G66100.1	winged-helix DNA-binding transcription factor family protein	3	___MMATTAS							Ace-ATTASSAANSASR-COOH(score 83, L16969_1154_Petra_Stroma_invitro_N-ac_20-24-3_81_922_1_2.mgf, 618.7944/2+);Ace-ATTASSAANSASR-COOH(score 114, L16084_1127_Stromae_PR110517A_28-32-9_49_871_1_2.mgf, 618.7945/2+);	√	√	√	1							noTP	plastid	ATTASSAANSASRFSI;ATTASSAANSASR	7	0	7
ATTEDTPASAGPR	AT3G06480.1	DEAD box RNA helicase family protein	2	____MATTED	√						Ace-ATTEDTPASAGPR-COOH(score 45, L16943_1154_Petra_Stroma_invitro_N-ac_28-32-7_411_1204_1_2.mgf, 658.3101/2+);Ace-ATTEDTPASAGPR-COOH(score 52, L16133_1128_Chloro_PR110517B_28-32-5_159_1021_1_2.mgf, 658.3099/2+);Ace-ATTEDTPASAGPR-COOH(score 45, L16080_1127_Stromae_PR110517A_28-32-5_161_995_1_2.mgf, 658.3101/2+);	√	√	√	0.98	√	√					noTP	nucleus	ATTEDTPASAGPR	3	0	3
ATTEVTNGR	AT3G02630.1	Plant stearoyl-acyl-carrier-protein desaturase family protein	39	STIRSATTEV			√		√		AcD3C13-ATTEVTNGR-COOH(score 76, L16943_1154_Petra_Stroma_invitro_N-ac_28-32-7_338_1118_1_2.mgf, 498.2588/2+);Ace-ATTEVTNGR-COOH(score 52, L16080_1127_Stromae_PR110517A_28-32-5_114_937_1_2.mgf, 495.7461/2+);	√	√	√	0.09					0	39	cTP	plastid	ATTEVTNGR	1	7	8
ATTGTAAVATGTSTVKR	AT4G28440.1	Nucleic acid-binding, OB-fold-like protein	2	____MATTGT	√						Ace-ATTGTAAVATGTSTVKR-COOH(score 107, L16940_1154_Petra_Stroma_invitro_N-ac_28-32-4_519_1448_1_2.mgf, 841.4582/2+);	√		√	1					71	73	cTP	cytosol	ATTGTAAVATGTSTVKRKPVFVKVE;ATTGTAAVATGTSTVKR;ATTGTAAVATGTSTVKRKPVF	90	0	90
ATVAPPADQATDLLQK	AT3G13460.1	evolutionarily conserved C-terminal region 2 (ECT2)	2	____MATVAP	√						Ace-ATVAPPADQATDLLQK-COOH(score 50, L16135_1128_Chloro_PR110517B_28-32-7_573_1716_1_2.mgf, 840.9449/2+);Ace-ATVAPPADQATDLLQK-COOH(score 55, L16082_1127_Stromae_PR110517A_28-32-7_596_1589_1_2.mgf, 840.9444/2+);	√	√		NA	√	√					noTP	cytosol	ATVAPPADQATDLLQKL;ATVAPPADQATD	6	0	6
ATVDSDYSSK	AT1G11430.1	plastid developmental protein DAG, putative	60	AIVKAATVDS			√				Ace-ATVDSDYSSK-COOH(score 54, L16080_1127_Stromae_PR110517A_28-32-5_176_1014_1_2.mgf, 557.7486/2+);	√	√		NA					0	60	cTP	plastid	ATVDSDYSSKRSNSNEQRE;ATVDSDYSSKR;ATVDSDYSSKRSNSNE	1	7	8
ATVDSDYSSKR	AT1G11430.1	plastid developmental protein DAG, putative	60	AIVKAATVDS			√				AcD3C13-ATVDSDYSSKR-COOH(score 73, L16923_1153_Petra_Chloroplast_invitro_N-ac_20-24-2_64_1037_1_2.mgf, 661.8301/2+);Ace-ATVDSDYSSKR-COOH(score 81, L16972_1154_Petra_Stroma_invitro_N-ac_20-24-6_310_1239_1_2.mgf, 659.3179/2+);	√		√	0.1	√		√	0.08	0	60	cTP	plastid	ATVDSDYSSKRSNSNEQRE;ATVDSDYSSKR;ATVDSDYSSKRSNSNE	1	7	8
AVAADAAETK	AT3G54050.1	high cyclic electron flow 1 (HCEF1)	60	GVRCMAVAAD			√				Ace-AVAADAAETK-COOH(score 55, L16150_1128_Chloro_PR110517B_24-28-9_357_1208_1_2.mgf, 494.7508/2+);Ace-AVAADAAETK-COOH(score 95, L16097_1127_Stromae_PR110517A_20-24-9_397_1155_1_2.mgf, 494.7506/2+);	√	√		NA	√	√			0	60	cTP	plastid	AVAADAAETKTAARKKSGY;AVAADAAETKTAAR	16	13	29
AVAADAAETKTAAR	AT3G54050.1	high cyclic electron flow 1 (HCEF1)	60	GVRCMAVAAD			√		√		Ace-AVAADAAETKTAAR-COOH(score 119, L16954_1154_Petra_Stroma_invitro_N-ac_24-28-3_520_1497_1_2.mgf, 717.8808/2+);	√		√	0.38					0	60	cTP	plastid	AVAADAAETKTAARKKSGY;AVAADAAETKTAAR	16	13	29
AVAGTAVSDQTEGGGDVLLNPEEEK	AT2G24820.1	translocon at the inner envelope membrane of chloroplasts 55-II (TIC55-II)	51	LLRRSAVAGT			√		√		Ace-AVAGTAVSDQTEGGGDVLLNPEEEK-COOH(score 87, L16093_1127_Stromae_PR110517A_20-24-5_883_1761_1_3.mgf, 843.4053/3+);	√	√		NA					0	51	cTP	plastid
AVASGETSAR	AT2G46910.1	Plastid-lipid associated protein PAP / fibrillin family protein	42	FSCRVAVASG			√		√		Ace-AVASGETSAR-COOH(score 56, L16150_1128_Chloro_PR110517B_24-28-9_223_1021_1_2.mgf, 495.7461/2+);Ace-AVASGETSAR-COOH(score 73, L16097_1127_Stromae_PR110517A_20-24-9_277_1005_1_2.mgf, 495.7463/2+);	√	√		NA	√	√			1	43	cTP	plastid	AVASGETSAR	1	1	2
AVASPGKKR	AT1G80560.1	isopropylmalate dehydrogenase 2 (IMD2)	34	FRVRCAVASP			√		√		AcD3C13-AVASPGKKR-COOH(score 60, L16955_1154_Petra_Stroma_invitro_N-ac_24-28-4_263_1149_1_2.mgf, 527.8366/2+);AcD3C13-AVASPGKKR-COOH(score 40, L16907_1153_Petra_Chloroplast_invitro_N-ac_24-28-1_241_1135_1_2.mgf, 527.8367/2+);	√		√	0.21	√		√	0.64	0	34	cTP	plastid	AVASPGKKRYTITLLPG;AVASPGKKRY;AVASPGKKR	6	19	25
AVATPNSVLSEEAFK	AT5G26742.1	embryo defective 1138 (emb1138)	61	LLVPSAVATP			√		√		Ace-AVATPNSVLSEEAFK-COOH(score 83, L16108_1127_Stromae_PR110517A_24-28-7_699_1712_1_2.mgf, 802.913/2+);	√	√		NA					0	61	cTP	plastid	AVATPNSVLSEEAFKSL;AVATPNSVLSEE	0	3	3
AVATQPAPLYPDVGQDEAEK	AT3G19170.1	presequence protease 1 (PREP1)	85	RLSVRAVATQ			√		√		Ace-AVATQPAPLYPDVGQDEAEK-COOH(score 49, L16079_1127_Stromae_PR110517A_28-32-4_609_1585_1_2.mgf, 1071.0247/2+);	√	√		NA					1	86	cTP	mitochondrion,plastid	AVATQPAPLYPDVGQDE	0	2	2
AVDEDIDLK	AT4G24750.1	Rhodanese/Cell cycle control phosphatase superfamily protein	59	VVRMQAVDED			√				Ace-AVDEDIDLK-COOH(score 69, L16157_1128_Chloro_PR110517B_20-24-3_420_1511_1_2.mgf, 530.2636/2+);				NA	√	√			1	58	cTP	plastid	AVDEDIDLKQMR	1	1	2
AVDEDIDLKQMR	AT4G24750.1	Rhodanese/Cell cycle control phosphatase superfamily protein	59	VVRMQAVDED			√				Ace-AVDEDIDLKQMR-COOH(score 82, L16907_1153_Petra_Chloroplast_invitro_N-ac_24-28-1_792_1824_1_2.mgf, 769.3803/2+);				NA	√		√	0.54	1	58	cTP	plastid	AVDEDIDLKQMR	1	1	2
AVDIGGVAIAR	AT3G58140.1	phenylalanyl-tRNA synthetase class IIc family protein	54	YPIVSAVDIG			√		√		Ace-AVDIGGVAIAR-COOH(score 83, L16976_1154_Petra_Stroma_invitro_N-ac_20-24-10_603_1792_1_2.mgf, 542.3114/2+);Ace-AVDIGGVAIAR-COOH(score 102, L16109_1127_Stromae_PR110517A_24-28-8_705_1692_1_2.mgf, 542.3116/2+);	√	√	√	0.17					0	54	cTP	plastid	AVDIGGVAIARNDVVRE;AVDIGGVAIAR	3	6	9
AVDLLSENSNMSPR	AT1G67050.1	unknown protein	2	____MAVDLL	√						Ace-AVDLLSENSNMSPR-COOH(score 70, L16945_1154_Petra_Stroma_invitro_N-ac_28-32-9_839_1924_1_2.mgf, 795.8756/2+);Ace-AVDLLSENSNMSPR-COOH(score 52, L16082_1127_Stromae_PR110517A_28-32-7_605_1601_1_2.mgf, 795.8756/2+);	√	√	√	1							noTP	nucleus	AVDLLSENSNMSPR	2	0	2
AVEMASQSQVLVEEK	AT5G65940.1	beta-hydroxyisobutyryl-CoA hydrolase 1 (CHY1)	2	____MAVEMA	√						Ace-AVEMASQSQVLVEEK-COOH(score 86, L16091_1127_Stromae_PR110517A_20-24-3_483_1403_1_2.mgf, 853.4195/2+);	√	√		NA							noTP	peroxisome	AVEMASQSQVLVEEKSSVR	48	0	48
AVGGKTGNGER	AT4G20010.1	plastid transcriptionally active 9 (PTAC9)	42	LYTAAAVGGK				√	√		Ace-AVGGKTGNGER-COOH(score 79, L16968_1154_Petra_Stroma_invitro_N-ac_20-24-2_123_975_1_2.mgf, 567.796/2+);	√		√	0.18					3	39	mTP	plastid	AVGGKTGNGER;AVGGKTGNGE	1	3	4
AVGKNKR	AT3G04840.1	Ribosomal protein S3Ae	2	____MAVGKN	√						AcD3C13-AVGKNKR-COOH(score 45, L16975_1154_Petra_Stroma_invitro_N-ac_20-24-9_88_973_1_2.mgf, 457.2967/2+);	√		√	0							noTP	cytosol	AVGKNKRISKGRKGGKKKAV;AVGKNKR	0	10	10
AVLSEVSDQTR	AT1G31190.1	myo-inositol monophosphatase like 1 (IMPL1)	60	RLQTKAVLSE			√		√		Ace-AVLSEVSDQTR-COOH(score 59, L16096_1127_Stromae_PR110517A_20-24-8_795_1680_1_2.mgf, 623.8174/2+);	√	√		NA					1	61	cTP	plastid	AVLSEVSDQTR	1	1	2
AVLSGDGTALTTDSK	AT4G24830.1	arginosuccinate synthase family	74	NQAIRAVLSG			√		√		Ace-AVLSGDGTALTTDSK-COOH(score 83, L16098_1127_Stromae_PR110517A_20-24-10_703_1595_1_2.mgf, 739.3734/2+);	√	√		NA					1	75	cTP	plastid	AVLSGDGTALTTDSKEAGLRGKL;AVLSGDGTALTTDSKE;AVLSGDGTALTTDSKEAGLR	1	12	13
AVLSSADR	AT3G51840.1	acyl-CoA oxidase 4 (ACX4)	2	____MAVLSS	√						AcD3C13-AVLSSADR-COOH(score 55, L16953_1154_Petra_Stroma_invitro_N-ac_24-28-2_409_1386_1_2.mgf, 433.24/2+);	√		√	0.23							noTP	peroxisome	AVLSSADRASNE;AVLSSADR	4	5	9
AVPLLTKKVVKKR	AT4G18100.1	Ribosomal protein L32e	2	____MAVPLL	√						AcD3C13-AVPLLTKKVVKKR-COOH(score 70, L16956_1154_Petra_Stroma_invitro_N-ac_24-28-5_1327_2590_1_2.mgf, 858.0994/2+);	√		√	0.01							noTP	cytosol	AVPLLTKKVVKKRSAKFIRPQSD;AVPLLTKKVVKKRSAKFIRPQS;AVPLLTKK;AVPLLTKKVVK	0	8	8
AVSDFAASPSTSISR	AT3G52155.1	Phosphoglycerate mutase family protein	29	TAPLRAVSDF							Ace-AVSDFAASPSTSISR-COOH(score 62, L16970_1154_Petra_Stroma_invitro_N-ac_20-24-4_802_1819_1_2.mgf, 769.3793/2+);Ace-AVSDFAASPSTSISR-COOH(score 80, L16106_1127_Stromae_PR110517A_24-28-2_442_1460_1_2.mgf, 769.3787/2+);	√	√	√	0.65					22	51	cTP	plastid	AVSDFAASPSTSISR	1	1	2
AVSGNGLFTQTNPEVR	AT5G13630.1	GENOMES UNCOUPLED 5 (GUN5)	50	FKVKSAVSGN			√		√		Ace-AVSGNGLFTQTNPEVR-COOH(score 85, L16953_1154_Petra_Stroma_invitro_N-ac_24-28-2_852_1931_1_2.mgf, 866.4375/2+);Ace-AVSGNGLFTQTNPEVR-COOH(score 95, L16109_1127_Stromae_PR110517A_24-28-8_640_1607_1_2.mgf, 866.4368/2+);	√	√	√	0.84					0	50	cTP	plastid	AVSGNGLFTQTNPEVR;AVSGNGLFTQTNPE	3	0	3
AVTMTDSNDAGMDAVQR	AT5G16440.1	isopentenyl diphosphate isomerase 1 (IPP1)	56	VRAFSAVTMT			√			60	AcD3C13-AVTMTDSNDAGMDAVQR-COOH(score 98, L16943_1154_Petra_Stroma_invitro_N-ac_28-32-7_494_1305_1_2.mgf, 930.9072/2+);Ace-AVTMTDSNDAGMDAVQR-COOH(score 106, L16080_1127_Stromae_PR110517A_28-32-5_223_1069_1_2.mgf, 928.3943/2+);	√	√	√	0.27					2	54	cTP	plastid	AVTMTDSNDAGMDAVQRRLMFE;AVTMTDSNDAGMDAVQR;AVTMTDSNDAGMDAVQRRL	3	24	27
AVTNNSGTTEISDNETAPR	AT5G08740.1	NAD(P)H dehydrogenase C1 (NDC1)	53	LYLSRAVTNN			√		√		Ace-AVTNNSGTTEISDNETAPR-COOH(score 57, L16157_1128_Chloro_PR110517B_20-24-3_178_1179_1_2.mgf, 1009.9674/2+);				NA	√	√			1	54	cTP	mitochondrion,plastid	AVTNNSGTTEISDNETAPR	0	2	2
AVTQSSSQATFPAAMQR	AT1G26220.1	Acyl-CoA N-acyltransferases (NAT) superfamily protein	25	LNPQNAVTQS							Ace-AVTQSSSQATFPAAMQR-COOH(score 66, L16944_1154_Petra_Stroma_invitro_N-ac_28-32-8_511_1469_1_2.mgf, 919.9396/2+);Ace-AVTQSSSQATFPAAMQR-COOH(score 68, L16081_1127_Stromae_PR110517A_28-32-6_373_1264_1_2.mgf, 919.939/2+);	√	√	√	1							noTP	plastid
AVTTSTPVR	AT1G42970.1	glyceraldehyde-3-phosphate dehydrogenase B subunit (GAPB)	67	QIIPKAVTTS							AcD3C13-AVTTSTPVR-COOH(score 46, L16955_1154_Petra_Stroma_invitro_N-ac_24-28-4_315_1233_1_2.mgf, 489.7819/2+);Ace-AVTTSTPVR-COOH(score 55, L16111_1127_Stromae_PR110517A_24-28-10_300_1135_1_2.mgf, 487.2693/2+);	√	√	√	0.06					20	47	cTP	plastid	AVTTSTPVRGE;AVTTSTPVR	0	5	5
AYDTSDDQQDITR	AT2G39730.1	rubisco activase (RCA)	75	RWRGLAYDTS							AcD3C13-AYDTSDDQQDITR-COOH(score 92, L16892_1153_Petra_Chloroplast_invitro_N-ac_28-32-1_112_1099_1_2.mgf, 787.85/2+);AcD3C13-AYDTSDDQQDITR-COOH(score 90, L16942_1154_Petra_Stroma_invitro_N-ac_28-32-6_418_1320_1_2.mgf, 787.8495/2+);Ace-AYDTSDDQQDITR-COOH(score 51, L16079_1127_Stromae_PR110517A_28-32-4_319_1175_1_2.mgf, 785.3368/2+);	√	√	√	0	√		√	0	15	60	cTP	plastid
AYGSSSDSSADSSTPPNGTR	AT1G63610.1	unknown protein	61	VLRVKAYGSS			√		√		Ace-AYGSSSDSSADSSTPPNGTR-COOH(score 79, L16945_1154_Petra_Stroma_invitro_N-ac_28-32-9_178_1051_1_2.mgf, 993.4206/2+);Ace-AYGSSSDSSADSSTPPNGTR-COOH(score 52, L16083_1127_Stromae_PR110517A_28-32-8_109_959_1_2.mgf, 993.4198/2+);	√	√	√	0.42					0	61	cTP	plastid
CVAVEQK	AT5G08280.1	hydroxymethylbilane synthase (HEMC)	63	GFVKACVAVE			√				Ace-CVAVEQK-COOH(score 46, L16082_1127_Stromae_PR110517A_28-32-7_132_986_1_2.mgf, 438.2181/2+);	√	√		NA					0	63	cTP	plastid	CVAVEQKTR	1	2	3
CVAVEQKTR	AT5G08280.1	hydroxymethylbilane synthase (HEMC)	63	GFVKACVAVE			√				Ace-CVAVEQKTR-COOH(score 82, L16955_1154_Petra_Stroma_invitro_N-ac_24-28-4_416_1363_1_2.mgf, 590.3107/2+);	√		√	0.88					0	63	cTP	plastid	CVAVEQKTR	1	2	3
DGQLAR	AT5G12350.1	Regulator of chromosome condensation (RCC1) family with FYVE zinc finger domain	755	FDSRSDGQLA							Ace-DGQLAR-COOH(score 52, L16942_1154_Petra_Stroma_invitro_N-ac_28-32-6_141_974_1_2.mgf, 351.1831/2+);	√		√	0.98							noTP	nucleus
DLTVEILSR	AT2G15640.1	F-box family protein	9	STITNDLTVE							Ace-DLTVEILSR-COOH(score 52, L16960_1154_Petra_Stroma_invitro_N-ac_24-28-9_1312_2609_1_2.mgf, 544.3034/2+);	√		√	1							noTP	cytosol,plastid
DLVGEILSR	AT1G59680.1	embryo sac development arrest 1 (EDA1)	7	SDLSVDLVGE							Ace-DLVGEILSR-COOH(score 50, L16975_1154_Petra_Stroma_invitro_N-ac_20-24-9_1174_2362_1_2.mgf, 522.2902/2+);	√		√	1							noTP	plasma membrane
DLVGVLEDAIR	AT1G55490.1	chaperonin 60 beta (CPN60B)	286	ITNARDLVGV							AcD3C13-DLVGVLEDAIR-COOH(score 77, L16942_1154_Petra_Stroma_invitro_N-ac_28-32-6_1551_2964_1_2.mgf, 623.8532/2+);	√		√	0					231	55	cTP	plastid
DTDILAAFR	ATCG00490.1	RBCL	33	EYETKDTDIL							AcD3C13-DTDILAAFR-COOH(score 46, L16939_1154_Petra_Stroma_invitro_N-ac_28-32-3_1363_2565_1_2.mgf, 534.7875/2+);Ace-DTDILAAFR-COOH(score 58, L16097_1127_Stromae_PR110517A_20-24-9_1099_2099_1_2.mgf, 532.2746/2+);	√	√	√	0.03							noTP	plastid
EAEPTTTTSLVPANQR	AT1G78630.1	embryo defective 1473 (emb1473)	58	LQVKCEAEPT			√		√		AcD3C13-EAEPTTTTSLVPANQR-COOH(score 50, L16959_1154_Petra_Stroma_invitro_N-ac_24-28-8_510_1511_1_2.mgf, 881.4527/2+);Ace-EAEPTTTTSLVPANQR-COOH(score 42, L16094_1127_Stromae_PR110517A_20-24-6_647_1475_1_2.mgf, 878.9396/2+);	√	√	√	0					0	58	cTP	plastid	EAEPTTTTSLVPANQR	0	2	2
EATEVSSSSSVSTPGR	AT1G71500.1	Rieske (2Fe-2S) domain-containing protein	64	GNVRCEATEV			√		√		AcD3C13-EATEVSSSSSVSTPGR-COOH(score 64, L16972_1154_Petra_Stroma_invitro_N-ac_20-24-6_265_1183_1_2.mgf, 814.3922/2+);Ace-EATEVSSSSSVSTPGR-COOH(score 52, L16105_1127_Stromae_PR110517A_24-28-4_206_1092_1_2.mgf, 811.8794/2+);	√	√	√	0.12					0	64	cTP	plastid
EGGGGINPEIR	AT5G51720.1	2 iron, 2 sulfur cluster binding	41	VVVRAEGGGG			√				AcD3C13-EGGGGINPEIR-COOH(score 114, L16975_1154_Petra_Stroma_invitro_N-ac_20-24-9_392_1368_1_2.mgf, 573.2984/2+);AcD3C13-EGGGGINPEIR-COOH(score 46, L16925_1153_Petra_Chloroplast_invitro_N-ac_20-24-4_302_1288_1_2.mgf, 573.2985/2+);Ace-EGGGGINPEIR-COOH(score 61, L16107_1127_Stromae_PR110517A_24-28-6_325_1251_1_2.mgf, 570.7859/2+);	√	√	√	0	√		√	0.03	0	41	cTP	plastid
EVDYLIR	AT1G67090.1	ribulose bisphosphate carboxylase small chain 1A (RBCS1A)	84	SELAKEVDYL							Ace-EVDYLIR-COOH(score 57, L16083_1127_Stromae_PR110517A_28-32-8_674_1688_1_2.mgf, 475.253/2+);	√	√		NA					28	56	cTP	plastid
FANASIEMSQTQESAIR	AT5G45390.1	CLP protease P4 (CLPP4)	58	PSPLRFANAS			√		√		Ace-FANASIEMSQTQESAIR-COOH(score 97, L16080_1127_Stromae_PR110517A_28-32-5_533_1508_1_2.mgf, 970.9556/2+);	√	√		NA					4	62	cTP	plastid
GAIAALR	AT1G61210.1	Transducin/WD40 repeat-like superfamily protein	1050	RSDIKGAIAA							Ace-GAIAALR-COOH(score 46, L16097_1127_Stromae_PR110517A_20-24-9_823_1702_1_2.mgf, 357.2187/2+);	√	√		NA							noTP	cytosol
GAQKKGGAAAR	AT2G34970.1	Trimeric LpxA-like enzyme	2	____MGAQKK	√						AcD3C13-GAQKKGGAAAR-COOH(score 73, L16970_1154_Petra_Stroma_invitro_N-ac_20-24-4_96_928_1_2.mgf, 578.348/2+);	√		√	0							noTP	cytosol	GAQKKGGAAARVSEDAE;GAQKKGGAAAR;GAQKKGGAAARVSE	0	14	14
GASQLMNEPLNDQR	AT5G66120.2	3-dehydroquinate synthase, putative	60	SRVRAGASQL			√				AcD3C13-GASQLMNEPLNDQR-COOH(score 98, L16953_1154_Petra_Stroma_invitro_N-ac_24-28-2_414_1391_1_2.mgf, 818.3916/2+);Ace-GASQLMNEPLNDQR-COOH(score 89, L16109_1127_Stromae_PR110517A_24-28-8_365_1258_1_2.mgf, 815.8786/2+);	√	√	√	0.19					0	60	cTP	plastid
GATANSGGAISSTSSNSDPR	AT1G73060.1	Low PSII Accumulation 3 (LPA3)	25	SRIRCGATAN			√		√		AcD3C13-GATANSGGAISSTSSNSDPR-COOH(score 104, L16971_1154_Petra_Stroma_invitro_N-ac_20-24-5_137_1018_1_2.mgf, 942.4381/2+);Ace-GATANSGGAISSTSSNSDPR-COOH(score 81, L16105_1127_Stromae_PR110517A_24-28-4_128_978_1_2.mgf, 939.9258/2+);	√	√	√	0.3					0	25	cTP	plastid	GATANSGGAISSTSSNSDPRR;GATANSGGAISSTSSNS;GATANSGGAISSTSSNSDPR	0	6	6
GATDSVSVVGR	AT1G09795.1	ATP phosphoribosyl transferase 2 (ATP-PRT2)	67	KSVLNGATDS							AcD3C13-GATDSVSVVGR-COOH(score 51, L16956_1154_Petra_Stroma_invitro_N-ac_24-28-5_416_1387_1_2.mgf, 547.7932/2+);Ace-GATDSVSVVGR-COOH(score 70, L16091_1127_Stromae_PR110517A_20-24-3_370_1253_1_2.mgf, 545.2803/2+);	√	√	√	0.05					10	57	cTP	plastid
GDGAEIVTR	AT3G16620.1	translocon outer complex protein 120 (TOC120)	2	____MGDGAE	√						Ace-GDGAEIVTR-COOH(score 46, L16137_1128_Chloro_PR110517B_28-32-9_208_1175_1_2.mgf, 480.2431/2+);				NA	√	√					noTP	mitochondrion
GDGTEFVVR	AT2G16640.1	multimeric translocon complex in the outer envelope membrane 132 (TOC132)	2	____MGDGTE	√						Ace-GDGTEFVVR-COOH(score 60, L16957_1154_Petra_Stroma_invitro_N-ac_24-28-6_660_1675_1_2.mgf, 511.251/2+);	√		√	0.46							noTP	nucleus	GDGTEFVVRS;GDGTEFVVR	0	3	3
GDMQVGVATIDDK	AT1G24160.1	unknown protein	2	____MGDMQV	√						Ace-GDMQVGVATIDDK-COOH(score 56, L16105_1127_Stromae_PR110517A_24-28-4_360_1275_1_2.mgf, 703.8272/2+);	√	√		NA							noTP	nucleus
GDSENVQQPSKKR	AT1G52380.1	NUP50 (Nucleoporin 50 kDa) protein	2	____MGDSEN	√						Ace-GDSENVQQPSKKR-COOH(score 77, L16968_1154_Petra_Stroma_invitro_N-ac_20-24-2_190_1058_1_2.mgf, 804.918/2+);	√		√	0.8							noTP	nucleus	GDSENVQQPSKKRGALKQLSR;GDSENVQQPSKKR;GDSENVQQPSKKRGALKQL;GDSENVQQPSKKRGAL	27	1	28
GDTEKCNSDMIQR	AT4G38900.1	Basic-leucine zipper (bZIP) transcription factor family protein	2	____MGDTEK	√						Ace-GDTEKCNSDMIQR-COOH(score 43, L16941_1154_Petra_Stroma_invitro_N-ac_28-32-5_233_1098_1_2.mgf, 829.8592/2+);	√		√	1							noTP	nucleus	GDTEKCNSDMIQR	3	0	3
GEEVQMSDYDVSGDGDR	AT3G46640.1	PHYTOCLOCK 1 (PCL1)	2	____MGEEVQ	√						Ace-GEEVQMSDYDVSGDGDR-COOH(score 40, L16078_1127_Stromae_PR110517A_28-32-3_357_1226_1_2.mgf, 958.8769/2+);	√	√		NA							noTP	nucleus	GEEVQMSDYDVSGDGDR	2	0	2
GFSSDEFPVDETFLEK	AT3G48500.1	PIGMENT DEFECTIVE 312 (PDE312)	41	LLPCRGFSSD							Ace-GFSSDEFPVDETFLEK-COOH(score 48, L16108_1127_Stromae_PR110517A_24-28-7_894_1973_1_2.mgf, 944.9283/2+);	√	√		NA							noTP	plastid
GGEGDSSQPQSGEGEAVAVNIR	AT2G17200.1	DSK2	2	____MGGEGD	√						AcD3C13-GGEGDSSQPQSGEGEAVAVNIR-COOH(score 109, L16974_1154_Petra_Stroma_invitro_N-ac_20-24-8_467_1478_1_2.mgf, 1096.0148/2+);	√		√	0.01							noTP	cytosol	GGEGDSSQPQSGEGEAVAVNIR	0	9	9
GGGNAQKSAMAR	AT2G23090.1	Uncharacterised protein family SERF	2	____MGGGNA	√						AcD3C13-GGGNAQKSAMAR-COOH(score 76, L16943_1154_Petra_Stroma_invitro_N-ac_28-32-7_139_876_1_2.mgf, 629.3191/2+);	√		√	0.01							noTP	cytosol	GGGNAQKSAMARAKNLE;GGGNAQKSAMAR	0	67	67
GIDLIAGGKSKKTKR	AT3G05590.1	ribosomal protein L18 (RPL18)	2	____MGIDLI	√						AcD3C13-GIDLIAGGKSKKTKR-COOH(score 70, L16961_1154_Petra_Stroma_invitro_N-ac_24-28-10_702_1926_1_2.mgf, 904.0744/2+);	√		√	0.05							noTP	cytosol
GKDTIADIITSIR	ATCG00770.1	ribosomal protein S8 (RPS8)	2	____MGKDTI	√						AcD3C13-GKDTIADIITSIR-COOH(score 100, L16970_1154_Petra_Stroma_invitro_N-ac_20-24-4_1494_2841_1_2.mgf, 748.9352/2+);	√		√	0							noTP	plastid	GKDTIADIITSIR	0	3	3
GKGTGSFGKR	AT1G15250.1	Zinc-binding ribosomal protein family protein	2	____MGKGTG	√						AcD3C13-GKGTGSFGKR-COOH(score 70, L16939_1154_Petra_Stroma_invitro_N-ac_28-32-3_416_1331_1_2.mgf, 568.3292/2+);	√		√	0							noTP	cytosol	GKGTGSFGKR	0	32	32
GKKGGTLKR	AT2G43650.1	EMBRYO DEFECTIVE 2777 (EMB2777)	2	____MGKKGG	√						AcD3C13-GKKGGTLKR-COOH(score 39, L16911_1153_Petra_Chloroplast_invitro_N-ac_24-28-5_186_1155_1_2.mgf, 566.8756/2+);				NA	√		√	0.02			noTP	nucleus
GKKKKR	AT1G30970.1	suppressor of FRIGIDA4 (SUF4)	2	____MGKKKK	√						AcD3C13-GKKKKR-COOH(score 39, L16974_1154_Petra_Stroma_invitro_N-ac_20-24-8_58_933_1_2.mgf, 490.3539/2+);	√		√	0							noTP	nucleus	GKKKKRATE	0	2	2
GLAYDTSDDQQDITR	AT2G39730.1	rubisco activase (RCA)	73	GDRWRGLAYD							AcD3C13-GLAYDTSDDQQDITR-COOH(score 110, L16925_1153_Petra_Chloroplast_invitro_N-ac_20-24-4_460_1473_1_2.mgf, 872.9042/2+);AcD3C13-GLAYDTSDDQQDITR-COOH(score 106, L16974_1154_Petra_Stroma_invitro_N-ac_20-24-8_541_1566_1_2.mgf, 872.9034/2+);Ace-GLAYDTSDDQQDITR-COOH(score 55, L16107_1127_Stromae_PR110517A_24-28-6_430_1382_1_2.mgf, 870.3903/2+);	√	√	√	0	√		√	0	13	60	cTP	plastid	GLAYDTSDDQQDITR	0	3	3
GLVTDEVR	AT1G56580.1	SMALLER WITH VARIABLE BRANCHES (SVB)	2	____MGLVTD	√						AcD3C13-GLVTDEVR-COOH(score 46, L16975_1154_Petra_Stroma_invitro_N-ac_20-24-9_556_1569_1_2.mgf, 468.2609/2+);AcD3C13-GLVTDEVR-COOH(score 51, L16927_1153_Petra_Chloroplast_invitro_N-ac_20-24-6_466_1494_1_2.mgf, 468.261/2+);	√		√	0	√		√	0			noTP	cytosol	GLVTDEVRARAEKY	0	2	2
GLVTEEVR	AT1G09310.1	Protein of unknown function, DUF538	2	____MGLVTE	√						AcD3C13-GLVTEEVR-COOH(score 47, L16927_1153_Petra_Chloroplast_invitro_N-ac_20-24-6_476_1506_1_2.mgf, 475.2686/2+);AcD3C13-GLVTEEVR-COOH(score 57, L16953_1154_Petra_Stroma_invitro_N-ac_24-28-2_595_1619_1_2.mgf, 475.2685/2+);Ace-GLVTEEVR-COOH(score 49, L16109_1127_Stromae_PR110517A_24-28-8_481_1413_1_2.mgf, 472.756/2+);	√	√	√	0.05	√		√	0.02			noTP	cytosol
GNESKSNLGGGGIR	AT1G80890.1	unknown protein	2	____MGNESK	√						AcD3C13-GNESKSNLGGGGIR-COOH(score 105, L16909_1153_Petra_Chloroplast_invitro_N-ac_24-28-3_117_1130_1_2.mgf, 720.3808/2+);				NA	√		√	0.12			noTP	cytosol	GNESKSNLGGGGIRAKMEHYVY;GNESKSNLGGGGIR;GNESKSNLGGGGIRAKMEHY	0	9	9
GPSGFFTR	AT2G45770.1	CPFTSY	44	FRCSAGPSGF			√				Ace-GPSGFFTR-COOH(score 49, L16913_1153_Petra_Chloroplast_invitro_N-ac_24-28-7_494_1621_1_2.mgf, 455.7246/2+);Ace-GPSGFFTR-COOH(score 60, L16095_1127_Stromae_PR110517A_20-24-7_869_1752_1_2.mgf, 455.7244/2+);	√	√		NA	√		√	0.69	2	42	cTP	plastid
GQGPPPMVQER	AT1G02560.1	nuclear encoded CLP protease 5 (CLPP5)	101	PAYAQGQGPP							Ace-GQGPPPMVQER-COOH(score 62, L16968_1154_Petra_Stroma_invitro_N-ac_20-24-2_149_1007_1_2.mgf, 627.301/2+);Ace-GQGPPPMVQER-COOH(score 48, L16137_1128_Chloro_PR110517B_28-32-9_53_946_1_2.mgf, 627.3007/2+);Ace-GQGPPPMVQER-COOH(score 59, L16083_1127_Stromae_PR110517A_28-32-8_85_929_1_2.mgf, 627.301/2+);	√	√	√	0.82	√	√			38	63	cTP	plastid	GQGPPPMVQER	3	4	7
GQKINPLGFR	ATCG00800.1	RESISTANCE TO PSEUDOMONAS SYRINGAE 3 (RPS3)	2	____MGQKIN	√						AcD3C13-GQKINPLGFR-COOH(score 66, L16942_1154_Petra_Stroma_invitro_N-ac_28-32-6_1105_2194_1_2.mgf, 612.3638/2+);	√		√	0							noTP	plastid	GQKINPLGFR;GQKINPLGF	0	6	6
GSSSDSSADSSTPPNGTR	AT1G63610.1	unknown protein	63	RVKAYGSSSD			√				Ace-GSSSDSSADSSTPPNGTR-COOH(score 73, L16959_1154_Petra_Stroma_invitro_N-ac_24-28-8_59_848_1_2.mgf, 876.3701/2+);	√		√	0.06					2	61	cTP	plastid	GSSSDSSADSSTPPNGTR	0	4	4
GSSTGDLVTR	AT3G06810.1	IBA-RESPONSE 3 (IBR3)	2	____MGSSTG	√						Ace-GSSTGDLVTR-COOH(score 52, L16159_1128_Chloro_PR110517B_20-24-5_139_1105_1_2.mgf, 517.7591/2+);				NA	√	√					noTP	peroxisome
GSTPTDLPGEDVADNR	AT5G11670.1	NADP-malic enzyme 2 (NADP-ME2)	2	____MGSTPT	√						Ace-GSTPTDLPGEDVADNR-COOH(score 81, L16924_1153_Petra_Chloroplast_invitro_N-ac_20-24-3_319_1360_1_2.mgf, 843.3849/2+);Ace-GSTPTDLPGEDVADNR-COOH(score 61, L16973_1154_Petra_Stroma_invitro_N-ac_20-24-7_540_1524_1_2.mgf, 843.3849/2+);Ace-GSTPTDLPGEDVADNR-COOH(score 92, L16159_1128_Chloro_PR110517B_20-24-5_323_1377_1_2.mgf, 843.3848/2+);Ace-GSTPTDLPGEDVADNR-COOH(score 71, L16107_1127_Stromae_PR110517…	√	√	√	0.99	√	√	√	0.98			noTP	cytosol	GSTPTDLPGEDVADNR	19	0	19
GVEKQVIR	AT5G64350.1	FK506-binding protein 12 (FKBP12)	2	____MGVEKQ	√						AcD3C13-GVEKQVIR-COOH(score 41, L16939_1154_Petra_Stroma_invitro_N-ac_28-32-3_579_1542_1_2.mgf, 511.8181/2+);	√		√	0							noTP	cytosol	GVEKQVIRPGNGPKPAPGQTVTVHCTGFGK;GVEKQVIRPGNGPKPAPGQTVTVHCTGF	0	14	14
GVIDEYLER	AT5G64040.1	PSAN	87	ASANAGVIDE							AcD3C13-GVIDEYLER-COOH(score 64, L16968_1154_Petra_Stroma_invitro_N-ac_20-24-2_1100_2233_1_2.mgf, 570.7979/2+);AcD3C13-GVIDEYLER-COOH(score 78, L16923_1153_Petra_Chloroplast_invitro_N-ac_20-24-2_921_2068_1_2.mgf, 570.7978/2+);Ace-GVIDEYLER-COOH(score 76, L16137_1128_Chloro_PR110517B_28-32-9_751_1949_1_2.mgf, 568.285/2+);	√		√	0	√	√	√	0	0	87	luTP	plastid
GVTKKPDLNDPVLR	ATCG00730.1	photosynthetic electron transfer D (PETD)	2	____MGVTKK	√						AcD3C13-GVTKKPDLNDPVLR-COOH(score 78, L16925_1153_Petra_Chloroplast_invitro_N-ac_20-24-4_864_1952_1_2.mgf, 847.0012/2+);				NA	√		√	0			noTP	plastid	GVTKKPDLNDPVLR	0	2	2
GVVLIDGSTVR	AT2G44310.1	Calcium-binding EF-hand family protein	2	____MGVVLI	√						AcD3C13-GVVLIDGSTVR-COOH(score 103, L16975_1154_Petra_Stroma_invitro_N-ac_20-24-9_908_2010_1_2.mgf, 581.8432/2+);Ace-GVVLIDGSTVR-COOH(score 90, L16108_1127_Stromae_PR110517A_24-28-7_689_1684_1_2.mgf, 579.3298/2+);	√	√	√	0.06							noTP	cytosol	GVVLIDGSTVRSFVDDE;GVVLIDGSTVR	4	31	35
GYNNNTSVDNVPFPR	AT5G48790.1	FUNCTIONS IN: molecular_function unknown	55	CSVSGGYNNN			√				Ace-GYNNNTSVDNVPFPR-COOH(score 84, L16157_1128_Chloro_PR110517B_20-24-3_492_1619_1_2.mgf, 868.4062/2+);				NA	√	√			4	51	cTP	plastid
IAIDAPSSLTGVTPIR	AT4G27800.1	thylakoid-associated phosphatase 38 (TAP38)	44	HRCSAIAIDA				√			Ace-IAIDAPSSLTGVTPIR-COOH(score 77, L16134_1128_Chloro_PR110517B_28-32-6_987_2205_1_2.mgf, 826.965/2+);				NA	√	√			2	42	mTP	plastid
IATSKNAKEALKNQPSMFER	AT4G39210.1	APL3	62	GVAYAIATSK							Ace-IATSKNAKEALKNQPSMFER-COOH(score 62, L16954_1154_Petra_Stroma_invitro_N-ac_24-28-3_1016_2094_1_3.mgf, 821.7727/3+);	√		√	0.65							noTP	plastid
IDAPSSLTGVTPIR	AT4G27800.1	thylakoid-associated phosphatase 38 (TAP38)	46	CSAIAIDAPS				√			Ace-IDAPSSLTGVTPIR-COOH(score 60, L16147_1128_Chloro_PR110517B_24-28-6_1154_2162_1_2.mgf, 734.9044/2+);				NA	√	√			4	42	mTP	plastid
IDSNSFR	AT1G17220.1	fu-gaeri1 (FUG1)	84	NNSVSIDSNS							Ace-IDSNSFR-COOH(score 46, L16098_1127_Stromae_PR110517A_20-24-10_583_1450_1_2.mgf, 440.7116/2+);	√	√		NA					23	61	cTP	plastid
IGAVLKAVR	AT1G45191.1	Glycosyl hydrolase superfamily protein	444	YLDAYIGAVL							Ace-IGAVLKAVR-COOH(score 48, L16968_1154_Petra_Stroma_invitro_N-ac_20-24-2_1177_2334_1_2.mgf, 508.3343/2+);	√		√	1					417	27	SP	vacuole
IISDEGGVGR	AT3G55250.1	unknown protein	74	GLLARIISDE							AcD3C13-IISDEGGVGR-COOH(score 75, L16957_1154_Petra_Stroma_invitro_N-ac_24-28-6_674_1691_1_2.mgf, 525.2823/2+);Ace-IISDEGGVGR-COOH(score 79, L16092_1127_Stromae_PR110517A_20-24-4_634_1528_1_2.mgf, 522.7694/2+);	√	√	√	0.45					27	47	cTP	plastid
IKNIVISFEEQKEESR	ATCG01120.1	chloroplast ribosomal protein S15 (RPS15)	2	____MIKNIV	√						AcD3C13-IKNIVISFEEQKEESR-COOH(score 109, L16970_1154_Petra_Stroma_invitro_N-ac_20-24-4_1556_2990_1_2.mgf, 1045.5764/2+);	√		√	0.14							noTP	plastid	IKNIVISFEEQKEESR	0	3	3
ILDDLNEATK	AT2G42530.1	cold regulated 15b (COR15B)	58	KSDGNILDDL							Ace-ILDDLNEATK-COOH(score 65, L16084_1127_Stromae_PR110517A_28-32-9_769_1809_1_2.mgf, 587.3035/2+);	√	√		NA					15	43	cTP	plastid
ILSPVSDPAASIAQKR	AT4G15530.1	pyruvate orthophosphate dikinase (PPDK)	70	TKARAILSPV							AcD3C13-ILSPVSDPAASIAQKR-COOH(score 65, L16939_1154_Petra_Stroma_invitro_N-ac_28-32-3_1269_2398_1_2.mgf, 874.0072/2+);	√		√	0.66							noTP	cytosol,plastid
IQPQTYLNVADNSGAR	ATCG00780.1	ribosomal protein L14 (RPL14)	2	____MIQPQT	√						AcD3C13-IQPQTYLNVADNSGAR-COOH(score 80, L16956_1154_Petra_Stroma_invitro_N-ac_24-28-5_1026_2116_1_2.mgf, 897.4608/2+);	√		√	0.01							noTP	plastid	IQPQTYLNVADNSGAR	0	3	3
IQSVIEAGVVPR	AT4G16143.1	importin alpha isoform 2 (IMPA-2)	282	GTNDKIQSVI							Ace-IQSVIEAGVVPR-COOH(score 56, L16976_1154_Petra_Stroma_invitro_N-ac_20-24-10_453_1591_1_2.mgf, 655.3745/2+);	√		√	0.79							noTP	nucleus
ISGPPDIINTNR	AT2G40690.1	GLY1	44	PEADSISGPP							Ace-ISGPPDIINTNR-COOH(score 57, L16164_1128_Chloro_PR110517B_20-24-10_745_1844_1_2.mgf, 669.8531/2+);Ace-ISGPPDIINTNR-COOH(score 68, L16110_1127_Stromae_PR110517A_24-28-9_712_1663_1_2.mgf, 669.8545/2+);	√	√		NA	√	√			12	32	cTP	plastid
ITTETDTPTPAK	AT1G20020.1	ferredoxin-NADP(+)-oxidoreductase 2 (FNR2)	58	SIKAQITTET			√				Ace-ITTETDTPTPAK-COOH(score 57, L16161_1128_Chloro_PR110517B_20-24-7_223_1234_1_2.mgf, 658.8329/2+);Ace-ITTETDTPTPAK-COOH(score 51, L16108_1127_Stromae_PR110517A_24-28-7_317_1223_1_2.mgf, 658.8331/2+);	√	√		NA	√	√			0	58	cTP	plastid
IYVGGNR	ATCG00540.1	photosynthetic electron transfer A (PETA)	183	FLKYPIYVGG							Ace-IYVGGNR-COOH(score 49, L16083_1127_Stromae_PR110517A_28-32-8_381_1317_1_2.mgf, 410.7192/2+);	√	√		NA					147	36	SP	plastid
KAASVVAPKYTSIKPLGDR	AT5G20720.1	chaperonin 20 (CPN20)	50	RRLVVKAASV			√		√		Ace-KAASVVAPKYTSIKPLGDR-COOH(score 95, L16939_1154_Petra_Stroma_invitro_N-ac_28-32-3_1177_2279_1_2.mgf, 1092.6384/2+);	√		√	0.64					2	52	cTP	plastid
KFSGENPGTNGVSLSSKNKMEDYNTAMKR	AT3G10940.1	dual specificity protein phosphatase (DsPTP1) family protein	49	AGVSCKFSGE							Ace-KFSGENPGTNGVSLSSKNKMEDYNTAMKR-COOH(score 48, L16968_1154_Petra_Stroma_invitro_N-ac_20-24-2_779_1814_1_3.mgf, 1151.5626/3+);	√		√	1							noTP	plastid
KGGGVLDKPIIEKTTPGR	AT1G68660.1	Ribosomal protein L12/ ATP-dependent Clp protease adaptor protein ClpS family protein	49	SAALGKGGGV			√		√		Ace-KGGGVLDKPIIEKTTPGR-COOH(score 72, L16955_1154_Petra_Stroma_invitro_N-ac_24-28-4_1142_2271_1_2.mgf, 1025.1044/2+);	√		√	0.94					3	46	cTP	plastid
KLDDVNPVGLGR	AT1G16720.1	high chlorophyll fluorescence phenotype 173 (HCF173)	100	SPPTLKLDDV							Ace-KLDDVNPVGLGR-COOH(score 71, L16924_1153_Petra_Chloroplast_invitro_N-ac_20-24-3_782_1905_1_2.mgf, 686.3834/2+);				NA	√		√	0.91	53	47	cTP	plastid
KMMVDTSAGEKR	AT5G53140.1	Protein phosphatase 2C family protein	61	FRTSAKMMVD				√			AcD3C13-KMMVDTSAGEKR-COOH(score 107, L16971_1154_Petra_Stroma_invitro_N-ac_20-24-5_232_1139_1_2.mgf, 763.386/2+);	√		√	0.14					3	64	mTP	mitochondrion	KMMVDTSAGEKR	1	4	5
KTVSLPR	AT3G03305.1	Calcineurin-like metallo-phosphoesterase superfamily protein	13	DELRSKTVSL							Ace-KTVSLPR-COOH(score 47, L16975_1154_Petra_Stroma_invitro_N-ac_20-24-9_742_1798_1_2.mgf, 445.2762/2+);	√		√	1					28	41	SP	vacuole
KVTEQVR	AT5G15070.1	Phosphoglycerate mutase-like family protein	644	VKLAKKVTEQ							Ace-KVTEQVR-COOH(score 53, L16953_1154_Petra_Stroma_invitro_N-ac_24-28-2_522_1525_1_2.mgf, 474.7767/2+);	√		√	0.98							noTP	cytosol
LASGVGTGAQR	AT1G15820.1	light harvesting complex photosystem II subunit 6 (LHCB6)	28	RGATALASGV							Ace-LASGVGTGAQR-COOH(score 82, L16151_1128_Chloro_PR110517B_24-28-10_385_1347_1_2.mgf, 529.783/2+);				NA	√	√			21	49	cTP	plastid
LFSSAAASR	AT1G27450.1	adenine phosphoribosyl transferase 1 (APT1)	49	TTSLRLFSSA							Ace-LFSSAAASR-COOH(score 52, L16094_1127_Stromae_PR110517A_20-24-6_862_1736_1_2.mgf, 476.2482/2+);	√	√		NA					11	60	cTP	cytosol
LLVFGPKGLAEVAR	AT5G52440.1	HIGH CHLOROPHYLL FLUORESCENCE 106 (HCF106)	102	IGVVALLVFG							Ace-LLVFGPKGLAEVAR-COOH(score 82, L16941_1154_Petra_Stroma_invitro_N-ac_28-32-5_1607_2990_1_2.mgf, 779.9697/2+);	√		√	0.75					10	112	luTP	plastid
LMSDIQR	AT1G28410.1	FUNCTIONS IN: molecular_function unknown	180	CPFVKLMSDI							Ace-LMSDIQR-COOH(score 43, L16907_1153_Petra_Chloroplast_invitro_N-ac_24-28-1_754_1778_1_2.mgf, 460.7329/2+);				NA	√		√	0.99	155	25	SP	extracellular
LQETEGPTPR	AT5G43050.1	NONPHOTOCHEMICAL QUENCHING 6 (NPQ6)	46	RSIRALQETE			√		√		Ace-LQETEGPTPR-COOH(score 45, L16159_1128_Chloro_PR110517B_20-24-5_215_1223_1_2.mgf, 585.2936/2+);				NA	√	√			0	46	cTP	plastid
LQSDNSTVNR	AT5G35630.1	glutamine synthetase 2 (GS2)	52	FRVLALQSDN			√		√		AcD3C13-LQSDNSTVNR-COOH(score 68, L16970_1154_Petra_Stroma_invitro_N-ac_20-24-4_254_1146_1_2.mgf, 590.7989/2+);Ace-LQSDNSTVNR-COOH(score 50, L16157_1128_Chloro_PR110517B_20-24-3_101_1040_1_2.mgf, 588.2863/2+);Ace-LQSDNSTVNR-COOH(score 58, L16107_1127_Stromae_PR110517A_24-28-3_156_1032_1_2.mgf, 588.2862/2+);	√	√	√	0	√	√			0	52	cTP	plastid	LQSDNSTVNRVETLLNLDTKPYSDR;LQSDNSTVNR	0	3	3
MAKGKDVR	ATCG00640.1	ribosomal protein L33 (RPL33)	1	_____MAKGK	√						AcD3C13-MAKGKDVR-COOH(score 58, L16970_1154_Petra_Stroma_invitro_N-ac_20-24-4_180_1054_1_2.mgf, 531.3067/2+);	√		√	0							noTP	plastid
MDALIAQLQR	AT3G29350.1	histidine-containing phosphotransmitter 2 (AHP2)	1	_____MDALI	√						Ace-MDALIAQLQR-COOH(score 64, L16957_1154_Petra_Stroma_invitro_N-ac_24-28-6_1038_2126_1_2.mgf, 608.8214/2+);Ace-MDALIAQLQR-COOH(score 76, L16093_1127_Stromae_PR110517A_20-24-5_929_1819_1_2.mgf, 608.8213/2+);	√	√	√	1							noTP	cytosol	MDALIAQLQR	16	0	16
MDATEQSLR	AT1G29880.1	glycyl-tRNA synthetase / glycine--tRNA ligase	40	PIQIPMDATE		√				40	Ace-MDATEQSLR-COOH(score 76, L16942_1154_Petra_Stroma_invitro_N-ac_28-32-6_273_1134_1_2.mgf, 554.7504/2+);Ace-MDATEQSLR-COOH(score 82, L16079_1127_Stromae_PR110517A_28-32-4_207_1031_1_2.mgf, 554.7504/2+);	√	√	√	1					18	22	mTP	cytosol	MDATEQSLRQSLSEKSSSVEAQGNAVRAL;MDATEQSLR	21	0	21
MDCETLIESAIR	AT5G04520.1	Protein of unknown function DUF455	1	_____MDCET	√						Ace-MDCETLIESAIR-COOH(score 43, L16085_1127_Stromae_PR110517A_28-32-10_644_1709_1_2.mgf, 748.3426/2+);	√	√		NA							noTP	cytosol	MDCETLIESAIR	3	0	3
MDDFTGLLAR	AT4G12770.1	Chaperone DnaJ-domain superfamily protein	1	_____MDDFT	√						Ace-MDDFTGLLAR-COOH(score 77, L16109_1127_Stromae_PR110517A_24-28-8_777_1809_1_2.mgf, 598.7846/2+);	√	√		NA							noTP	nucleus	MDDFTGLLAR	5	0	5
MDDGEGMETAAAELER	AT4G16510.1	YbaK/aminoacyl-tRNA synthetase-associated domain	1	_____MDDGE	√						Ace-MDDGEGMETAAAELER-COOH(score 75, L16080_1127_Stromae_PR110517A_28-32-5_356_1265_1_2.mgf, 899.8597/2+);	√	√		NA							noTP	cytosol
MDDIDSSDGAAAAR	AT5G35980.1	yeast YAK1-related gene 1 (YAK1)	1	_____MDDID	√						Ace-MDDIDSSDGAAAAR-COOH(score 49, L16094_1127_Stromae_PR110517A_20-24-6_465_1206_1_2.mgf, 726.7994/2+);	√	√		NA							noTP	nucleus	MDDIDSSDGAAAAR	3	0	3
MDDQEFR	AT5G12240.1	unknown protein	1	_____MDDQE	√						Ace-MDDQEFR-COOH(score 53, L16145_1128_Chloro_PR110517B_24-28-4_422_1258_1_2.mgf, 499.6976/2+);Ace-MDDQEFR-COOH(score 51, L16091_1127_Stromae_PR110517A_20-24-3_288_1103_1_2.mgf, 499.6977/2+);	√	√		NA	√	√					noTP	cytosol	MDDQEFR	2	0	2
MDDVAGLQEAAGTR	AT1G53165.1	ATMAP4K ALPHA1	1	_____MDDVA	√						Ace-MDDVAGLQEAAGTR-COOH(score 85, L16090_1127_Stromae_PR110517A_20-24-2_385_1355_1_2.mgf, 746.3412/2+);	√	√		NA							noTP	nucleus	MDDVAGLQEAAGTRF;MDDVAGLQE;MDDVAGLQEAAGTR	7	0	7
MDEALTNASAIGDQR	AT5G42970.1	CONSTITUTIVE PHOTOMORPHOGENIC 8 (COP8)	1	_____MDEAL	√						Ace-MDEALTNASAIGDQR-COOH(score 56, L16955_1154_Petra_Stroma_invitro_N-ac_24-28-4_609_1599_1_2.mgf, 825.3765/2+);Ace-MDEALTNASAIGDQR-COOH(score 101, L16091_1127_Stromae_PR110517A_20-24-3_477_1396_1_2.mgf, 825.3759/2+);	√	√	√	0.99							noTP	nucleus	MDEALTNASAIGDQRQKIEQYKL;MDEALTNASAIGDQR;MDEALTNASAIGDQRQKIEQY	34	0	34
MDEESSVAGGR	AT4G36870.1	BEL1-like homeodomain 2 (BLH2)	67	HQRVEMDEES							Ace-MDEESSVAGGR-COOH(score 67, L16146_1128_Chloro_PR110517B_24-28-5_336_1133_1_2.mgf, 598.2486/2+);				NA	√	√					noTP	nucleus
MDEYQDMER	AT1G17070.1	GC-rich sequence DNA-binding factor-like protein with Tuftelin interacting domain	1	_____MDEYQ	√						Ace-MDEYQDMER-COOH(score 32, L16156_1128_Chloro_PR110517B_20-24-2_49_911_1_2.mgf, 645.7348/2+);				NA	√	√					noTP	nucleus	MDEYQDMER	6	0	6
MDFDEYEYLEK	AT2G16940.1	Splicing factor, CC1-like	1	_____MDFDE	√						Ace-MDFDEYEYLEK-COOH(score 52, L16150_1128_Chloro_PR110517B_24-28-9_885_1956_1_2.mgf, 770.3137/2+);				NA	√	√					noTP	nucleus
MDFFTDQVK	AT2G03440.1	nodulin-related protein 1 (NRP1)	1	_____MDFFT	√						Ace-MDFFTDQVK-COOH(score 47, L16083_1127_Stromae_PR110517A_28-32-8_632_1638_1_2.mgf, 594.7657/2+);	√	√		NA							noTP	nucleus
MDFMKVFDQTVR	AT5G11710.1	ENTH/VHS family protein	1	_____MDFMK	√						Ace-MDFMKVFDQTVR-COOH(score 54, L16954_1154_Petra_Stroma_invitro_N-ac_24-28-3_1220_2402_1_2.mgf, 819.3867/2+);	√		√	1							noTP	golgi,vacuole	MDFMKVFDQTVR	14	0	14
MDGADGTVR	AT5G09890.1	Protein kinase family protein	1	_____MDGAD	√						Ace-MDGADGTVR-COOH(score 53, L16954_1154_Petra_Stroma_invitro_N-ac_24-28-3_33_833_1_2.mgf, 490.2112/2+);	√		√	1							noTP	cytosol
MDGATYQR	AT2G15430.1	NRPB3	1	_____MDGAT	√						Ace-MDGATYQR-COOH(score 50, L16942_1154_Petra_Stroma_invitro_N-ac_28-32-6_75_884_1_2.mgf, 500.2136/2+);Ace-MDGATYQR-COOH(score 48, L16131_1128_Chloro_PR110517B_28-32-3_38_852_1_2.mgf, 500.2134/2+);Ace-MDGATYQR-COOH(score 77, L16078_1127_Stromae_PR110517A_28-32-3_81_862_1_2.mgf, 500.2134/2+);	√	√	√	1	√	√					noTP	nucleus	MDGATYQRFPKIKIRE;MDGATYQR	11	0	11
MDGDGLGR	AT3G16940.1	calmodulin binding	1	_____MDGDG	√						Ace-MDGDGLGR-COOH(score 64, L16145_1128_Chloro_PR110517B_24-28-4_336_1137_1_2.mgf, 439.6873/2+);				NA	√	√					noTP	nucleus	MDGDGLGRLIGSE;MDGDGLGR	2	0	2
MDGIKYAVFTDKSIR	ATCG00840.1	ribosomal protein L23.1 (RPL23.1)	1	_____MDGIK	√						AcD3C13-MDGIKYAVFTDKSIR-COOH(score 101, L16941_1154_Petra_Stroma_invitro_N-ac_28-32-5_1267_2413_1_2.mgf, 951.0108/2+);	√		√	0.02							noTP	plastid	MDGIKYAVFTDKSIR	0	4	4
MDGYEATR	AT2G47430.1	CYTOKININ-INDEPENDENT 1 (CKI1)	1056	CQMPEMDGYE							Ace-MDGYEATR-COOH(score 51, L16095_1127_Stromae_PR110517A_20-24-7_341_1050_1_2.mgf, 500.7056/2+);	√	√		NA							noTP	plasma membrane	MDGYEATR	3	0	3
MDIDGEDVSR	AT5G15550.1	Transducin/WD40 repeat-like superfamily protein	1	_____MDIDG	√						Ace-MDIDGEDVSR-COOH(score 86, L16149_1128_Chloro_PR110517B_24-28-8_441_1324_1_2.mgf, 597.7508/2+);				NA	√	√					noTP	nucleus	MDIDGEDVSR	10	0	10
MDKFSYNSYPDSAESSPR	AT5G09620.1	Octicosapeptide/Phox/Bem1p family protein	1	_____MDKFS	√						Ace-MDKFSYNSYPDSAESSPR-COOH(score 89, L16940_1154_Petra_Stroma_invitro_N-ac_28-32-4_764_1758_1_2.mgf, 1093.4717/2+);	√		√	1							noTP	nucleus	MDKFSYNSYPDSAESSPR;MDKFSYNSYPDSAE	13	0	13
MDKGKAVMGTGR	AT5G10780.1	CONTAINS InterPro DOMAIN/s: Uncharacterised conserved protein UCP017207, transmembrane protein 85 (InterPro:IPR016687), Protein of unknown function DUF1077 (InterPro:IPR009445)	1	_____MDKGK	√						Ace-MDKGKAVMGTGR-COOH(score 54, L16927_1153_Petra_Chloroplast_invitro_N-ac_20-24-6_68_990_1_2.mgf, 709.8574/2+);				NA	√		√	1			noTP	endoplasmic reticulum	MDKGKAVMGTGR	5	0	5
MDKKKNR	AT4G31570.1	CONTAINS InterPro DOMAIN/s: Prefoldin (InterPro:IPR009053)	1	_____MDKKK	√						Ace-MDKKKNR-COOH(score 44, L16945_1154_Petra_Stroma_invitro_N-ac_28-32-9_95_928_1_2.mgf, 559.8175/2+);	√		√	1							noTP	nucleus
MDLEAEIR	AT1G18070.1	Translation elongation factor EF1A/initiation factor IF2gamma family protein	1	_____MDLEA	√						Ace-MDLEAEIR-COOH(score 42, L16925_1153_Petra_Chloroplast_invitro_N-ac_20-24-4_534_1562_1_2.mgf, 517.745/2+);Ace-MDLEAEIR-COOH(score 60, L16160_1128_Chloro_PR110517B_20-24-6_381_1466_1_2.mgf, 517.7447/2+);Ace-MDLEAEIR-COOH(score 74, L16107_1127_Stromae_PR110517A_24-28-6_465_1429_1_2.mgf, 517.7447/2+);	√	√		NA	√	√	√	1			noTP	cytosol	MDLEAEIRAL;MDLEAEIR	10	0	10
MDLSDIR	AT1G58100.1	TCP family transcription factor	1	_____MDLSD	√						Ace-MDLSDIR-COOH(score 62, L16973_1154_Petra_Stroma_invitro_N-ac_20-24-7_481_1453_1_2.mgf, 454.213/2+);Ace-MDLSDIR-COOH(score 47, L16159_1128_Chloro_PR110517B_20-24-5_279_1320_1_2.mgf, 454.2127/2+);	√		√	1	√	√					noTP	nucleus	MDLSDIRNNNNDTAAVATGGGAR;MDLSDIR	5	0	5
MDNIVDSLNK	AT1G11760.1	MED32	1	_____MDNIV	√						Ace-MDNIVDSLNK-COOH(score 57, L16149_1128_Chloro_PR110517B_24-28-8_696_1729_1_2.mgf, 603.7871/2+);				NA	√	√					noTP	cytosol	MDNIVDSLNKAYEKF	3	0	3
MDNKNDQDIDVR	AT5G22480.1	ZPR1 zinc-finger domain protein	1	_____MDNKN	√						Ace-MDNKNDQDIDVR-COOH(score 71, L16941_1154_Petra_Stroma_invitro_N-ac_28-32-5_376_1282_1_2.mgf, 784.3543/2+);	√		√	0.97							noTP	cytosol	MDNKNDQDIDVR	14	0	14
MDNSAPDSLSR	AT5G24520.1	TRANSPARENT TESTA GLABRA 1 (TTG1)	1	_____MDNSA	√						Ace-MDNSAPDSLSR-COOH(score 49, L16133_1128_Chloro_PR110517B_28-32-5_187_1068_1_2.mgf, 625.7698/2+);Ace-MDNSAPDSLSR-COOH(score 54, L16080_1127_Stromae_PR110517A_28-32-5_195_1036_1_2.mgf, 625.7696/2+);	√	√		NA	√	√					noTP	cytosol	MDNSAPDSLSRSETAVTY;MDNSAPDSLSRSE;MDNSAPDSLSR	6	0	6
MDPAGASVASAIGGEGEK	AT1G24050.1	RNA-processing, Lsm domain	1	_____MDPAG	√						Ace-MDPAGASVASAIGGEGEK-COOH(score 75, L16095_1127_Stromae_PR110517A_20-24-7_713_1562_1_2.mgf, 852.8914/2+);	√	√		NA							noTP	cytosol	MDPAGASVASAIGGEGEKFAVGNIY;MDPAGASVASAIGGEGE;MDPAGASVASAIGGEGEKF	27	0	27
MDPASSSSSNQR	AT5G58190.1	evolutionarily conserved C-terminal region 10 (ECT10)	1	_____MDPAS	√						Ace-MDPASSSSSNQR-COOH(score 56, L16145_1128_Chloro_PR110517B_24-28-4_119_857_1_2.mgf, 662.7755/2+);				NA	√	√					noTP	nucleus	MDPASSSSSNQR	4	0	4
MDPKNLNR	AT3G27010.1	TEOSINTE BRANCHED 1, cycloidea, PCF (TCP)-domain family protein 20 (TCP20)	1	_____MDPKN	√						Ace-MDPKNLNR-COOH(score 55, L16973_1154_Petra_Stroma_invitro_N-ac_20-24-7_206_1124_1_2.mgf, 546.7766/2+);	√		√	0.99							noTP	nucleus
MDPMESSSEQDIVEESQK	AT4G21800.1	quatre-quart2 (QQT2)	1	_____MDPME	√						Ace-MDPMESSSEQDIVEESQK-COOH(score 68, L16134_1128_Chloro_PR110517B_28-32-6_343_1328_1_2.mgf, 1071.9389/2+);Ace-MDPMESSSEQDIVEESQK-COOH(score 60, L16081_1127_Stromae_PR110517A_28-32-6_348_1234_1_2.mgf, 1071.9387/2+);	√	√		NA	√	√					noTP	nucleus	MDPMESSSEQDIVEESQKLVDSLDKLR;MDPMESSSEQDIVEESQKLVDSLDKL	13	0	13
MDPNNQIQAPVENYANPR	AT1G09330.1	unknown protein	1	_____MDPNN	√						Ace-MDPNNQIQAPVENYANPR-COOH(score 49, L16151_1128_Chloro_PR110517B_24-28-10_495_1527_1_2.mgf, 1064.9911/2+);				NA	√	√					noTP	golgi	MDPNNQIQAPVENYANPR;MDPNNQIQAPVENY	7	0	7
MDPQLTEVSQQFER	AT1G64520.1	regulatory particle non-ATPase 12A (RPN12a)	1	_____MDPQL	√						Ace-MDPQLTEVSQQFER-COOH(score 71, L16133_1128_Chloro_PR110517B_28-32-5_658_1758_1_2.mgf, 883.407/2+);Ace-MDPQLTEVSQQFER-COOH(score 84, L16079_1127_Stromae_PR110517A_28-32-4_623_1602_1_2.mgf, 883.4074/2+);	√	√		NA	√	√					noTP	cytosol,nucleus	MDPQLTEVSQQFERF;MDPQLTEVSQQFER;MDPQLTEVSQQF	24	0	24
MDPQTQNTSLQR	AT3G01435.1	Expressed protein	1	_____MDPQT	√						Ace-MDPQTQNTSLQR-COOH(score 54, L16970_1154_Petra_Stroma_invitro_N-ac_20-24-4_174_1047_1_2.mgf, 738.8416/2+);Ace-MDPQTQNTSLQR-COOH(score 54, L16157_1128_Chloro_PR110517B_20-24-3_60_958_1_2.mgf, 738.8411/2+);Ace-MDPQTQNTSLQR-COOH(score 51, L16085_1127_Stromae_PR110517A_28-32-10_100_954_1_2.mgf, 738.8411/2+);	√	√	√	1	√	√					noTP	nucleus	MDPQTQNTSLQRLQNVE;MDPQTQNTSL;MDPQTQNTSLQR	7	0	7
MDPSKGIQEQR	AT3G47590.1	alpha/beta-Hydrolases superfamily protein	50	AKNLRMDPSK		√				50	Ace-MDPSKGIQEQR-COOH(score 58, L16970_1154_Petra_Stroma_invitro_N-ac_20-24-4_279_1175_1_2.mgf, 697.3404/2+);	√		√	0.88							noTP	plastid	MDPSKGIQEQR;MDPSKGIQE	17	0	17
MDPSMANNPELLQFLAQEKER	AT5G50810.1	translocase inner membrane subunit 8 (TIM8)	1	_____MDPSM	√						Ace-MDPSMANNPELLQFLAQEKER-COOH(score 53, L16960_1154_Petra_Stroma_invitro_N-ac_24-28-9_1235_2469_1_3.mgf, 861.4126/3+);	√		√	0.99							noTP	mitochondrion	MDPSMANNPELLQFLAQEKER;MDPSMANNPE;MDPSMANNPELLQFL;MDPSMANNPELLQF	54	0	54
MDPTQNTSAGIGGSNGTIR	AT1G26665.1	Mediator complex, subunit Med10	1	_____MDPTQ	√						Ace-MDPTQNTSAGIGGSNGTIR-COOH(score 60, L16959_1154_Petra_Stroma_invitro_N-ac_24-28-8_380_1346_1_2.mgf, 967.9489/2+);Ace-MDPTQNTSAGIGGSNGTIR-COOH(score 85, L16147_1128_Chloro_PR110517B_24-28-6_635_1458_1_2.mgf, 967.9481/2+);	√		√	1	√	√					noTP	nucleus	MDPTQNTSAGIGGSNGTIRYQTN;MDPTQNTSAGIGGSNGTIR	5	0	5
MDPTSSSSSALR	AT4G35987.1	S-adenosyl-L-methionine-dependent methyltransferases superfamily protein	1	_____MDPTS	√						Ace-MDPTSSSSSALR-COOH(score 47, L16106_1127_Stromae_PR110517A_24-28-5_160_1038_1_2.mgf, 648.7907/2+);	√	√		NA							noTP	plastid	MDPTSSSSSALR	5	0	5
MDPYKYR	AT1G20620.1	catalase 3 (CAT3)	1	_____MDPYK	√						Ace-MDPYKYR-COOH(score 47, L16954_1154_Petra_Stroma_invitro_N-ac_24-28-3_389_1343_1_2.mgf, 539.2547/2+);	√		√	1							noTP	peroxisome
MDQEAFLR	AT1G59920.1	MADS-box family protein	1	_____MDQEA	√						Ace-MDQEAFLR-COOH(score 48, L16957_1154_Petra_Stroma_invitro_N-ac_24-28-6_643_1655_1_2.mgf, 534.2448/2+);	√		√	1							noTP	nucleus	MDQEAFLR	2	0	2
MDQLVETNDDSEKKPR	AT4G01290.1	unknown protein	12	EQQFAMDQLV							Ace-MDQLVETNDDSEKKPR-COOH(score 58, L16970_1154_Petra_Stroma_invitro_N-ac_20-24-4_554_1510_1_2.mgf, 1028.9947/2+);	√		√	1							noTP	nucleus	MDQLVETNDDSEKKPR	6	0	6
MDQTAEEKMVR	AT2G43720.1	Eukaryotic protein of unknown function (DUF842)	1	_____MDQTA	√						Ace-MDQTAEEKMVR-COOH(score 70, L16941_1154_Petra_Stroma_invitro_N-ac_28-32-5_240_1108_1_2.mgf, 729.8315/2+);	√		√	1							noTP	nucleus	MDQTAEEKMVR	11	0	11
MDSAQNQFNKR	AT1G49480.1	related to vernalization1 1 (RTV1)	3	___MQMDSAQ		√				3	Ace-MDSAQNQFNKR-COOH(score 45, L16953_1154_Petra_Stroma_invitro_N-ac_24-28-2_236_1177_1_2.mgf, 722.3356/2+);	√		√	1							noTP	nucleus	MDSAQNQFNKR	6	0	6
MDSDFGIPR	AT1G20950.1	Phosphofructokinase family protein	1	_____MDSDF	√						Ace-MDSDFGIPR-COOH(score 49, L16960_1154_Petra_Stroma_invitro_N-ac_24-28-9_689_1736_1_2.mgf, 548.2425/2+);Ace-MDSDFGIPR-COOH(score 63, L16148_1128_Chloro_PR110517B_24-28-7_750_1753_1_2.mgf, 548.2427/2+);Ace-MDSDFGIPR-COOH(score 71, L16096_1127_Stromae_PR110517A_20-24-8_736_1609_1_2.mgf, 548.2424/2+);	√	√	√	1	√	√					noTP	cytosol	MDSDFGIPRELSPLQQL;MDSDFGIPRELSPL;MDSDFGIPR	20	0	20
MDSDTLSGLLENVAK	AT3G48990.1	AMP-dependent synthetase and ligase family protein	1	_____MDSDT	√						Ace-MDSDTLSGLLENVAK-COOH(score 93, L16093_1127_Stromae_PR110517A_20-24-5_1091_2096_1_2.mgf, 825.8988/2+);	√	√		NA							noTP	peroxisome	MDSDTLSGLLENVAKKFPDRRAL;MDSDTLSGLLE;MDSDTLSGLLENVAKKFPDR;MDSDTLSGLLENVAK	34	0	34
MDSEIAVDCSPLLKIYKSGR	AT3G48690.1	CXE12	1	_____MDSEI	√						Ace-MDSEIAVDCSPLLKIYKSGR-COOH(score 89, L16941_1154_Petra_Stroma_invitro_N-ac_28-32-5_1391_2603_1_2.mgf, 1217.6203/2+);	√		√	1							noTP	cytosol	MDSEIAVDCSPLLKIYKSGR	4	0	4
MDSGDIEEAGGNGEEEFR	AT1G30450.1	cation-chloride co-transporter 1 (CCC1)	1	_____MDSGD	√						Ace-MDSGDIEEAGGNGEEEFR-COOH(score 64, L16894_1153_Petra_Chloroplast_invitro_N-ac_28-32-3_255_1308_1_2.mgf, 1000.3952/2+);Ace-MDSGDIEEAGGNGEEEFR-COOH(score 86, L16134_1128_Chloro_PR110517B_28-32-6_408_1422_1_2.mgf, 1000.3965/2+);				NA	√	√	√	1			noTP	golgi	MDSGDIEEAGGNGEEEFR	2	0	2
MDSGEQKSKR	AT4G25180.1	RNA polymerase III RPC4	1	_____MDSGE	√						Ace-MDSGEQKSKR-COOH(score 50, L16938_1154_Petra_Stroma_invitro_N-ac_28-32-2_80_880_1_2.mgf, 659.324/2+);	√		√	1							noTP	nucleus	MDSGEQKSKR	4	0	4
MDSGTKVKKGAAGR	AT5G02560.1	histone H2A 12 (HTA12)	1	_____MDSGT	√						Ace-MDSGTKVKKGAAGR-COOH(score 74, L16908_1153_Petra_Chloroplast_invitro_N-ac_24-28-2_43_1010_1_2.mgf, 802.9399/2+);				NA	√		√	1			noTP	nucleus
MDSMEAPSLPFQSPSR	AT4G37020.1	BEST Arabidopsis thaliana protein match is: eukaryotic initiation factor 4A-III (TAIR:AT3G19760.1)	1	_____MDSME	√						Ace-MDSMEAPSLPFQSPSR-COOH(score 55, L16107_1127_Stromae_PR110517A_24-28-3_564_1561_1_2.mgf, 927.4074/2+);	√	√		NA							noTP	nucleus	MDSMEAPSLPFQSPSR	9	0	9
MDSPFKPDVVR	AT3G12800.1	short-chain dehydrogenase-reductase B (SDRB)	1	_____MDSPF	√						Ace-MDSPFKPDVVR-COOH(score 63, L16895_1153_Petra_Chloroplast_invitro_N-ac_28-32-4_926_1972_1_2.mgf, 698.3501/2+);				NA	√		√	1			noTP	peroxisome
MDSSSNLNPLR	AT4G10050.1	esterase/lipase/thioesterase family protein	1	_____MDSSS	√						Ace-MDSSSNLNPLR-COOH(score 73, L16078_1127_Stromae_PR110517A_28-32-3_473_1377_1_2.mgf, 646.3011/2+);	√	√		NA							noTP	cytosol
MDSSSVGNTNR	AT4G38370.1	Phosphoglycerate mutase family protein	1	_____MDSSS	√						Ace-MDSSSVGNTNR-COOH(score 71, L16096_1127_Stromae_PR110517A_20-24-8_203_893_1_2.mgf, 613.2593/2+);	√	√		NA							noTP	cytosol
MDSVFSNVAR	AT5G19550.1	aspartate aminotransferase 2 (ASP2)	1	_____MDSVF	√						Ace-MDSVFSNVAR-COOH(score 58, L16945_1154_Petra_Stroma_invitro_N-ac_28-32-9_705_1741_1_2.mgf, 592.2744/2+);Ace-MDSVFSNVAR-COOH(score 74, L16082_1127_Stromae_PR110517A_28-32-7_508_1472_1_2.mgf, 592.2742/2+);	√	√	√	1							noTP	cytosol	MDSVFSNVARAPE;MDSVFSNVAR	70	0	70
MDSVIAFDR	AT2G03550.1	alpha/beta-Hydrolases superfamily protein	1	_____MDSVI	√						Ace-MDSVIAFDR-COOH(score 63, L16941_1154_Petra_Stroma_invitro_N-ac_28-32-5_839_1876_1_2.mgf, 556.2582/2+);Ace-MDSVIAFDR-COOH(score 86, L16078_1127_Stromae_PR110517A_28-32-3_635_1573_1_2.mgf, 556.258/2+);	√	√	√	1							noTP	cytosol
MDTETEFDR	AT3G27080.1	translocase of outer membrane 20 kDa subunit 3 (TOM20-3)	1	_____MDTET	√						Ace-MDTETEFDR-COOH(score 72, L16151_1128_Chloro_PR110517B_24-28-10_346_1285_1_2.mgf, 601.2397/2+);				NA	√	√					noTP	mitochondrion	MDTETEFDR	4	0	4
MDTLIAQLQR	AT5G39340.1	histidine-containing phosphotransmitter 3 (AHP3)	1	_____MDTLI	√						Ace-MDTLIAQLQR-COOH(score 54, L16956_1154_Petra_Stroma_invitro_N-ac_24-28-5_1044_2140_1_2.mgf, 623.8266/2+);Ace-MDTLIAQLQR-COOH(score 68, L16091_1127_Stromae_PR110517A_20-24-3_749_1739_1_2.mgf, 623.8265/2+);	√	√	√	1							noTP	cytosol	MDTLIAQLQR	5	0	5
MDTSSPAAFVNGALLR	AT4G18590.1	Nucleic acid-binding, OB-fold-like protein	1	_____MDTSS	√						Ace-MDTSSPAAFVNGALLR-COOH(score 75, L16080_1127_Stromae_PR110517A_28-32-5_824_1868_1_2.mgf, 854.4226/2+);	√	√		NA							noTP	cytosol	MDTSSPAAFVNGALLR	8	0	8
MDTSTDSSGFR	AT4G38600.1	KAKTUS (KAK)	74	AAAAPMDTST							Ace-MDTSTDSSGFR-COOH(score 57, L16133_1128_Chloro_PR110517B_28-32-5_193_1076_1_2.mgf, 631.2538/2+);				NA	√	√					noTP	golgi
MDVSNETVER	AT4G21910.1	MATE efflux family protein	1	_____MDVSN	√						Ace-MDVSNETVER-COOH(score 55, L16150_1128_Chloro_PR110517B_24-28-9_323_1162_1_2.mgf, 619.2722/2+);				NA	√	√					noTP	plasma membrane
MDYMYGPGR	AT2G13360.1	alanine:glyoxylate aminotransferase (AGT)	1	_____MDYMY	√						Ace-MDYMYGPGR-COOH(score 72, L16907_1153_Petra_Chloroplast_invitro_N-ac_24-28-1_319_1253_1_2.mgf, 582.2283/2+);Ace-MDYMYGPGR-COOH(score 68, L16955_1154_Petra_Stroma_invitro_N-ac_24-28-4_335_1263_1_2.mgf, 582.2285/2+);Ace-MDYMYGPGR-COOH(score 73, L16165_1128_Chloro_PR110517B_20-24-11_271_1180_1_2.mgf, 582.2283/2+);Ace-MDYMYGPGR-COOH(score 63, L16111_1127_Stromae_PR110517A_24-28-10_386_1251_1_2.mgf…	√	√	√	1	√	√	√	1			noTP	peroxisome
MEAAAAADSSIPR	AT3G62970.1	zinc finger (C3HC4-type RING finger) family protein	12	LQSDSMEAAA							Ace-MEAAAAADSSIPR-COOH(score 42, L16954_1154_Petra_Stroma_invitro_N-ac_24-28-3_489_1462_1_2.mgf, 674.3143/2+);Ace-MEAAAAADSSIPR-COOH(score 80, L16110_1127_Stromae_PR110517A_24-28-9_420_1305_1_2.mgf, 674.3143/2+);	√	√	√	1							noTP	nucleus
MEAALGLLR	AT1G71790.1	Subunits of heterodimeric actin filament capping protein Capz superfamily	1	_____MEAAL	√						Ace-MEAALGLLR-COOH(score 55, L16096_1127_Stromae_PR110517A_20-24-8_953_1870_1_2.mgf, 516.2813/2+);	√	√		NA							noTP	nucleus	MEAALGLLR	8	0	8
MEADESGISLPSGPDGR	AT5G63110.1	histone deacetylase 6 (HDA6)	1	_____MEADE	√						Ace-MEADESGISLPSGPDGR-COOH(score 41, L16145_1128_Chloro_PR110517B_24-28-4_741_1735_1_2.mgf, 888.3922/2+);				NA	√	√					noTP	nucleus	MEADESGISLPSGPDGR	5	0	5
MEAGGAYNPR	AT5G26210.1	alfin-like 4 (AL4)	1	_____MEAGG	√						Ace-MEAGGAYNPR-COOH(score 56, L16969_1154_Petra_Stroma_invitro_N-ac_20-24-3_131_1004_1_2.mgf, 562.245/2+);Ace-MEAGGAYNPR-COOH(score 78, L16137_1128_Chloro_PR110517B_28-32-9_52_945_1_2.mgf, 562.2456/2+);Ace-MEAGGAYNPR-COOH(score 76, L16084_1127_Stromae_PR110517A_28-32-9_92_941_1_2.mgf, 562.2454/2+);	√	√	√	1	√	√					noTP	nucleus	MEAGGAYNPRTVEEVF;MEAGGAYNPR	14	0	14
MEALPEDEEYSFR	AT2G21620.1	RD2	1	_____MEALP	√						Ace-MEALPEDEEYSFR-COOH(score 85, L16957_1154_Petra_Stroma_invitro_N-ac_24-28-6_835_1881_1_2.mgf, 837.354/2+);Ace-MEALPEDEEYSFR-COOH(score 55, L16145_1128_Chloro_PR110517B_24-28-4_836_1852_1_2.mgf, 837.3542/2+);Ace-MEALPEDEEYSFR-COOH(score 87, L16092_1127_Stromae_PR110517A_20-24-4_722_1637_1_2.mgf, 837.3542/2+);	√	√	√	1	√	√					noTP	plasma membrane	MEALPEDEEYSFR	5	0	5
MEALVCR	AT3G56460.1	GroES-like zinc-binding alcohol dehydrogenase family protein	1	_____MEALV	√						Ace-MEALVCR-COOH(score 61, L16958_1154_Petra_Stroma_invitro_N-ac_24-28-7_368_1331_1_2.mgf, 468.7174/2+);Ace-MEALVCR-COOH(score 59, L16091_1127_Stromae_PR110517A_20-24-3_347_1217_1_2.mgf, 468.7174/2+);	√	√	√	1							noTP	peroxisome	MEALVCRKLG;MEALVCR	12	0	12
MEANEESLK	AT1G08600.1	ATRX	1	_____MEANE	√						Ace-MEANEESLK-COOH(score 47, L16146_1128_Chloro_PR110517B_24-28-5_380_1186_1_2.mgf, 554.745/2+);				NA	√	√					noTP	nucleus
MEANGIENLTNPNQER	AT5G53160.1	regulatory components of ABA receptor 3 (RCAR3)	1	_____MEANG	√						Ace-MEANGIENLTNPNQER-COOH(score 58, L16096_1127_Stromae_PR110517A_20-24-8_686_1550_1_2.mgf, 944.4294/2+);	√	√		NA							noTP	cytosol
MEASAGLVAGSYR	AT4G32410.1	cellulose synthase 1 (CESA1)	1	_____MEASA	√						Ace-MEASAGLVAGSYR-COOH(score 91, L16944_1154_Petra_Stroma_invitro_N-ac_28-32-8_589_1570_1_2.mgf, 685.3248/2+);	√		√	1							noTP	plasma membrane,golgi	MEASAGLVAGSYR	5	0	5
MEASSSAQAKIADMR	AT3G27310.1	plant UBX domain-containing protein 1 (PUX1)	22	EITDSMEASS		√				22	Ace-MEASSSAQAKIADMR-COOH(score 95, L16954_1154_Petra_Stroma_invitro_N-ac_24-28-3_387_1341_1_2.mgf, 858.8981/2+);	√		√	1							noTP	nucleus	MEASSSAQAKIADMREKL;MEASSSAQAKIA;MEASSSAQAKIADMR	19	0	19
MEATKER	AT1G15230.1	unknown protein	1	_____MEATK	√						Ace-MEATKER-COOH(score 46, L16957_1154_Petra_Stroma_invitro_N-ac_24-28-6_28_821_1_2.mgf, 485.2365/2+);	√		√	1							noTP	cytosol	MEATKERVGLL;MEATKER	10	0	10
MEAVTAIKPLIR	AT3G27890.1	NADPH:quinone oxidoreductase (NQR)	1	_____MEAVT	√						Ace-MEAVTAIKPLIR-COOH(score 85, L16942_1154_Petra_Stroma_invitro_N-ac_28-32-6_1258_2411_1_2.mgf, 723.9208/2+);	√		√	0.98							noTP	mitochondrion	MEAVTAIKPLIR	8	0	8
MEDAAAPNSGSEFNPGAR	AT3G03420.1	Ku70-binding family protein	1	_____MEDAA	√						Ace-MEDAAAPNSGSEFNPGAR-COOH(score 37, L16925_1153_Petra_Chloroplast_invitro_N-ac_20-24-4_284_1267_1_2.mgf, 939.9009/2+);Ace-MEDAAAPNSGSEFNPGAR-COOH(score 55, L16160_1128_Chloro_PR110517B_20-24-6_187_1200_1_2.mgf, 939.9006/2+);				NA	√	√	√	1			noTP	mitochondrion	MEDAAAPNSGSEFNPGAR	5	0	5
MEDDKKKKR	AT2G38580.1	Mitochondrial ATP synthase D chain-related protein	1	_____MEDDK	√						Ace-MEDDKKKKR-COOH(score 49, L16942_1154_Petra_Stroma_invitro_N-ac_28-32-6_262_1121_1_2.mgf, 712.3968/2+);	√		√	1							noTP	nucleus
MEDEIELK	AT4G28060.1	Cytochrome c oxidase, subunit Vib family protein	1	_____MEDEI	√						Ace-MEDEIELK-COOH(score 50, L16135_1128_Chloro_PR110517B_28-32-7_366_1405_1_2.mgf, 532.7443/2+);				NA	√	√					noTP	mitochondrion	MEDEIELKTAPADFRFPTTNQTR;MEDEIELKTAPADFR	9	0	9
MEDEIELKTAPADFR	AT4G28060.1	Cytochrome c oxidase, subunit Vib family protein	1	_____MEDEI	√						Ace-MEDEIELKTAPADFR-COOH(score 49, L16940_1154_Petra_Stroma_invitro_N-ac_28-32-4_1130_2201_1_2.mgf, 935.4491/2+);	√		√	0.98							noTP	mitochondrion	MEDEIELKTAPADFRFPTTNQTR;MEDEIELKTAPADFR	9	0	9
MEDELEGLR	AT2G20330.1	Transducin/WD40 repeat-like superfamily protein	1	_____MEDEL	√						Ace-MEDELEGLR-COOH(score 66, L16923_1153_Petra_Chloroplast_invitro_N-ac_20-24-2_411_1458_1_2.mgf, 575.2585/2+);Ace-MEDELEGLR-COOH(score 44, L16158_1128_Chloro_PR110517B_20-24-4_491_1503_1_2.mgf, 575.2582/2+);				NA	√	√	√	0.99			noTP	nucleus	MEDELEGLRAHFPVSF;MEDELEGLR	7	0	7
MEDPLIGR	AT4G03560.1	two-pore channel 1 (TPC1)	1	_____MEDPL	√						Ace-MEDPLIGR-COOH(score 48, L16159_1128_Chloro_PR110517B_20-24-5_355_1420_1_2.mgf, 494.7418/2+);				NA	√	√					noTP	vacuole
MEDSNSTASNVAR	AT3G05040.1	HASTY (HST)	1	_____MEDSN	√						Ace-MEDSNSTASNVAR-COOH(score 48, L16096_1127_Stromae_PR110517A_20-24-8_281_998_1_2.mgf, 720.3068/2+);	√	√		NA							noTP	golgi	MEDSNSTASNVAR	4	0	4
MEDVLTENPPPSR	AT3G25545.1	unknown protein	1	_____MEDVL	√						Ace-MEDVLTENPPPSR-COOH(score 42, L16972_1154_Petra_Stroma_invitro_N-ac_20-24-6_489_1458_1_2.mgf, 771.8596/2+);Ace-MEDVLTENPPPSR-COOH(score 77, L16159_1128_Chloro_PR110517B_20-24-5_264_1302_1_2.mgf, 771.8591/2+);Ace-MEDVLTENPPPSR-COOH(score 53, L16106_1127_Stromae_PR110517A_24-28-5_361_1278_1_2.mgf, 771.8587/2+);	√	√	√	1	√	√					noTP	cytosol	MEDVLTENPPPSRF;MEDVLTENPPPSR	19	0	19
MEEALEMAR	AT2G20190.1	CLIP-associated protein (CLASP)	1	_____MEEAL	√						Ace-MEEALEMAR-COOH(score 60, L16136_1128_Chloro_PR110517B_28-32-8_210_1176_1_2.mgf, 577.2474/2+);Ace-MEEALEMAR-COOH(score 56, L16083_1127_Stromae_PR110517A_28-32-8_241_1129_1_2.mgf, 577.2468/2+);	√	√		NA	√	√					noTP	cytosol	MEEALEMAR	11	0	11
MEEDLIKR	AT4G34490.1	cyclase associated protein 1 (CAP1)	1	_____MEEDL	√						Ace-MEEDLIKR-COOH(score 45, L16925_1153_Petra_Chloroplast_invitro_N-ac_20-24-4_419_1425_1_2.mgf, 569.7916/2+);Ace-MEEDLIKR-COOH(score 48, L16974_1154_Petra_Stroma_invitro_N-ac_20-24-8_506_1524_1_2.mgf, 569.7918/2+);	√		√	1	√		√	1			noTP	cytosol	MEEDLIKR	7	0	7
MEEDYQQPR	AT4G18950.1	Integrin-linked protein kinase family	1	_____MEEDY	√						Ace-MEEDYQQPR-COOH(score 61, L16149_1128_Chloro_PR110517B_24-28-8_300_1132_1_2.mgf, 627.2589/2+);Ace-MEEDYQQPR-COOH(score 57, L16096_1127_Stromae_PR110517A_20-24-8_348_1090_1_2.mgf, 627.2589/2+);	√	√		NA	√	√					noTP	cytosol	MEEDYQQPRF;MEEDYQQPR	9	0	9
MEEIDR	AT2G22330.1	cytochrome P450, family 79, subfamily B, polypeptide 3 (CYP79B3)	365	ILHKAMEEID							Ace-MEEIDR-COOH(score 47, L16091_1127_Stromae_PR110517A_20-24-3_268_1064_1_2.mgf, 425.6841/2+);	√	√		NA							noTP	endoplasmic reticulum
MEEIEEGSSNNSIR	AT1G60160.1	Potassium transporter family protein	1	_____MEEIE	√						Ace-MEEIEEGSSNNSIR-COOH(score 57, L16136_1128_Chloro_PR110517B_28-32-8_229_1202_1_2.mgf, 826.8576/2+);				NA	√	√					noTP	vacuole
MEEIEGTNR	AT2G30590.1	WRKY DNA-binding protein 21 (WRKY21)	1	_____MEEIE	√						Ace-MEEIEGTNR-COOH(score 58, L16150_1128_Chloro_PR110517B_24-28-9_332_1176_1_2.mgf, 568.748/2+);				NA	√	√					noTP	nucleus
MEEITDGVNNMNLATDSQK	AT2G34160.1	Alba DNA/RNA-binding protein	1	_____MEEIT	√						Ace-MEEITDGVNNMNLATDSQK-COOH(score 57, L16109_1127_Stromae_PR110517A_24-28-8_436_1344_1_2.mgf, 1092.4761/2+);	√	√		NA							noTP	cytosol	MEEITDGVNNMNLATDSQKKNR	18	0	18
MEEITEGVNNMNLAVDTQK	AT1G29250.1	Alba DNA/RNA-binding protein	1	_____MEEIT	√						Ace-MEEITEGVNNMNLAVDTQK-COOH(score 67, L16094_1127_Stromae_PR110517A_20-24-6_731_1574_1_2.mgf, 1105.5021/2+);	√	√		NA							noTP	cytosol	MEEITEGVNNMNLAVDTQKKNR;MEEITEGVNNMNLAV	51	0	51
MEEITEGVNNMNLAVDTQKKNR	AT1G29250.1	Alba DNA/RNA-binding protein	1	_____MEEIT	√						Ace-MEEITEGVNNMNLAVDTQKKNR-COOH(score 83, L16939_1154_Petra_Stroma_invitro_N-ac_28-32-3_781_1788_1_3.mgf, 901.4407/3+);	√		√	0.97							noTP	cytosol	MEEITEGVNNMNLAVDTQKKNR;MEEITEGVNNMNLAV	51	0	51
MEELVGLLR	AT1G70810.1	Calcium-dependent lipid-binding (CaLB domain) family protein	1	_____MEELV	√						Ace-MEELVGLLR-COOH(score 60, L16148_1128_Chloro_PR110517B_24-28-7_1148_2291_1_2.mgf, 559.3005/2+);Ace-MEELVGLLR-COOH(score 52, L16094_1127_Stromae_PR110517A_20-24-6_1082_2032_1_2.mgf, 559.2998/2+);	√	√		NA	√	√					noTP	cytosol	MEELVGLLR	3	0	3
MEEQFGGSDER	AT5G64180.1	unknown protein	1	_____MEEQF	√						Ace-MEEQFGGSDER-COOH(score 68, L16938_1154_Petra_Stroma_invitro_N-ac_28-32-2_278_1172_1_2.mgf, 671.7647/2+);Ace-MEEQFGGSDER-COOH(score 70, L16149_1128_Chloro_PR110517B_24-28-8_409_1274_1_2.mgf, 671.7648/2+);Ace-MEEQFGGSDER-COOH(score 68, L16096_1127_Stromae_PR110517A_20-24-8_428_1197_1_2.mgf, 671.7644/2+);	√	√	√	1	√	√					noTP	nucleus	MEEQFGGSDER	3	0	3
MEEQFILR	AT1G55300.1	TBP-associated factor 7 (TAF7)	1	_____MEEQF	√						Ace-MEEQFILR-COOH(score 47, L16897_1153_Petra_Chloroplast_invitro_N-ac_28-32-6_461_1609_1_2.mgf, 562.2763/2+);Ace-MEEQFILR-COOH(score 54, L16135_1128_Chloro_PR110517B_28-32-7_578_1722_1_2.mgf, 562.2764/2+);				NA	√	√	√	0.99			noTP	nucleus	MEEQFILR	5	0	5
MEEVEAANR	AT3G04670.1	WRKY DNA-binding protein 39 (WRKY39)	1	_____MEEVE	√						Ace-MEEVEAANR-COOH(score 53, L16150_1128_Chloro_PR110517B_24-28-9_296_1128_1_2.mgf, 553.7426/2+);				NA	√	√					noTP	nucleus
MEEVQKR	AT4G09520.1	Cofactor-independent phosphoglycerate mutase	1	_____MEEVQ	√						Ace-MEEVQKR-COOH(score 49, L16940_1154_Petra_Stroma_invitro_N-ac_28-32-4_177_1019_1_2.mgf, 512.7576/2+);	√		√	1							noTP	cytosol	MEEVQKR	12	0	12
MEFSTADFER	AT1G27390.1	translocase outer membrane 20-2 (TOM20-2)	1	_____MEFST	√						Ace-MEFSTADFER-COOH(score 43, L16095_1127_Stromae_PR110517A_20-24-7_806_1675_1_2.mgf, 645.7688/2+);	√	√		NA							noTP	mitochondrion	MEFSTADFER	5	0	5
MEFVVEEGK	AT3G18940.1	clast3-related	1	_____MEFVV	√						Ace-MEFVVEEGK-COOH(score 54, L16109_1127_Stromae_PR110517A_24-28-8_497_1433_1_2.mgf, 563.2604/2+);	√	√		NA							noTP	cytosol	MEFVVEEGKLVNE	5	0	5
MEGAEEAGAEIAVDSK	AT3G06610.1	DNA-binding enhancer protein-related	1	_____MEGAE	√						Ace-MEGAEEAGAEIAVDSK-COOH(score 42, L16086_1127_Stromae_PR110517A_28-32-11_200_1211_1_2.mgf, 832.8702/2+);	√	√		NA							noTP	cytosol	MEGAEEAGAEIAVDSKDLQQQSKAFDKL;MEGAEEAGAEIAV;MEGAEEAGAEIAVDSKDLQQQSKAF	11	0	11
MEGFLTDQQR	AT4G24800.1	MA3 domain-containing protein	1	_____MEGFL	√						Ace-MEGFLTDQQR-COOH(score 68, L16959_1154_Petra_Stroma_invitro_N-ac_24-28-8_612_1635_1_2.mgf, 641.7904/2+);Ace-MEGFLTDQQR-COOH(score 64, L16147_1128_Chloro_PR110517B_24-28-6_797_1704_1_2.mgf, 641.7904/2+);Ace-MEGFLTDQQR-COOH(score 69, L16094_1127_Stromae_PR110517A_20-24-6_706_1545_1_2.mgf, 641.7901/2+);	√	√	√	1	√	√					noTP	golgi	MEGFLTDQQR	5	0	5
MEGGAALYNPR	AT3G42790.1	alfin-like 3 (AL3)	1	_____MEGGA	√						Ace-MEGGAALYNPR-COOH(score 53, L16960_1154_Petra_Stroma_invitro_N-ac_24-28-9_394_1383_1_2.mgf, 618.7877/2+);Ace-MEGGAALYNPR-COOH(score 64, L16095_1127_Stromae_PR110517A_20-24-7_575_1375_1_2.mgf, 618.7874/2+);	√	√	√	1							noTP	nucleus	MEGGAALYNPRTVEEVFK;MEGGAALYNPR	14	0	14
MEGIIVR	AT1G50670.1	OTU-like cysteine protease family protein	1	_____MEGII	√						Ace-MEGIIVR-COOH(score 64, L16959_1154_Petra_Stroma_invitro_N-ac_24-28-8_509_1509_1_2.mgf, 438.2367/2+);Ace-MEGIIVR-COOH(score 60, L16095_1127_Stromae_PR110517A_20-24-7_622_1452_1_2.mgf, 438.2365/2+);	√	√	√	1							noTP	cytosol	MEGIIVR	7	0	7
MEGKEEDVR	AT1G01620.1	plasma membrane intrinsic protein 1C (PIP1C)	1	_____MEGKE	√						Ace-MEGKEEDVR-COOH(score 70, L16957_1154_Petra_Stroma_invitro_N-ac_24-28-6_181_1056_1_2.mgf, 599.274/2+);	√		√	0.92							noTP	plasma membrane	MEGKEEDVR	7	0	7
MEGMLSSGDQQR	AT1G14570.1	UBX domain-containing protein	1	_____MEGML	√						Ace-MEGMLSSGDQQR-COOH(score 67, L16941_1154_Petra_Stroma_invitro_N-ac_28-32-5_170_1013_1_2.mgf, 706.7929/2+);Ace-MEGMLSSGDQQR-COOH(score 52, L16152_1128_Chloro_PR110517B_24-28-11_57_925_1_2.mgf, 706.7926/2+);Ace-MEGMLSSGDQQR-COOH(score 71, L16098_1127_Stromae_PR110517A_20-24-10_268_1019_1_2.mgf, 706.7928/2+);	√	√	√	1	√	√					noTP	nucleus	MEGMLSSGDQQRL;MEGMLSSGDQQR	8	0	8
MEGSPVTSVR	AT4G24510.1	ECERIFERUM 2 (CER2)	1	_____MEGSP	√						Ace-MEGSPVTSVR-COOH(score 56, L16973_1154_Petra_Stroma_invitro_N-ac_20-24-7_254_1181_1_2.mgf, 560.769/2+);Ace-MEGSPVTSVR-COOH(score 77, L16160_1128_Chloro_PR110517B_20-24-6_97_1063_1_2.mgf, 560.7694/2+);Ace-MEGSPVTSVR-COOH(score 65, L16106_1127_Stromae_PR110517A_24-28-5_210_1099_1_2.mgf, 560.7687/2+);	√	√	√	1	√	√					noTP	golgi
MEGSSSAIAR	AT1G22920.1	COP9 signalosome 5A (CSN5A)	1	_____MEGSS	√						Ace-MEGSSSAIAR-COOH(score 60, L16943_1154_Petra_Stroma_invitro_N-ac_28-32-7_316_1091_1_2.mgf, 533.7453/2+);Ace-MEGSSSAIAR-COOH(score 58, L16133_1128_Chloro_PR110517B_28-32-5_98_938_1_2.mgf, 533.7453/2+);Ace-MEGSSSAIAR-COOH(score 76, L16080_1127_Stromae_PR110517A_28-32-5_96_915_1_2.mgf, 533.7452/2+);	√	√	√	0.98	√	√					noTP	cytosol	MEGSSSAIARKTWELENNILPVEPT;MEGSSSAIAR	27	0	27
MEGSSSTIAR	AT1G71230.1	COP9-signalosome 5B (CSN5B)	1	_____MEGSS	√						Ace-MEGSSSTIAR-COOH(score 51, L16079_1127_Stromae_PR110517A_28-32-4_106_905_1_2.mgf, 548.7505/2+);	√	√		NA							noTP	cytosol	MEGSSSTIAR	6	0	6
MEGVGLR	AT1G35580.1	cytosolic invertase 1 (CINV1)	1	_____MEGVG	√						Ace-MEGVGLR-COOH(score 45, L16974_1154_Petra_Stroma_invitro_N-ac_20-24-8_249_1205_1_2.mgf, 410.2051/2+);	√		√	1							noTP	cytosol	MEGVGLRAVGSHCSLSEM;MEGVGLR	10	0	10
MEIATDTAKQMR	AT2G03430.1	Ankyrin repeat family protein	1	_____MEIAT	√						Ace-MEIATDTAKQMR-COOH(score 68, L16975_1154_Petra_Stroma_invitro_N-ac_20-24-9_298_1256_1_2.mgf, 758.3606/2+);	√		√	1							noTP	cytosol	MEIATDTAKQMRDEELF;MEIATDTAKQMR	39	0	39
MEIDEEEPMVFLDR	AT2G36740.1	SWC2	1	_____MEIDE	√						Ace-MEIDEEEPMVFLDR-COOH(score 49, L16147_1128_Chloro_PR110517B_24-28-6_1125_2121_1_2.mgf, 913.8965/2+);				NA	√	√					noTP	nucleus	MEIDEEEPMVFLDR	2	0	2
MEIEEASR	AT3G52190.1	phosphate transporter traffic facilitator1 (PHF1)	1	_____MEIEE	√						Ace-MEIEEASR-COOH(score 44, L16151_1128_Chloro_PR110517B_24-28-10_286_1195_1_2.mgf, 511.7264/2+);				NA	√	√					noTP	endoplasmic reticulum	MEIEEASR	3	0	3
MEILPIPAESFK	AT5G14800.1	pyrroline-5- carboxylate (P5C) reductase (P5CR)	1	_____MEILP	√						Ace-MEILPIPAESFK-COOH(score 51, L16094_1127_Stromae_PR110517A_20-24-6_1083_2035_1_2.mgf, 716.8738/2+);	√	√		NA							noTP	cytosol	MEILPIPAESFKVGFIGAGKMAESIAR;MEILPIPAESFKVGF;MEILPIPAESF	3	0	3
MEITNVTEYDAIAK	AT3G14415.1	Aldolase-type TIM barrel family protein	1	_____MEITN	√						Ace-MEITNVTEYDAIAK-COOH(score 45, L16133_1128_Chloro_PR110517B_28-32-5_678_1782_1_2.mgf, 828.3961/2+);Ace-MEITNVTEYDAIAK-COOH(score 108, L16079_1127_Stromae_PR110517A_28-32-4_628_1608_1_2.mgf, 828.3957/2+);	√	√		NA	√	√					noTP	peroxisome	MEITNVTEY	2	0	2
MEKFSYNSYPDSTDSSPR	AT5G64430.1	Octicosapeptide/Phox/Bem1p family protein	1	_____MEKFS	√						Ace-MEKFSYNSYPDSTDSSPR-COOH(score 93, L16940_1154_Petra_Stroma_invitro_N-ac_28-32-4_744_1733_1_2.mgf, 1108.4767/2+);	√		√	1							noTP	nucleus	MEKFSYNSYPDSTDSSPR	6	0	6
MEKGKGR	AT2G19740.1	Ribosomal protein L31e family protein	1	_____MEKGK	√						Ace-MEKGKGR-COOH(score 44, L16941_1154_Petra_Stroma_invitro_N-ac_28-32-5_57_850_1_2.mgf, 479.2597/2+);	√		√	1							noTP	cytosol	MEKGKGRKEEVVTREY;MEKGKGR	18	0	18
MEKKEMEKLCQR	AT1G65000.1	unknown protein	1	_____MEKKE	√						Ace-MEKKEMEKLCQR-COOH(score 69, L16957_1154_Petra_Stroma_invitro_N-ac_24-28-6_462_1442_1_2.mgf, 912.9514/2+);	√		√	0.93							noTP	nucleus
MEKKLPR	AT4G05530.1	indole-3-butyric acid response 1 (IBR1)	1	_____MEKKL	√						Ace-MEKKLPR-COOH(score 48, L16957_1154_Petra_Stroma_invitro_N-ac_24-28-6_389_1355_1_2.mgf, 527.3068/2+);	√		√	0.72							noTP	peroxisome	MEKKLPR	17	8	25
MEKNTPVR	AT1G35780.1	unknown protein	1	_____MEKNT	√						Ace-MEKNTPVR-COOH(score 46, L16968_1154_Petra_Stroma_invitro_N-ac_20-24-2_165_1025_1_2.mgf, 540.2789/2+);	√		√	1							noTP	nucleus	MEKNTPVRKPHMSTA;MEKNTPVR	18	0	18
MEKSTSPATR	AT1G01730.1	unknown protein	1	_____MEKST	√						Ace-MEKSTSPATR-COOH(score 51, L16944_1154_Petra_Stroma_invitro_N-ac_28-32-8_75_906_1_2.mgf, 606.7976/2+);	√		√	1							noTP	nucleus	MEKSTSPATR	5	0	5
MELDLTPK	AT1G07750.1	RmlC-like cupins superfamily protein	1	_____MELDL	√						Ace-MELDLTPK-COOH(score 53, L16096_1127_Stromae_PR110517A_20-24-8_707_1575_1_2.mgf, 502.752/2+);	√	√		NA							noTP	cytosol	MELDLTPKLPKKVYGGDGGSY;MELDLTPKLPK;MELDLTPKLPKKVY	23	0	23
MELNISESR	AT1G26640.1	Amino acid kinase family protein	1	_____MELNI	√						Ace-MELNISESR-COOH(score 63, L16110_1127_Stromae_PR110517A_24-28-9_426_1312_1_2.mgf, 568.7662/2+);	√	√		NA							noTP	cytosol	MELNISESR	5	0	5
MELSETYACVPSTER	AT3G18060.1	transducin family protein / WD-40 repeat family protein	1	_____MELSE	√						Ace-MELSETYACVPSTER-COOH(score 65, L16098_1127_Stromae_PR110517A_20-24-10_656_1539_1_2.mgf, 915.8985/2+);	√	√		NA							noTP	cytosol	MELSETYACVPSTER	7	0	7
MEMEEGASGVGEK	AT3G01310.1	Phosphoglycerate mutase-like family protein	1	_____MEMEE	√						Ace-MEMEEGASGVGEK-COOH(score 45, L16143_1128_Chloro_PR110517B_24-28-2_119_956_1_2.mgf, 714.2872/2+);Ace-MEMEEGASGVGEK-COOH(score 70, L16090_1127_Stromae_PR110517A_20-24-2_135_930_1_2.mgf, 714.2871/2+);	√	√		NA	√	√					noTP	golgi
MENAGKATSLQSSR	AT2G43940.1	HARMLESS TO OZONE LAYER 3 (HOL3)	1	_____MENAG	√						Ace-MENAGKATSLQSSR-COOH(score 77, L16955_1154_Petra_Stroma_invitro_N-ac_24-28-4_307_1220_1_2.mgf, 792.8865/2+);	√		√	1							noTP	peroxisome	MENAGKATSLQSSRDLF;MENAGKATSL;MENAGKATSLQSSR	34	0	34
MENDAGQVTELYIPR	AT3G53890.1	Ribosomal protein S21e	1	_____MENDA	√						Ace-MENDAGQVTELYIPR-COOH(score 65, L16967_1154_Petra_Stroma_invitro_N-ac_20-24-1_569_1770_1_2.mgf, 897.423/2+);Ace-MENDAGQVTELYIPR-COOH(score 72, L16083_1127_Stromae_PR110517A_28-32-8_628_1633_1_3.mgf, 598.6174/3+);	√	√	√	1							noTP	cytosol	MENDAGQVTELYIPR;MENDAGQVTEL;MENDAGQVTELY	47	1	48
MENGGQYDNAR	AT2G21240.1	basic pentacysteine 4 (BPC4)	1	_____MENGG	√						Ace-MENGGQYDNAR-COOH(score 62, L16147_1128_Chloro_PR110517B_24-28-6_356_1050_1_2.mgf, 656.7651/2+);				NA	√	√					noTP	nucleus	MENGGQYDNAR	2	0	2
MENLVGLLR	AT1G23140.1	Calcium-dependent lipid-binding (CaLB domain) family protein	1	_____MENLV	√						Ace-MENLVGLLR-COOH(score 48, L16939_1154_Petra_Stroma_invitro_N-ac_28-32-3_1240_2356_1_2.mgf, 551.7997/2+);	√		√	1							noTP	cytosol	MENLVGLLR	10	0	10
MENNNLGLR	AT4G16340.1	SPIKE1 (SPK1)	1	_____MENNN	√						Ace-MENNNLGLR-COOH(score 56, L16144_1128_Chloro_PR110517B_24-28-3_389_1335_1_2.mgf, 559.7666/2+);				NA	√	√					noTP	golgi	MENNNLGLRF;MENNNLGLR	3	0	3
MENTLSPLLSPSPASEVAAR	AT1G30910.1	Molybdenum cofactor sulfurase family protein	1	_____MENTL	√						Ace-MENTLSPLLSPSPASEVAAR-COOH(score 76, L16091_1127_Stromae_PR110517A_20-24-3_800_1801_1_3.mgf, 710.0247/3+);	√	√		NA							noTP	plastid	MENTLSPLLSPSPASEVAAR	10	0	10
MEPAITATSSSSFGGGSSR	AT1G28960.1	nudix hydrolase homolog 15 (NUDX15)	24	LLCKSMEPAI							Ace-MEPAITATSSSSFGGGSSR-COOH(score 53, L16943_1154_Petra_Stroma_invitro_N-ac_28-32-7_824_1720_1_2.mgf, 944.4243/2+);Ace-MEPAITATSSSSFGGGSSR-COOH(score 90, L16080_1127_Stromae_PR110517A_28-32-5_425_1352_1_2.mgf, 944.4238/2+);	√	√	√	1					30	54	mTP	mitochondrion	MEPAITATSSSSFGGGSSR	4	0	4
MEPPATASNR	AT2G21195.1	unknown protein	1	_____MEPPA	√						Ace-MEPPATASNR-COOH(score 44, L16131_1128_Chloro_PR110517B_28-32-3_39_854_1_2.mgf, 566.2587/2+);				NA	√	√					noTP	cytosol,peroxisome	MEPPATASNR	1	1	2
MEPPENSLDSDGSNLETAER	AT3G14090.1	exocyst subunit exo70 family protein D3 (EXO70D3)	1	_____MEPPE	√						Ace-MEPPENSLDSDGSNLETAER-COOH(score 68, L16138_1128_Chloro_PR110517B_28-32-10_392_1406_1_2.mgf, 1124.9796/2+);				NA	√	√					noTP	cytosol
MEPTDSTNEQLGDTK	AT3G01460.1	methyl-CPG-binding domain 9 (MBD9)	1	_____MEPTD	√						Ace-MEPTDSTNEQLGDTK-COOH(score 43, L16151_1128_Chloro_PR110517B_24-28-10_278_1179_1_2.mgf, 862.371/2+);				NA	√	√					noTP	nucleus
MEPTEKPSTKPSSR	AT3G45780.1	phototropin 1 (PHOT1)	1	_____MEPTE	√						Ace-MEPTEKPSTKPSSR-COOH(score 59, L16972_1154_Petra_Stroma_invitro_N-ac_20-24-6_235_1146_1_2.mgf, 863.9346/2+);	√		√	1							noTP	plasma membrane
MEQLKTIGR	AT1G31730.1	Adaptin family protein	1	_____MEQLK	√						Ace-MEQLKTIGR-COOH(score 68, L16943_1154_Petra_Stroma_invitro_N-ac_28-32-7_826_1723_1_2.mgf, 590.8211/2+);	√		√	0.97							noTP	nucleus	MEQLKTIGRELAMGSQGGFGQSKEFL;MEQLKTIGR	15	0	15
MEQTFIMIKPDGVQR	AT4G09320.1	NDPK1	21	SNKKTMEQTF	√						Ace-MEQTFIMIKPDGVQR-COOH(score 69, L16974_1154_Petra_Stroma_invitro_N-ac_20-24-8_893_2014_1_2.mgf, 957.4762/2+);	√		√	0.98							noTP	cytosol	MEQTFIMIKPDGVQR;MEQTFIMIKP	133	0	133
MESAALSR	AT1G64190.1	6-phosphogluconate dehydrogenase family protein	1	_____MESAA	√						Ace-MESAALSR-COOH(score 67, L16970_1154_Petra_Stroma_invitro_N-ac_20-24-4_185_1060_1_2.mgf, 461.7176/2+);Ace-MESAALSR-COOH(score 70, L16085_1127_Stromae_PR110517A_28-32-10_98_952_1_2.mgf, 461.7184/2+);	√	√	√	1							noTP	plastid	MESAALSR	14	0	14
MESAGIQQLLAAER	AT4G23710.1	vacuolar ATP synthase subunit G2 (VAG2)	1	_____MESAG	√						Ace-MESAGIQQLLAAER-COOH(score 78, L16957_1154_Petra_Stroma_invitro_N-ac_24-28-6_1117_2235_1_2.mgf, 787.8964/2+);Ace-MESAGIQQLLAAER-COOH(score 93, L16092_1127_Stromae_PR110517A_20-24-4_907_1863_1_2.mgf, 787.8964/2+);	√	√	√	1							noTP	golgi,vacuole	MESAGIQQLLAAER;MESAGIQQLL	7	0	7
MESFPIINLEK	AT1G05010.1	ethylene-forming enzyme (EFE)	1	_____MESFP	√						Ace-MESFPIINLEK-COOH(score 53, L16093_1127_Stromae_PR110517A_20-24-5_1026_1974_1_2.mgf, 689.8501/2+);	√	√		NA							noTP	golgi	MESFPIINLEKLNGEER	5	0	5
MESLDTNFPVR	AT5G14710.1	CONTAINS InterPro DOMAIN/s: Proteasome assembly chaperone 3 (InterPro:IPR018788)	1	_____MESLD	√						Ace-MESLDTNFPVR-COOH(score 58, L16080_1127_Stromae_PR110517A_28-32-5_567_1550_1_2.mgf, 683.8193/2+);	√	√		NA							noTP	cytosol	MESLDTNFPVR	8	0	8
MESNNNEKKKVAR	AT4G20780.1	calmodulin like 42 (CML42)	1	_____MESNN	√						Ace-MESNNNEKKKVAR-COOH(score 82, L16922_1153_Petra_Chloroplast_invitro_N-ac_20-24-1_12_962_1_2.mgf, 873.9585/2+);Ace-MESNNNEKKKVAR-COOH(score 51, L16971_1154_Petra_Stroma_invitro_N-ac_20-24-5_236_1143_1_2.mgf, 873.9591/2+);	√		√	1	√		√	1			noTP	cytosol,nucleus
MESPPEGYR	AT3G10620.1	nudix hydrolase homolog 26 (NUDX26)	56	RCCSSMESPP		√	√		√	56	Ace-MESPPEGYR-COOH(score 42, L16080_1127_Stromae_PR110517A_28-32-5_172_1008.1012_2_2.mgf, 562.2399/2+);	√	√		NA					2	54	cTP	plastid	MESPPEGYR	5	0	5
MESSEDVENLSR	AT1G27300.1	unknown protein	1	_____MESSE	√						Ace-MESSEDVENLSR-COOH(score 85, L16135_1128_Chloro_PR110517B_28-32-7_245_1237_1_2.mgf, 727.3097/2+);				NA	√	√					noTP	golgi
MESSQATTKPTR	AT5G27670.1	histone H2A 7 (HTA7)	1	_____MESSQ	√						Ace-MESSQATTKPTR-COOH(score 43, L16896_1153_Petra_Chloroplast_invitro_N-ac_28-32-5_78_919_1_2.mgf, 721.3507/2+);				NA	√		√	1			noTP	nucleus	MESSQATTKPTRGAGGRKGG;MESSQATTKPTR	13	0	13
MESTESYAAGSPEELAK	AT5G04430.1	BINDING TO TOMV RNA 1S (SHORT FORM) (BTR1S)	1	_____MESTE	√						Ace-MESTESYAAGSPEELAK-COOH(score 88, L16108_1127_Stromae_PR110517A_24-28-7_380_1299_1_2.mgf, 929.4075/2+);	√	√		NA							noTP	nucleus	MESTESYAAGSPEELAKRSPEPH;MESTESYAAGSPEELAKR	13	0	13
MESTESYAAGSPEELAKR	AT5G04430.1	BINDING TO TOMV RNA 1S (SHORT FORM) (BTR1S)	1	_____MESTE	√						Ace-MESTESYAAGSPEELAKR-COOH(score 107, L16956_1154_Petra_Stroma_invitro_N-ac_24-28-5_611_1622_1_2.mgf, 1030.9763/2+);	√		√	1							noTP	nucleus	MESTESYAAGSPEELAKRSPEPH;MESTESYAAGSPEELAKR	13	0	13
MESTGKVKKAFGGR	AT5G59870.1	histone H2A 6 (HTA6)	1	_____MESTG	√						Ace-MESTGKVKKAFGGR-COOH(score 48, L16928_1153_Petra_Chloroplast_invitro_N-ac_20-24-7_438_1583_1_2.mgf, 847.963/2+);				NA	√		√	1			noTP	nucleus
MESVALSR	AT5G41670.1	6-phosphogluconate dehydrogenase family protein	1	_____MESVA	√						Ace-MESVALSR-COOH(score 74, L16954_1154_Petra_Stroma_invitro_N-ac_24-28-3_321_1253_1_2.mgf, 475.7341/2+);Ace-MESVALSR-COOH(score 61, L16113_1127_Stromae_PR110517A_24-28-12_153_1083_1_2.mgf, 475.7341/2+);	√	√	√	1							noTP	mitochondrion	MESVALSRIGLAGLAVMGQNLALNIA;MESVALSR	27	0	27
METAASSVATTR	AT5G53620.1	unknown protein	1	_____METAA	√						Ace-METAASSVATTR-COOH(score 83, L16973_1154_Petra_Stroma_invitro_N-ac_20-24-7_159_1066_1_2.mgf, 641.8013/2+);Ace-METAASSVATTR-COOH(score 76, L16106_1127_Stromae_PR110517A_24-28-5_145_1016_1_2.mgf, 641.801/2+);	√	√	√	1							noTP	nucleus	METAASSVATTR	12	0	12
METEKDKER	AT2G30530.1	unknown protein	17	FEDLEMETEK							Ace-METEKDKER-COOH(score 55, L16958_1154_Petra_Stroma_invitro_N-ac_24-28-7_141_997_1_2.mgf, 659.3184/2+);	√		√	1							noTP	nucleus	METEKDKER	4	0	4
METEYDQVLR	AT1G48170.1	unknown protein	1	_____METEY	√						Ace-METEYDQVLR-COOH(score 47, L16956_1154_Petra_Stroma_invitro_N-ac_24-28-5_668_1690_1_2.mgf, 671.3036/2+);Ace-METEYDQVLR-COOH(score 48, L16144_1128_Chloro_PR110517B_24-28-3_558_1590_1_2.mgf, 671.3034/2+);Ace-METEYDQVLR-COOH(score 67, L16092_1127_Stromae_PR110517A_20-24-4_628_1521_1_2.mgf, 671.3033/2+);	√	√	√	1	√	√					noTP	cytosol	METEYDQVLR	5	0	5
METGVVTIQEPVSTK	AT5G40450.1	unknown protein	1	_____METGV	√						Ace-METGVVTIQEPVSTK-COOH(score 45, L16097_1127_Stromae_PR110517A_20-24-9_693_1544_1_2.mgf, 838.9247/2+);	√	√		NA							noTP	plasma membrane
METKNENSDVSR	AT2G42810.1	PROTEIN PHOSPHATASE 5 (PP5)	1	_____METKN	√						Ace-METKNENSDVSR-COOH(score 48, L16959_1154_Petra_Stroma_invitro_N-ac_24-28-8_108_940_1_2.mgf, 757.8412/2+);	√		√	1							noTP	cytosol,nucleus	METKNENSDVSRAEEFKSQANEAFKGHKY;METKNENSDVSRAEEF;METKNENSDVSR;METKNENSDVSRAEEFKSQANEAF	16	0	16
METKPNPR	AT1G35670.1	calcium-dependent protein kinase 2 (CDPK2)	1	_____METKP	√						Ace-METKPNPR-COOH(score 46, L16944_1154_Petra_Stroma_invitro_N-ac_28-32-8_107_956_1_2.mgf, 539.2709/2+);Ace-METKPNPR-COOH(score 47, L16895_1153_Petra_Chloroplast_invitro_N-ac_28-32-4_111_954_1_2.mgf, 539.271/2+);	√		√	1	√		√	1			noTP	cytosol	METKPNPR	15	0	15
METQKTQAENPPKPATSSCR	AT3G05570.1	unknown protein	1	_____METQK	√						Ace-METQKTQAENPPKPATSSCR-COOH(score 47, L16974_1154_Petra_Stroma_invitro_N-ac_20-24-8_214_1163_1_3.mgf, 805.0527/3+);	√		√	1							noTP	nucleus	METQKTQAENPPKPATSSCRKKTKD;METQKTQAENPPKPATSSCR	5	0	5
METQTNQSPKPAMTSCR	AT4G39235.1	unknown protein	1	_____METQT	√						Ace-METQTNQSPKPAMTSCR-COOH(score 37, L16971_1154_Petra_Stroma_invitro_N-ac_20-24-5_113_980_1_3.mgf, 696.643/3+);	√		√	1							noTP	nucleus	METQTNQSPKPAMTSCRKKVK;METQTNQSPKPAMTSCR	7	0	7
METTPETQSK	AT3G11100.1	sequence-specific DNA binding transcription factors	1	_____METTP	√						Ace-METTPETQSK-COOH(score 43, L16157_1128_Chloro_PR110517B_20-24-3_17_815_1_2.mgf, 605.2689/2+);				NA	√	√					noTP	nucleus	METTPETQSKTHRLPAGRE;METTPETQSKTHR	2	0	2
MEVEEEVK	AT4G10430.1	TMPIT-like protein	1	_____MEVEE	√						Ace-MEVEEEVK-COOH(score 56, L16148_1128_Chloro_PR110517B_24-28-7_515_1369_1_2.mgf, 525.7366/2+);				NA	√	√					noTP	cytosol,plasma membrane
MEVEVKLR	AT2G11890.1	adenylate cyclases	1	_____MEVEV	√						Ace-MEVEVKLR-COOH(score 67, L16938_1154_Petra_Stroma_invitro_N-ac_28-32-2_691_1724_1_2.mgf, 554.8047/2+);	√		√	0.99							noTP	cytosol	MEVEVKLR	5	0	5
MEVGSATKKLQCQR	AT5G51700.1	PPHB SUSCEPTIBLE 2 (PBS2)	1	_____MEVGS	√						Ace-MEVGSATKKLQCQR-COOH(score 105, L16944_1154_Petra_Stroma_invitro_N-ac_28-32-8_580_1557_1_2.mgf, 894.4587/2+);	√		√	1							noTP	nucleus	MEVGSATKKLQCQRIGCNAMFTD;MEVGSATKKLQCQRIGCNAMFT;MEVGSATKKLQCQR;MEVGSATKKL	20	0	20
MEVSNQTR	AT3G02710.1	ARM repeat superfamily protein	1	_____MEVSN	√						Ace-MEVSNQTR-COOH(score 47, L16148_1128_Chloro_PR110517B_24-28-7_228_949_1_2.mgf, 511.7321/2+);				NA	√	√					noTP	cytosol	MEVSNQTRKRKAI;MEVSNQTR	10	0	10
MEVSQDGSER	AT3G18480.1	CCAAT-displacement protein alternatively spliced product (CASP)	1	_____MEVSQ	√						Ace-MEVSQDGSER-COOH(score 44, L16952_1154_Petra_Stroma_invitro_N-ac_24-28-1_52_855_1_2.mgf, 598.2483/2+);	√		√	1							noTP	golgi
MEVVDIDAR	AT5G27640.1	translation initiation factor 3B1 (TIF3B1)	1	_____MEVVD	√						Ace-MEVVDIDAR-COOH(score 76, L16924_1153_Petra_Chloroplast_invitro_N-ac_20-24-3_372_1423_1_2.mgf, 553.263/2+);Ace-MEVVDIDAR-COOH(score 89, L16159_1128_Chloro_PR110517B_20-24-5_372_1442_1_2.mgf, 553.2631/2+);Ace-MEVVDIDAR-COOH(score 79, L16106_1127_Stromae_PR110517A_24-28-5_447_1392_1_2.mgf, 553.2633/2+);	√	√		NA	√	√	√	1			noTP	cytosol	MEVVDIDAR	15	0	15
MEVYNDDTEMR	AT3G42170.1	BED zinc finger	1	_____MEVYN	√						Ace-MEVYNDDTEMR-COOH(score 31, L16938_1154_Petra_Stroma_invitro_N-ac_28-32-2_301_1201_1_2.mgf, 738.785/2+);Ace-MEVYNDDTEMR-COOH(score 47, L16096_1127_Stromae_PR110517A_20-24-8_438_1209_1_2.mgf, 738.7848/2+);	√	√	√	1							noTP	nucleus	MEVYNDDTEMR	7	0	7
MFAVENGLQGDPR	AT1G80050.1	adenine phosphoribosyl transferase 2 (APT2)	1	_____MFAVE	√						Ace-MFAVENGLQGDPR-COOH(score 46, L16081_1127_Stromae_PR110517A_28-32-6_573_1528_1_2.mgf, 746.349/2+);	√	√		NA							noTP	cytosol	MFAVENGLQGDPR;MFAVENGLQG	3	5	8
MFGSTLDSSR	AT1G09020.1	homolog of yeast sucrose nonfermenting 4 (SNF4)	1	_____MFGST	√						Ace-MFGSTLDSSR-COOH(score 51, L16097_1127_Stromae_PR110517A_20-24-9_632_1467_1_2.mgf, 579.7585/2+);	√	√		NA							noTP	golgi	MFGSTLDSSR	5	0	5
MGKDTIADIITSIR	ATCG00770.1	ribosomal protein S8 (RPS8)	1	_____MGKDT	√						AcD3C13-MGKDTIADIITSIR-COOH(score 64, L16968_1154_Petra_Stroma_invitro_N-ac_20-24-2_1437_2745_1_2.mgf, 822.4533/2+);	√		√	0							noTP	plastid
MIGLFKVKEKQR	AT2G18600.1	Ubiquitin-conjugating enzyme family protein	1	_____MIGLF	√						Ace-MIGLFKVKEKQR-COOH(score 60, L16944_1154_Petra_Stroma_invitro_N-ac_28-32-8_1205_2371_1_2.mgf, 838.4969/2+);	√		√	0.9							noTP	cytosol	MIGLFKVKE;MIGLFKVK	12	0	12
MIISEANR	AT5G52650.1	RNA binding Plectin/S10 domain-containing protein	1	_____MIISE	√						AcD3C13-MIISEANR-COOH(score 70, L16955_1154_Petra_Stroma_invitro_N-ac_24-28-4_483_1447_1_2.mgf, 498.76/2+);	√		√	0							noTP	cytosol	MIISEANRKEICKY;MIISEANR	0	37	37
MINGGGEGGSQR	AT5G15570.1	Bromodomain transcription factor	1	_____MINGG	√						Ace-MINGGGEGGSQR-COOH(score 69, L16151_1128_Chloro_PR110517B_24-28-10_139_942_1_2.mgf, 610.77/2+);				NA	√	√					noTP	nucleus	MINGGGEGGSQR	1	2	3
MIQPQTYLNVADNSGAR	ATCG00780.1	ribosomal protein L14 (RPL14)	1	_____MIQPQ	√						AcD3C13-MIQPQTYLNVADNSGAR-COOH(score 108, L16954_1154_Petra_Stroma_invitro_N-ac_24-28-3_937_1994_1_2.mgf, 970.9788/2+);Ace-MIQPQTYLNVADNSGAR-COOH(score 89, L16109_1127_Stromae_PR110517A_24-28-8_662_1637_1_2.mgf, 968.4673/2+);	√	√	√	0.01							noTP	plastid	MIQPQTYLNVADNSGARE;MIQPQTYLNVADNSGAR;MIQPQTYLNVA	0	9	9
MIYDVNSGLFR	AT3G07230.1	wound-responsive protein-related	1	_____MIYDV	√						AcD3C13-MIYDVNSGLFR-COOH(score 65, L16960_1154_Petra_Stroma_invitro_N-ac_24-28-9_1129_2282_1_2.mgf, 689.3447/2+);	√		√	0							noTP	cytosol	MIYDVNSGLFRSFLSQKGSSSDKRKME;MIYDVNSGLF;MIYDVNSGLFRSFLSQKGSSSD;MIYDVNSGLFR	0	61	61
MKDNQTEVESR	AT4G35570.1	high mobility group B5 (HMGB5)	1	_____MKDNQ	√						AcD3C13-MKDNQTEVESR-COOH(score 77, L16937_1154_Petra_Stroma_invitro_N-ac_28-32-1_53_917_1_2.mgf, 723.8454/2+);	√		√	0.02							noTP	nucleus	MKDNQTEVESR	0	12	12
MKEEDVSSQNVNPR	AT1G17210.1	IAP-like protein 1 (ILP1)	1	_____MKEED	√						AcD3C13-MKEEDVSSQNVNPR-COOH(score 94, L16968_1154_Petra_Stroma_invitro_N-ac_20-24-2_294_1195_1_2.mgf, 871.9204/2+);	√		√	0.04							noTP	nucleus	MKEEDVSSQNVNPR	3	7	10
MKEKNSTTASTLGR	AT3G12012.1	#N/A	1	_____MKEKN	√						AcD3C13-MKEKNSTTASTLGR-COOH(score 58, L16957_1154_Petra_Stroma_invitro_N-ac_24-28-6_337_1287_1_2.mgf, 840.9478/2+);	√		√	0.01							noTP	cytosol	MKEKNSTTASTLGR	0	7	7
MKEPLQKKKVVVR	AT1G33980.1	UPF3	1	_____MKEPL	√						AcD3C13-MKEPLQKKKVVVR-COOH(score 46, L16975_1154_Petra_Stroma_invitro_N-ac_20-24-9_774_1837_1_2.mgf, 917.5832/2+);	√		√	0							noTP	nucleus
MKGAKSKAETR	AT1G20696.1	high mobility group B3 (HMGB3)	1	_____MKGAK	√						AcD3C13-MKGAKSKAETR-COOH(score 52, L16923_1153_Petra_Chloroplast_invitro_N-ac_20-24-2_6_928_1_2.mgf, 705.9047/2+);AcD3C13-MKGAKSKAETR-COOH(score 83, L16972_1154_Petra_Stroma_invitro_N-ac_20-24-6_171_1069_1_2.mgf, 705.9046/2+);	√		√	0.09	√		√	0.07			noTP	nucleus	MKGAKSKAETRSTKL;MKGAKSK;MKGAKSKAE	0	6	6
MKGAKSKTETR	AT1G20693.1	high mobility group B2 (HMGB2)	1	_____MKGAK	√						AcD3C13-MKGAKSKTETR-COOH(score 69, L16972_1154_Petra_Stroma_invitro_N-ac_20-24-6_146_1031_1_2.mgf, 720.9098/2+);	√		√	0.09							noTP	nucleus	MKGAKSKTETRSSKL;MKGAKSK;MKGAKSKTE	0	5	5
MKGGESKAEATSTDQR	AT2G17560.1	high mobility group B4 (HMGB4)	1	_____MKGGE	√						AcD3C13-MKGGESKAEATSTDQR-COOH(score 106, L16943_1154_Petra_Stroma_invitro_N-ac_28-32-7_432_1230_1_2.mgf, 926.9542/2+);	√		√	0.06							noTP	nucleus	MKGGESKAEATSTDQRL;MKGGESKAE;MKGGESKAEATST;MKGGESKAEATSTDQR	5	44	49
MKKGAKR	AT5G10010.1	unknown protein	1	_____MKKGA	√						AcD3C13-MKKGAKR-COOH(score 41, L16971_1154_Petra_Stroma_invitro_N-ac_20-24-5_50_889_1_2.mgf, 511.8248/2+);	√		√	0.1							noTP	nucleus
MKKPVGAEKKR	AT3G20920.1	translocation protein-related	1	_____MKKPV	√						Ace-MKKPVGAEKKR-COOH(score 56, L16909_1153_Petra_Chloroplast_invitro_N-ac_24-28-3_95_1103_1_3.mgf, 506.6419/3+);				NA	√		√	0.87			noTP	plasma membrane
MKTTKGGKVMNPTDAYR	AT5G62640.1	EARLY FLOWERING 5 (ELF5)	1	_____MKTTK	√						AcD3C13-MKTTKGGKVMNPTDAYR-COOH(score 71, L16940_1154_Petra_Stroma_invitro_N-ac_28-32-4_555_1504_1_2.mgf, 1059.5528/2+);	√		√	0.08							noTP	nucleus	MKTTKGGKVMNPTDAY;MKTTKGGKVMNPT	0	2	2
MLNDGEVTPSR	AT1G59520.1	CW7	1	_____MLNDG	√						Ace-MLNDGEVTPSR-COOH(score 45, L16107_1127_Stromae_PR110517A_24-28-3_244_1154_1_2.mgf, 638.7956/2+);	√	√		NA							noTP	cytosol	MLNDGEVTPSR	2	0	2
MLSFFSNQIDR	AT4G34920.1	PLC-like phosphodiesterases superfamily protein	1	_____MLSFF	√						Ace-MLSFFSNQIDR-COOH(score 49, L16944_1154_Petra_Stroma_invitro_N-ac_28-32-8_1224_2400_1_2.mgf, 708.3351/2+);Ace-MLSFFSNQIDR-COOH(score 67, L16081_1127_Stromae_PR110517A_28-32-6_865_1887_1_2.mgf, 708.3349/2+);	√	√	√	1							noTP	cytosol	MLSFFSNQIDRQKDVSNEE;MLSFFSNQIDR;MLSFFSNQI	8	0	8
MLTKTNDSR	AT5G63380.1	AMP-dependent synthetase and ligase family protein	1	_____MLTKT	√						AcD3C13-MLTKTNDSR-COOH(score 43, L16973_1154_Petra_Stroma_invitro_N-ac_20-24-7_188_1102_1_2.mgf, 588.305/2+);	√		√	0.09							noTP	peroxisome	MLTKTNDSRLIDRSSGF;MLTKTNDSR	1	8	9
MMAETEGSVADDR	AT5G21160.1	LA RNA-binding protein	1	_____MMAET	√						Ace-MMAETEGSVADDR-COOH(score 63, L16145_1128_Chloro_PR110517B_24-28-4_362_1170_1_2.mgf, 743.2958/2+);Ace-MMAETEGSVADDR-COOH(score 80, L16091_1127_Stromae_PR110517A_20-24-3_249_1034_1_2.mgf, 743.296/2+);	√	√		NA	√	√					noTP	nucleus	MMAETEGSVADDRELITR;MMAETEGSVADDR;MMAETEGSVA	12	0	12
MMGSENADGFEETNLNAQR	AT5G58440.1	sorting nexin 2A (SNX2a)	1	_____MMGSE	√						Ace-MMGSENADGFEETNLNAQR-COOH(score 82, L16107_1127_Stromae_PR110517A_24-28-6_367_1301_1_2.mgf, 1094.4505/2+);	√	√		NA							noTP	golgi	MMGSENADGFEETNLNAQR	8	0	8
MMSNGGDSSEIVR	AT5G55130.1	co-factor for nitrate, reductase and xanthine dehydrogenase 5 (CNX5)	1	_____MMSNG	√						Ace-MMSNGGDSSEIVR-COOH(score 70, L16133_1128_Chloro_PR110517B_28-32-5_195_1080_1_2.mgf, 728.8062/2+);Ace-MMSNGGDSSEIVR-COOH(score 47, L16080_1127_Stromae_PR110517A_28-32-5_201_1043_1_2.mgf, 728.8064/2+);	√	√		NA	√	√					noTP	cytosol	MMSNGGDSSEIVR	4	0	4
MMVDTSAGEK	AT5G53140.1	Protein phosphatase 2C family protein	62	RTSAKMMVDT				√			Ace-MMVDTSAGEK-COOH(score 48, L16095_1127_Stromae_PR110517A_20-24-7_294_982_1_2.mgf, 571.7387/2+);	√	√		NA					2	64	mTP	mitochondrion	MMVDTSAGEKR;MMVDTSAGE	15	0	15
MMVDTSAGEKR	AT5G53140.1	Protein phosphatase 2C family protein	62	RTSAKMMVDT				√			Ace-MMVDTSAGEKR-COOH(score 72, L16944_1154_Petra_Stroma_invitro_N-ac_28-32-8_172_1035_1_2.mgf, 673.3071/2+);	√		√	0.99					2	64	mTP	mitochondrion	MMVDTSAGEKR;MMVDTSAGE	15	0	15
MMVEDLGVEAK	AT1G71820.1	SEC6	1	_____MMVED	√						Ace-MMVEDLGVEAK-COOH(score 84, L16161_1128_Chloro_PR110517B_20-24-7_333_1381_1_2.mgf, 648.2962/2+);				NA	√	√					noTP	plasma membrane	MMVEDLGVEAKEAAVR	4	0	4
MNALAATNR	AT3G03910.1	glutamate dehydrogenase 3 (GDH3)	1	_____MNALA	√						Ace-MNALAATNR-COOH(score 81, L16112_1127_Stromae_PR110517A_24-28-11_242_1096_1_2.mgf, 510.2505/2+);	√	√		NA							noTP	mitochondrion	MNALAATNR	54	0	54
MNCAISGEVPEEPVVSK	AT1G04510.1	MOS4-associated complex 3A (MAC3A)	1	_____MNCAI	√						Ace-MNCAISGEVPEEPVVSK-COOH(score 51, L16146_1128_Chloro_PR110517B_24-28-5_668_1661_1_2.mgf, 952.4431/2+);				NA	√	√					noTP	nucleus	MNCAISGEVPEEPVVSKKSGLLYE;MNCAISGEVPEEPVVSKKSGLLY	4	0	4
MNEEEPDKEHVADSTMSAAAIDGVAALR	AT1G11930.1	Predicted pyridoxal phosphate-dependent enzyme, YBL036C type	1	_____MNEEE	√						Ace-MNEEEPDKEHVADSTMSAAAIDGVAALR-COOH(score 89, L16941_1154_Petra_Stroma_invitro_N-ac_28-32-5_838_1875_1_3.mgf, 1026.8053/3+);	√		√	0.85							noTP	cytosol	MNEEEPDKEHVADSTMSAAAIDGVAALR	3	0	3
MNEKANVSKELNAR	AT5G54310.1	ARF-GAP domain 5 (AGD5)	1	_____MNEKA	√						Ace-MNEKANVSKELNAR-COOH(score 75, L16960_1154_Petra_Stroma_invitro_N-ac_24-28-9_568_1591_1_2.mgf, 878.4539/2+);	√		√	0.85							noTP	nucleus	MNEKANVSKELNAR	10	0	10
MNFISDQVK	AT1G13930.1	FUNCTIONS IN: molecular_function unknown	1	_____MNFIS	√						Ace-MNFISDQVK-COOH(score 63, L16081_1127_Stromae_PR110517A_28-32-6_520_1452_1_2.mgf, 570.2739/2+);	√	√		NA							noTP	plastid
MNGGGSSSLR	AT1G62730.1	Terpenoid synthases superfamily protein	1	_____MNGGG	√						Ace-MNGGGSSSLR-COOH(score 55, L16132_1128_Chloro_PR110517B_28-32-4_44_838_1_2.mgf, 512.2297/2+);				NA	√	√					noTP	mitochondrion
MNMPLLDIQPR	AT1G08820.1	vamp/synaptobrevin-associated protein 27-2 (VAP27-2)	1	_____MNMPL	√						Ace-MNMPLLDIQPR-COOH(score 46, L16974_1154_Petra_Stroma_invitro_N-ac_20-24-8_845_1943_1_2.mgf, 701.3472/2+);	√		√	1							noTP	plasma membrane	MNMPLLDIQPR	4	0	4
MNMSDLSTALNEEDR	AT2G19480.1	nucleosome assembly protein 1	8	NDKDSMNMSD							Ace-MNMSDLSTALNEEDR-COOH(score 63, L16109_1127_Stromae_PR110517A_24-28-8_467_1394_1_2.mgf, 900.3753/2+);	√	√		NA							noTP	nucleus	MNMSDLSTALNEEDR	3	0	3
MNPEYDYLFK	AT1G02130.1	RAS 5 (RA-5)	1	_____MNPEY	√						Ace-MNPEYDYLFK-COOH(score 42, L16162_1128_Chloro_PR110517B_20-24-8_727_1905_1_2.mgf, 689.3056/2+);				NA	√	√					noTP	endoplasmic reticulum,golgi	MNPEYDYLFK;MNPEYDYLF	2	0	2
MNPQTDKVVR	AT4G00530.1	unknown protein	1	_____MNPQT	√						Ace-MNPQTDKVVR-COOH(score 59, L16925_1153_Petra_Chloroplast_invitro_N-ac_20-24-4_96_1039_1_2.mgf, 646.8347/2+);				NA	√		√	0.85			noTP	mitochondrion	MNPQTDKVVR	3	1	4
MNQEAAETAR	AT1G73790.1	CONTAINS InterPro DOMAIN/s: Protein of unknown function DUF3743 (InterPro:IPR022214)	1	_____MNQEA	√						Ace-MNQEAAETAR-COOH(score 46, L16956_1154_Petra_Stroma_invitro_N-ac_24-28-5_40_828_1_2.mgf, 589.7592/2+);Ace-MNQEAAETAR-COOH(score 48, L16162_1128_Chloro_PR110517B_20-24-8_33_832_1_2.mgf, 589.7591/2+);	√		√	0.98	√	√					noTP	nucleus	MNQEAAETAR	2	1	3
MNQNATLTVEAR	AT5G27990.1	Pre-rRNA-processing protein TSR2, conserved region	1	_____MNQNA	√						Ace-MNQNATLTVEAR-COOH(score 105, L16955_1154_Petra_Stroma_invitro_N-ac_24-28-4_396_1339_1_2.mgf, 703.3412/2+);Ace-MNQNATLTVEAR-COOH(score 61, L16111_1127_Stromae_PR110517A_24-28-10_362_1222_1_2.mgf, 703.3409/2+);	√	√	√	1							noTP	nucleus	MNQNATLTVEAR	21	0	21
MNSIKFPILDR	ATCG00430.1	photosystem II reaction center protein G (PSBG)	1	_____MNSIK	√						Ace-MNSIKFPILDR-COOH(score 73, L16895_1153_Petra_Chloroplast_invitro_N-ac_28-32-4_1365_2513_1_2.mgf, 719.8909/2+);				NA	√		√	0.38			noTP	plastid
MNSNFGKR	AT3G16760.1	Tetratricopeptide repeat (TPR)-like superfamily protein	1	_____MNSNF	√						Ace-MNSNFGKR-COOH(score 49, L16907_1153_Petra_Chloroplast_invitro_N-ac_24-28-1_222_1112_1_2.mgf, 529.7554/2+);Ace-MNSNFGKR-COOH(score 52, L16955_1154_Petra_Stroma_invitro_N-ac_24-28-4_250_1134_1_2.mgf, 529.7555/2+);	√		√	0.97	√		√	0.94			noTP	nucleus	MNSNFGKRSSGSTNSFDFD;MNSNFGKR;MNSNFGKRSSGSTNSF	15	0	15
MNTIVVAQLQR	AT1G03430.1	histidine-containing phosphotransfer factor 5 (AHP5)	1	_____MNTIV	√						Ace-MNTIVVAQLQR-COOH(score 57, L16110_1127_Stromae_PR110517A_24-28-9_619_1549_1_2.mgf, 665.8612/2+);	√	√		NA							noTP	cytosol	MNTIVVAQLQRQFQ;MNTIVVAQLQR	8	0	8
MQAVSVDETK	AT3G10020.1	unknown protein	1	_____MQAVS	√						Ace-MQAVSVDETK-COOH(score 72, L16080_1127_Stromae_PR110517A_28-32-5_193_1034_1_2.mgf, 583.2739/2+);	√	√		NA							noTP	nucleus	MQAVSVDETKNTVVLR;MQAVSVDE;MQAVSVDETKNTVVL	29	0	29
MQAVSVDETKNTVVLR	AT3G10020.1	unknown protein	1	_____MQAVS	√						Ace-MQAVSVDETKNTVVLR-COOH(score 117, L16945_1154_Petra_Stroma_invitro_N-ac_28-32-9_757_1820_1_2.mgf, 947.9997/2+);	√		√	1							noTP	nucleus	MQAVSVDETKNTVVLR;MQAVSVDE;MQAVSVDETKNTVVL	29	0	29
MQNEEGQVTELYIPR	AT5G27700.1	Ribosomal protein S21e	1	_____MQNEE	√						Ace-MQNEEGQVTELYIPR-COOH(score 70, L16944_1154_Petra_Stroma_invitro_N-ac_28-32-8_868_1939_1_2.mgf, 932.9417/2+);Ace-MQNEEGQVTELYIPR-COOH(score 91, L16082_1127_Stromae_PR110517A_28-32-7_614_1613_1_2.mgf, 932.9419/2+);	√	√	√	0.99							noTP	cytosol	MQNEEGQVTELYIPR;MQNEEGQVTELY;MQNEEGQVTEL	92	0	92
MQPTETSQPAPSDQGR	AT5G03660.1	Family of unknown function (DUF662)	1	_____MQPTE	√						Ace-MQPTETSQPAPSDQGR-COOH(score 99, L16942_1154_Petra_Stroma_invitro_N-ac_28-32-6_135_967_1_2.mgf, 894.3973/2+);Ace-MQPTETSQPAPSDQGR-COOH(score 52, L16133_1128_Chloro_PR110517B_28-32-5_91_923_1_2.mgf, 894.3976/2+);Ace-MQPTETSQPAPSDQGR-COOH(score 90, L16079_1127_Stromae_PR110517A_28-32-4_115_916_1_2.mgf, 894.3975/2+);	√	√	√	0.97	√	√					noTP	nucleus	MQPTETSQPAPSDQGRRLKDQLSESMSF;MQPTETSQPAPS;MQPTETSQPAPSDQGR;MQPTETSQPAPSDQGRRL;MQPTETSQPAPSDQGRRLKDQLSE;MQPTETSQPAPSDQGRR	35	3	38
MQPTSVGSSGGGDDGGGR	AT4G09180.1	basic helix-loop-helix (bHLH) DNA-binding superfamily protein	1	_____MQPTS	√						Ace-MQPTSVGSSGGGDDGGGR-COOH(score 37, L16942_1154_Petra_Stroma_invitro_N-ac_28-32-6_125_955_1_2.mgf, 840.3504/2+);	√		√	0.9							noTP	nucleus	MQPTSVGSSGGGDDGGGR;MQPTSVGSSGGG	4	2	6
MQQGDQTVLSLR	AT5G57870.1	eukaryotic translation Initiation Factor isoform 4G1 (eIFiso4G1)	1	_____MQQGD	√						Ace-MQQGDQTVLSLR-COOH(score 62, L16080_1127_Stromae_PR110517A_28-32-5_507_1466_1_2.mgf, 717.3567/2+);	√	√		NA							noTP	cytosol,nucleus	MQQGDQTVLSLR	3	0	3
MQTLPSSETVLLGSNSAPPVLR	AT1G75100.1	J-domain protein required for chloroplast accumulation response 1 (JAC1)	1	_____MQTLP	√						Ace-MQTLPSSETVLLGSNSAPPVLR-COOH(score 83, L16939_1154_Petra_Stroma_invitro_N-ac_28-32-3_1221_2333_1_2.mgf, 1178.1157/2+);	√		√	1							noTP	cytosol
MQYYENR	AT1G64370.1	unknown protein	1	_____MQYYE	√						Ace-MQYYENR-COOH(score 52, L16159_1128_Chloro_PR110517B_20-24-5_112_1046_1_2.mgf, 531.2215/2+);				NA	√	√					noTP	nucleus
MSSPAQVER	AT1G09130.1	ATP-dependent caseinolytic (Clp) protease/crotonase family protein	98	DSPQLMSSPA							Ace-MSSPAQVER-COOH(score 54, L16942_1154_Petra_Stroma_invitro_N-ac_28-32-6_130_961_1_2.mgf, 531.7478/2+);Ace-MSSPAQVER-COOH(score 63, L16079_1127_Stromae_PR110517A_28-32-4_105_904_1_2.mgf, 531.7477/2+);	√	√	√	0.98					53	45	cTP	plastid
MVGSGAPQR	AT2G45070.1	SUPPRESSORS OF SECRETION-DEFECTIVE 61 BETA (SEC61 BETA)	1	_____MVGSG	√						Ace-MVGSGAPQR-COOH(score 65, L16896_1153_Petra_Chloroplast_invitro_N-ac_28-32-5_30_840_1_2.mgf, 480.7322/2+);Ace-MVGSGAPQR-COOH(score 66, L16136_1128_Chloro_PR110517B_28-32-8_20_847_1_2.mgf, 480.732/2+);				NA	√	√	√	0.95			noTP	endoplasmic reticulum
MVPSSETATVR	AT3G48380.1	Peptidase C78, ubiquitin fold modifier-specific peptidase 1/ 2	1	_____MVPSS	√						Ace-MVPSSETATVR-COOH(score 51, L16161_1128_Chloro_PR110517B_20-24-7_123_1091.1109_2_2.mgf, 618.3006/2+);				NA	√	√					noTP	peroxisome
MYADKLEAESGSR	AT3G07170.1	Sterile alpha motif (SAM) domain-containing protein	1	_____MYADK	√						Ace-MYADKLEAESGSR-COOH(score 88, L16958_1154_Petra_Stroma_invitro_N-ac_24-28-7_662_1691_1_2.mgf, 781.3617/2+);	√		√	0.99							noTP	nucleus	MYADKLEAESGSR;MYADKLE	12	0	12
MYKNQLQELAQR	AT2G28380.1	dsRNA-binding protein 2 (DRB2)	1	_____MYKNQ	√						Ace-MYKNQLQELAQR-COOH(score 74, L16975_1154_Petra_Stroma_invitro_N-ac_20-24-9_842_1919_1_2.mgf, 813.9171/2+);	√		√	0.74							noTP	cytosol
MYNGIGLQTAR	AT3G49601.1	FUNCTIONS IN: molecular_function unknown	1	_____MYNGI	√						Ace-MYNGIGLQTAR-COOH(score 82, L16159_1128_Chloro_PR110517B_20-24-5_379_1450_1_2.mgf, 641.3163/2+);				NA	√	√					noTP	nucleus	MYNGIGLQTAR	3	0	3
MYNNMGPR	AT3G59500.1	Integral membrane HRF1 family protein	1	_____MYNNM	√						Ace-MYNNMGPR-COOH(score 40, L16137_1128_Chloro_PR110517B_28-32-9_15_849_1_2.mgf, 528.7155/2+);				NA	√	√					noTP	golgi	MYNNMGPR	3	0	3
NAGKILENNR	AT1G22050.1	membrane-anchored ubiquitin-fold protein 6 precursor (MUB6)	60	DMKLINAGKI							Ace-NAGKILENNR-COOH(score 55, L16926_1153_Petra_Chloroplast_invitro_N-ac_20-24-5_792_1850_1_2.mgf, 609.333/2+);				NA	√		√	1			noTP	plasma membrane
NETTGSILTK	AT5G23910.1	ATP binding microtubule motor family protein	64	YCYEENETTG							Ace-NETTGSILTK-COOH(score 49, L16107_1127_Stromae_PR110517A_24-28-3_101_937_1_2.mgf, 553.2903/2+);	√	√		NA							noTP	nucleus
NLAQDFLGDFGAR	AT5G51110.1	Transcriptional coactivator/pterin dehydratase	52	TVTRSNLAQD			√		√		AcD3C13-NLAQDFLGDFGAR-COOH(score 83, L16944_1154_Petra_Stroma_invitro_N-ac_28-32-8_1403_2736_1_2.mgf, 735.8703/2+);Ace-NLAQDFLGDFGAR-COOH(score 56, L16081_1127_Stromae_PR110517A_28-32-6_1018_2148_1_2.mgf, 733.3575/2+);	√	√	√	0.02					1	51	cTP	plastid	NLAQDFLGDFGAR	1	3	4
NSGGAISSTSSNSDPR	AT1G73060.1	Low PSII Accumulation 3 (LPA3)	29	CGATANSGGA			√				Ace-NSGGAISSTSSNSDPR-COOH(score 46, L16082_1127_Stromae_PR110517A_28-32-7_79_917_1_2.mgf, 789.8538/2+);	√	√		NA					4	25	cTP	plastid
NSIKFPILDR	ATCG00430.1	photosystem II reaction center protein G (PSBG)	2	____MNSIKF	√						AcD3C13-NSIKFPILDR-COOH(score 45, L16896_1153_Petra_Chloroplast_invitro_N-ac_28-32-5_1391_2524_1_2.mgf, 648.8845/2+);				NA	√		√	0			noTP	plastid
PIDKIFKDDASEEKGER	AT5G20890.1	TCP-1/cpn60 chaperonin family protein	2	____MPIDKI	√						AcD3C13-PIDKIFKDDASEEKGER-COOH(score 52, L16970_1154_Petra_Stroma_invitro_N-ac_20-24-4_1363_2591_1_3.mgf, 722.3844/3+);	√		√	0.02							noTP	cytosol	PIDKIFKDDASEEKGERARMASF	0	25	25
PIGVPKVPFR	ATCG00670.1	plastid-encoded CLP P (PCLPP)	2	____MPIGVP	√						AcD3C13-PIGVPKVPFR-COOH(score 38, L16925_1153_Petra_Chloroplast_invitro_N-ac_20-24-4_1172_2321_1_2.mgf, 602.3814/2+);				NA	√		√	0			noTP	plastid	PIGVPKVPFRSPGEG;PIGVPKVPFR;PIGVPKVPF	0	33	33
PKKMGLNSKAEVAKSR	AT1G16210.1	unknown protein	2	____MPKKMG	√						AcD3C13-PKKMGLNSKAEVAKSR-COOH(score 65, L16968_1154_Petra_Stroma_invitro_N-ac_20-24-2_652_1655_1_3.mgf, 665.7267/3+);	√		√	0.01							noTP	nucleus	PKKMGLNSKAE	0	3	3
PKNKGKGGKNR	AT2G04520.1	Nucleic acid-binding, OB-fold-like protein	2	____MPKNKG	√						AcD3C13-PKNKGKGGKNR-COOH(score 73, L16955_1154_Petra_Stroma_invitro_N-ac_24-28-4_235_1112_1_2.mgf, 709.9449/2+);	√		√	0							noTP	cytosol	PKNKGKGGKNRKRGKNEAD;PKNKGKGGKNRKRGKNEA;PKNKGKGGKNRKRGKNE	0	6	6
PKVKTNR	AT4G21110.1	G10 family protein	2	____MPKVKT	√						AcD3C13-PKVKTNR-COOH(score 42, L16958_1154_Petra_Stroma_invitro_N-ac_24-28-7_258_1178_1_2.mgf, 492.3181/2+);	√		√	0.01							noTP	nucleus	PKVKTNRVKYPE;PKVKTNR	0	31	31
PLFMPDEELAR	AT1G79280.1	nuclear pore anchor (NUA)	2	____MPLFMP	√						AcD3C13-PLFMPDEELAR-COOH(score 49, L16925_1153_Petra_Chloroplast_invitro_N-ac_20-24-4_1174_2323_1_2.mgf, 690.845/2+);				NA	√		√	0.22			noTP	nucleus	PLFMPDEELARL;PLFMPDEELAR	0	8	8
PPGAKKR	AT2G34310.1	unknown protein	2	____MPPGAK	√						AcD3C13-PPGAKKR-COOH(score 44, L16954_1154_Petra_Stroma_invitro_N-ac_24-28-3_210_1091_1_2.mgf, 447.7941/2+);	√		√	0							noTP	nucleus	PPGAKKR	0	3	3
PQCSNIINR	AT1G59453.1	B-block binding subunit of TFIIIC	993	LTEDEPQCSN							Ace-PQCSNIINR-COOH(score 45, L16134_1128_Chloro_PR110517B_28-32-6_623_1746_1_2.mgf, 572.2769/2+);				NA	√	√					noTP	nucleus
PSLQTSLPPELANNVVR	AT3G17300.1	unknown protein	2	____MPSLQT	√						AcD3C13-PSLQTSLPPELANNVVR-COOH(score 64, L16939_1154_Petra_Stroma_invitro_N-ac_28-32-3_1249_2368_1_2.mgf, 941.5237/2+);	√		√	0							noTP	mitochondrion	PSLQTSLPPELANNVVRLY;PSLQTSLPPELANNVVR	0	17	17
PTIKQLIR	ATCG00065.1	ribosomal protein S12A (RPS12A)	2	____MPTIKQ	√						AcD3C13-PTIKQLIR-COOH(score 45, L16899_1153_Petra_Chloroplast_invitro_N-ac_28-32-8_672_1945_1_2.mgf, 531.8522/2+);AcD3C13-PTIKQLIR-COOH(score 54, L16945_1154_Petra_Stroma_invitro_N-ac_28-32-9_1252_2447_1_2.mgf, 531.8522/2+);	√		√	0	√		√	0			noTP	plastid
QASSVTSPSSPSDVK	AT1G75330.1	ornithine carbamoyltransferase (OTC)	53	LRVSCQASSV			√		√		Ace-QASSVTSPSSPSDVK-COOH(score 96, L16106_1127_Stromae_PR110517A_24-28-5_164_1043_1_2.mgf, 759.868/2+);	√	√		NA					0	53	cTP	plastid
QAVDEDIDLK	AT4G24750.1	Rhodanese/Cell cycle control phosphatase superfamily protein	58	GVVRMQAVDE			√		√		Ace-QAVDEDIDLK-COOH(score 79, L16157_1128_Chloro_PR110517B_20-24-3_400_1480_1_2.mgf, 594.2933/2+);				NA	√	√			0	58	cTP	plastid
QGPPPMVQER	AT1G02560.1	nuclear encoded CLP protease 5 (CLPP5)	102	AYAQGQGPPP							Ace-QGPPPMVQER-COOH(score 75, L16969_1154_Petra_Stroma_invitro_N-ac_20-24-3_129_1001_1_2.mgf, 598.7901/2+);Ace-QGPPPMVQER-COOH(score 48, L16137_1128_Chloro_PR110517B_28-32-9_48_937_1_2.mgf, 598.79/2+);Ace-QGPPPMVQER-COOH(score 73, L16083_1127_Stromae_PR110517A_28-32-8_89_934_1_2.mgf, 598.79/2+);	√	√	√	0.58	√	√			39	63	cTP	plastid	QGPPPMVQER	5	5	10
QGQGPPPMVQER	AT1G02560.1	nuclear encoded CLP protease 5 (CLPP5)	100	FPAYAQGQGP							Ace-QGQGPPPMVQER-COOH(score 62, L16969_1154_Petra_Stroma_invitro_N-ac_20-24-3_114_982_1_2.mgf, 691.3304/2+);Ace-QGQGPPPMVQER-COOH(score 47, L16085_1127_Stromae_PR110517A_28-32-10_67_915_1_2.mgf, 691.3301/2+);	√	√	√	0.25					37	63	cTP	plastid	QGQGPPPMVQERF;QGQGPPPMVQE;QGQGPPPMVQER	5	18	23
QITTETDTPTPAK	AT1G20020.1	ferredoxin-NADP(+)-oxidoreductase 2 (FNR2)	57	FSIKAQITTE			√				Ace-QITTETDTPTPAK-COOH(score 68, L16158_1128_Chloro_PR110517B_20-24-4_238_1166_1_2.mgf, 722.8623/2+);Ace-QITTETDTPTPAK-COOH(score 81, L16105_1127_Stromae_PR110517A_24-28-4_248_1142_1_2.mgf, 722.8623/2+);	√	√		NA	√	√			1	58	cTP	plastid
QSSDSVGDLVGNDR	AT4G00630.1	K+ efflux antiporter 2 (KEA2)	99	FRLLCQSSDS							AcD3C13-QSSDSVGDLVGNDR-COOH(score 71, L16975_1154_Petra_Stroma_invitro_N-ac_20-24-9_528_1535_1_2.mgf, 748.3527/2+);Ace-QSSDSVGDLVGNDR-COOH(score 43, L16161_1128_Chloro_PR110517B_20-24-7_358_1412_1_2.mgf, 745.8398/2+);	√		√	0.05	√	√					noTP	plastid
QTAATSSAVVAPER	AT3G25920.1	ribosomal protein L15 (RPL15)	67	LVVVSQTAAT			√				Ace-QTAATSSAVVAPER-COOH(score 59, L16109_1127_Stromae_PR110517A_24-28-8_285_1158_1_2.mgf, 715.368/2+);	√	√		NA					1	68	cTP	plastid
QVTTDTTEAPPVK	AT5G66190.1	ferredoxin-NADP(+)-oxidoreductase 1 (FNR1)	49	VSVKAQVTTD			√		√		Ace-QVTTDTTEAPPVK-COOH(score 49, L16157_1128_Chloro_PR110517B_20-24-3_158_1146_1_2.mgf, 714.8642/2+);Ace-QVTTDTTEAPPVK-COOH(score 56, L16105_1127_Stromae_PR110517A_24-28-4_249_1143_1_2.mgf, 714.8648/2+);	√	√		NA	√	√			1	50	cTP	plastid
QYSQTQDLFTSR	AT5G05200.1	Protein kinase superfamily protein	46	FVLTAQYSQT				√	√		Ace-QYSQTQDLFTSR-COOH(score 60, L16157_1128_Chloro_PR110517B_20-24-3_477_1597_1_2.mgf, 758.3577/2+);Ace-QYSQTQDLFTSR-COOH(score 48, L16107_1127_Stromae_PR110517A_24-28-3_525_1513_1_2.mgf, 758.3583/2+);	√	√		NA	√	√			2	48	mTP	plastid
SAAAIDGVAALR	AT1G11930.1	Predicted pyridoxal phosphate-dependent enzyme, YBL036C type	17	ADSTMSAAAI							Ace-SAAAIDGVAALR-COOH(score 95, L16971_1154_Petra_Stroma_invitro_N-ac_20-24-5_885_1966_1_2.mgf, 578.8199/2+);Ace-SAAAIDGVAALR-COOH(score 106, L16107_1127_Stromae_PR110517A_24-28-3_609_1619_1_2.mgf, 578.8199/2+);	√	√	√	1							noTP	cytosol	SAAAIDGVAALRSVFQRVNQAAE;SAAAIDGVAALR	21	0	21
SAAATTEPLTVLVTGAGGR	AT2G37660.1	NAD(P)-binding Rossmann-fold superfamily protein	69	VSVTVSAAAT			√		√		AcD3C13-SAAATTEPLTVLVTGAGGR-COOH(score 110, L16945_1154_Petra_Stroma_invitro_N-ac_28-32-9_1248_2442_1_2.mgf, 910.0004/2+);Ace-SAAATTEPLTVLVTGAGGR-COOH(score 62, L16081_1127_Stromae_PR110517A_28-32-6_904_1933_1_2.mgf, 907.487/2+);	√	√	√	0.06					2	71	cTP	plastid
SAAGSTLMTNSSSPR	AT4G36910.1	LOSS OF THE TIMING OF ET AND JA BIOSYNTHESIS 2 (LEJ2)	57	IPSASSAAGS							Ace-SAAGSTLMTNSSSPR-COOH(score 90, L16954_1154_Petra_Stroma_invitro_N-ac_24-28-3_232_1118_1_2.mgf, 762.8519/2+);Ace-SAAGSTLMTNSSSPR-COOH(score 102, L16110_1127_Stromae_PR110517A_24-28-9_240_1061_1_2.mgf, 762.8522/2+);	√	√	√	0.91					15	72	cTP	plastid	SAAGSTLMTNSSSPR	5	0	5
SAAQSSSQAVSYGSGNSDTDVFK	AT3G03890.1	FMN binding	47	PLTMASAAQS			√		√		Ace-SAAQSSSQAVSYGSGNSDTDVFK-COOH(score 71, L16096_1127_Stromae_PR110517A_20-24-8_674_1536_1_2.mgf, 1168.0208/2+);	√	√		NA					1	46	cTP	plastid	SAAQSSSQAVSYGSGNS	2	1	3
SAASSSSSSFGSR	AT4G28730.1	Glutaredoxin family protein	56	MTSSSSAASS			√				Ace-SAASSSSSSFGSR-COOH(score 81, L16975_1154_Petra_Stroma_invitro_N-ac_20-24-9_107_996_1_2.mgf, 630.2783/2+);Ace-SAASSSSSSFGSR-COOH(score 69, L16108_1127_Stromae_PR110517A_24-28-7_135_978_1_2.mgf, 630.2787/2+);	√	√	√	0.86					5	51	cTP	plastid
SAATAKKLAPAVIVGGGR	AT1G16080.1	unknown protein	47	AMAAASAATA			√				AcD3C13-SAATAKKLAPAVIVGGGR-COOH(score 88, L16945_1154_Petra_Stroma_invitro_N-ac_28-32-9_1100_2246_1_2.mgf, 904.5566/2+);	√		√	0.18					3	44	cTP	plastid
SAAVQDIPATQTSDSSVAAR	AT1G11870.2	Seryl-tRNA synthetase (SRS)	53	RAFSASAAVQ				√			Ace-SAAVQDIPATQTSDSSVAAR-COOH(score 80, L16093_1127_Stromae_PR110517A_20-24-5_649_1467_1_2.mgf, 1008.9963/2+);	√	√		NA					2	51	mTP	mitochondrion
SAESASQIPK	AT3G04780.1	CONTAINS InterPro DOMAIN/s: Thioredoxin, core (InterPro:IPR015467), Proteasome-interacting thioredoxin-like domain, C-terminal (InterPro:IPR010400)	2	____MSAESA	√						Ace-SAESASQIPK-COOH(score 50, L16105_1127_Stromae_PR110517A_24-28-4_174_1052_1_2.mgf, 530.2694/2+);	√	√		NA							noTP	cytosol	SAESASQIPKGQV	3	0	3
SAGPSGFFTR	AT2G45770.1	CPFTSY	42	TRFRCSAGPS			√		√		Ace-SAGPSGFFTR-COOH(score 66, L16146_1128_Chloro_PR110517B_24-28-5_865_1907_1_2.mgf, 534.759/2+);Ace-SAGPSGFFTR-COOH(score 86, L16093_1127_Stromae_PR110517A_20-24-5_828_1695_1_2.mgf, 534.7589/2+);	√	√		NA	√	√			0	42	cTP	plastid	SAGPSGFFTR	2	0	2
SANATVESPNGVPASTSDTDTETDTTSYGR	AT1G08520.1	ALBINA 1 (ALB1)	51	FTVRASANAT			√				Ace-SANATVESPNGVPASTSDTDTETDTTSYGR-COOH(score 40, L16107_1127_Stromae_PR110517A_24-28-6_343_1272_1_3.mgf, 1025.1174/3+);	√	√		NA					0	51	cTP	plastid
SAQSVTADPSPPITDTNK	AT3G23940.1	dehydratase family	35	SIISCSAQSV			√		√		Ace-SAQSVTADPSPPITDTNK-COOH(score 48, L16110_1127_Stromae_PR110517A_24-28-9_403_1284_1_2.mgf, 935.9558/2+);	√	√		NA					0	35	cTP	plastid	SAQSVTADPSPPITDTNKLNKYSSR;SAQSVTADPSPPITD;SAQSVTADPSPPITDTNKLNKY	0	18	18
SASAAVQDIPATQTSDSSAR	AT1G11870.1	Seryl-tRNA synthetase (SRS)	51	LVRAFSASAA				√	√		Ace-SASAAVQDIPATQTSDSSAR-COOH(score 88, L16091_1127_Stromae_PR110517A_20-24-3_435_1345_1_2.mgf, 1002.9781/2+);	√	√		NA					0	51	mTP	mitochondrion,plastid
SASAAVQDIPATQTSDSSVAAR	AT1G11870.2	Seryl-tRNA synthetase (SRS)	51	LVRAFSASAA				√			Ace-SASAAVQDIPATQTSDSSVAAR-COOH(score 124, L16959_1154_Petra_Stroma_invitro_N-ac_24-28-8_572_1588_1_2.mgf, 1088.0312/2+);Ace-SASAAVQDIPATQTSDSSVAAR-COOH(score 137, L16094_1127_Stromae_PR110517A_20-24-6_676_1509_1_2.mgf, 1088.0309/2+);	√	√	√	0.61					0	51	mTP	mitochondrion	SASAAVQDIPATQTSDSSVAAR	1	1	2
SASAKQAVIR	AT1G53240.1	Lactate/malate dehydrogenase family protein	10	MLVRSSASAK							Ace-SASAKQAVIR-COOH(score 70, L16940_1154_Petra_Stroma_invitro_N-ac_28-32-4_533_1473_1_2.mgf, 560.3273/2+);	√		√	0.91					13	23	mTP	mitochondrion
SASDSSSSLPVTLDTINPK	AT1G17290.1	alanine aminotransferas (AlaAT1)	56	SSSDMSASDS							Ace-SASDSSSSLPVTLDTINPK-COOH(score 57, L16108_1127_Stromae_PR110517A_24-28-7_685_1679_1_2.mgf, 980.9905/2+);	√	√		NA					8	48	mTP	mitochondrion	SASDSSSSLPVTLDTINPKVIKCEYAVR;SASDSSSSLPVTLDTINPKVIKCE;SASDSSSSLPVTLDTINPKVIK;SASDSSSSLPVTLDTINPKVIKCEY;SASDSSSSLPVTLD	16	0	16
SASFGDMADDSAAIFPR	AT3G51140.1	Protein of unknown function (DUF3353)	69	ITRAMSASFG			√		√		Ace-SASFGDMADDSAAIFPR-COOH(score 46, L16137_1128_Chloro_PR110517B_28-32-9_658_1837_1_3.mgf, 605.9334/3+);				NA	√	√			0	69	cTP	plastid
SASGTVLVEK	AT4G01310.1	Ribosomal L5P family protein	41	NVVKVSASGT			√				Ace-SASGTVLVEK-COOH(score 57, L16110_1127_Stromae_PR110517A_24-28-9_371_1246_1_2.mgf, 516.7822/2+);	√	√		NA					1	42	cTP	plastid
SASGTVLVEKSEAEKTQR	AT4G01310.1	Ribosomal L5P family protein	41	NVVKVSASGT			√		√		Ace-SASGTVLVEKSEAEKTQR-COOH(score 80, L16939_1154_Petra_Stroma_invitro_N-ac_28-32-3_834_1852_1_3.mgf, 686.0336/3+);	√		√	0.87					1	42	cTP	plastid
SASPSTAEPASEVK	AT5G13650.1	elongation factor family protein	59	RPITCSASPS			√		√		Ace-SASPSTAEPASEVK-COOH(score 77, L16081_1127_Stromae_PR110517A_28-32-6_183_1027_1_2.mgf, 701.8384/2+);	√	√		NA					0	59	cTP	plastid
SASPSTAEPASVEVK	AT5G13650.2	elongation factor family protein	59	RPITCSASPS			√		√		Ace-SASPSTAEPASVEVK-COOH(score 75, L16105_1127_Stromae_PR110517A_24-28-4_260_1156_1_2.mgf, 751.373/2+);	√	√		NA					0	59	cTP	plastid	SASPSTAEPASVEVKKKQL;SASPSTAEPASVE	0	3	3
SASSAAGSTLMTNSSSPR	AT4G36910.1	LOSS OF THE TIMING OF ET AND JA BIOSYNTHESIS 2 (LEJ2)	54	KSRIPSASSA							Ace-SASSAAGSTLMTNSSSPR-COOH(score 92, L16956_1154_Petra_Stroma_invitro_N-ac_24-28-5_282_1182_1_2.mgf, 885.4027/2+);Ace-SASSAAGSTLMTNSSSPR-COOH(score 64, L16091_1127_Stromae_PR110517A_20-24-3_292_1110_1_2.mgf, 885.4029/2+);	√	√	√	0.45					18	72	cTP	plastid	SASSAAGSTLMTNSSSPR	4	5	9
SASSSSSMALGR	AT3G22425.1	imidazoleglycerol-phosphate dehydratase (IGPD)	63	QSISCSASSS			√		√		AcD3C13-SASSSSSMALGR-COOH(score 105, L16971_1154_Petra_Stroma_invitro_N-ac_20-24-5_95_952_1_2.mgf, 602.285/2+);Ace-SASSSSSMALGR-COOH(score 94, L16105_1127_Stromae_PR110517A_24-28-4_96_929_1_2.mgf, 599.7723/2+);	√	√	√	0.27					0	63	cTP	plastid	SASSSSSMALGR	6	10	16
SASTTVGSEQR	AT2G17630.1	Pyridoxal phosphate (PLP)-dependent transferases superfamily protein	52	SIRCASASTT			√				AcD3C13-SASTTVGSEQR-COOH(score 62, L16941_1154_Petra_Stroma_invitro_N-ac_28-32-5_87_907_1_2.mgf, 585.2911/2+);Ace-SASTTVGSEQR-COOH(score 64, L16078_1127_Stromae_PR110517A_28-32-3_89_877_1_2.mgf, 582.7782/2+);	√	√	√	0.11					1	51	cTP	plastid
SASTVSAPKR	AT5G46290.1	3-ketoacyl-acyl carrier protein synthase I (KAS I)	46	SFISASASTV			√		√		Ace-SASTVSAPKR-COOH(score 80, L16975_1154_Petra_Stroma_invitro_N-ac_20-24-9_125_1017_1_2.mgf, 546.8042/2+);AcD3C13-SASTVSAPKR-COOH(score 56, L16926_1153_Petra_Chloroplast_invitro_N-ac_20-24-5_61_954_1_2.mgf, 549.316/2+);	√		√	0.11	√		√	0.13	0	46	cTP	plastid	SASTVSAPKRETDPKKRVVITGMGL;SASTVSAPKR;SASTVSAPKRE;SASTVSAPKRET	6	16	22
SATQTEDSDVTTK	AT1G80480.1	plastid transcriptionally active 17 (PTAC17)	70	SSVSASATQT			√		√		Ace-SATQTEDSDVTTK-COOH(score 77, L16091_1127_Stromae_PR110517A_20-24-3_201_968_1_2.mgf, 712.8232/2+);	√	√		NA					0	70	cTP	plastid	SATQTEDSDVTTKIPPDNRIPATIITGF;SATQTEDSDVTTKIPPDNR	0	4	4
SATSVPSMADFLTK	AT1G48420.1	D-cysteine desulfhydrase (D-CDES)	21	ARRSMSATSV				√	√		Ace-SATSVPSMADFLTK-COOH(score 56, L16105_1127_Stromae_PR110517A_24-28-4_583_1552_1_2.mgf, 756.8666/2+);	√	√		NA					0	21	mTP	plastid
SAVTMTDSNDAGMDAVQR	AT5G16440.1	isopentenyl diphosphate isomerase 1 (IPP1)	55	SVRAFSAVTM			√			60	AcD3C13-SAVTMTDSNDAGMDAVQR-COOH(score 91, L16943_1154_Petra_Stroma_invitro_N-ac_28-32-7_501_1314_1_2.mgf, 974.4231/2+);Ace-SAVTMTDSNDAGMDAVQR-COOH(score 108, L16081_1127_Stromae_PR110517A_28-32-6_220_1072_1_2.mgf, 971.9101/2+);	√	√	√	0.28					1	54	cTP	plastid	SAVTMTDSNDAGMDAVQRRLMFE;SAVTMTDSNDAGMDAVQRRL;SAVTMTDSNDAGMDAVQR;SAVTMTDSNDAGMDAVQRR	4	28	32
SDGNILDDLNEATK	AT2G42530.1	cold regulated 15b (COR15B)	54	IYAVKSDGNI							Ace-SDGNILDDLNEATK-COOH(score 87, L16082_1127_Stromae_PR110517A_28-32-7_795_1830_1_2.mgf, 773.8652/2+);	√	√		NA					11	43	cTP	plastid
SDLVATSPSPSSAPR	AT4G24840.1	FUNCTIONS IN: molecular_function unknown	2	____MSDLVA	√						Ace-SDLVATSPSPSSAPR-COOH(score 67, L16150_1128_Chloro_PR110517B_24-28-9_544_1497_1_2.mgf, 757.3785/2+);Ace-SDLVATSPSPSSAPR-COOH(score 50, L16097_1127_Stromae_PR110517A_20-24-9_597_1422_1_2.mgf, 757.3787/2+);	√	√		NA	√	√					noTP	golgi	SDLVATSPSPSSAPRSAT;SDLVATSPSPSSAPR	3	0	3
SDSIQER	AT5G16760.1	Inositol 1,3,4-trisphosphate 5/6-kinase family protein	2	____MSDSIQ	√						Ace-SDSIQER-COOH(score 48, L16144_1128_Chloro_PR110517B_24-28-3_190_1000_1_2.mgf, 438.7067/2+);Ace-SDSIQER-COOH(score 59, L16091_1127_Stromae_PR110517A_20-24-3_190_950_1_2.mgf, 438.7066/2+);	√	√		NA	√	√					noTP	cytosol	SDSIQERY;SDSIQER	3	0	3
SDVFDGYER	AT5G39510.1	SHOOT GRAVITROPSIM 4 (SGR4)	2	____MSDVFD	√						Ace-SDVFDGYER-COOH(score 64, L16146_1128_Chloro_PR110517B_24-28-5_773_1796_1_2.mgf, 565.2433/2+);				NA	√	√					noTP	vacuole
SDVFEGYER	AT1G26670.1	VTI1B	2	____MSDVFE	√						Ace-SDVFEGYER-COOH(score 82, L16148_1128_Chloro_PR110517B_24-28-7_774_1786_1_2.mgf, 572.2514/2+);Ace-SDVFEGYER-COOH(score 49, L16095_1127_Stromae_PR110517A_20-24-7_794_1659_1_2.mgf, 572.2516/2+);	√	√		NA	√	√					noTP	golgi	SDVFEGYER	2	0	2
SEIEEEEEEGSASAITGSR	AT4G15545.1	unknown protein	2	____MSEIEE	√						Ace-SEIEEEEEEGSASAITGSR-COOH(score 104, L16974_1154_Petra_Stroma_invitro_N-ac_20-24-8_614_1653_1_2.mgf, 1026.4497/2+);Ace-SEIEEEEEEGSASAITGSR-COOH(score 155, L16108_1127_Stromae_PR110517A_24-28-7_477_1422_1_2.mgf, 1026.4493/2+);	√	√	√	0.99							noTP	nucleus	SEIEEEEEEGSASAITGSRSF;SEIEEEEEEGSASAITGSR	10	0	10
SEILSSLR	AT4G36760.1	aminopeptidase P1 (APP1)	2	____MSEILS	√						Ace-SEILSSLR-COOH(score 60, L16094_1127_Stromae_PR110517A_20-24-6_1037_1945_1_2.mgf, 473.7637/2+);	√	√		NA							noTP	cytosol	SEILSSLR	3	0	3
SEMASMDPEGIDGVR	AT1G05520.1	Sec23/Sec24 protein transport family protein	2	____MSEMAS	√						Ace-SEMASMDPEGIDGVR-COOH(score 67, L16135_1128_Chloro_PR110517B_28-32-7_272_1276_1_2.mgf, 834.3483/2+);				NA	√	√					noTP	endoplasmic reticulum,golgi	SEMASMDPEGIDGVR	17	0	17
SENAANNIMETK	AT2G42910.1	Phosphoribosyltransferase family protein	2	____MSENAA	√						Ace-SENAANNIMETK-COOH(score 61, L16080_1127_Stromae_PR110517A_28-32-5_160_994_1_2.mgf, 690.3093/2+);	√	√		NA							noTP	cytosol	SENAANNIME	3	0	3
SENQSEEVQQIEK	AT2G34040.1	Apoptosis inhibitory protein 5 (API5)	2	____MSENQS	√						Ace-SENQSEEVQQIEK-COOH(score 92, L16131_1128_Chloro_PR110517B_28-32-3_226_1174_1_2.mgf, 795.3689/2+);Ace-SENQSEEVQQIEK-COOH(score 89, L16078_1127_Stromae_PR110517A_28-32-3_317_1167_1_2.mgf, 795.3685/2+);	√	√		NA	√	√					noTP	cytosol	SENQSEEVQQIEKLYEFSER	3	0	3
SETQQQVQNSTGSIR	AT2G32930.1	zinc finger nuclease 2 (ZFN2)	2	____MSETQQ	√						Ace-SETQQQVQNSTGSIR-COOH(score 64, L16953_1154_Petra_Stroma_invitro_N-ac_24-28-2_240_1182_1_2.mgf, 852.9115/2+);	√		√	0.99							noTP	nucleus	SETQQQVQNSTGSIRSPDKIEDTF;SETQQQVQNSTGSIR	4	0	4
SEVEYR	AT4G39260.1	cold, circadian rhythm, and RNA binding 1 (CCR1)	2	____MSEVEY	√						Ace-SEVEYR-COOH(score 48, L16940_1154_Petra_Stroma_invitro_N-ac_28-32-4_257_1121_1_2.mgf, 412.6928/2+);	√		√	1							noTP	nucleus
SFGSSGSGYGGGGGSGAGSGNR	AT2G37220.1	RNA-binding (RRM/RBD/RNP motifs) family protein	184	RGPRSSFGSS							AcD3C13-SFGSSGSGYGGGGGSGAGSGNR-COOH(score 69, L16960_1154_Petra_Stroma_invitro_N-ac_24-28-9_279_1223_1_2.mgf, 933.9018/2+);Ace-SFGSSGSGYGGGGGSGAGSGNR-COOH(score 49, L16095_1127_Stromae_PR110517A_20-24-7_492_1253_1_2.mgf, 931.3895/2+);	√	√	√	0.28					121	63	cTP	plastid
SFQDLEAGR	AT4G17730.1	syntaxin of plants 23 (SYP23)	2	____MSFQDL	√						Ace-SFQDLEAGR-COOH(score 43, L16938_1154_Petra_Stroma_invitro_N-ac_28-32-2_728_1769_1_2.mgf, 532.754/2+);	√		√	1							noTP	vacuole	SFQDLEAGR	2	0	2
SFQDLESGR	AT5G46860.1	VACUOLAR MORPHOLOGY 3 (VAM3)	2	____MSFQDL	√						Ace-SFQDLESGR-COOH(score 48, L16959_1154_Petra_Stroma_invitro_N-ac_24-28-8_693_1732_1_2.mgf, 540.7517/2+);Ace-SFQDLESGR-COOH(score 47, L16911_1153_Petra_Chloroplast_invitro_N-ac_24-28-5_593_1679_1_2.mgf, 540.7516/2+);Ace-SFQDLESGR-COOH(score 63, L16147_1128_Chloro_PR110517B_24-28-6_870_1790_1_2.mgf, 540.7515/2+);	√		√	1	√	√	√	1			noTP	vacuole	SFQDLESGR	2	0	2
SFSPMESAR	AT5G55280.1	homolog of bacterial cytokinesis Z-ring protein FTSZ 1-1 (FTSZ1-1)	67	MRLRCSFSPM			√		√		Ace-SFSPMESAR-COOH(score 58, L16953_1154_Petra_Stroma_invitro_N-ac_24-28-2_274_1223_1_2.mgf, 535.2347/2+);Ace-SFSPMESAR-COOH(score 54, L16162_1128_Chloro_PR110517B_20-24-8_199_1161_1_2.mgf, 535.2343/2+);Ace-SFSPMESAR-COOH(score 53, L16109_1127_Stromae_PR110517A_24-28-8_273_1144_1_2.mgf, 535.2345/2+);	√	√	√	0.55	√	√			0	67	cTP	plastid	SFSPMESAR	2	2	4
SFSSGSSGSSASR	AT5G19370.1	rhodanese-like domain-containing protein / PPIC-type PPIASE domain-containing protein	82	LKMRASFSSG				√			Ace-SFSSGSSGSSASR-COOH(score 92, L16972_1154_Petra_Stroma_invitro_N-ac_20-24-6_82_940_1_2.mgf, 623.2705/2+);Ace-SFSSGSSGSSASR-COOH(score 81, L16158_1128_Chloro_PR110517B_20-24-4_112_934_1_2.mgf, 623.2707/2+);Ace-SFSSGSSGSSASR-COOH(score 80, L16105_1127_Stromae_PR110517A_24-28-4_82_912_1_2.mgf, 623.2711/2+);	√	√	√	0.94	√	√			2	84	mTP	plastid	SFSSGSSGSSASREILVQHLL;SFSSGSSGSSASR	9	3	12
SFSSSATADTDR	AT3G23700.1	Nucleic acid-binding proteins superfamily	53	VCIVKSFSSS			√		√		Ace-SFSSSATADTDR-COOH(score 75, L16970_1154_Petra_Stroma_invitro_N-ac_20-24-4_342_1254_1_2.mgf, 643.7785/2+);Ace-SFSSSATADTDR-COOH(score 60, L16106_1127_Stromae_PR110517A_24-28-2_192_1097_1_2.mgf, 643.7785/2+);	√	√	√	0.5					3	50	cTP	plastid	SFSSSATADTDR	1	1	2
SFSTEKNPLLPSIQQLADAR	AT4G33470.1	histone deacetylase 14 (hda14)	45	SSINCSFSTE			√		√		Ace-SFSTEKNPLLPSIQQLADAR-COOH(score 73, L16970_1154_Petra_Stroma_invitro_N-ac_20-24-4_1443_2721_1_2.mgf, 1152.6139/2+);	√		√	0.86					0	45	cTP	plastid
SFTGTQQKCR	AT2G39900.1	GATA type zinc finger transcription factor family protein	2	____MSFTGT	√						Ace-SFTGTQQKCR-COOH(score 47, L16959_1154_Petra_Stroma_invitro_N-ac_24-28-8_316_1251_1_2.mgf, 651.3166/2+);	√		√	0.98							noTP	nucleus	SFTGTQQKCRACE;SFTGTQQK;SFTGTQQKCR	5	0	5
SFVSSPMATALTSDR	AT1G12520.1	copper chaperone for SOD1 (CCS)	61	LGLSRSFVSS							AcD3C13-SFVSSPMATALTSDR-COOH(score 88, L16973_1154_Petra_Stroma_invitro_N-ac_20-24-7_794_1838_1_2.mgf, 816.8981/2+);Ace-SFVSSPMATALTSDR-COOH(score 49, L16106_1127_Stromae_PR110517A_24-28-5_571_1544_1_2.mgf, 814.3864/2+);	√	√	√	0.48					7	68	cTP	plastid
SGAGGEIR	AT5G08610.1	P-loop containing nucleoside triphosphate hydrolases superfamily protein	73	EFARRSGAGG							AcD3C13-SGAGGEIR-COOH(score 53, L16960_1154_Petra_Stroma_invitro_N-ac_24-28-9_99_921_1_2.mgf, 397.2113/2+);	√		√	0.34							noTP	plastid	SGAGGEIR	0	2	2
SGAQGAEPMDSR	AT2G21820.1	unknown protein	2	____MSGAQG	√						Ace-SGAQGAEPMDSR-COOH(score 60, L16956_1154_Petra_Stroma_invitro_N-ac_24-28-5_29_803_1_2.mgf, 632.2672/2+);	√		√	1							noTP	nucleus	SGAQGAEPMDSRTATTYE;SGAQGAEPMDSRTATTY	4	0	4
SGEEEATVR	AT1G76860.1	Small nuclear ribonucleoprotein family protein	2	____MSGEEE	√						Ace-SGEEEATVR-COOH(score 55, L16954_1154_Petra_Stroma_invitro_N-ac_24-28-3_108_948_1_2.mgf, 510.2357/2+);	√		√	1							noTP	cytosol	SGEEEATVREPLDLIRL;SGEEEATVREPLDLIR;SGEEEATVREPL	12	0	12
SGEEEENAAELK	AT5G09920.1	NRPB4	2	____MSGEEE	√						Ace-SGEEEENAAELK-COOH(score 89, L16147_1128_Chloro_PR110517B_24-28-6_555_1338_1_2.mgf, 674.2993/2+);Ace-SGEEEENAAELK-COOH(score 73, L16094_1127_Stromae_PR110517A_20-24-6_484_1242_1_2.mgf, 674.2994/2+);	√	√		NA	√	√					noTP	nucleus
SGFEDGFSAEK	AT1G16350.1	Aldolase-type TIM barrel family protein	2	____MSGFED	√						Ace-SGFEDGFSAEK-COOH(score 42, L16092_1127_Stromae_PR110517A_20-24-4_659_1559_1_2.mgf, 608.2619/2+);	√	√		NA							noTP	peroxisome
SGGAISSTSSNSDPR	AT1G73060.1	Low PSII Accumulation 3 (LPA3)	30	GATANSGGAI			√				Ace-SGGAISSTSSNSDPR-COOH(score 85, L16083_1127_Stromae_PR110517A_28-32-8_69_907_1_2.mgf, 732.8319/2+);	√	√		NA					5	25	cTP	plastid
SGGGSSGSESCVAVR	AT5G57030.1	LUTEIN DEFICIENT 2 (LUT2)	47	CSVRASGGGS			√		√		Ace-SGGGSSGSESCVAVR-COOH(score 64, L16135_1128_Chloro_PR110517B_28-32-7_70_960_1_2.mgf, 719.8157/2+);				NA	√	√			0	47	cTP	plastid
SGGLDMSLDDIIK	AT5G02530.1	RNA-binding (RRM/RBD/RNP motifs) family protein	2	____MSGGLD	√						Ace-SGGLDMSLDDIIK-COOH(score 77, L16138_1128_Chloro_PR110517B_28-32-10_873_2061_1_2.mgf, 711.3451/2+);				NA	√	√					noTP	nucleus	SGGLDMSLDDIIKSNR	17	0	17
SGGLDMSLDDIIKSNR	AT5G02530.1	RNA-binding (RRM/RBD/RNP motifs) family protein	2	____MSGGLD	√						Ace-SGGLDMSLDDIIKSNR-COOH(score 57, L16974_1154_Petra_Stroma_invitro_N-ac_20-24-8_1163_2379_1_2.mgf, 913.4521/2+);	√		√	1							noTP	nucleus	SGGLDMSLDDIIKSNR	17	0	17
SGKTPGLTQEANGVAIDR	AT4G33580.1	beta carbonic anhydrase 5 (BCA5)	58	LQVMASGKTP			√				AcD3C13-SGKTPGLTQEANGVAIDR-COOH(score 137, L16939_1154_Petra_Stroma_invitro_N-ac_28-32-3_730_1727_1_2.mgf, 954.5107/2+);	√		√	0.13					1	57	cTP	plastid	SGKTPGLTQEANGVAIDR	0	2	2
SGMGDGYVGTAQDAVR	AT2G21150.1	XAP5 CIRCADIAN TIMEKEEPER (XCT)	2	____MSGMGD	√						Ace-SGMGDGYVGTAQDAVR-COOH(score 47, L16109_1127_Stromae_PR110517A_24-28-8_368_1261_1_2.mgf, 821.3629/2+);	√	√		NA							noTP	nucleus	SGMGDGYVGTAQDAVR;SGMGDGYVGTAQD	9	0	9
SGSCCLGSSSGDEISR	AT1G79790.1	Haloacid dehalogenase-like hydrolase (HAD) superfamily protein	28	NPVRASGSCC							Ace-SGSCCLGSSSGDEISR-COOH(score 70, L16105_1127_Stromae_PR110517A_24-28-4_242_1135_1_2.mgf, 850.8466/2+);	√	√		NA							noTP	plastid
SGSETPDLTVATR	AT5G42650.1	allene oxide synthase (AOS)	34	RPIKASGSET			√				AcD3C13-SGSETPDLTVATR-COOH(score 69, L16958_1154_Petra_Stroma_invitro_N-ac_24-28-7_539_1540_1_2.mgf, 690.8517/2+);AcD3C13-SGSETPDLTVATR-COOH(score 85, L16909_1153_Petra_Chloroplast_invitro_N-ac_24-28-3_282_1327_1_2.mgf, 690.8514/2+);Ace-SGSETPDLTVATR-COOH(score 78, L16146_1128_Chloro_PR110517B_24-28-5_602_1572_1_2.mgf, 688.339/2+);Ace-SGSETPDLTVATR-COOH(score 65, L16093_1127_Stromae_PR110517A_20-…	√	√	√	0.05	√	√	√	0.05	0	34	cTP	plastid
SGSNFSDR	AT1G32580.1	plastid developmental protein DAG, putative	72	YSPLKSGSNF							AcD3C13-SGSNFSDR-COOH(score 74, L16942_1154_Petra_Stroma_invitro_N-ac_28-32-6_131_962_1_2.mgf, 458.709/2+);	√		√	0.34					12	60	mTP	mitochondrion
SGSSDSVDVSR	AT2G42770.1	Peroxisomal membrane 22 kDa (Mpv17/PMP22) family protein	37	GKKRNSGSSD							Ace-SGSSDSVDVSR-COOH(score 68, L16149_1128_Chloro_PR110517B_24-28-8_294_1125_1_2.mgf, 569.2545/2+);				NA	√	√					noTP	peroxisome	SGSSDSVDVSRDAGGY;SGSSDSVDVSR	0	5	5
SGVTSEPIAMDATR	AT2G41760.1	unknown protein	2	____MSGVTS	√						Ace-SGVTSEPIAMDATR-COOH(score 57, L16107_1127_Stromae_PR110517A_24-28-6_323_1248_1_2.mgf, 746.8515/2+);	√	√		NA							noTP	cytosol	SGVTSEPIAMDATRF;SGVTSEPIAMDATR;SGVTSEPIAM	9	0	9
SIEEENVPTTVDSGAADTTVK	AT2G30620.1	winged-helix DNA-binding transcription factor family protein	2	____MSIEEE	√						Ace-SIEEENVPTTVDSGAADTTVK-COOH(score 108, L16162_1128_Chloro_PR110517B_20-24-8_438_1497_1_2.mgf, 1103.0254/2+);Ace-SIEEENVPTTVDSGAADTTVK-COOH(score 43, L16109_1127_Stromae_PR110517A_24-28-8_502_1439_1_2.mgf, 1103.0251/2+);	√	√		NA	√	√					noTP	nucleus	SIEEENVPTTV	1	1	2
SIEMSQTQESAIR	AT5G45390.1	CLP protease P4 (CLPP4)	62	RFANASIEMS			√				Ace-SIEMSQTQESAIR-COOH(score 68, L16106_1127_Stromae_PR110517A_24-28-5_274_1176_1_2.mgf, 769.3621/2+);	√	√		NA					0	62	cTP	plastid
SIFANPAQR	AT4G00030.1	Plastid-lipid associated protein PAP / fibrillin family protein	27	FRTSCSIFAN			√		√		Ace-SIFANPAQR-COOH(score 60, L16145_1128_Chloro_PR110517B_24-28-4_847_1865_1_2.mgf, 523.2749/2+);Ace-SIFANPAQR-COOH(score 56, L16092_1127_Stromae_PR110517A_20-24-4_723_1638_1_2.mgf, 523.2748/2+);	√	√		NA	√	√			0	27	cTP	plastid
SIPKEPEQVMKMR	AT3G62010.1	unknown protein	2	____MSIPKE	√						Ace-SIPKEPEQVMKMR-COOH(score 51, L16912_1153_Petra_Chloroplast_invitro_N-ac_24-28-6_227_1286_1_2.mgf, 870.9526/2+);				NA	√		√	0.99			noTP	golgi	SIPKEPEQVMKMR	2	0	2
SISAPEKKPR	AT3G04260.1	plastid transcriptionally active 3 (PTAC3)	31	SSIRCSISAP			√		√		Ace-SISAPEKKPR-COOH(score 63, L16912_1153_Petra_Chloroplast_invitro_N-ac_24-28-6_123_1163_1_2.mgf, 624.8664/2+);Ace-SISAPEKKPR-COOH(score 50, L16960_1154_Petra_Stroma_invitro_N-ac_24-28-9_408_1400_1_2.mgf, 624.8663/2+);	√		√	0.3	√		√	0.24	0	31	cTP	plastid
SISAQNPDISGDR	AT3G20050.1	T-complex protein 1 alpha subunit (TCP-1)	2	____MSISAQ	√						Ace-SISAQNPDISGDR-COOH(score 99, L16953_1154_Petra_Stroma_invitro_N-ac_24-28-2_383_1354_1_2.mgf, 701.3342/2+);Ace-SISAQNPDISGDR-COOH(score 76, L16162_1128_Chloro_PR110517B_20-24-8_260_1257.1260_2_2.mgf, 701.3342/2+);Ace-SISAQNPDISGDR-COOH(score 51, L16109_1127_Stromae_PR110517A_24-28-8_341_1230_1_2.mgf, 701.3341/2+);	√	√	√	1	√	√					noTP	cytosol	SISAQNPDISGDRQSGQDVR;SISAQNPDISGDR;SISAQNPDISG	21	0	21
SISGAAVGSGR	AT5G20060.1	alpha/beta-Hydrolases superfamily protein	2	____MSISGA	√						Ace-SISGAAVGSGR-COOH(score 91, L16958_1154_Petra_Stroma_invitro_N-ac_24-28-7_308_1242_1_2.mgf, 502.262/2+);Ace-SISGAAVGSGR-COOH(score 86, L16093_1127_Stromae_PR110517A_20-24-5_471_1231_1_2.mgf, 502.2618/2+);	√	√	√	1							noTP	mitochondrion	SISGAAVGSGRNL;SISGAAVGSGR	24	0	24
SITNEEAVK	AT1G55840.1	Sec14p-like phosphatidylinositol transfer family protein	2	____MSITNE	√						Ace-SITNEEAVK-COOH(score 47, L16134_1128_Chloro_PR110517B_28-32-6_250_1185_1_2.mgf, 516.7639/2+);				NA	√	√					noTP	cytosol	SITNEEAVKQLR	2	0	2
SKDVPSSFR	AT1G04940.1	translocon at the inner envelope membrane of chloroplasts 20 (TIC20)	104	LTPRASKDVP			√		√		Ace-SKDVPSSFR-COOH(score 50, L16892_1153_Petra_Chloroplast_invitro_N-ac_28-32-1_311_1347_1_2.mgf, 556.2902/2+);				NA	√		√	0.87	1	103	cTP	plastid
SKGDDSVDASDR	AT5G55710.1	FUNCTIONS IN: molecular_function unknown	51	TLVLQSKGDD			√		√		Ace-SKGDDSVDASDR-COOH(score 57, L16955_1154_Petra_Stroma_invitro_N-ac_24-28-4_179_1034_1_2.mgf, 670.7995/2+);	√		√	0.94					0	51	cTP	plastid
SKKNNLAKR	AT2G45860.1	unknown protein	2	____MSKKNN	√						AcD3C13-SKKNNLAKR-COOH(score 62, L16960_1154_Petra_Stroma_invitro_N-ac_24-28-9_295_1244_1_2.mgf, 623.8973/2+);	√		√	0.01							noTP	nucleus	SKKNNLAKRKKQHEY;SKKNNLAKRKKQHE	0	8	8
SKLQSEAVR	AT1G08360.1	Ribosomal protein L1p/L10e family	2	____MSKLQS	√						Ace-SKLQSEAVR-COOH(score 44, L16955_1154_Petra_Stroma_invitro_N-ac_24-28-4_434_1384_1_2.mgf, 553.8113/2+);	√		√	1							noTP	cytosol	SKLQSEAVREAISSIITHCKETKPRNF;SKLQSEAVR	29	0	29
SKPEETSDPNPTGPDPSR	AT5G63260.1	Zinc finger C-x8-C-x5-C-x3-H type family protein	2	____MSKPEE	√						Ace-SKPEETSDPNPTGPDPSR-COOH(score 71, L16945_1154_Petra_Stroma_invitro_N-ac_28-32-9_344_1258_1_2.mgf, 1000.4643/2+);	√		√	0.99							noTP	nucleus	SKPEETSDPNPTGPDPSRSSSDE;SKPEETSDPNPTGPDPSR	6	0	6
SKTLVQPVGQKR	AT1G43860.1	sequence-specific DNA binding transcription factors	2	____MSKTLV	√						Ace-SKTLVQPVGQKR-COOH(score 72, L16971_1154_Petra_Stroma_invitro_N-ac_20-24-5_614_1611_1_2.mgf, 738.9462/2+);	√		√	0.49							noTP	nucleus	SKTLVQPVGQKR	4	0	4
SLDENQSPTSGGER	AT2G21530.1	SMAD/FHA domain-containing protein	73	RTTRASLDEN							AcD3C13-SLDENQSPTSGGER-COOH(score 114, L16942_1154_Petra_Stroma_invitro_N-ac_28-32-6_278_1140_1_2.mgf, 762.3502/2+);Ace-SLDENQSPTSGGER-COOH(score 74, L16132_1128_Chloro_PR110517B_28-32-4_152_1056_1_2.mgf, 759.8375/2+);Ace-SLDENQSPTSGGER-COOH(score 107, L16079_1127_Stromae_PR110517A_28-32-4_215_1040_1_2.mgf, 759.8374/2+);	√	√	√	0.03	√	√			29	44	cTP	plastid
SLDSDVSDMSVNAPK	AT3G04870.1	zeta-carotene desaturase (ZDS)	28	FYVNSSLDSD			√		√		Ace-SLDSDVSDMSVNAPK-COOH(score 83, L16106_1127_Stromae_PR110517A_24-28-5_357_1274_1_2.mgf, 811.8649/2+);	√	√		NA					0	28	cTP	plastid
SLQSTTPSTR	AT1G17650.1	glyoxylate reductase 2 (GLYR2)	52	YRVYSSLQST			√		√		AcD3C13-SLQSTTPSTR-COOH(score 59, L16953_1154_Petra_Stroma_invitro_N-ac_24-28-2_190_1097_1_2.mgf, 562.7984/2+);Ace-SLQSTTPSTR-COOH(score 45, L16110_1127_Stromae_PR110517A_24-28-9_239_1060_1_2.mgf, 560.2858/2+);	√	√	√	0.04					5	47	cTP	plastid
SLSADPSANR	AT1G17160.1	pfkB-like carbohydrate kinase family protein	49	SLRVLSLSAD			√		√		Ace-SLSADPSANR-COOH(score 49, L16973_1154_Petra_Stroma_invitro_N-ac_20-24-7_213_1132_1_2.mgf, 530.2569/2+);Ace-SLSADPSANR-COOH(score 71, L16106_1127_Stromae_PR110517A_24-28-5_175_1057_1_2.mgf, 530.2569/2+);	√	√	√	0.69					2	51	cTP	plastid
SLSPEVSPLLR	AT5G44520.1	NagB/RpiA/CoA transferase-like superfamily protein	32	FPVCASLSPE							Ace-SLSPEVSPLLR-COOH(score 54, L16093_1127_Stromae_PR110517A_20-24-5_996_1902_1_2.mgf, 620.3511/2+);	√	√		NA					12	44	cTP	plastid
SLSQNAPKSKGIKR	AT5G14050.1	Transducin/WD40 repeat-like superfamily protein	2	____MSLSQN	√						Ace-SLSQNAPKSKGIKR-COOH(score 62, L16898_1153_Petra_Chloroplast_invitro_N-ac_28-32-7_216_1298_1_3.mgf, 566.3382/3+);				NA	√		√	1			noTP	nucleus	SLSQNAPKSKGIKREELKKQYE;SLSQNAPKSKGIKREE	2	0	2
SLSSSSSSKPNTR	AT4G08280.1	Thioredoxin superfamily protein	21	RPLFCSLSSS							Ace-SLSSSSSSKPNTR-COOH(score 73, L16954_1154_Petra_Stroma_invitro_N-ac_24-28-3_216_1098_1_2.mgf, 713.8597/2+);	√		√	0.24					26	47	cTP	mitochondrion	SLSSSSSSKPNTRKL;SLSSSSSSKPNTR	1	4	5
SLSVAADSAATESLGR	AT3G57610.1	adenylosuccinate synthase (ADSS)	46	PAVSASLSVA			√		√		AcD3C13-SLSVAADSAATESLGR-COOH(score 64, L16943_1154_Petra_Stroma_invitro_N-ac_28-32-7_1062_2036_1_2.mgf, 791.4075/2+);Ace-SLSVAADSAATESLGR-COOH(score 86, L16080_1127_Stromae_PR110517A_28-32-5_600_1589_1_2.mgf, 788.8949/2+);	√	√	√	0.08					5	51	cTP	plastid	SLSVAADSAATESLGRIGSLSQVSGVL;SLSVAADSAATESLGR;SLSVAADSAATESLGRIGSL;SLSVAADSAATE	21	144	165
SLTTVPTLAIR	AT1G59960.1	NAD(P)-linked oxidoreductase superfamily protein	2	____MSLTTV	√						Ace-SLTTVPTLAIR-COOH(score 46, L16945_1154_Petra_Stroma_invitro_N-ac_28-32-9_1144_2299_1_2.mgf, 607.3615/2+);Ace-SLTTVPTLAIR-COOH(score 51, L16082_1127_Stromae_PR110517A_28-32-7_774_1805_1_2.mgf, 607.3614/2+);	√	√	√	1					28	30	cTP	cytosol	SLTTVPTLAIR	7	0	7
SMASSFNPEQAR	AT5G12040.1	Nitrilase/cyanide hydratase and apolipoprotein N-acyltransferase family protein	62	RSISSSMASS			√		√	64	AcD3C13-SMASSFNPEQAR-COOH(score 78, L16955_1154_Petra_Stroma_invitro_N-ac_24-28-4_404_1348_1_2.mgf, 694.317/2+);Ace-SMASSFNPEQAR-COOH(score 65, L16110_1127_Stromae_PR110517A_24-28-9_339_1207_1_2.mgf, 691.8037/2+);	√	√	√	0.37					2	64	cTP	plastid	SMASSFNPEQAR;SMASSFNPE	9	16	25
SMATTNIGKEEKKR	AT5G24400.1	EMBRYO DEFECTIVE 2024 (EMB2024)	69	RRKVKSMATT			√		√	71	Ace-SMATTNIGKEEKKR-COOH(score 85, L16953_1154_Petra_Stroma_invitro_N-ac_24-28-2_362_1330_1_2.mgf, 896.4823/2+);	√		√	0.47					2	71	cTP	peroxisome,plastid
SMSANDIK	AT3G08740.1	elongation factor P (EF-P) family protein	52	PRIHCSMSAN			√		√		Ace-SMSANDIK-COOH(score 48, L16093_1127_Stromae_PR110517A_20-24-5_276_956_1_2.mgf, 462.2105/2+);	√	√		NA					0	52	cTP	plastid
SMTAMADSGEEAVK	AT2G44040.1	Dihydrodipicolinate reductase, bacterial/plant	52	LPVVLSMTAM			√		√		Ace-SMTAMADSGEEAVK-COOH(score 84, L16094_1127_Stromae_PR110517A_20-24-6_378_1088_1_2.mgf, 750.8136/2+);	√	√		NA					2	54	cTP	plastid
SMTTTESVR	AT1G22940.1	THIAMINE REQUIRING 1 (TH1)	20	RSTTASMTTT							AcD3C13-SMTTTESVR-COOH(score 48, L16939_1154_Petra_Stroma_invitro_N-ac_28-32-3_103_903_1_2.mgf, 537.7578/2+);Ace-SMTTTESVR-COOH(score 57, L16096_1127_Stromae_PR110517A_20-24-8_267_979_1_2.mgf, 535.245/2+);	√	√	√	0.16							noTP	plastid	SMTTTESVR	3	6	9
SNATAVENGK	AT1G16880.1	uridylyltransferase-related	61	LKIRASNATA			√				Ace-SNATAVENGK-COOH(score 46, L16092_1127_Stromae_PR110517A_20-24-4_228_947_1_2.mgf, 516.7515/2+);	√	√		NA					1	60	cTP	plastid
SNDKDSMNMSDLSTALNEEDR	AT2G19480.1	nucleosome assembly protein 1	2	____MSNDKD	√						Ace-SNDKDSMNMSDLSTALNEEDR-COOH(score 115, L16972_1154_Petra_Stroma_invitro_N-ac_20-24-6_615_1611_1_2.mgf, 1247.0232/2+);	√		√	1							noTP	nucleus	SNDKDSMNMSDLSTALNEEDRAGLVNAL;SNDKDSMNMSDLSTALNEEDR;SNDKDSMNMSDLSTALNE;SNDKDSMNMSDLSTALNEEDRAGL	35	0	35
SNGGDSSEIVR	AT5G55130.1	co-factor for nitrate, reductase and xanthine dehydrogenase 5 (CNX5)	3	___MMSNGGD							Ace-SNGGDSSEIVR-COOH(score 51, L16151_1128_Chloro_PR110517B_24-28-10_250_1131_1_2.mgf, 581.7707/2+);				NA	√	√					noTP	cytosol
SNIDIEGILK	AT5G08570.1	Pyruvate kinase family protein	2	____MSNIDI	√						Ace-SNIDIEGILK-COOH(score 63, L16091_1127_Stromae_PR110517A_20-24-3_853_1887_1_2.mgf, 572.3161/2+);	√	√		NA							noTP	cytosol	SNIDIEGILKELPNDGRTPKTKIVCTL;SNIDIEGILKELPNDGR	21	0	21
SNIDIEGILKELPNDGR	AT5G08570.1	Pyruvate kinase family protein	2	____MSNIDI	√						Ace-SNIDIEGILKELPNDGR-COOH(score 54, L16940_1154_Petra_Stroma_invitro_N-ac_28-32-4_1502_2764_1_2.mgf, 986.5217/2+);	√		√	1							noTP	cytosol	SNIDIEGILKELPNDGRTPKTKIVCTL;SNIDIEGILKELPNDGR	21	0	21
SNIDLIGMSNR	AT3G60600.1	vesicle associated protein (VAP)	2	____MSNIDL	√						Ace-SNIDLIGMSNR-COOH(score 66, L16138_1128_Chloro_PR110517B_28-32-10_533_1599_1_2.mgf, 639.3114/2+);				NA	√	√					noTP	plasma membrane,endoplasmic reticulum	SNIDLIGMSNRDLIGMSNSE;SNIDLIGMSNR	6	0	6
SNPAAVTAGR	AT5G57440.1	GS1	2	____MSNPAA	√						Ace-SNPAAVTAGR-COOH(score 89, L16975_1154_Petra_Stroma_invitro_N-ac_20-24-9_145_1048_1_2.mgf, 493.2566/2+);Ace-SNPAAVTAGR-COOH(score 83, L16108_1127_Stromae_PR110517A_24-28-7_160_1014_1_2.mgf, 493.257/2+);	√	√	√	1							noTP	mitochondrion	SNPAAVTAGRGSITHVIFD;SNPAAVTAGR;SNPAAVTAGRGSITHVIF	12	0	12
SNPEVSIR	ATCG00480.1	ATP synthase subunit beta (PB)	8	TNPTTSNPEV							AcD3C13-SNPEVSIR-COOH(score 56, L16926_1153_Petra_Chloroplast_invitro_N-ac_20-24-5_230_1183_1_2.mgf, 474.7585/2+);Ace-SNPEVSIR-COOH(score 45, L16161_1128_Chloro_PR110517B_20-24-7_164_1153.1168_2_2.mgf, 472.2457/2+);				NA	√	√	√	0.15			noTP	plastid
SNQGSDLAELQPASEGSPLLVPR	AT5G60600.1	4-hydroxy-3-methylbut-2-enyl diphosphate synthase (HDS)	50	SVIRNSNQGS			√		√		AcD3C13-SNQGSDLAELQPASEGSPLLVPR-COOH(score 97, L16975_1154_Petra_Stroma_invitro_N-ac_20-24-9_1045_2197_1_2.mgf, 1206.6231/2+);Ace-SNQGSDLAELQPASEGSPLLVPR-COOH(score 45, L16108_1127_Stromae_PR110517A_24-28-7_738_1783_1_2.mgf, 1204.1096/2+);	√	√	√	0					0	50	cTP	plastid	SNQGSDLAELQPASEGSPLLVPR	0	6	6
SNVTADVPPVSETK	AT2G20890.1	photosystem II reaction center PSB29 protein (PSB29)	58	LIHCMSNVTA			√		√		Ace-SNVTADVPPVSETK-COOH(score 48, L16163_1128_Chloro_PR110517B_20-24-9_425_1440_1_2.mgf, 743.3756/2+);				NA	√	√			0	58	cTP	plastid
SQAALGDANADAIGR	AT2G39730.1	rubisco activase (RCA)	418	AETYLSQAAL							AcD3C13-SQAALGDANADAIGR-COOH(score 114, L16956_1154_Petra_Stroma_invitro_N-ac_24-28-5_554_1552_1_2.mgf, 738.8737/2+);Ace-SQAALGDANADAIGR-COOH(score 63, L16091_1127_Stromae_PR110517A_20-24-3_460_1375_1_2.mgf, 736.3607/2+);	√	√	√	0.02					358	60	cTP	plastid
SQDDEIVMR	AT1G14850.1	nucleoporin 155 (NUP155)	2	____MSQDDE	√						Ace-SQDDEIVMR-COOH(score 50, L16150_1128_Chloro_PR110517B_24-28-9_376_1246_1_2.mgf, 575.7559/2+);				NA	√	√					noTP	nucleus	SQDDEIVMR	4	0	4
SQGPTKPSKPSPGVDTR	AT4G09350.1	Chaperone DnaJ-domain superfamily protein	46	TRIYASQGPT			√		√		Ace-SQGPTKPSKPSPGVDTR-COOH(score 74, L16912_1153_Petra_Chloroplast_invitro_N-ac_24-28-6_98_1134_1_2.mgf, 937.9994/2+);				NA	√		√	0.89	1	45	cTP	plastid
SQSTTGQLR	AT5G58870.1	FTSH protease 9 (ftsh9)	299	FPVNFSQSTT							AcD3C13-SQSTTGQLR-COOH(score 45, L16969_1154_Petra_Stroma_invitro_N-ac_20-24-3_91_935_1_2.mgf, 512.7719/2+);Ace-SQSTTGQLR-COOH(score 46, L16084_1127_Stromae_PR110517A_28-32-9_57_884_1_2.mgf, 510.2593/2+);	√	√	√	0.07					207	92	cTP	plastid
SQTAATSSAVVAPER	AT3G25920.1	ribosomal protein L15 (RPL15)	66	PLVVVSQTAA			√		√		AcD3C13-SQTAATSSAVVAPER-COOH(score 76, L16953_1154_Petra_Stroma_invitro_N-ac_24-28-2_291_1243_1_2.mgf, 761.3963/2+);Ace-SQTAATSSAVVAPER-COOH(score 76, L16109_1127_Stromae_PR110517A_24-28-8_286_1159_1_2.mgf, 758.8841/2+);	√	√	√	0.01					2	68	cTP	plastid
SQTEGPLR	AT1G34000.1	one-helix protein 2 (OHP2)	44	FIIRCSQTEG			√		√		Ace-SQTEGPLR-COOH(score 46, L16970_1154_Petra_Stroma_invitro_N-ac_20-24-4_260_1153_1_2.mgf, 465.2379/2+);Ace-SQTEGPLR-COOH(score 48, L16138_1128_Chloro_PR110517B_28-32-10_135_1056_1_2.mgf, 465.2379/2+);	√		√	0.54	√	√			0	44	cTP	plastid	SQTEGPLR	1	1	2
SQTQESAIR	AT5G45390.1	CLP protease P4 (CLPP4)	66	ASIEMSQTQE			√				Ace-SQTQESAIR-COOH(score 74, L16941_1154_Petra_Stroma_invitro_N-ac_28-32-5_149_988_1_2.mgf, 531.2649/2+);Ace-SQTQESAIR-COOH(score 74, L16131_1128_Chloro_PR110517B_28-32-3_70_929_1_2.mgf, 531.2646/2+);Ace-SQTQESAIR-COOH(score 75, L16078_1127_Stromae_PR110517A_28-32-3_132_936_1_2.mgf, 531.2646/2+);	√	√	√	0.39	√	√			4	62	cTP	plastid	SQTQESAIRGAESDVMGLL;SQTQESAIR	2	9	11
SQTVVLR	AT1G66240.1	homolog of anti-oxidant 1 (ATX1)	32	ESKAMSQTVV		√				31	Ace-SQTVVLR-COOH(score 50, L16939_1154_Petra_Stroma_invitro_N-ac_28-32-3_492_1426_1_2.mgf, 422.748/2+);	√		√	0.99							noTP	plasma membrane	SQTVVLRVAMTCE	3	0	3
SQVMELEDESDFEK	AT4G16060.1	unknown protein	54	SIEAMSQVME			√		√		Ace-SQVMELEDESDFEK-COOH(score 73, L16108_1127_Stromae_PR110517A_24-28-7_579_1549_1_2.mgf, 872.3677/2+);	√	√		NA					1	53	cTP	plastid	SQVMELEDESDFEKLLSSDNR	11	0	11
SSAAGSTLMTNSSSPR	AT4G36910.1	LOSS OF THE TIMING OF ET AND JA BIOSYNTHESIS 2 (LEJ2)	56	RIPSASSAAG							Ace-SSAAGSTLMTNSSSPR-COOH(score 97, L16954_1154_Petra_Stroma_invitro_N-ac_24-28-3_228_1113_1_2.mgf, 806.3681/2+);Ace-SSAAGSTLMTNSSSPR-COOH(score 96, L16089_1127_Stromae_PR110517A_20-24-1_96_982_1_2.mgf, 806.368/2+);	√	√	√	0.32					16	72	cTP	plastid	SSAAGSTLMTNSSSPR	3	6	9
SSAASSSSSSFGSR	AT4G28730.1	Glutaredoxin family protein	55	AMTSSSSAAS			√				Ace-SSAASSSSSSFGSR-COOH(score 49, L16975_1154_Petra_Stroma_invitro_N-ac_20-24-9_110_999_1_2.mgf, 673.7944/2+);Ace-SSAASSSSSSFGSR-COOH(score 107, L16108_1127_Stromae_PR110517A_24-28-7_139_983_1_2.mgf, 673.7948/2+);	√	√	√	0.86					4	51	cTP	plastid
SSASKMKSR	AT5G12120.1	Ubiquitin-associated/translation elongation factor EF1B protein	2	____MSSASK	√						Ace-SSASKMKSR-COOH(score 45, L16944_1154_Petra_Stroma_invitro_N-ac_28-32-8_32_822_1_2.mgf, 567.2999/2+);	√		√	1							noTP	nucleus	SSASKMKSRDKKVMND;SSASKMKSR;SSASKMKSRD	13	0	13
SSDDADCNAEECAPEK	AT5G07020.1	proline-rich family protein	40	SVVRASSDDA			√				Ace-SSDDADCNAEECAPEK-COOH(score 61, L16162_1128_Chloro_PR110517B_20-24-8_80_941_1_2.mgf, 920.3362/2+);				NA	√	√			0	40	cTP	plastid
SSESEIPPLSSSTAAAEESGEK	AT4G31180.1	Class II aminoacyl-tRNA and biotin synthetases superfamily protein	2	____MSSESE	√						Ace-SSESEIPPLSSSTAAAEESGEK-COOH(score 52, L16110_1127_Stromae_PR110517A_24-28-9_543_1458_1_2.mgf, 1118.0124/2+);	√	√		NA							noTP	cytosol
SSGAGSGTTKGGR	AT1G54690.1	gamma histone variant H2AX (GAMMA-H2AX)	2	____MSSGAG	√						Ace-SSGAGSGTTKGGR-COOH(score 54, L16941_1154_Petra_Stroma_invitro_N-ac_28-32-5_19_773_1_2.mgf, 606.3018/2+);	√		√	1							noTP	nucleus	SSGAGSGTTKGGR	12	0	12
SSGGAGEYNEDR	AT1G55620.2	chloride channel F (CLC-F)	2	____MSSGGA	√						Ace-SSGGAGEYNEDR-COOH(score 56, L16161_1128_Chloro_PR110517B_20-24-7_36_871_1_2.mgf, 642.2606/2+);				NA	√	√					noTP	golgi,plastid	SSGGAGEYNEDRHLLR;SSGGAGEYNEDR	3	0	3
SSGGAMAVMEMEK	AT1G74960.1	fatty acid biosynthesis 1 (FAB1)	105	LNRAASSGGA							Ace-SSGGAMAVMEMEK-COOH(score 57, L16097_1127_Stromae_PR110517A_20-24-9_285_1014_1_2.mgf, 709.2861/2+);	√	√		NA							noTP	plastid
SSIGTGYDLSVTTFSPDGR	AT2G27020.1	20S proteasome alpha subunit G1 (PAG1)	2	____MSSIGT	√						Ace-SSIGTGYDLSVTTFSPDGR-COOH(score 67, L16091_1127_Stromae_PR110517A_20-24-3_828_1849_1_2.mgf, 1001.475/2+);	√	√		NA							noTP	cytosol,nucleus	SSIGTGYDLSVTTFSPDGRVFQIE;SSIGTGYDLSVTTFSPD;SSIGTGYDLSVTTFSPDGR	31	0	31
SSKDKKLSKPTSGR	AT4G22150.1	plant UBX domain-containing protein 3 (PUX3)	2	____MLVLFL	√						Ace-SSKDKKLSKPTSGR-COOH(score 57, L16939_1154_Petra_Stroma_invitro_N-ac_28-32-3_556_1514_1_2.mgf, 875.0116/2+);Ace-SSKDKKLSKPTSGR-COOH(score 48, L16892_1153_Petra_Chloroplast_invitro_N-ac_28-32-1_264_1292_1_2.mgf, 875.0114/2+);	√		√	1	√		√	1			noTP	golgi
SSKDKKPSKPSSSR	AT4G04210.1	plant UBX domain containing protein 4 (PUX4)	2	____MSSKDK	√						Ace-SSKDKKPSKPSSSR-COOH(score 51, L16955_1154_Petra_Stroma_invitro_N-ac_24-28-4_321_1242_1_3.mgf, 583.6644/3+);	√		√	0.99							noTP	nucleus
SSKEKPTLGGTR	AT1G65220.1	ARM repeat superfamily protein	2	____MSSKEK	√						Ace-SSKEKPTLGGTR-COOH(score 43, L16912_1153_Petra_Chloroplast_invitro_N-ac_24-28-6_125_1166_1_2.mgf, 698.8903/2+);				NA	√		√	1			noTP	cytosol	SSKEKPTLGGTR	8	0	8
SSKGLKPQKSTKR	AT3G16810.1	pumilio 24 (PUM24)	2	____MSSKGL	√						Ace-SSKGLKPQKSTKR-COOH(score 42, L16895_1153_Petra_Chloroplast_invitro_N-ac_28-32-4_505_1441_1_2.mgf, 838.0119/2+);				NA	√		√	1			noTP	cytosol,nucleus	SSKGLKPQKSTKRKDTD;SSKGLKPQKSTKRKD;SSKGLKPQKSTKRK	6	0	6
SSKNGVVR	AT5G37770.1	TOUCH 2 (TCH2)	2	____MSSKNG	√						Ace-SSKNGVVR-COOH(score 57, L16972_1154_Petra_Stroma_invitro_N-ac_20-24-6_116_987_1_2.mgf, 468.2665/2+);	√		√	0.95							noTP	cytosol	SSKNGVVRSCLGSMDD;SSKNGVVRSCLGSMD;SSKNGVVRSCLGSM;SSKNGVVR	8	0	8
SSPAQVER	AT1G09130.1	ATP-dependent caseinolytic (Clp) protease/crotonase family protein	99	SPQLMSSPAQ							Ace-SSPAQVER-COOH(score 60, L16942_1154_Petra_Stroma_invitro_N-ac_28-32-6_118_946_1_2.mgf, 458.2303/2+);Ace-SSPAQVER-COOH(score 68, L16131_1128_Chloro_PR110517B_28-32-3_51_893_1_2.mgf, 458.2301/2+);Ace-SSPAQVER-COOH(score 49, L16078_1127_Stromae_PR110517A_28-32-3_99_893_1_2.mgf, 458.2301/2+);	√	√	√	0.97	√	√			54	45	cTP	plastid
SSPSSVVETDNDDDNDLTFSGCR	AT5G42070.1	unknown protein	50	LLSLSSSPSS			√		√		Ace-SSPSSVVETDNDDDNDLTFSGCR-COOH(score 105, L16091_1127_Stromae_PR110517A_20-24-3_597_1555_1_2.mgf, 1280.0268/2+);	√	√		NA					1	49	cTP	plastid
SSQATFPAAMQR	AT1G26220.1	Acyl-CoA N-acyltransferases (NAT) superfamily protein	30	AVTQSSSQAT							Ace-SSQATFPAAMQR-COOH(score 47, L16939_1154_Petra_Stroma_invitro_N-ac_28-32-3_418_1333_1_2.mgf, 676.8171/2+);	√		√	1							noTP	plastid
SSQINDAGSIDQTLMQSMELK	AT5G17560.1	BolA-like family protein	88	NFSTKSSQIN							Ace-SSQINDAGSIDQTLMQSMELK-COOH(score 107, L16079_1127_Stromae_PR110517A_28-32-4_640_1622_1_2.mgf, 1185.5446/2+);	√	√		NA					33	55	cTP	plastid
SSSDGPKTLR	AT5G38060.1	unknown protein	47	SQCTASSSDG			√				AcD3C13-SSSDGPKTLR-COOH(score 62, L16974_1154_Petra_Stroma_invitro_N-ac_20-24-8_204_1151_1_2.mgf, 571.3111/2+);	√		√	0.12					2	45	cTP	plastid
SSSDSGESITR	AT3G58990.1	isopropylmalate isomerase 1 (IPMI1)	60	TRVAASSSDS			√				AcD3C13-SSSDSGESITR-COOH(score 90, L16959_1154_Petra_Stroma_invitro_N-ac_24-28-8_119_959_1_2.mgf, 586.7726/2+);Ace-SSSDSGESITR-COOH(score 62, L16093_1127_Stromae_PR110517A_20-24-5_321_1024_1_2.mgf, 584.2598/2+);	√	√	√	0.03					1	59	cTP	plastid
SSSGAASSVAR	AT5G03290.1	isocitrate dehydrogenase V (IDH-V)	25	LGAVNSSSGA							Ace-SSSGAASSVAR-COOH(score 67, L16081_1127_Stromae_PR110517A_28-32-6_54_842_1_2.mgf, 511.2489/2+);	√	√		NA					13	38	mTP	mitochondrion
SSSGSTLEETVK	AT2G20270.1	Thioredoxin superfamily protein	68	MSSSSSSSGS			√				Ace-SSSGSTLEETVK-COOH(score 61, L16107_1127_Stromae_PR110517A_24-28-3_253_1164_1_2.mgf, 633.8066/2+);	√	√		NA					4	64	cTP	plastid
SSSKVGGGAR	AT1G29350.1	Kinase-related protein of unknown function (DUF1296)	2	____MSSSKV	√						Ace-SSSKVGGGAR-COOH(score 79, L16970_1154_Petra_Stroma_invitro_N-ac_20-24-4_83_911_1_2.mgf, 497.7672/2+);	√		√	1							noTP	nucleus	SSSKVGGGARKGIQ;SSSKVGGGAR	16	0	16
SSSPISSISADTK	AT4G00620.1	Amino acid dehydrogenase family protein	52	CCIRSSSSPI			√		√		Ace-SSSPISSISADTK-COOH(score 79, L16098_1127_Stromae_PR110517A_20-24-10_589_1458_1_2.mgf, 661.3281/2+);	√	√		NA					0	52	cTP	plastid	SSSPISSISADTKSE	1	1	2
SSSQNLGGATR	AT4G38200.1	SEC7-like guanine nucleotide exchange family protein	2	____MSSSQN	√						Ace-SSSQNLGGATR-COOH(score 54, L16084_1127_Stromae_PR110517A_28-32-9_50_872_1_2.mgf, 560.273/2+);	√	√		NA							noTP	golgi	SSSQNLGGATR	2	0	2
SSSSAASSSSSSFGSR	AT4G28730.1	Glutaredoxin family protein	53	VRAMTSSSSA			√				Ace-SSSSAASSSSSSFGSR-COOH(score 72, L16107_1127_Stromae_PR110517A_24-28-6_113_965_1_2.mgf, 760.8269/2+);	√	√		NA					2	51	cTP	plastid
SSSSAPGSLNFDLR	AT4G38460.1	geranylgeranyl reductase (GGR)	35	AAIRSSSSSA							AcD3C13-SSSSAPGSLNFDLR-COOH(score 53, L16953_1154_Petra_Stroma_invitro_N-ac_24-28-2_892_1985_1_2.mgf, 742.8697/2+);Ace-SSSSAPGSLNFDLR-COOH(score 54, L16109_1127_Stromae_PR110517A_24-28-8_676_1656_1_2.mgf, 740.3577/2+);	√	√	√	0.12					20	55	cTP	plastid
SSSSGSTLEETVK	AT2G20270.1	Thioredoxin superfamily protein	67	AMSSSSSSSG			√				Ace-SSSSGSTLEETVK-COOH(score 50, L16085_1127_Stromae_PR110517A_28-32-10_237_1143_1_2.mgf, 677.3229/2+);	√	√		NA					3	64	cTP	plastid
SSSSPSGSGSDLTER	AT5G49510.1	prefoldin 3 (PFD3)	2	____MSSSSP	√						Ace-SSSSPSGSGSDLTER-COOH(score 68, L16943_1154_Petra_Stroma_invitro_N-ac_28-32-7_394_1184_1_2.mgf, 748.3298/2+);Ace-SSSSPSGSGSDLTER-COOH(score 91, L16133_1128_Chloro_PR110517B_28-32-5_146_1005_1_2.mgf, 748.3295/2+);Ace-SSSSPSGSGSDLTER-COOH(score 75, L16080_1127_Stromae_PR110517A_28-32-5_147_978_1_2.mgf, 748.3293/2+);	√	√	√	1	√	√					noTP	cytosol	SSSSPSGSGSDLTERRGIPAAKF;SSSSPSGSGSDLTE;SSSSPSGSGSDLTER	8	0	8
SSSSPTPVTDSSADSLAK	AT5G13030.1	unknown protein	55	ESSPASSSSP			√		√		Ace-SSSSPTPVTDSSADSLAK-COOH(score 49, L16108_1127_Stromae_PR110517A_24-28-7_320_1227_1_2.mgf, 889.9188/2+);	√	√		NA					5	50	cTP	plastid
SSSSSSFGSR	AT4G28730.1	Glutaredoxin family protein	59	SSSAASSSSS							Ace-SSSSSSFGSR-COOH(score 57, L16107_1127_Stromae_PR110517A_24-28-3_81_904_1_2.mgf, 515.7253/2+);	√	√		NA					8	51	cTP	plastid
SSSSSSGSTLEETVK	AT2G20270.1	Thioredoxin superfamily protein	65	VKAMSSSSSS			√				Ace-SSSSSSGSTLEETVK-COOH(score 79, L16085_1127_Stromae_PR110517A_28-32-10_218_1121_1_2.mgf, 764.3552/2+);	√	√		NA					1	64	cTP	plastid
SSSSSSSGSTLEETVK	AT2G20270.1	Thioredoxin superfamily protein	64	SVKAMSSSSS			√				Ace-SSSSSSSGSTLEETVK-COOH(score 93, L16085_1127_Stromae_PR110517A_28-32-10_212_1114_1_2.mgf, 807.8713/2+);	√	√		NA					0	64	cTP	plastid
SSSSSSVVAGTDSIEIK	AT5G51820.1	phosphoglucomutase (PGM)	54	HSIIASSSSS			√		√		Ace-SSSSSSVVAGTDSIEIK-COOH(score 100, L16096_1127_Stromae_PR110517A_20-24-8_701_1568_1_2.mgf, 848.4182/2+);	√	√		NA					0	54	cTP	plastid
SSSSSVPAYLGDEDLTQETR	AT2G03760.1	sulphotransferase 12 (SOT12)	2	____MSSSSS	√						Ace-SSSSSVPAYLGDEDLTQETR-COOH(score 80, L16098_1127_Stromae_PR110517A_20-24-10_767_1683_1_2.mgf, 1092.5014/2+);	√	√		NA							noTP	cytosol
SSSSSVVAGTDSIEIK	AT5G51820.1	phosphoglucomutase (PGM)	55	SIIASSSSSS			√				Ace-SSSSSVVAGTDSIEIK-COOH(score 74, L16096_1127_Stromae_PR110517A_20-24-8_711_1579_1_2.mgf, 804.9021/2+);	√	√		NA					1	54	cTP	plastid
SSSSTIGETSDGLK	AT2G39080.1	NAD(P)-binding Rossmann-fold superfamily protein	66	TPIQASSSST						60	Ace-SSSSTIGETSDGLK-COOH(score 118, L16107_1127_Stromae_PR110517A_24-28-3_250_1161_1_2.mgf, 705.8335/2+);	√	√		NA					0	66	luTP	plastid
SSSSTVTDQTQQSSFNDAELK	AT1G51110.1	Plastid-lipid associated protein PAP / fibrillin family protein	57	LRISCSSSST			√		√		Ace-SSSSTVTDQTQQSSFNDAELK-COOH(score 100, L16163_1128_Chloro_PR110517B_20-24-9_420_1434_1_2.mgf, 1151.521/2+);				NA	√	√			0	57	cTP	plastid
SSSTGFDNSNVVVK	AT2G02500.1	ISPD	62	LSIKCSSSTG			√		√		Ace-SSSTGFDNSNVVVK-COOH(score 67, L16096_1127_Stromae_PR110517A_20-24-8_592_1435_1_2.mgf, 741.8576/2+);	√	√		NA					0	62	cTP	plastid	SSSTGFDNSNVVVKE	3	1	4
SSSTSGPSDSNPESSSNR	AT3G18500.1	DNAse I-like superfamily protein	49	SFVCCSSSTS							Ace-SSSTSGPSDSNPESSSNR-COOH(score 49, L16094_1127_Stromae_PR110517A_20-24-6_293_971_1_2.mgf, 912.8781/2+);	√	√		NA							noTP	nucleus
SSSVGESVAQTSEK	AT3G24430.1	HIGH-CHLOROPHYLL-FLUORESCENCE 101 (HCF101)	68	ASAQASSSVG			√		√		Ace-SSSVGESVAQTSEK-COOH(score 60, L16084_1127_Stromae_PR110517A_28-32-9_177_1049_1_2.mgf, 719.3381/2+);	√	√		NA					5	63	cTP	plastid
SSSVKPEKDIR	AT2G19940.1	oxidoreductases, acting on the aldehyde or oxo group of donors, NAD or NADP as acceptor	50	FRVSASSSVK			√		√		Ace-SSSVKPEKDIR-COOH(score 50, L16954_1154_Petra_Stroma_invitro_N-ac_24-28-3_458_1425_1_2.mgf, 691.3851/2+);	√		√	0.33					0	50	cTP	plastid	SSSVKPEKDIRIGLLGASGY;SSSVKPEKDIR;SSSVKPEKDIRIGLL	0	5	5
SSSVSVQPVSEDAK	AT5G22800.1	EMBRYO DEFECTIVE 1030 (EMB1030)	57	QIIAKSSSVS			√		√		Ace-SSSVSVQPVSEDAK-COOH(score 68, L16106_1127_Stromae_PR110517A_24-28-5_262_1162_1_2.mgf, 731.3574/2+);	√	√		NA					1	56	cTP	plastid
SSTKDMSTVQNATPFNGVAPSTTVR	AT3G44310.1	nitrilase 1 (NIT1)	2	____MSSTKD	√					8	Ace-SSTKDMSTVQNATPFNGVAPSTTVR-COOH(score 45, L16973_1154_Petra_Stroma_invitro_N-ac_20-24-7_736_1769_1_3.mgf, 901.1083/3+);	√		√	1							noTP	cytosol	SSTKDMSTVQNATPFNGVAPSTTVR;SSTKDMSTVQNATPF	39	0	39
SSTLSNEESGLGDSNR	AT3G51890.1	Clathrin light chain protein	2	____MSSTLS	√						Ace-SSTLSNEESGLGDSNR-COOH(score 133, L16970_1154_Petra_Stroma_invitro_N-ac_20-24-4_482_1418_1_2.mgf, 847.8778/2+);Ace-SSTLSNEESGLGDSNR-COOH(score 109, L16157_1128_Chloro_PR110517B_20-24-3_233_1252_1_2.mgf, 847.8773/2+);Ace-SSTLSNEESGLGDSNR-COOH(score 70, L16107_1127_Stromae_PR110517A_24-28-3_302_1223_1_2.mgf, 847.8771/2+);	√	√	√	1	√	√					noTP	nucleus	SSTLSNEESGLGDSNR;SSTLSNEESGLG	4	0	4
SSTQEASVTDLPVK	AT1G70310.1	spermidine synthase 2 (SPDS2)	2	____MSSTQE	√						Ace-SSTQEASVTDLPVK-COOH(score 85, L16094_1127_Stromae_PR110517A_20-24-6_707_1546_1_2.mgf, 752.3805/2+);	√	√		NA							noTP	cytosol	SSTQEASVTDLPVKRPR;SSTQEASVTDLPVKR	4	0	4
SSTSDSVVTLLDYGAGNVR	AT4G26900.1	HIS HF (AT-HF)	57	LSVRASSTSD			√		√		AcD3C13-SSTSDSVVTLLDYGAGNVR-COOH(score 83, L16960_1154_Petra_Stroma_invitro_N-ac_24-28-9_1239_2474_1_2.mgf, 994.5009/2+);Ace-SSTSDSVVTLLDYGAGNVR-COOH(score 102, L16095_1127_Stromae_PR110517A_20-24-7_1102_2094_1_2.mgf, 991.9875/2+);	√	√	√	0.05					0	57	cTP	plastid	SSTSDSVVTLLDYGAGNVR;SSTSDSVVTLL	1	9	10
SSTSEADAESVLR	AT5G19150.1	pfkB-like carbohydrate kinase family protein	46	IIRAMSSTSE		√		√	√	45	AcD3C13-SSTSEADAESVLR-COOH(score 66, L16974_1154_Petra_Stroma_invitro_N-ac_20-24-8_512_1531_1_2.mgf, 699.8385/2+);Ace-SSTSEADAESVLR-COOH(score 72, L16107_1127_Stromae_PR110517A_24-28-6_398_1344_1_2.mgf, 697.326/2+);	√	√	√	0.36					0	46	mTP	plastid	SSTSEADAESVLR	5	0	5
SSTSQSAYADSSR	AT3G57810.1	Cysteine proteinases superfamily protein	87	LLVCYSSTSQ							Ace-SSTSQSAYADSSR-COOH(score 82, L16942_1154_Petra_Stroma_invitro_N-ac_28-32-6_102_928_1_2.mgf, 694.8/2+);Ace-SSTSQSAYADSSR-COOH(score 64, L16079_1127_Stromae_PR110517A_28-32-4_87_882_1_2.mgf, 694.8001/2+);	√	√	√	0.3					29	58	cTP	mitochondrion	SSTSQSAYADSSR	1	4	5
SSVEKTGSDSGAIENR	AT1G55805.1	BolA-like family protein	53	RSVAMSSVEK		√				52	AcD3C13-SSVEKTGSDSGAIENR-COOH(score 103, L16967_1154_Petra_Stroma_invitro_N-ac_20-24-1_202_1156_1_2.mgf, 865.9301/2+);	√		√	0.27					16	37	mTP	plastid	SSVEKTGSDSGAIENR	13	0	13
SSVEPDMEDLFQEK	AT3G48030.1	hypoxia-responsive family protein / zinc finger (C3HC4-type RING finger) family protein	2	____MSSVEP	√						Ace-SSVEPDMEDLFQEK-COOH(score 65, L16164_1128_Chloro_PR110517B_20-24-10_653_1725_1_2.mgf, 856.3727/2+);				NA	√	√					noTP	mitochondrion	SSVEPDMEDLFQEKKR	7	0	7
SSVSSAVDSDSLVEDR	AT3G10670.1	non-intrinsic ABC protein 7 (NAP7)	68	VIVSASSVSS			√				Ace-SSVSSAVDSDSLVEDR-COOH(score 95, L16108_1127_Stromae_PR110517A_24-28-7_489_1436_1_2.mgf, 847.8905/2+);	√	√		NA					0	68	cTP	plastid	SSVSSAVDSDSLVEDRDDVGRIPLLEVRDL;SSVSSAVDSDSLVEDRDDVGR;SSVSSAVDSDSLVEDR	0	4	4
SSVVTKEDNLR	AT4G36810.1	geranylgeranyl pyrophosphate synthase 1 (GGPS1)	57	SSIVSSSVVT			√		√		AcD3C13-SSVVTKEDNLR-COOH(score 73, L16955_1154_Petra_Stroma_invitro_N-ac_24-28-4_604_1594_1_2.mgf, 671.3694/2+);	√		√	0.18					1	58	cTP	plastid	SSVVTKEDNLR	1	3	4
STGAGSGTTKGGR	AT1G08880.1	H2AXA	2	____MSTGAG	√						Ace-STGAGSGTTKGGR-COOH(score 59, L16943_1154_Petra_Stroma_invitro_N-ac_28-32-7_147_885_1_2.mgf, 613.309/2+);	√		√	0.79							noTP	nucleus	STGAGSGTTKGGR	9	0	9
STGEAIPR	AT1G68760.1	nudix hydrolase 1 (NUDX1)	2	____MSTGEA	√						Ace-STGEAIPR-COOH(score 46, L16084_1127_Stromae_PR110517A_28-32-9_173_1045_1_2.mgf, 436.7272/2+);	√	√		NA							noTP	cytosol
STGGAFGGNR	AT1G66590.1	cytochrome c oxidase 19-1 (COX19-1)	2	____MSTGGA	√						Ace-STGGAFGGNR-COOH(score 75, L16954_1154_Petra_Stroma_invitro_N-ac_24-28-3_209_1090_1_2.mgf, 483.2254/2+);Ace-STGGAFGGNR-COOH(score 59, L16163_1128_Chloro_PR110517B_20-24-9_224_1108_1_2.mgf, 483.2252/2+);Ace-STGGAFGGNR-COOH(score 55, L16110_1127_Stromae_PR110517A_24-28-9_232_1051_1_2.mgf, 483.2253/2+);	√	√	√	0.99	√	√					noTP	mitochondrion	STGGAFGGNRGLRPIPPEKGIFPL;STGGAFGGNR	10	0	10
STGLDMSLDDMIAK	AT5G59950.1	RNA-binding (RRM/RBD/RNP motifs) family protein	2	____MSTGLD	√						Ace-STGLDMSLDDMIAK-COOH(score 57, L16909_1153_Petra_Chloroplast_invitro_N-ac_24-28-3_867_2022_1_2.mgf, 809.3713/2+);Ace-STGLDMSLDDMIAK-COOH(score 63, L16145_1128_Chloro_PR110517B_24-28-4_793_1800_1_2.mgf, 785.8525/2+);Ace-STGLDMSLDDMIAK-COOH(score 67, L16092_1127_Stromae_PR110517A_20-24-4_697_1606_1_2.mgf, 785.8525/2+);	√	√		NA	√	√	√	1			noTP	nucleus	STGLDMSLDDMIAKNR	31	0	31
STGLDMSLDDMIAKNR	AT5G59950.1	RNA-binding (RRM/RBD/RNP motifs) family protein	2	____MSTGLD	√						Ace-STGLDMSLDDMIAKNR-COOH(score 80, L16938_1154_Petra_Stroma_invitro_N-ac_28-32-2_778_1833_1_2.mgf, 944.444/2+);	√		√	1							noTP	nucleus	STGLDMSLDDMIAKNR	31	0	31
STKGAAAAYPSAAR	AT1G02160.1	Cox19 family protein (CHCH motif)	2	____MSTKGA	√						Ace-STKGAAAAYPSAAR-COOH(score 90, L16960_1154_Petra_Stroma_invitro_N-ac_24-28-9_316_1268_1_2.mgf, 705.8704/2+);	√		√	1							noTP	mitochondrion	STKGAAAAYPSAARIS;STKGAAAAYPSAAR	5	0	5
STLMTNSSSPR	AT4G36910.1	LOSS OF THE TIMING OF ET AND JA BIOSYNTHESIS 2 (LEJ2)	61	SSAAGSTLMT							AcD3C13-STLMTNSSSPR-COOH(score 52, L16973_1154_Petra_Stroma_invitro_N-ac_20-24-7_99_976_1_2.mgf, 622.3005/2+);Ace-STLMTNSSSPR-COOH(score 46, L16106_1127_Stromae_PR110517A_24-28-5_109_956_1_2.mgf, 619.7879/2+);	√	√	√	0.09					11	72	cTP	plastid	STLMTNSSSPR	0	3	3
STPTDLPGEDVADNR	AT5G11670.1	NADP-malic enzyme 2 (NADP-ME2)	3	___MGSTPTD							AcD3C13-STPTDLPGEDVADNR-COOH(score 55, L16973_1154_Petra_Stroma_invitro_N-ac_20-24-7_553_1541_1_2.mgf, 817.3869/2+);Ace-STPTDLPGEDVADNR-COOH(score 53, L16107_1127_Stromae_PR110517A_24-28-6_404_1351_1_2.mgf, 814.8743/2+);	√	√	√	0.11							noTP	cytosol	STPTDLPGEDVADNR	8	9	17
STQATGPSSTSGR	AT3G52950.1	CBS / octicosapeptide/Phox/Bemp1 (PB1) domains-containing protein	2	____MSTQAT	√						Ace-STQATGPSSTSGR-COOH(score 54, L16132_1128_Chloro_PR110517B_28-32-4_32_806_1_2.mgf, 639.7998/2+);				NA	√	√					noTP	mitochondrion	STQATGPSSTSGR	6	0	6
STSEDKPEIISR	AT2G44060.1	Late embryogenesis abundant protein, group 2	2	____MSTSED	√						Ace-STSEDKPEIISR-COOH(score 71, L16954_1154_Petra_Stroma_invitro_N-ac_24-28-3_593_1589_1_2.mgf, 725.8727/2+);	√		√	1							noTP	cytosol	STSEDKPEIISR	9	0	9
STSFTMIGGEGPNSYR	AT3G44860.1	farnesoic acid carboxyl-O-methyltransferase (FAMT)	2	____MSTSFT	√						Ace-STSFTMIGGEGPNSYR-COOH(score 83, L16085_1127_Stromae_PR110517A_28-32-10_453_1448_1_2.mgf, 881.3921/2+);	√	√		NA							noTP	cytosol
STTQVQDGVR	AT4G35630.1	phosphoserine aminotransferase (PSAT)	54	VRCVASTTQV			√				AcD3C13-STTQVQDGVR-COOH(score 60, L16946_1154_Petra_Stroma_invitro_N-ac_28-32-10_84_988_1_2.mgf, 569.2961/2+);Ace-STTQVQDGVR-COOH(score 57, L16082_1127_Stromae_PR110517A_28-32-7_131_985_1_2.mgf, 566.7834/2+);	√	√	√	0.03					2	52	cTP	plastid	STTQVQDGVRSGSVGSQERVF;STTQVQDGVRSGSVGSQE;STTQVQDGVR	1	11	12
STTSGTGGVSYR	AT1G12430.1	armadillo repeat kinesin 3 (ARK3)	2	____MSTTSG	√						Ace-STTSGTGGVSYR-COOH(score 48, L16161_1128_Chloro_PR110517B_20-24-7_67_978_1_2.mgf, 607.7861/2+);				NA	√	√					noTP	plastid
STVLNVPIAQPENGSSDK	AT4G25370.1	Double Clp-N motif protein	65	CLTSASTVLN			√		√		Ace-STVLNVPIAQPENGSSDK-COOH(score 64, L16108_1127_Stromae_PR110517A_24-28-7_649_1635_1_2.mgf, 949.4794/2+);	√	√		NA					4	61	cTP	plastid	STVLNVPIAQPENGSS;STVLNVPIAQPE	1	5	6
STVQNATPFNGVAPSTTVR	AT3G44310.1	nitrilase 1 (NIT1)	8	STKDMSTVQN		√				7	Ace-STVQNATPFNGVAPSTTVR-COOH(score 81, L16110_1127_Stromae_PR110517A_24-28-9_604_1532_1_2.mgf, 995.006/2+);	√	√		NA							noTP	cytosol	STVQNATPFNGVAPSTTVR	4	0	4
SVAADSAATESLGR	AT3G57610.1	adenylosuccinate synthase (ADSS)	48	VSASLSVAAD			√				Ace-SVAADSAATESLGR-COOH(score 88, L16110_1127_Stromae_PR110517A_24-28-9_450_1340_1_2.mgf, 688.8364/2+);	√	√		NA					3	51	cTP	plastid	SVAADSAATESLGR	0	5	5
SVALSQDDLK	AT3G04790.1	Ribose 5-phosphate isomerase, type A protein	40	SVKAQSVALS			√		√		Ace-SVALSQDDLK-COOH(score 83, L16092_1127_Stromae_PR110517A_20-24-4_604_1491_1_2.mgf, 559.2904/2+);	√	√		NA					1	39	cTP	plastid	SVALSQDDLKKLAAEKAVEAIKPGMVL	0	2	2
SVAQSPSR	AT1G66670.1	CLP protease proteolytic subunit 3 (CLPP3)	70	SFSIDSVAQS							Ace-SVAQSPSR-COOH(score 49, L16081_1127_Stromae_PR110517A_28-32-6_37_813_1_2.mgf, 437.2249/2+);	√	√		NA							noTP	plastid
SVATDDTSPSVKKR	AT2G25840.1	ovule abortion 4 (OVA4)	53	FRCCCSVATD			√		√		Ace-SVATDDTSPSVKKR-COOH(score 65, L16975_1154_Petra_Stroma_invitro_N-ac_20-24-9_324_1286_1_2.mgf, 813.9362/2+);	√		√	0.59					0	53	cTP	plastid	SVATDDTSPSVKKR	1	4	5
SVATNGSSPAPAPAAVVVER	AT1G58080.1	ATP phosphoribosyl transferase 1 (ATP-PRT1)	56	STVQSSVATN							Ace-SVATNGSSPAPAPAAVVVER-COOH(score 86, L16080_1127_Stromae_PR110517A_28-32-5_478_1431_1_2.mgf, 961.504/2+);	√	√		NA					6	50	cTP	plastid
SVEEDATVR	AT1G21190.1	Small nuclear ribonucleoprotein family protein	2	____MSVEED	√						Ace-SVEEDATVR-COOH(score 51, L16149_1128_Chloro_PR110517B_24-28-8_439_1321_1_2.mgf, 524.2511/2+);Ace-SVEEDATVR-COOH(score 52, L16096_1127_Stromae_PR110517A_20-24-8_452_1228_1_2.mgf, 524.2513/2+);	√	√		NA	√	√					noTP	cytosol	SVEEDATVREPLDLIRL;SVEEDATVR	3	0	3
SVEGTTVTER	AT2G40490.1	HEME2	37	RIVRCSVEGT			√		√		AcD3C13-SVEGTTVTER-COOH(score 76, L16967_1154_Petra_Stroma_invitro_N-ac_20-24-1_149_1083_1_2.mgf, 563.2905/2+);Ace-SVEGTTVTER-COOH(score 65, L16082_1127_Stromae_PR110517A_28-32-7_193_1063_1_2.mgf, 560.7778/2+);	√	√	√	0.01					0	37	cTP	plastid	SVEGTTVTER	0	3	3
SVEITEADR	AT2G27680.1	NAD(P)-linked oxidoreductase superfamily protein	37	TSVNCSVEIT			√		√		AcD3C13-SVEITEADR-COOH(score 54, L16968_1154_Petra_Stroma_invitro_N-ac_20-24-2_460_1407_1_2.mgf, 533.7719/2+);Ace-SVEITEADR-COOH(score 69, L16083_1127_Stromae_PR110517A_28-32-8_314_1227_1_2.mgf, 531.2591/2+);	√	√	√	0.02					0	37	cTP	plastid	SVEITEADR	0	5	5
SVSAGETTIQSMEEAPK	AT3G07670.1	Rubisco methyltransferase family protein	45	PGIHCSVSAG			√		√		Ace-SVSAGETTIQSMEEAPK-COOH(score 82, L16106_1127_Stromae_PR110517A_24-28-5_317_1226_1_2.mgf, 911.9233/2+);	√	√		NA					0	45	cTP	plastid
SVSAPNVELR	AT5G19940.1	Plastid-lipid associated protein PAP / fibrillin family protein	53	GLVVSSVSAP			√		√		Ace-SVSAPNVELR-COOH(score 57, L16942_1154_Petra_Stroma_invitro_N-ac_28-32-6_680_1658_1_2.mgf, 557.2988/2+);Ace-SVSAPNVELR-COOH(score 73, L16894_1153_Petra_Chloroplast_invitro_N-ac_28-32-3_328_1394_1_2.mgf, 557.2984/2+);Ace-SVSAPNVELR-COOH(score 57, L16133_1128_Chloro_PR110517B_28-32-5_490_1504_1_2.mgf, 557.2986/2+);Ace-SVSAPNVELR-COOH(score 75, L16079_1127_Stromae_PR110517A_28-32-4_453_1392_1_2.m…	√	√	√	0.8	√	√	√	0.81	0	53	cTP	plastid
SVSGGNGTAGKR	AT5G13420.1	Aldolase-type TIM barrel family protein	63	LSVRCSVSGG			√		√		Ace-SVSGGNGTAGKR-COOH(score 90, L16969_1154_Petra_Stroma_invitro_N-ac_20-24-3_50_875_1_2.mgf, 590.3072/2+);	√		√	0.99					0	63	cTP	plastid	SVSGGNGTAGKRTTLHDLYE;SVSGGNGTAGKR;SVSGGNGTAGKRTTLH;SVSGGNGTAGKRTTL;SVSGGNGTAGKRTTLHD;SVSGGNGTAGKRTTLHDLY	30	3	33
SVSGGYNNNTSVDNVPFPR	AT5G48790.1	FUNCTIONS IN: molecular_function unknown	51	KFRACSVSGG			√		√		Ace-SVSGGYNNNTSVDNVPFPR-COOH(score 91, L16925_1153_Petra_Chloroplast_invitro_N-ac_20-24-4_740_1806_1_2.mgf, 1033.4835/2+);Ace-SVSGGYNNNTSVDNVPFPR-COOH(score 64, L16158_1128_Chloro_PR110517B_20-24-4_623_1683_1_3.mgf, 689.3244/3+);				NA	√	√	√	0.98	0	51	cTP	plastid
SVSNTENVAPKDDER	AT1G07780.1	phosphoribosylanthranilate isomerase 1 (PAI1)	47	RKLSCSVSNT			√		√		AcD3C13-SVSNTENVAPKDDER-COOH(score 66, L16943_1154_Petra_Stroma_invitro_N-ac_28-32-7_570_1405_1_2.mgf, 877.9293/2+);	√		√	0.05					0	47	cTP	plastid	SVSNTENVAPKDDER;SVSNTENVAPK	0	5	5
SVSQNQAPVAVQENGLVK	AT5G58330.2	lactate/malate dehydrogenase family protein	54	SKISCSVSQN			√		√		Ace-SVSQNQAPVAVQENGLVK-COOH(score 69, L16080_1127_Stromae_PR110517A_28-32-5_454_1401_1_2.mgf, 955.5038/2+);	√	√		NA					0	54	cTP	plastid	SVSQNQAPVAVQE	0	4	4
SVSQNSQAPVAVQENGLVK	AT5G58330.1	lactate/malate dehydrogenase family protein	54	SKISCSVSQN			√		√		Ace-SVSQNSQAPVAVQENGLVK-COOH(score 71, L16079_1127_Stromae_PR110517A_28-32-4_457_1396_1_2.mgf, 999.0193/2+);	√	√		NA					0	54	cTP	plastid	SVSQNSQAPVAVQE	2	1	3
SVSTTTDSPK	AT4G18440.1	L-Aspartase-like family protein	47	PRVSCSVSTT			√		√		Ace-SVSTTTDSPK-COOH(score 57, L16078_1127_Stromae_PR110517A_28-32-3_115_912_1_2.mgf, 532.7582/2+);	√	√		NA					0	47	cTP	plastid	SVSTTTDSPKLVTSTKVTAMDGVSSRDLE;SVSTTTDSPKLVTSTKVTAMDGVSSR	0	9	9
SVVSAAAVR	AT1G15140.1	FAD/NAD(P)-binding oxidoreductase	44	NNRVASVVSA			√		√		AcD3C13-SVVSAAAVR-COOH(score 46, L16940_1154_Petra_Stroma_invitro_N-ac_28-32-4_547_1492_1_2.mgf, 453.7715/2+);Ace-SVVSAAAVR-COOH(score 63, L16077_1127_Stromae_PR110517A_28-32-2_293_1240_1_2.mgf, 451.2585/2+);	√	√	√	0.05					5	49	cTP	plastid	SVVSAAAVRQ;SVVSAAAVR	0	4	4
SYEYVSQGLR	AT2G39730.1	rubisco activase (RCA)	111	HAVLSSYEYV							AcD3C13-SYEYVSQGLR-COOH(score 77, L16971_1154_Petra_Stroma_invitro_N-ac_20-24-5_724_1747_1_2.mgf, 624.8143/2+);Ace-SYEYVSQGLR-COOH(score 65, L16107_1127_Stromae_PR110517A_24-28-3_488_1466_1_2.mgf, 622.3014/2+);	√	√	√	0					51	60	cTP	plastid
SYSGAGLGKPGSGKR	AT4G21160.1	ZAC	2	____MSYSGA	√						Ace-SYSGAGLGKPGSGKR-COOH(score 76, L16945_1154_Petra_Stroma_invitro_N-ac_28-32-9_496_1474_1_2.mgf, 779.4203/2+);	√		√	1							noTP	cytosol	SYSGAGLGKPGSGKR	2	0	2
SYSSDSDSSVLQPPDVAR	AT4G32915.1	FUNCTIONS IN: molecular_function unknown	51	HRIARSYSSD				√	√		Ace-SYSSDSDSSVLQPPDVAR-COOH(score 65, L16938_1154_Petra_Stroma_invitro_N-ac_28-32-2_760_1812_1_2.mgf, 976.4495/2+);Ace-SYSSDSDSSVLQPPDVAR-COOH(score 67, L16096_1127_Stromae_PR110517A_20-24-8_777_1659_1_2.mgf, 976.4484/2+);	√	√	√	0.56					2	53	mTP	plastid	SYSSDSDSSVLQPPDVAR	1	1	2
TAAPDAGTTVSADESEK	AT3G59980.1	Nucleic acid-binding, OB-fold-like protein	75	VATFCTAAPD			√		√		Ace-TAAPDAGTTVSADESEK-COOH(score 92, L16079_1127_Stromae_PR110517A_28-32-4_258_1094_1_2.mgf, 846.3846/2+);	√	√		NA					1	74	cTP	plastid
TAATSSAVVAPER	AT3G25920.1	ribosomal protein L15 (RPL15)	68	VVVSQTAATS			√				Ace-TAATSSAVVAPER-COOH(score 75, L16953_1154_Petra_Stroma_invitro_N-ac_24-28-2_319_1278_1_2.mgf, 651.3392/2+);Ace-TAATSSAVVAPER-COOH(score 66, L16089_1127_Stromae_PR110517A_20-24-1_125_1078_1_2.mgf, 651.3386/2+);	√	√	√	0.08					0	68	cTP	plastid	TAATSSAVVAPERFRL;TAATSSAVVAPERF;TAATSSAVVAPE;TAATSSAVVAPER	3	7	10
TAATSSPTVTKSVDGKKTLR	AT4G27440.1	protochlorophyllide oxidoreductase B (PORB)	68	AIRAQTAATS			√		√		Ace-TAATSSPTVTKSVDGKKTLR-COOH(score 53, L16898_1153_Petra_Chloroplast_invitro_N-ac_28-32-7_397_1524_1_2.mgf, 1116.1315/2+);Ace-TAATSSPTVTKSVDGKKTLR-COOH(score 77, L16945_1154_Petra_Stroma_invitro_N-ac_28-32-9_669_1698_1_2.mgf, 1116.1315/2+);	√		√	0.81	√		√	0.76	1	67	cTP	plastid
TADGNNIK	AT4G29840.1	METHIONINE OVER-ACCUMULATOR 2 (MTO2)	40	VVISCTADGN			√		√		Ace-TADGNNIK-COOH(score 52, L16092_1127_Stromae_PR110517A_20-24-4_209_924_1_2.mgf, 437.717/2+);	√	√		NA					0	40	cTP	plastid	TADGNNIKAPIETAVKPPHR	0	7	7
TAEYVDSASDPEK	AT3G49140.1	Pentatricopeptide repeat (PPR) superfamily protein	78	NRTQATAEYV							Ace-TAEYVDSASDPEK-COOH(score 49, L16081_1127_Stromae_PR110517A_28-32-6_334_1213_1_2.mgf, 727.3206/2+);	√	√		NA							noTP	plastid
TAIIER	AT1G04210.1	Leucine-rich repeat protein kinase family protein	612	GGSDRTAIIE							Ace-TAIIER-COOH(score 52, L16892_1153_Petra_Chloroplast_invitro_N-ac_28-32-1_430_1486_1_2.mgf, 372.7162/2+);Ace-TAIIER-COOH(score 47, L16151_1128_Chloro_PR110517B_24-28-10_550_1593_1_2.mgf, 372.7163/2+);				NA	√	√	√	0.99			noTP	nucleus
TAKYMGTKMR	AT1G76560.1	CP12 domain-containing protein 3 (CP12-3)	50	MVTKATAKYM							Ace-TAKYMGTKMR-COOH(score 49, L16957_1154_Petra_Stroma_invitro_N-ac_24-28-6_272_1188_1_2.mgf, 677.8444/2+);	√		√	0.26							noTP	plastid
TALTSDR	AT1G12520.1	copper chaperone for SOD1 (CCS)	69	SSPMATALTS			√				Ace-TALTSDR-COOH(score 50, L16969_1154_Petra_Stroma_invitro_N-ac_20-24-3_245_1161_1_2.mgf, 403.2063/2+);	√		√	0.33					1	68	cTP	plastid
TAMADSGEEAVK	AT2G44040.1	Dihydrodipicolinate reductase, bacterial/plant	54	VVLSMTAMAD			√				Ace-TAMADSGEEAVK-COOH(score 76, L16093_1127_Stromae_PR110517A_20-24-5_348_1058_1_2.mgf, 633.7796/2+);	√	√		NA					0	54	cTP	plastid
TANSGGAISSTSSNSDPR	AT1G73060.1	Low PSII Accumulation 3 (LPA3)	27	IRCGATANSG			√				Ace-TANSGGAISSTSSNSDPR-COOH(score 88, L16085_1127_Stromae_PR110517A_28-32-10_86_938_1_2.mgf, 875.8962/2+);	√	√		NA					2	25	cTP	plastid
TASSSDGPKTLR	AT5G38060.1	unknown protein	45	FFSQCTASSS			√		√		Ace-TASSSDGPKTLR-COOH(score 61, L16975_1154_Petra_Stroma_invitro_N-ac_20-24-9_240_1184_1_2.mgf, 654.8413/2+);	√		√	0.58					0	45	cTP	plastid
TATEVPSAVR	AT1G79530.1	glyceraldehyde-3-phosphate dehydrogenase of plastid 1 (GAPCP-1)	70	QPIKATATEV			√		√		Ace-TATEVPSAVR-COOH(score 48, L16955_1154_Petra_Stroma_invitro_N-ac_24-28-4_440_1391_1_2.mgf, 536.7854/2+);Ace-TATEVPSAVR-COOH(score 55, L16165_1128_Chloro_PR110517B_20-24-11_298_1246_1_2.mgf, 536.7854/2+);Ace-TATEVPSAVR-COOH(score 54, L16112_1127_Stromae_PR110517A_24-28-11_291_1204_1_2.mgf, 536.7853/2+);	√	√	√	0.94	√	√			0	70	cTP	plastid	TATEVPSAVRRSSSSGKTKVGINGF;TATEVPSAVR	10	5	15
TATSSSTIEEQR	AT5G26570.1	ATGWD3	53	SRLTCTATSS			√		√		AcD3C13-TATSSSTIEEQR-COOH(score 53, L16942_1154_Petra_Stroma_invitro_N-ac_28-32-6_248_1104_1_2.mgf, 678.8333/2+);Ace-TATSSSTIEEQR-COOH(score 54, L16079_1127_Stromae_PR110517A_28-32-4_189_1010_1_2.mgf, 676.3207/2+);	√	√	√	0.23					0	53	cTP	plastid	TATSSSTIEEQR	0	2	2
TAVSESLGSGDGNK	AT4G17300.1	NS1	60	RRCFCTAVSE			√				Ace-TAVSESLGSGDGNK-COOH(score 69, L16108_1127_Stromae_PR110517A_24-28-7_310_1215_1_2.mgf, 682.3208/2+);	√	√		NA					2	62	cTP	plastid
TAVSESLGSGDGNKVESYEKR	AT4G17300.1	NS1	60	RRCFCTAVSE			√		√		Ace-TAVSESLGSGDGNKVESYEKR-COOH(score 45, L16938_1154_Petra_Stroma_invitro_N-ac_28-32-2_756_1807_1_3.mgf, 783.7219/3+);	√		√	0.6					2	62	cTP	plastid
TDQSSVDGILEFLR	AT1G73460.1	Protein kinase superfamily protein	2	____MTDQSS	√						Ace-TDQSSVDGILEFLR-COOH(score 50, L16945_1154_Petra_Stroma_invitro_N-ac_28-32-9_1494_2861_1_2.mgf, 811.4078/2+);	√		√	0.95							noTP	nucleus	TDQSSVDGILEFLR	3	0	3
TDSNDAGMDAVQR	AT5G16440.1	isopentenyl diphosphate isomerase 1 (IPP1)	60	SAVTMTDSND		√				59	Ace-TDSNDAGMDAVQR-COOH(score 72, L16958_1154_Petra_Stroma_invitro_N-ac_24-28-7_98_942_1_2.mgf, 719.2995/2+);Ace-TDSNDAGMDAVQR-COOH(score 62, L16145_1128_Chloro_PR110517B_24-28-4_286_1070_1_2.mgf, 719.2998/2+);Ace-TDSNDAGMDAVQR-COOH(score 91, L16092_1127_Stromae_PR110517A_20-24-4_269_1004_1_2.mgf, 719.2992/2+);	√	√	√	0.91	√	√			6	54	cTP	plastid	TDSNDAGMDAVQRRLMFE;TDSNDAGMDAVQR	30	0	30
TDTKDAGMDAVQR	AT3G02780.1	isopentenyl pyrophosphate:dimethylallyl pyrophosphate isomerase 2 (IPP2)	53	SGTAMTDTKD		√	√		√	52	Ace-TDTKDAGMDAVQR-COOH(score 82, L16942_1154_Petra_Stroma_invitro_N-ac_28-32-6_296_1166_1_2.mgf, 756.8525/2+);	√		√	0.95					0	53	cTP	plastid	TDTKDAGMDAVQRRLMFE;TDTKDAGMDAVQR;TDTKDAGMDAVQRRL	18	0	18
TDVDESVR	AT5G43010.1	regulatory particle triple-A ATPase 4A (RPT4A)	2	____MTDVDE	√						Ace-TDVDESVR-COOH(score 49, L16959_1154_Petra_Stroma_invitro_N-ac_24-28-8_245_1149_1_2.mgf, 481.7248/2+);Ace-TDVDESVR-COOH(score 49, L16146_1128_Chloro_PR110517B_24-28-5_447_1281_1_2.mgf, 481.7248/2+);Ace-TDVDESVR-COOH(score 49, L16093_1127_Stromae_PR110517A_20-24-5_421_1163_1_2.mgf, 481.7249/2+);	√	√	√	1	√	√					noTP	cytosol,nucleus	TDVDESVR	6	0	6
TEAMIR	AT1G04630.1	maternal effect embryo arrest 4 (MEE4)	2	____MTEAMI	√						Ace-TEAMIR-COOH(score 48, L16133_1128_Chloro_PR110517B_28-32-5_138_996_1_2.mgf, 389.6919/2+);				NA	√	√					noTP	mitochondrion
TESSEPTATNKR	AT2G14880.1	SWIB/MDM2 domain superfamily protein	49	AVTSATESSE			√				AcD3C13-TESSEPTATNKR-COOH(score 92, L16940_1154_Petra_Stroma_invitro_N-ac_28-32-4_152_986_1_2.mgf, 707.8594/2+);	√		√	0.1					4	45	cTP	plastid
TIDSQQKTSKFR	AT3G11400.1	eukaryotic translation initiation factor 3G1 (EIF3G1)	2	____MTIDSQ	√						AcD3C13-TIDSQQKTSKFR-COOH(score 68, L16944_1154_Petra_Stroma_invitro_N-ac_28-32-8_621_1618_1_2.mgf, 790.4406/2+);	√		√	0.03							noTP	cytosol	TIDSQQKTSKFR;TIDSQQKTSKF	0	13	13
TISSSSPKPSVVMMSKR	AT5G65220.1	Ribosomal L29 family protein	47	VPAAATISSS							Ace-TISSSSPKPSVVMMSKR-COOH(score 54, L16969_1154_Petra_Stroma_invitro_N-ac_20-24-3_547_1542_1_3.mgf, 664.015/3+);	√		√	0.6					14	61	cTP	plastid
TKGTGSFGKR	AT1G52300.1	Zinc-binding ribosomal protein family protein	2	____MTKGTG	√						AcD3C13-TKGTGSFGKR-COOH(score 87, L16940_1154_Petra_Stroma_invitro_N-ac_28-32-4_454_1370_1_2.mgf, 590.3422/2+);	√		√	0							noTP	cytosol	TKGTGSFGKR	0	18	18
TKNYPTVSEDYKKAVEKCR	AT1G07890.1	ascorbate peroxidase 1 (APX1)	2	____MTKNYP	√						AcD3C13-TKNYPTVSEDYKKAVEKCR-COOH(score 90, L16970_1154_Petra_Stroma_invitro_N-ac_20-24-4_1002_2073_1_2.mgf, 1276.1782/2+);	√		√	0.1							noTP	cytosol	TKNYPTVSEDYKKAVEKCRRKL;TKNYPTVSEDYK;TKNYPTVSEDYKK;TKNYPTVSEDY;TKNYPTVSE	4	20	24
TLGSGGSSVVVPR	AT3G52560.1	ubiquitin E2 variant 1D-4 (UEV1D-4)	2	____MTLGSG	√						AcD3C13-TLGSGGSSVVVPR-COOH(score 48, L16923_1153_Petra_Chloroplast_invitro_N-ac_20-24-2_402_1448_1_2.mgf, 631.8562/2+);AcD3C13-TLGSGGSSVVVPR-COOH(score 72, L16970_1154_Petra_Stroma_invitro_N-ac_20-24-4_683_1669_1_2.mgf, 631.8567/2+);	√		√	0.03	√		√	0.03			noTP	cytosol	TLGSGGSSVVVPRNFRLLEE;TLGSGGSSVVVPRNFRLLE;TLGSGGSSVVVPR	1	14	15
TLGSGSSVVVPR	AT2G36060.1	MMS ZWEI homologue 3 (MMZ3)	2	____MTLGSG	√						AcD3C13-TLGSGSSVVVPR-COOH(score 78, L16971_1154_Petra_Stroma_invitro_N-ac_20-24-5_656_1663_1_2.mgf, 603.346/2+);	√		√	0.03							noTP	cytosol	TLGSGSSVVVPRNFRLLEE;TLGSGSSVVVPRNF;TLGSGSSVVVPR	0	10	10
TLMTNSSSPR	AT4G36910.1	LOSS OF THE TIMING OF ET AND JA BIOSYNTHESIS 2 (LEJ2)	62	SAAGSTLMTN							Ace-TLMTNSSSPR-COOH(score 48, L16974_1154_Petra_Stroma_invitro_N-ac_20-24-8_102_995_1_2.mgf, 576.2713/2+);	√		√	0.69					10	72	cTP	plastid
TLNPQNAVTQSSSQATFPAAMQR	AT1G26220.1	Acyl-CoA N-acyltransferases (NAT) superfamily protein	19	LRLRSTLNPQ							Ace-TLNPQNAVTQSSSQATFPAAMQR-COOH(score 46, L16954_1154_Petra_Stroma_invitro_N-ac_24-28-3_782_1811_1_3.mgf, 836.0716/3+);Ace-TLNPQNAVTQSSSQATFPAAMQR-COOH(score 55, L16110_1127_Stromae_PR110517A_24-28-9_594_1520_1_3.mgf, 836.0721/3+);	√	√	√	1							noTP	plastid
TLTFDPPTTNSER	AT2G29630.1	thiaminC (THIC)	55	TTTRATLTFD							AcD3C13-TLTFDPPTTNSER-COOH(score 54, L16970_1154_Petra_Stroma_invitro_N-ac_20-24-4_890_1929_1_2.mgf, 763.3794/2+);Ace-TLTFDPPTTNSER-COOH(score 68, L16083_1127_Stromae_PR110517A_28-32-8_573_1558_1_2.mgf, 760.866/2+);	√	√	√	0.8					14	41	cTP	plastid	TLTFDPPTTNSER	5	0	5
TMATPFSGAANSIVAAR	AT1G10310.1	NAD(P)-binding Rossmann-fold superfamily protein	2	____MTMATP	√						Ace-TMATPFSGAANSIVAAR-COOH(score 70, L16960_1154_Petra_Stroma_invitro_N-ac_24-28-9_942_2036_1_2.mgf, 861.9286/2+);Ace-TMATPFSGAANSIVAAR-COOH(score 108, L16095_1127_Stromae_PR110517A_20-24-7_906_1797_1_2.mgf, 861.9282/2+);	√	√	√	0.89					46	48	cTP	plastid	TMATPFSGAANSIVAAR	3	3	6
TMTTVSTQNESTQKPVQVAKR	AT1G77670.1	Pyridoxal phosphate (PLP)-dependent transferases superfamily protein	40	RPIGATMTTV			√			42	Ace-TMTTVSTQNESTQKPVQVAKR-COOH(score 43, L16939_1154_Petra_Stroma_invitro_N-ac_28-32-3_537_1491_1_3.mgf, 829.4341/3+);	√		√	0.47					2	42	cTP	mitochondrion	TMTTVSTQNESTQKPVQVAKR	0	5	5
TNPTTSNPEVSIR	ATCG00480.1	ATP synthase subunit beta (PB)	3	___MRTNPTT							AcD3C13-TNPTTSNPEVSIR-COOH(score 80, L16909_1153_Petra_Chloroplast_invitro_N-ac_24-28-3_199_1227_1_2.mgf, 731.8779/2+);Ace-TNPTTSNPEVSIR-COOH(score 81, L16145_1128_Chloro_PR110517B_24-28-4_573_1501_1_2.mgf, 729.3655/2+);				NA	√	√	√	0.04			noTP	plastid
TNTAATTEAK	AT1G77540.1	Acyl-CoA N-acyltransferases (NAT) superfamily protein	2	____MTNTAA	√						Ace-TNTAATTEAK-COOH(score 55, L16092_1127_Stromae_PR110517A_20-24-4_193_905_1_2.mgf, 525.2591/2+);	√	√		NA							noTP	peroxisome
TQESAIR	AT5G45390.1	CLP protease P4 (CLPP4)	68	IEMSQTQESA							Ace-TQESAIR-COOH(score 44, L16941_1154_Petra_Stroma_invitro_N-ac_28-32-5_173_1016_1_2.mgf, 423.7194/2+);Ace-TQESAIR-COOH(score 56, L16098_1127_Stromae_PR110517A_20-24-10_278_1031_1_2.mgf, 423.7194/2+);	√	√	√	0.46					6	62	cTP	plastid
TQIDNAAKR	AT1G75690.1	DnaJ/Hsp40 cysteine-rich domain superfamily protein	73	PVFYETQIDN							AcD3C13-TQIDNAAKR-COOH(score 64, L16971_1154_Petra_Stroma_invitro_N-ac_20-24-5_238_1146_1_2.mgf, 555.8138/2+);	√		√	0.37					28	45	cTP	plastid
TQKSNQFKGQQKR	AT3G52040.1	unknown protein	2	____MTQKSN	√						AcD3C13-TQKSNQFKGQQKR-COOH(score 81, L16939_1154_Petra_Stroma_invitro_N-ac_28-32-3_413_1327_1_2.mgf, 883.5016/2+);	√		√	0							noTP	nucleus
TQSNPNEQSVELNR	ATCG00560.1	photosystem II reaction center protein L (PSBL)	2	____MTQSNP	√						Ace-TQSNPNEQSVELNR-COOH(score 112, L16923_1153_Petra_Chloroplast_invitro_N-ac_20-24-2_44_1010_1_2.mgf, 829.3929/2+);Ace-TQSNPNEQSVELNR-COOH(score 62, L16971_1154_Petra_Stroma_invitro_N-ac_20-24-5_294_1212_1_2.mgf, 829.3929/2+);Ace-TQSNPNEQSVELNR-COOH(score 97, L16158_1128_Chloro_PR110517B_20-24-4_204_1113_1_2.mgf, 829.3933/2+);Ace-TQSNPNEQSVELNR-COOH(score 64, L16105_1127_Stromae_PR110517A_24-28-…	√	√	√	0.77	√	√	√	0.31			noTP	plastid
TQTVEDSSR	ATCG00710.1	photosystem II reaction center protein H (PSBH)	3	___MATQTVE							Ace-TQTVEDSSR-COOH(score 58, L16146_1128_Chloro_PR110517B_24-28-5_316_1108_1_2.mgf, 532.7464/2+);				NA	√	√					noTP	plastid
TSAAAASSDPTTTTKTR	AT4G34290.1	SWIB/MDM2 domain superfamily protein	47	MVRAVTSAAA			√		√		Ace-TSAAAASSDPTTTTKTR-COOH(score 44, L16974_1154_Petra_Stroma_invitro_N-ac_20-24-8_151_1075_1_2.mgf, 878.4404/2+);	√		√	0.54					1	46	cTP	plastid
TSATESSEPTATNKR	AT2G14880.1	SWIB/MDM2 domain superfamily protein	46	LVRAVTSATE			√				AcD3C13-TSATESSEPTATNKR-COOH(score 77, L16943_1154_Petra_Stroma_invitro_N-ac_28-32-7_379_1167_1_2.mgf, 837.418/2+);	√		√	0.24					1	45	cTP	plastid	TSATESSEPTATNKR	1	2	3
TSDGATSTSAAAAAAAMATR	AT1G19350.1	BRI1-EMS-SUPPRESSOR 1 (BES1)	2	____MTSDGA	√						AcD3C13-TSDGATSTSAAAAAAAMATR-COOH(score 123, L16939_1154_Petra_Stroma_invitro_N-ac_28-32-3_536_1490_1_2.mgf, 923.4344/2+);	√		√	0.07							noTP	nucleus
TSLPYADADCSLR	AT3G55140.1	Pectin lyase-like superfamily protein	2	____MTSLPY	√						Ace-TSLPYADADCSLR-COOH(score 51, L16080_1127_Stromae_PR110517A_28-32-5_563_1545_1_2.mgf, 755.8462/2+);	√	√		NA							noTP	extracellular
TSNPEVSIR	ATCG00480.1	ATP synthase subunit beta (PB)	7	RTNPTTSNPE							Ace-TSNPEVSIR-COOH(score 46, L16162_1128_Chloro_PR110517B_20-24-8_243_1231_1_2.mgf, 522.7695/2+);				NA	√	√					noTP	plastid
TSPGKSPR	AT1G11360.1	Adenine nucleotide alpha hydrolases-like superfamily protein	2	____MTSPGK	√						Ace-TSPGKSPR-COOH(score 58, L16968_1154_Petra_Stroma_invitro_N-ac_20-24-2_49_857_1_2.mgf, 459.7533/2+);	√		√	0.99							noTP	nucleus	TSPGKSPRS;TSPGKSPR	4	0	4
TSSNITPR	AT5G36700.1	2-phosphoglycolate phosphatase 1 (PGLP1)	55	KPLRMTSSNI		√				54	Ace-TSSNITPR-COOH(score 56, L16973_1154_Petra_Stroma_invitro_N-ac_20-24-7_115_996_1_2.mgf, 459.2378/2+);	√		√	0.99					10	65	cTP	plastid	TSSNITPRAMATQQLENA;TSSNITPR;TSSNITPRAMATQQLE	7	0	7
TSSSSAASSSSSSFGSR	AT4G28730.1	Glutaredoxin family protein	52	SVRAMTSSSS			√		√		Ace-TSSSSAASSSSSSFGSR-COOH(score 96, L16975_1154_Petra_Stroma_invitro_N-ac_20-24-9_114_1004_1_2.mgf, 811.3505/2+);Ace-TSSSSAASSSSSSFGSR-COOH(score 63, L16109_1127_Stromae_PR110517A_24-28-8_183_1012_1_2.mgf, 811.3507/2+);	√	√	√	0.91					1	51	cTP	plastid	TSSSSAASSSSSSFGSR	4	4	8
TSSSTIEEQR	AT5G26570.1	ATGWD3	55	LTCTATSSST			√				AcD3C13-TSSSTIEEQR-COOH(score 81, L16939_1154_Petra_Stroma_invitro_N-ac_28-32-3_179_1029_1_2.mgf, 592.7908/2+);Ace-TSSSTIEEQR-COOH(score 72, L16150_1128_Chloro_PR110517B_24-28-9_264_1085.1109_2_2.mgf, 590.2781/2+);Ace-TSSSTIEEQR-COOH(score 87, L16097_1127_Stromae_PR110517A_20-24-9_324_1065_1_2.mgf, 590.278/2+);	√	√	√	0.47	√	√			2	53	cTP	plastid	TSSSTIEEQRKKK;TSSSTIEEQR	4	5	9
TSTTPPIPQDQSPNSR	AT2G31040.1	ATP synthase protein I -related	10	SYISATSTTP							AcD3C13-TSTTPPIPQDQSPNSR-COOH(score 52, L16909_1153_Petra_Chloroplast_invitro_N-ac_24-28-3_127_1143_1_2.mgf, 886.9422/2+);Ace-TSTTPPIPQDQSPNSR-COOH(score 49, L16145_1128_Chloro_PR110517B_24-28-4_533_1428_1_2.mgf, 884.4299/2+);				NA	√	√	√	0.28			noTP	plastid
TTAAEKQKKR	AT2G26670.1	REVERSAL OF THE DET PHENOTYPE 4 (TED4)	57	VVVAATTAAE			√		√		Ace-TTAAEKQKKR-COOH(score 58, L16972_1154_Petra_Stroma_invitro_N-ac_20-24-6_176_1075_1_2.mgf, 672.4012/2+);	√		√	0.32					1	56	cTP	plastid
TTAELNPFPSR	AT4G30310.1	FGGY family of carbohydrate kinase	2	____MTTAEL	√						Ace-TTAELNPFPSR-COOH(score 48, L16107_1127_Stromae_PR110517A_24-28-6_597_1591_1_2.mgf, 637.8228/2+);	√	√		NA							noTP	cytosol	TTAELNPFPSR	2	0	2
TTAPAESTASVDADR	AT2G15620.1	nitrite reductase 1 (NIR1)	31	VAAAQTTAPA			√				Ace-TTAPAESTASVDADR-COOH(score 64, L16080_1127_Stromae_PR110517A_28-32-5_239_1089_1_2.mgf, 767.3559/2+);	√	√		NA					2	29	cTP	plastid	TTAPAESTASVDADRLEPRVELKDGFF;TTAPAESTASVDADRLEPR	0	3	3
TTIVPTSEENPFLAVVR	AT3G02200.1	Proteasome component (PCI) domain protein	2	____MTTIVP	√						Ace-TTIVPTSEENPFLAVVR-COOH(score 62, L16136_1128_Chloro_PR110517B_28-32-8_1042_2337_1_2.mgf, 958.0134/2+);Ace-TTIVPTSEENPFLAVVR-COOH(score 43, L16083_1127_Stromae_PR110517A_28-32-8_945_2050_1_2.mgf, 958.0133/2+);	√	√		NA	√	√					noTP	cytosol,nucleus	TTIVPTSEENPFLAVVRF;TTIVPTSEE;TTIVPTSEENPFLAVVR	31	0	31
TTNIGKEEKKR	AT5G24400.1	EMBRYO DEFECTIVE 2024 (EMB2024)	72	VKSMATTNIG			√			71	Ace-TTNIGKEEKKR-COOH(score 57, L16953_1154_Petra_Stroma_invitro_N-ac_24-28-2_370_1339_1_2.mgf, 743.9299/2+);	√		√	0.21					1	71	cTP	peroxisome,plastid
TTPPVLSLALPSDTGR	AT5G37850.1	SALT OVERLY SENSITIVE 4 (SOS4)	36	RNRRMTTPPV							Ace-TTPPVLSLALPSDTGR-COOH(score 82, L16084_1127_Stromae_PR110517A_28-32-9_876_1948_1_2.mgf, 833.9547/2+);	√	√		NA							noTP	plastid
TTQELAMEGEK	AT5G63480.1	unknown protein	13	TTTTMTTQEL							Ace-TTQELAMEGEK-COOH(score 53, L16079_1127_Stromae_PR110517A_28-32-4_281_1121_1_2.mgf, 647.7953/2+);	√	√		NA							noTP	nucleus
TTQISKKR	AT3G53870.1	Ribosomal protein S3 family protein	2	____MTTQIS	√						Ace-TTQISKKR-COOH(score 44, L16958_1154_Petra_Stroma_invitro_N-ac_24-28-7_292_1221_1_2.mgf, 549.3343/2+);	√		√	1							noTP	cytosol	TTQISKKRKFVADGVFYAE;TTQISKKRKFVA;TTQISKKRKF;TTQISKKRKFVAD;TTQISKKR	26	0	26
TVAGNGATGSSLAAR	AT3G58610.1	ketol-acid reductoisomerase	53	RSLTATVAGN							Ace-TVAGNGATGSSLAAR-COOH(score 112, L16094_1127_Stromae_PR110517A_20-24-6_521_1288_1_2.mgf, 687.8524/2+);	√	√		NA					16	69	cTP	plastid
TVAVKPSR	AT4G31990.1	aspartate aminotransferase 5 (ASP5)	45	SRVTMTVAVK			√		√		AcD3C13-TVAVKPSR-COOH(score 51, L16959_1154_Petra_Stroma_invitro_N-ac_24-28-8_344_1289_1_2.mgf, 476.2998/2+);	√		√	0.07					0	45	cTP	plastid	TVAVKPSRFEGITMAPPDPILGVSEAF;TVAVKPSRFEGITMAPP;TVAVKPSRF;TVAVKPSR;TVAVKPSRFE	3	14	17
TVDSDYSSK	AT1G11430.1	plastid developmental protein DAG, putative	61	IVKAATVDSD			√				Ace-TVDSDYSSK-COOH(score 43, L16098_1127_Stromae_PR110517A_20-24-10_296_1055_1_2.mgf, 522.2299/2+);	√	√		NA					1	60	cTP	plastid	TVDSDYSSKRSNSNEQRE;TVDSDYSSKRSNSNE;TVDSDYSSKR	2	8	10
TVDSDYSSKR	AT1G11430.1	plastid developmental protein DAG, putative	61	IVKAATVDSD			√				AcD3C13-TVDSDYSSKR-COOH(score 70, L16955_1154_Petra_Stroma_invitro_N-ac_24-28-4_308_1221_1_2.mgf, 626.3118/2+);	√		√	0.19					1	60	cTP	plastid	TVDSDYSSKRSNSNEQRE;TVDSDYSSKRSNSNE;TVDSDYSSKR	2	8	10
TVDSSYGGNVPTFPR	AT5G23040.1	CELL GROWTH DEFECT FACTOR 1 (CDF1)	49	KTVKCTVDSS			√		√		Ace-TVDSSYGGNVPTFPR-COOH(score 51, L16160_1128_Chloro_PR110517B_20-24-6_483_1607_1_2.mgf, 819.8923/2+);				NA	√	√			0	49	cTP	plastid
TVIDILTR	AT3G09740.1	syntaxin of plants 71 (SYP71)	2	____MTVIDI	√						AcD3C13-TVIDILTR-COOH(score 44, L16970_1154_Petra_Stroma_invitro_N-ac_20-24-4_1373_2604_1_2.mgf, 489.3025/2+);	√		√	0							noTP	plasma membrane
TVLNVPIAQPENGSSDK	AT4G25370.1	Double Clp-N motif protein	66	LTSASTVLNV			√				Ace-TVLNVPIAQPENGSSDK-COOH(score 58, L16109_1127_Stromae_PR110517A_24-28-8_706_1694_1_2.mgf, 905.9633/2+);	√	√		NA					5	61	cTP	plastid
TVSAPPEEEEIVELK	AT1G74970.1	ribosomal protein S9 (RPS9)	53	LSITATVSAP			√		√		Ace-TVSAPPEEEEIVELK-COOH(score 43, L16148_1128_Chloro_PR110517B_24-28-7_927_1974_1_2.mgf, 856.4364/2+);Ace-TVSAPPEEEEIVELK-COOH(score 67, L16095_1127_Stromae_PR110517A_20-24-7_910_1802_1_2.mgf, 856.4363/2+);	√	√		NA	√	√			0	53	cTP	plastid
TVSTPPSIATGNAPSPDYR	AT3G57560.1	N-acetyl-l-glutamate kinase (NAGK)	51	FSIKATVSTP			√		√		Ace-TVSTPPSIATGNAPSPDYR-COOH(score 99, L16968_1154_Petra_Stroma_invitro_N-ac_20-24-2_657_1662_1_2.mgf, 986.9853/2+);Ace-TVSTPPSIATGNAPSPDYR-COOH(score 58, L16136_1128_Chloro_PR110517B_28-32-8_436_1507_1_2.mgf, 986.9851/2+);Ace-TVSTPPSIATGNAPSPDYR-COOH(score 96, L16083_1127_Stromae_PR110517A_28-32-8_442_1394_1_2.mgf, 986.9854/2+);	√	√	√	0.67	√	√			0	51	cTP	plastid	TVSTPPSIATGNAPSPDYR;TVSTPPSIATGNAPSP	11	9	20
TVTATPPANEASPEQK	AT1G03630.1	protochlorophyllide oxidoreductase C (POR C)	69	GIRAQTVTAT			√				Ace-TVTATPPANEASPEQK-COOH(score 81, L16158_1128_Chloro_PR110517B_20-24-4_191_1096_1_2.mgf, 841.9158/2+);Ace-TVTATPPANEASPEQK-COOH(score 74, L16105_1127_Stromae_PR110517A_24-28-4_201_1086_1_2.mgf, 841.9156/2+);	√	√		NA	√	√			1	68	cTP	plastid
TVTATPPANEASPEQKKTER	AT1G03630.1	protochlorophyllide oxidoreductase C (POR C)	69	GIRAQTVTAT			√		√		Ace-TVTATPPANEASPEQKKTER-COOH(score 57, L16954_1154_Petra_Stroma_invitro_N-ac_24-28-3_449_1413_1_3.mgf, 764.3989/3+);	√		√	0.51					1	68	cTP	plastid
VAADAAETK	AT3G54050.1	high cyclic electron flow 1 (HCEF1)	61	VRCMAVAADA			√				Ace-VAADAAETK-COOH(score 69, L16096_1127_Stromae_PR110517A_20-24-8_384_1138_1_2.mgf, 459.2322/2+);	√	√		NA					1	60	cTP	plastid	VAADAAETKTAAR	4	1	5
VAADAAETKTAAR	AT3G54050.1	high cyclic electron flow 1 (HCEF1)	61	VRCMAVAADA			√				Ace-VAADAAETKTAAR-COOH(score 110, L16953_1154_Petra_Stroma_invitro_N-ac_24-28-2_427_1407_1_2.mgf, 682.362/2+);	√		√	0.82					1	60	cTP	plastid	VAADAAETKTAAR	4	1	5
VAADSAATESLGR	AT3G57610.1	adenylosuccinate synthase (ADSS)	49	SASLSVAADS			√				Ace-VAADSAATESLGR-COOH(score 73, L16111_1127_Stromae_PR110517A_24-28-10_489_1373_1_2.mgf, 645.3205/2+);	√	√		NA					2	51	cTP	plastid	VAADSAATESLGR	0	3	3
VAASSSDSGESITR	AT3G58990.1	isopropylmalate isomerase 1 (IPMI1)	57	TIITRVAASS			√		√		Ace-VAASSSDSGESITR-COOH(score 115, L16970_1154_Petra_Stroma_invitro_N-ac_20-24-4_364_1280_1_2.mgf, 704.8315/2+);Ace-VAASSSDSGESITR-COOH(score 130, L16084_1127_Stromae_PR110517A_28-32-9_232_1117_1_2.mgf, 704.8314/2+);	√	√	√	0.47					2	59	cTP	plastid
VALSQDDLK	AT3G04790.1	Ribose 5-phosphate isomerase, type A protein	41	VKAQSVALSQ			√				Ace-VALSQDDLK-COOH(score 49, L16094_1127_Stromae_PR110517A_20-24-6_764_1615_1_2.mgf, 515.7742/2+);	√	√		NA					2	39	cTP	plastid
VASGDSVAPAISEESK	AT1G06690.1	NAD(P)-linked oxidoreductase superfamily protein	33	KLVRAVASGD			√		√		Ace-VASGDSVAPAISEESK-COOH(score 73, L16163_1128_Chloro_PR110517B_20-24-9_476_1504_1_2.mgf, 794.8891/2+);Ace-VASGDSVAPAISEESK-COOH(score 45, L16110_1127_Stromae_PR110517A_24-28-9_499_1400_1_2.mgf, 794.8891/2+);	√	√		NA	√	√			0	33	cTP	plastid
VASGETSAR	AT2G46910.1	Plastid-lipid associated protein PAP / fibrillin family protein	43	SCRVAVASGE			√				Ace-VASGETSAR-COOH(score 81, L16149_1128_Chloro_PR110517B_24-28-8_250_1056_1_2.mgf, 460.2275/2+);Ace-VASGETSAR-COOH(score 73, L16096_1127_Stromae_PR110517A_20-24-8_294_1015_1_2.mgf, 460.2275/2+);	√	√		NA	√	√			0	43	cTP	plastid	VASGETSAR	2	0	2
VASKVESVR	AT3G12780.1	phosphoglycerate kinase 1 (PGK1)	59	RFSLHVASKV							AcD3C13-VASKVESVR-COOH(score 46, L16940_1154_Petra_Stroma_invitro_N-ac_28-32-4_733_1720_1_2.mgf, 534.8218/2+);	√		√	0.85					19	78	cTP	plastid
VASNFKPLVSR	AT2G43090.1	Aconitase/3-isopropylmalate dehydratase protein	40	FNSTSVASNF							Ace-VASNFKPLVSR-COOH(score 51, L16943_1154_Petra_Stroma_invitro_N-ac_28-32-7_1308_2336_1_2.mgf, 653.8774/2+);	√		√	0.9					21	61	cTP	plastid
VASPGKKR	AT1G80560.1	isopropylmalate dehydrogenase 2 (IMD2)	35	RVRCAVASPG			√				Ace-VASPGKKR-COOH(score 45, L16956_1154_Petra_Stroma_invitro_N-ac_24-28-5_279_1177_1_2.mgf, 489.8054/2+);	√		√	0.81					1	34	cTP	plastid	VASPGKKR	1	1	2
VASPSSMSFR	AT2G19940.1	oxidoreductases, acting on the aldehyde or oxo group of donors, NAD or NADP as acceptor	37	TLGSHVASPS							Ace-VASPSSMSFR-COOH(score 53, L16098_1127_Stromae_PR110517A_20-24-10_491_1325_1_2.mgf, 563.7636/2+);	√	√		NA					13	50	cTP	plastid
VASTTQVQDGVR	AT4G35630.1	phosphoserine aminotransferase (PSAT)	52	VAVRCVASTT			√		√		Ace-VASTTQVQDGVR-COOH(score 92, L16954_1154_Petra_Stroma_invitro_N-ac_24-28-3_399_1355_1_2.mgf, 651.8365/2+);Ace-VASTTQVQDGVR-COOH(score 98, L16110_1127_Stromae_PR110517A_24-28-9_355_1226_1_2.mgf, 651.8363/2+);	√	√	√	0.53					0	52	cTP	plastid	VASTTQVQDGVRSGSVGSQERVF;VASTTQVQ;VASTTQVQDGVRSGSVGSQE;VASTTQVQDGVR;VASTTQVQD	41	24	65
VATEINSTEQVVGK	AT4G18480.1	CHLI1	64	VSVMNVATEI			√				Ace-VATEINSTEQVVGK-COOH(score 70, L16096_1127_Stromae_PR110517A_20-24-8_784_1667_1_2.mgf, 758.8967/2+);	√	√		NA					1	63	cTP	plastid	VATEINSTEQVVGKF	5	6	11
VATEINSTEQVVGKFDSKKSAR	AT4G18480.1	CHLI1	64	VSVMNVATEI			√		√		Ace-VATEINSTEQVVGKFDSKKSAR-COOH(score 82, L16955_1154_Petra_Stroma_invitro_N-ac_24-28-4_1328_2571_1_3.mgf, 859.7992/3+);	√		√	0.72					1	63	cTP	plastid
VATEINSVEQAK	AT5G45930.1	magnesium chelatase i2 (CHLI2)	59	VSVMNVATEI			√				Ace-VATEINSVEQAK-COOH(score 75, L16093_1127_Stromae_PR110517A_20-24-5_758_1606_1_2.mgf, 665.8463/2+);	√	√		NA					0	59	cTP	plastid	VATEINSVEQAKKI	1	1	2
VATEINSVEQAKKIDSKESAR	AT5G45930.1	magnesium chelatase i2 (CHLI2)	59	VSVMNVATEI			√				Ace-VATEINSVEQAKKIDSKESAR-COOH(score 63, L16946_1154_Petra_Stroma_invitro_N-ac_28-32-10_806_2068_1_3.mgf, 829.4518/3+);	√		√	0.64					0	59	cTP	plastid	VATEINSVEQAKKI	1	1	2
VATEPAISSSGPK	AT2G04842.1	EMBRYO DEFECTIVE 2761 (EMB2761)	49	STVFAVATEP			√		√		Ace-VATEPAISSSGPK-COOH(score 52, L16093_1127_Stromae_PR110517A_20-24-5_581_1381_1_2.mgf, 643.3357/2+);	√	√		NA					0	49	cTP	mitochondrion,plastid	VATEPAISSSGPKKAEPSTVVLPSNESS;VATEPAISSSGPKKAEPSTVVLPSNE	3	1	4
VATPNSVLSEEAFK	AT5G26742.1	embryo defective 1138 (emb1138)	62	LVPSAVATPN			√				Ace-VATPNSVLSEEAFK-COOH(score 77, L16108_1127_Stromae_PR110517A_24-28-7_703_1724_1_2.mgf, 767.3944/2+);	√	√		NA					1	61	cTP	plastid
VATPQEKIEYKTKVSR	AT4G33680.1	ABERRANT GROWTH AND DEATH 2 (AGD2)	46	NTCKCVATPQ			√		√		Ace-VATPQEKIEYKTKVSR-COOH(score 47, L16958_1154_Petra_Stroma_invitro_N-ac_24-28-7_1064_2179_1_2.mgf, 1030.5886/2+);	√		√	0.86					0	46	cTP	plastid
VATQPAPLYPDVGQDEAEK	AT3G19170.1	presequence protease 1 (PREP1)	86	LSVRAVATQP			√				Ace-VATQPAPLYPDVGQDEAEK-COOH(score 73, L16079_1127_Stromae_PR110517A_28-32-4_611_1588_1_3.mgf, 690.6728/3+);	√	√		NA					0	86	cTP	mitochondrion,plastid	VATQPAPLYPDVGQDE;VATQPAPLYP	5	3	8
VATTKR	AT5G06130.1	chaperone protein dnaJ-related	192	NQLMQVATTK							AcD3C13-VATTKR-COOH(score 47, L16973_1154_Petra_Stroma_invitro_N-ac_20-24-7_112_992_1_2.mgf, 385.2472/2+);	√		√	0.56					140	52	cTP	vacuole
VATTLAPLEEIK	AT3G15840.1	post-illumination chlorophyll fluorescence increase (PIFI)	49	LQVKAVATTL			√		√		Ace-VATTLAPLEEIK-COOH(score 80, L16091_1127_Stromae_PR110517A_20-24-3_891_1946_1_2.mgf, 663.8796/2+);	√	√		NA					0	49	cTP	plastid
VAVEQKTR	AT5G08280.1	hydroxymethylbilane synthase (HEMC)	64	FVKACVAVEQ			√				Ace-VAVEQKTR-COOH(score 62, L16954_1154_Petra_Stroma_invitro_N-ac_24-28-3_393_1348_1_2.mgf, 510.2951/2+);	√		√	0.67					1	63	cTP	plastid	VAVEQKTR	0	2	2
VDAIQVAELR	AT3G17880.1	tetraticopeptide domain-containing thioredoxin (TDX)	2	____MVDAIQ	√						Ace-VDAIQVAELR-COOH(score 59, L16106_1127_Stromae_PR110517A_24-28-5_715_1761_1_2.mgf, 578.3225/2+);	√	√		NA							noTP	nucleus
VDIGGVAIAR	AT3G58140.1	phenylalanyl-tRNA synthetase class IIc family protein	55	PIVSAVDIGG			√				AcD3C13-VDIGGVAIAR-COOH(score 57, L16955_1154_Petra_Stroma_invitro_N-ac_24-28-4_1066_2152_1_2.mgf, 509.3056/2+);Ace-VDIGGVAIAR-COOH(score 74, L16111_1127_Stromae_PR110517A_24-28-10_784_1744_1_2.mgf, 506.7927/2+);	√	√	√	0.05					1	54	cTP	plastid	VDIGGVAIARNDVVRE;VDIGGVAIAR	1	6	7
VDTSAGEKR	AT5G53140.1	Protein phosphatase 2C family protein	64	SAKMMVDTSA				√			Ace-VDTSAGEKR-COOH(score 71, L16944_1154_Petra_Stroma_invitro_N-ac_28-32-8_221_1102_1_2.mgf, 526.2708/2+);	√		√	0.27					0	64	mTP	mitochondrion	VDTSAGEKR	1	1	2
VEGTTVTER	AT2G40490.1	HEME2	38	IVRCSVEGTT			√				Ace-VEGTTVTER-COOH(score 71, L16084_1127_Stromae_PR110517A_28-32-9_220_1103_1_2.mgf, 517.2615/2+);	√	√		NA					1	37	cTP	plastid
VESKVVVPESVLKKR	AT2G01250.1	Ribosomal protein L30/L7 family protein	2	____MVESKV	√						AcD3C13-VESKVVVPESVLKKR-COOH(score 45, L16914_1153_Petra_Chloroplast_invitro_N-ac_24-28-8_695_1953_1_2.mgf, 943.0925/2+);AcD3C13-VESKVVVPESVLKKR-COOH(score 63, L16960_1154_Petra_Stroma_invitro_N-ac_24-28-9_1186_2364_1_2.mgf, 943.0926/2+);	√		√	0.05	√		√	0.01			noTP	cytosol
VFSMASEAR	AT1G08110.4	lactoylglutathione lyase family protein / glyoxalase I family protein	48	FDQLCVFSMA			√		√		Ace-VFSMASEAR-COOH(score 55, L16078_1127_Stromae_PR110517A_28-32-3_489_1396_1_2.mgf, 528.2449/2+);	√	√		NA					4	52	cTP	plastid
VFVKLLR	AT1G23480.1	cellulose synthase-like A3 (CSLA03)	89	MSIVVVFVKL							Ace-VFVKLLR-COOH(score 38, L16930_1153_Petra_Chloroplast_invitro_N-ac_20-24-9_194_1419_1_2.mgf, 482.318/2+);				NA	√		√	1			noTP	plasma membrane,extracellular
VGSDVVTGEISGR	AT5G22790.1	reticulata-related 1 (RER1)	64	LRNRCVGSDV							AcD3C13-VGSDVVTGEISGR-COOH(score 81, L16941_1154_Petra_Stroma_invitro_N-ac_28-32-5_786_1812_1_2.mgf, 661.8491/2+);Ace-VGSDVVTGEISGR-COOH(score 64, L16131_1128_Chloro_PR110517B_28-32-3_544_1632_1_2.mgf, 659.3361/2+);Ace-VGSDVVTGEISGR-COOH(score 87, L16078_1127_Stromae_PR110517A_28-32-3_607_1540_1_2.mgf, 659.336/2+);	√	√	√	0.56	√	√					noTP	plastid	VGSDVVTGEISGR	1	1	2
VKGDPEDAFKKTVEIDR	AT2G21385.1	unknown protein	62	TLICAVKGDP			√		√		Ace-VKGDPEDAFKKTVEIDR-COOH(score 80, L16970_1154_Petra_Stroma_invitro_N-ac_20-24-4_1274_2446_1_2.mgf, 1065.5735/2+);	√		√	0.76					1	61	cTP	plastid
VKYSQEPDNITKSCKAR	AT1G27400.1	Ribosomal protein L22p/L17e family protein	2	____MVKYSQ	√						AcD3C13-VKYSQEPDNITKSCKAR-COOH(score 53, L16941_1154_Petra_Stroma_invitro_N-ac_28-32-5_704_1714_1_2.mgf, 1106.5885/2+);	√		√	0.01							noTP	cytosol,plastid,nucleus
VKYSQEPDNQTKSCKAR	AT1G67430.1	Ribosomal protein L22p/L17e family protein	2	____MVKYSQ	√						AcD3C13-VKYSQEPDNQTKSCKAR-COOH(score 56, L16958_1154_Petra_Stroma_invitro_N-ac_24-28-7_431_1410_1_3.mgf, 743.0522/3+);	√		√	0.02							noTP	cytosol,nucleus	VKYSQEPDNQTKSCKARGS;VKYSQEPD;VKYSQEP	0	7	7
VLAMDPQAAEK	AT1G10760.1	STARCH EXCESS 1 (SEX1)	76	FVPRAVLAMD			√		√		Ace-VLAMDPQAAEK-COOH(score 57, L16110_1127_Stromae_PR110517A_24-28-9_440_1328_1_2.mgf, 615.8054/2+);	√	√		NA					1	75	cTP	plastid	VLAMDPQAAEKF;VLAMDPQAAE	2	2	4
VLDSAMMEQLGLK	AT1G70570.1	anthranilate phosphoribosyltransferase, putative	60	LCIKAVLDSA			√		√		Ace-VLDSAMMEQLGLK-COOH(score 46, L16106_1127_Stromae_PR110517A_24-28-5_665_1673_1_2.mgf, 754.8708/2+);	√	√		NA					1	59	cTP	plastid	VLDSAMMEQLGLKESDVKNPALSSTYR	0	4	4
VLESDEDSGLR	AT2G43945.1	unknown protein	96	DHIECVLESD							AcD3C13-VLESDEDSGLR-COOH(score 73, L16972_1154_Petra_Stroma_invitro_N-ac_20-24-6_721_1742_1_2.mgf, 633.812/2+);Ace-VLESDEDSGLR-COOH(score 49, L16158_1128_Chloro_PR110517B_20-24-4_553_1591_1_2.mgf, 631.299/2+);Ace-VLESDEDSGLR-COOH(score 91, L16105_1127_Stromae_PR110517A_24-28-4_518_1473_1_2.mgf, 631.2993/2+);	√	√	√	0.24	√	√			24	72	cTP	plastid	VLESDEDSGLR	1	1	2
VLKTELCR	AT2G36620.1	ribosomal protein L24 (RPL24A)	2	____MVLKTE	√						AcD3C13-VLKTELCR-COOH(score 43, L16926_1153_Petra_Chloroplast_invitro_N-ac_20-24-5_869_1941_1_2.mgf, 556.8254/2+);AcD3C13-VLKTELCR-COOH(score 72, L16973_1154_Petra_Stroma_invitro_N-ac_20-24-7_888_1965_1_2.mgf, 556.8255/2+);	√		√	0	√		√	0			noTP	cytosol	VLKTELCRF;VLKTELCR	0	65	65
VLQFGGR	AT5G55220.1	trigger factor type chaperone family protein	36	FQSDSVLQFG							Ace-VLQFGGR-COOH(score 49, L16148_1128_Chloro_PR110517B_24-28-7_893_1930_1_2.mgf, 409.7296/2+);Ace-VLQFGGR-COOH(score 45, L16095_1127_Stromae_PR110517A_20-24-7_875_1759_1_2.mgf, 409.7294/2+);	√	√		NA	√	√			43	79	cTP	plastid
VLQNDIDLLNPPAELEKR	AT2G45710.1	Zinc-binding ribosomal protein family protein	2	____MVLQND	√						AcD3C13-VLQNDIDLLNPPAELEKR-COOH(score 59, L16958_1154_Petra_Stroma_invitro_N-ac_24-28-7_1382_2709_1_2.mgf, 1086.1055/2+);	√		√	0							noTP	cytosol	VLQNDIDLLNPPAELEKR;VLQNDIDLLNPPAEL;VLQNDIDLLNPPAELE;VLQNDIDLLNPPAELEK	0	132	132
VLSEVSDQTR	AT1G31190.1	myo-inositol monophosphatase like 1 (IMPL1)	61	LQTKAVLSEV			√				AcD3C13-VLSEVSDQTR-COOH(score 69, L16959_1154_Petra_Stroma_invitro_N-ac_24-28-8_756_1807_1_2.mgf, 590.8114/2+);Ace-VLSEVSDQTR-COOH(score 57, L16148_1128_Chloro_PR110517B_24-28-7_779_1792_1_2.mgf, 588.2986/2+);Ace-VLSEVSDQTR-COOH(score 80, L16095_1127_Stromae_PR110517A_20-24-7_788_1652_1_2.mgf, 588.2987/2+);	√	√	√	0.31	√	√			0	61	cTP	plastid	VLSEVSDQTR	5	10	15
VLSGDGTALTTDSK	AT4G24830.1	arginosuccinate synthase family	75	QAIRAVLSGD			√				Ace-VLSGDGTALTTDSK-COOH(score 108, L16078_1127_Stromae_PR110517A_28-32-3_605_1538_1_2.mgf, 703.8543/2+);	√	√		NA					0	75	cTP	plastid	VLSGDGTALTTDSKEAGLRGKL;VLSGDGTALTTDSKEAGLR;VLSGDGTALTT;VLSGDGTALTTDSKE	50	10	60
VLSGDGTALTTDSKEAGLR	AT4G24830.1	arginosuccinate synthase family	75	QAIRAVLSGD			√				Ace-VLSGDGTALTTDSKEAGLR-COOH(score 100, L16946_1154_Petra_Stroma_invitro_N-ac_28-32-10_686_1910_1_2.mgf, 990.5167/2+);	√		√	0.9					0	75	cTP	plastid	VLSGDGTALTTDSKEAGLRGKL;VLSGDGTALTTDSKEAGLR;VLSGDGTALTT;VLSGDGTALTTDSKE	50	10	60
VLTNAGDQAVSVK	AT1G80600.1	HOPW1-1-interacting 1 (WIN1)	42	GRIASVLTNA			√		√		Ace-VLTNAGDQAVSVK-COOH(score 95, L16080_1127_Stromae_PR110517A_28-32-5_498_1455_1_2.mgf, 672.3622/2+);	√	√		NA					4	46	cTP	plastid	VLTNAGDQAVSVKASVSQKVIEEE;VLTNAGDQAVSVKASVSQKVIE;VLTNAGDQAVSVKASVSQKVIEE	0	12	12
VMAPQKDR	AT4G13430.1	isopropyl malate isomerase large subunit 1 (IIL1)	48	RKIVSVMAPQ			√		√		Ace-VMAPQKDR-COOH(score 54, L16976_1154_Petra_Stroma_invitro_N-ac_20-24-10_68_1024_1_2.mgf, 525.2735/2+);Ace-VMAPQKDR-COOH(score 59, L16926_1153_Petra_Chloroplast_invitro_N-ac_20-24-5_116_1045_1_2.mgf, 525.2734/2+);	√		√	0.93	√		√	0.94	2	50	cTP	plastid	VMAPQKDRSPGTTGSVKTGMTMTEKIL;VMAPQKD;VMAPQKDR;VMAPQKDRSPGTTGSVKTGMTMTE	16	0	16
VMAPSSVVR	AT5G41970.1	Metal-dependent protein hydrolase	27	PLVAAVMAPS						29	Ace-VMAPSSVVR-COOH(score 75, L16078_1127_Stromae_PR110517A_28-32-3_406_1288_1_2.mgf, 502.2656/2+);	√	√		NA					11	38	mTP	mitochondrion
VMASGKTPGLTQEANGVAIDR	AT4G33580.1	beta carbonic anhydrase 5 (BCA5)	55	ATNLQVMASG			√		√		Ace-VMASGKTPGLTQEANGVAIDR-COOH(score 53, L16944_1154_Petra_Stroma_invitro_N-ac_28-32-8_758_1803_1_2.mgf, 1110.5693/2+);	√		√	0.89					2	57	cTP	plastid
VMEMEKEAAVNKKPPTEQR	AT1G74960.1	fatty acid biosynthesis 1 (FAB1)	112	GGAMAVMEME							Ace-VMEMEKEAAVNKKPPTEQR-COOH(score 47, L16959_1154_Petra_Stroma_invitro_N-ac_24-28-8_543_1552_1_3.mgf, 811.0828/3+);	√		√	0.76							noTP	plastid
VMNGLETHNTR	AT4G35460.1	NADPH-dependent thioredoxin reductase B (NTRB)	42	FSSSAVMNGL				√			Ace-VMNGLETHNTR-COOH(score 45, L16908_1153_Petra_Chloroplast_invitro_N-ac_24-28-2_820_1969_1_2.mgf, 665.3144/2+);Ace-VMNGLETHNTR-COOH(score 50, L16138_1128_Chloro_PR110517B_28-32-10_546_1615_1_2.mgf, 665.3146/2+);				NA	√	√	√	1	4	38	mTP	mitochondrion
VMNVATEINSVEQAK	AT5G45930.1	magnesium chelatase i2 (CHLI2)	56	RYHVSVMNVA			√		√		Ace-VMNVATEINSVEQAK-COOH(score 122, L16081_1127_Stromae_PR110517A_28-32-6_713_1695_1_2.mgf, 845.92/2+);	√	√		NA					3	59	cTP	plastid
VMSSVSTAEK	AT2G45300.1	RNA 3'-terminal phosphate cyclase/enolpyruvate transferase, alpha/beta	68	LRPLKVMSSV			√		√		Ace-VMSSVSTAEK-COOH(score 54, L16084_1127_Stromae_PR110517A_28-32-9_142_1005_1_2.mgf, 548.763/2+);	√	√		NA					2	70	cTP	plastid	VMSSVSTAEKASEIVLQPIREISGL;VMSSVSTAEKASEIVLQPIR	8	0	8
VNSGGDEEKITQPLDGVEIR	AT2G17972.1	unknown protein	41	LSINCVNSGG			√		√		Ace-VNSGGDEEKITQPLDGVEIR-COOH(score 55, L16894_1153_Petra_Chloroplast_invitro_N-ac_28-32-3_862_2022_1_2.mgf, 1123.0703/2+);				NA	√		√	0.94	0	41	cTP	plastid
VQDSVQGIPSVYAR	AT3G58010.1	plastoglobulin 34kD (PGL34)	56	ICRAMVQDSV			√		√		Ace-VQDSVQGIPSVYAR-COOH(score 77, L16929_1153_Petra_Chloroplast_invitro_N-ac_20-24-8_385_1596_1_2.mgf, 780.905/2+);Ace-VQDSVQGIPSVYAR-COOH(score 89, L16162_1128_Chloro_PR110517B_20-24-8_631_1745_1_2.mgf, 780.905/2+);Ace-VQDSVQGIPSVYAR-COOH(score 85, L16109_1127_Stromae_PR110517A_24-28-8_651_1622_1_2.mgf, 780.9046/2+);	√	√		NA	√	√	√	0.63	2	54	cTP	plastid	VQDSVQGIPSVYAR	1	2	3
VQETVQGSPLVYAR	AT2G42130.1	Plastid-lipid associated protein PAP / fibrillin family protein	51	VLRAMVQETV			√		√		Ace-VQETVQGSPLVYAR-COOH(score 73, L16907_1153_Petra_Chloroplast_invitro_N-ac_24-28-1_946_2018_1_2.mgf, 794.9222/2+);Ace-VQETVQGSPLVYAR-COOH(score 120, L16954_1154_Petra_Stroma_invitro_N-ac_24-28-3_929_1985_1_2.mgf, 794.9207/2+);Ace-VQETVQGSPLVYAR-COOH(score 96, L16163_1128_Chloro_PR110517B_20-24-9_722_1810_1_2.mgf, 794.9209/2+);Ace-VQETVQGSPLVYAR-COOH(score 102, L16110_1127_Stromae_PR110517A_24-2…	√	√	√	0.61	√	√	√	0.59	1	50	cTP	plastid	VQETVQGSPLVYAR;VQETVQGSPL	3	10	13
VQSAGDVR	AT2G42070.1	nudix hydrolase homolog 23 (NUDX23)	76	PTFVSVQSAG							Ace-VQSAGDVR-COOH(score 55, L16082_1127_Stromae_PR110517A_28-32-7_143_999_1_2.mgf, 437.2249/2+);	√	√		NA					18	58	mTP	plastid
VSAPNVELR	AT5G19940.1	Plastid-lipid associated protein PAP / fibrillin family protein	54	LVVSSVSAPN			√				Ace-VSAPNVELR-COOH(score 56, L16897_1153_Petra_Chloroplast_invitro_N-ac_28-32-6_265_1377_1_2.mgf, 513.7824/2+);Ace-VSAPNVELR-COOH(score 56, L16135_1128_Chloro_PR110517B_28-32-7_453_1533_1_2.mgf, 513.7824/2+);Ace-VSAPNVELR-COOH(score 48, L16081_1127_Stromae_PR110517A_28-32-6_511_1442_1_2.mgf, 513.7824/2+);	√	√		NA	√	√	√	0.82	1	53	cTP	plastid
VSDFAASPSTSISR	AT3G52155.1	Phosphoglycerate mutase family protein	30	APLRAVSDFA							Ace-VSDFAASPSTSISR-COOH(score 76, L16085_1127_Stromae_PR110517A_28-32-10_482_1483_1_2.mgf, 733.8602/2+);	√	√		NA					21	51	cTP	plastid
VSEESQPSLSIGNGGSEER	AT1G09830.1	Glycinamide ribonucleotide (GAR) synthetase	76	FLLRCVSEES			√		√		AcD3C13-VSEESQPSLSIGNGGSEER-COOH(score 91, L16958_1154_Petra_Stroma_invitro_N-ac_24-28-7_618_1638_1_2.mgf, 1004.9751/2+);Ace-VSEESQPSLSIGNGGSEER-COOH(score 52, L16093_1127_Stromae_PR110517A_20-24-5_698_1526_1_2.mgf, 1002.4628/2+);	√	√	√	0.06					0	76	cTP	plastid	VSEESQPSLSIGNGGSEERVNVL;VSEESQPSLSIGNGGSEER	0	11	11
VSGGYNNNTSVDNVPFPR	AT5G48790.1	FUNCTIONS IN: molecular_function unknown	52	FRACSVSGGY			√				Ace-VSGGYNNNTSVDNVPFPR-COOH(score 80, L16927_1153_Petra_Chloroplast_invitro_N-ac_20-24-6_773_1871_1_2.mgf, 989.9675/2+);				NA	√		√	0.99	1	51	cTP	plastid
VSGSGICAKR	AT3G07110.1	Ribosomal protein L13 family protein	2	____MVSGSG	√						AcD3C13-VSGSGICAKR-COOH(score 89, L16940_1154_Petra_Stroma_invitro_N-ac_28-32-4_471_1391_1_2.mgf, 564.8105/2+);	√		√	0							noTP	cytosol	VSGSGICAKR	0	11	11
VSGSGICSKR	AT3G24830.1	Ribosomal protein L13 family protein	2	____MVSGSG	√						AcD3C13-VSGSGICSKR-COOH(score 73, L16938_1154_Petra_Stroma_invitro_N-ac_28-32-2_386_1325_1_2.mgf, 572.8076/2+);	√		√	0.01							noTP	cytosol	VSGSGICSKR	0	20	20
VSLKIQKR	AT3G16780.1	Ribosomal protein L19e family protein	2	____MVSLKI	√						AcD3C13-VSLKIQKR-COOH(score 45, L16960_1154_Petra_Stroma_invitro_N-ac_24-28-9_850_1926_1_2.mgf, 556.8756/2+);	√		√	0.04							noTP	cytosol
VSNAQKSVLNGATDSVSVVGR	AT1G09795.1	ATP phosphoribosyl transferase 2 (ATP-PRT2)	57	MVTSCVSNAQ			√		√		Ace-VSNAQKSVLNGATDSVSVVGR-COOH(score 72, L16955_1154_Petra_Stroma_invitro_N-ac_24-28-4_1050_2132_1_2.mgf, 1089.0808/2+);	√		√	0.68					0	57	cTP	plastid	VSNAQKSVLNGATDSVSVVGRE;VSNAQKSVLNGATDSVSVVGR	1	3	4
VSNTENVAPKDDER	AT1G07780.1	phosphoribosylanthranilate isomerase 1 (PAI1)	48	KLSCSVSNTE			√				Ace-VSNTENVAPKDDER-COOH(score 73, L16945_1154_Petra_Stroma_invitro_N-ac_28-32-9_402_1330_1_2.mgf, 831.9002/2+);	√		√	0.51					1	47	cTP	plastid	VSNTENVAPKDDERGKDRPL;VSNTENVAPKDDER	1	3	4
VSSPMATALTSDR	AT1G12520.1	copper chaperone for SOD1 (CCS)	63	LSRSFVSSPM			√		√		Ace-VSSPMATALTSDR-COOH(score 97, L16938_1154_Petra_Stroma_invitro_N-ac_28-32-2_520_1513_1_2.mgf, 697.3354/2+);Ace-VSSPMATALTSDR-COOH(score 101, L16097_1127_Stromae_PR110517A_20-24-9_604_1431_1_2.mgf, 697.3348/2+);	√	√	√	0.72					5	68	cTP	plastid
VSSPVSALPLR	AT4G39970.1	Haloacid dehalogenase-like hydrolase (HAD) superfamily protein	51	YSKSRVSSPV							Ace-VSSPVSALPLR-COOH(score 85, L16098_1127_Stromae_PR110517A_20-24-10_882_1822_1_2.mgf, 584.3402/2+);	√	√		NA					12	63	cTP	plastid
VSSSDTLVASGSPK	AT5G14260.1	Rubisco methyltransferase family protein	50	LRSLCVSSSD			√				Ace-VSSSDTLVASGSPK-COOH(score 55, L16096_1127_Stromae_PR110517A_20-24-8_599_1444_1_2.mgf, 688.8492/2+);	√	√		NA					0	50	cTP	plastid
VSSSDTLVASGSPKEDER	AT5G14260.1	Rubisco methyltransferase family protein	50	LRSLCVSSSD			√		√		Ace-VSSSDTLVASGSPKEDER-COOH(score 84, L16955_1154_Petra_Stroma_invitro_N-ac_24-28-4_648_1645_1_2.mgf, 976.9744/2+);	√		√	0.66					0	50	cTP	plastid
VSTPAKPETATKR	AT5G04590.1	sulfite reductase (SIR)	62	SPIQAVSTPA			√		√		Ace-VSTPAKPETATKR-COOH(score 82, L16912_1153_Petra_Chloroplast_invitro_N-ac_24-28-6_121_1161_1_2.mgf, 761.4327/2+);				NA	√		√	0.72	0	62	cTP	plastid	VSTPAKPETATKR;VSTPAKPE	21	4	25
VSTTTDSPK	AT4G18440.1	L-Aspartase-like family protein	48	RVSCSVSTTT			√				Ace-VSTTTDSPK-COOH(score 50, L16079_1127_Stromae_PR110517A_28-32-4_136_941_1_2.mgf, 489.2428/2+);	√	√		NA					1	47	cTP	plastid	VSTTTDSPKLVTSTKVTAMDGVSSR	1	1	2
VSTVQSSVATNGSSPAPAPAAVVVER	AT1G58080.1	ATP phosphoribosyl transferase 1 (ATP-PRT1)	50	LVTSCVSTVQ			√		√		Ace-VSTVQSSVATNGSSPAPAPAAVVVER-COOH(score 76, L16973_1154_Petra_Stroma_invitro_N-ac_20-24-7_814_1861_1_3.mgf, 842.1088/3+);Ace-VSTVQSSVATNGSSPAPAPAAVVVER-COOH(score 54, L16083_1127_Stromae_PR110517A_28-32-8_587_1576_1_2.mgf, 1262.6487/2+);	√	√	√	0.78					0	50	cTP	plastid
VSVSPEASIVSDTK	AT5G05730.1	anthranilate synthase alpha subunit 1 (ASA1)	55	RSIKCVSVSP			√		√		Ace-VSVSPEASIVSDTK-COOH(score 108, L16080_1127_Stromae_PR110517A_28-32-5_561_1543_1_2.mgf, 730.8778/2+);	√	√		NA					0	55	cTP	plastid
VTAMDGVSSR	AT4G18440.1	L-Aspartase-like family protein	63	VTSTKVTAMD							Ace-VTAMDGVSSR-COOH(score 82, L16084_1127_Stromae_PR110517A_28-32-9_156_1023_1_2.mgf, 540.753/2+);	√	√		NA					16	47	cTP	plastid
VTGEALIAYR	AT3G62810.1	complex 1 family protein / LVR family protein	2	____MVTGEA	√						AcD3C13-VTGEALIAYR-COOH(score 74, L16956_1154_Petra_Stroma_invitro_N-ac_24-28-5_1034_2125_1_2.mgf, 570.3241/2+);	√		√	0							noTP	mitochondrion	VTGEALIAYR	0	19	19
VTSATESSEPTATNKR	AT2G14880.1	SWIB/MDM2 domain superfamily protein	45	RLVRAVTSAT			√		√		AcD3C13-VTSATESSEPTATNKR-COOH(score 99, L16972_1154_Petra_Stroma_invitro_N-ac_20-24-6_293_1219_1_2.mgf, 886.9529/2+);	√		√	0.23					0	45	cTP	plastid	VTSATESSEPTATNKR	3	7	10
VTSTSSPPTPSSGVQR	AT3G26840.1	Esterase/lipase/thioesterase family protein	38	TAIKSVTSTS			√		√		Ace-VTSTSSPPTPSSGVQR-COOH(score 62, L16148_1128_Chloro_PR110517B_24-28-7_516_1370_1_2.mgf, 815.4078/2+);				NA	√	√			0	38	cTP	plastid
VVSAAAVR	AT1G15140.1	FAD/NAD(P)-binding oxidoreductase	45	NRVASVVSAA			√				Ace-VVSAAAVR-COOH(score 58, L16098_1127_Stromae_PR110517A_20-24-10_522_1366_1_2.mgf, 407.7426/2+);	√	√		NA					4	49	cTP	plastid	VVSAAAVRQD;VVSAAAVR;VVSAAAVRQ	1	8	9
VVVSDVSEVTEEK	AT1G35680.1	Ribosomal protein L21	82	TDIEAVVVSD							Ace-VVVSDVSEVTEEK-COOH(score 71, L16093_1127_Stromae_PR110517A_20-24-5_901_1783_1_2.mgf, 731.3698/2+);	√	√		NA					16	66	cTP	plastid
YEEGAISR	AT3G06250.1	FAR1-related sequence 7 (FRS7)	630	LGLKTYEEGA							Ace-YEEGAISR-COOH(score 67, L16112_1127_Stromae_PR110517A_24-28-11_289_1200_1_2.mgf, 483.7316/2+);	√	√		NA							noTP	cytosol	YEEGAISR	2	0	2
YFSSISR	AT2G04530.1	CPZ	50	VKVSGYFSSI							Ace-YFSSISR-COOH(score 46, L16092_1127_Stromae_PR110517A_20-24-4_733_1650_1_2.mgf, 451.2243/2+);	√	√		NA					7	57	cTP	plastid
